# Supplementary material for: An atlas of dynamic chromatin landscapes in mouse fetal development
Source: Nature. 2020 Jul 29;583(7818):744–51. doi: 10.1038/s41586-020-2093-3 (PMC7398618; doi:10.1038/s41586-020-2093-3)
Supplement: Supplementary file 2 — This table contains GENCODE TSS with information about Polycomb repression. [file 41586_2020_2093_MOESM2_ESM.xlsx]

## Sheet: TableS1.PcG_TSS
chr	start	end	tss_index	transcript_id_list	gene_id_list	cgi_ol_boolean	cgi_ol_num	cgi_len_total	cgi_cpgNum_total	cgi_gcNum_total	cgi_perCpg_total	cgi_perGc_total	mikkelson_ESC_state	ku_Ezh2_bound	ku_Suz12_bound	ku_Ring1B_bound	tissue-stages_repressed_count	tissue-stages_active_count	tissue-stages_unclassified_count	tissue-stages_repressed_list	tissue-stages_active_list	tissue-stages_unclassified_list
chr1	3670498	3672498	1	ENSMUST00000070533.4	ENSMUSG00000051951.5	TRUE	2	957	79	641	16.4737	66.9703	K4+K27	1	0	0	11	30	25	heart.P0,liver.e11.5,liver.e13.5,liver.e14.5,liver.e15.5,liver.e16.5,liver.P0,kidney.e16.5,lung.e16.5,limb.e11.5,limb.e15.5	forebrain.e11.5,forebrain.e12.5,forebrain.e13.5,forebrain.e14.5,forebrain.e15.5,forebrain.e16.5,forebrain.P0,midbrain.e11.5,midbrain.e12.5,midbrain.e13.5,midbrain.e14.5,midbrain.e15.5,midbrain.e16.5,midbrain.P0,hindbrain.e11.5,hindbrain.e12.5,hindbrain.e13.5,hindbrain.e14.5,hindbrain.e15.5,hindbrain.e16.5,hindbrain.P0,stomach.e15.5,stomach.e16.5,stomach.P0,neural-tube.e11.5,neural-tube.e12.5,neur…	heart.e11.5,heart.e12.5,heart.e13.5,heart.e14.5,heart.e15.5,heart.e16.5,liver.e12.5,intestine.e14.5,intestine.e15.5,intestine.e16.5,intestine.P0,kidney.e14.5,kidney.e15.5,kidney.P0,lung.e14.5,lung.e15.5,lung.P0,stomach.e14.5,limb.e12.5,limb.e13.5,limb.e14.5,facial-prominence.e11.5,facial-prominence.e12.5,facial-prominence.e13.5,facial-prominence.e15.5
chr1	4359314	4361314	2	ENSMUST00000027032.5	ENSMUSG00000025900.11	FALSE	0	NA	NA	NA	NA	NA	None	0	0	0	0	0	66	NA	NA	forebrain.e11.5,forebrain.e12.5,forebrain.e13.5,forebrain.e14.5,forebrain.e15.5,forebrain.e16.5,forebrain.P0,midbrain.e11.5,midbrain.e12.5,midbrain.e13.5,midbrain.e14.5,midbrain.e15.5,midbrain.e16.5,midbrain.P0,hindbrain.e11.5,hindbrain.e12.5,hindbrain.e13.5,hindbrain.e14.5,hindbrain.e15.5,hindbrain.e16.5,hindbrain.P0,heart.e11.5,heart.e12.5,heart.e13.5,heart.e14.5,heart.e15.5,heart.e16.5,heart.P…
chr1	4408187	4410241	3	ENSMUST00000194992.6,ENSMUST00000208660.1	ENSMUSG00000109048.1,ENSMUSG00000025900.11	FALSE	0	NA	NA	NA	NA	NA	NA	NA	NA	NA	0	0	66	NA	NA	forebrain.e11.5,forebrain.e12.5,forebrain.e13.5,forebrain.e14.5,forebrain.e15.5,forebrain.e16.5,forebrain.P0,midbrain.e11.5,midbrain.e12.5,midbrain.e13.5,midbrain.e14.5,midbrain.e15.5,midbrain.e16.5,midbrain.P0,hindbrain.e11.5,hindbrain.e12.5,hindbrain.e13.5,hindbrain.e14.5,hindbrain.e15.5,hindbrain.e16.5,hindbrain.P0,heart.e11.5,heart.e12.5,heart.e13.5,heart.e14.5,heart.e15.5,heart.e16.5,heart.P…
chr1	4492735	4494735	4	ENSMUST00000191939.1	ENSMUSG00000025902.13	TRUE	1	1972	165	1286	16.7	65.2	K4+K27	1	1	1	61	1	4	forebrain.e11.5,forebrain.e12.5,forebrain.e13.5,forebrain.e14.5,forebrain.e15.5,forebrain.e16.5,forebrain.P0,midbrain.e11.5,midbrain.e12.5,midbrain.e13.5,midbrain.e14.5,midbrain.e15.5,midbrain.P0,hindbrain.e11.5,hindbrain.e12.5,hindbrain.e13.5,hindbrain.e14.5,hindbrain.e15.5,hindbrain.e16.5,heart.e11.5,heart.e12.5,heart.e13.5,heart.e14.5,heart.e15.5,heart.e16.5,heart.P0,liver.e11.5,liver.e12.5,li…	lung.P0	midbrain.e16.5,hindbrain.P0,kidney.P0,stomach.P0
chr1	4495330	4498354	5	ENSMUST00000191647.1,ENSMUST00000116652.7,ENSMUST00000192913.1,ENSMUST00000027035.9,ENSMUST00000195555.1,ENSMUST00000192650.5	ENSMUSG00000025902.13,ENSMUSG00000025902.13,ENSMUSG00000025902.13,ENSMUSG00000025902.13,ENSMUSG00000025902.13,ENSMUSG00000025902.13	TRUE	1	661	47	393	14.2	59.5	K4+K27	1	1	1	59	1	6	forebrain.e11.5,forebrain.e12.5,forebrain.e13.5,forebrain.e14.5,forebrain.e15.5,forebrain.e16.5,forebrain.P0,midbrain.e11.5,midbrain.e12.5,midbrain.e13.5,midbrain.e14.5,midbrain.e15.5,midbrain.P0,hindbrain.e11.5,hindbrain.e12.5,hindbrain.e13.5,hindbrain.e14.5,hindbrain.e15.5,hindbrain.e16.5,hindbrain.P0,heart.e11.5,heart.e12.5,heart.e13.5,heart.e14.5,heart.e15.5,heart.e16.5,liver.e11.5,liver.e12.…	lung.P0	midbrain.e16.5,heart.P0,kidney.P0,stomach.e14.5,stomach.e16.5,stomach.P0
chr1	4784710	4786739	6	ENSMUST00000130201.7,ENSMUST00000156816.6,ENSMUST00000146665.2	ENSMUSG00000033845.13,ENSMUSG00000033845.13,ENSMUSG00000033845.13	TRUE	1	438	49	289	22.4	66	K4	0	0	0	0	63	3	NA	forebrain.e11.5,forebrain.e12.5,forebrain.e13.5,forebrain.e15.5,forebrain.e16.5,forebrain.P0,midbrain.e11.5,midbrain.e12.5,midbrain.e13.5,midbrain.e14.5,midbrain.e15.5,midbrain.e16.5,midbrain.P0,hindbrain.e11.5,hindbrain.e12.5,hindbrain.e13.5,hindbrain.e14.5,hindbrain.e15.5,hindbrain.e16.5,hindbrain.P0,heart.e11.5,heart.e12.5,heart.e13.5,heart.e14.5,heart.e15.5,heart.e16.5,heart.P0,liver.e11.5,li…	forebrain.e14.5,stomach.e14.5,limb.e11.5
chr1	4806823	4809237	7	ENSMUST00000027036.10,ENSMUST00000150971.7,ENSMUST00000119612.8,ENSMUST00000137887.7,ENSMUST00000115529.7,ENSMUST00000131119.1	ENSMUSG00000025903.14,ENSMUSG00000025903.14,ENSMUSG00000025903.14,ENSMUSG00000025903.14,ENSMUSG00000025903.14,ENSMUSG00000025903.14	TRUE	1	544	73	367	26.8	67.5	K4	0	0	0	0	64	2	NA	forebrain.e12.5,forebrain.e14.5,forebrain.e15.5,forebrain.e16.5,forebrain.P0,midbrain.e11.5,midbrain.e12.5,midbrain.e13.5,midbrain.e14.5,midbrain.e15.5,midbrain.e16.5,midbrain.P0,hindbrain.e11.5,hindbrain.e12.5,hindbrain.e13.5,hindbrain.e14.5,hindbrain.e15.5,hindbrain.e16.5,hindbrain.P0,heart.e11.5,heart.e12.5,heart.e13.5,heart.e14.5,heart.e15.5,heart.e16.5,heart.P0,liver.e11.5,liver.e12.5,liver.…	forebrain.e11.5,forebrain.e13.5
chr1	4856814	4859038	8	ENSMUST00000081551.13,ENSMUST00000165720.2	ENSMUSG00000033813.15,ENSMUSG00000033813.15	TRUE	1	907	83	545	18.3	60.1	K4	0	0	0	0	66	0	NA	forebrain.e11.5,forebrain.e12.5,forebrain.e13.5,forebrain.e14.5,forebrain.e15.5,forebrain.e16.5,forebrain.P0,midbrain.e11.5,midbrain.e12.5,midbrain.e13.5,midbrain.e14.5,midbrain.e15.5,midbrain.e16.5,midbrain.P0,hindbrain.e11.5,hindbrain.e12.5,hindbrain.e13.5,hindbrain.e14.5,hindbrain.e15.5,hindbrain.e16.5,hindbrain.P0,heart.e11.5,heart.e12.5,heart.e13.5,heart.e14.5,heart.e15.5,heart.e16.5,heart.P…	NA
chr1	5017735	5020539	9	ENSMUST00000119256.7,ENSMUST00000002533.14	ENSMUSG00000002459.17,ENSMUSG00000002459.17	TRUE	1	1154	77	714	13.3	61.9	K4+K27	1	1	1	36	8	22	heart.e11.5,heart.e12.5,heart.e13.5,heart.e15.5,heart.e16.5,heart.P0,liver.e11.5,liver.e12.5,liver.e13.5,liver.e14.5,liver.e15.5,liver.e16.5,liver.P0,intestine.e14.5,intestine.e15.5,intestine.e16.5,intestine.P0,kidney.e14.5,kidney.e15.5,kidney.e16.5,kidney.P0,lung.e14.5,lung.e15.5,lung.e16.5,lung.P0,stomach.e14.5,stomach.e15.5,limb.e11.5,limb.e12.5,limb.e13.5,limb.e14.5,limb.e15.5,facial-prominen…	forebrain.e13.5,forebrain.e14.5,forebrain.e15.5,forebrain.e16.5,forebrain.P0,midbrain.P0,hindbrain.e15.5,hindbrain.P0	forebrain.e11.5,forebrain.e12.5,midbrain.e11.5,midbrain.e12.5,midbrain.e13.5,midbrain.e14.5,midbrain.e15.5,midbrain.e16.5,hindbrain.e11.5,hindbrain.e12.5,hindbrain.e13.5,hindbrain.e14.5,hindbrain.e16.5,heart.e14.5,stomach.e16.5,stomach.P0,neural-tube.e11.5,neural-tube.e12.5,neural-tube.e13.5,neural-tube.e14.5,neural-tube.e15.5,facial-prominence.e11.5
chr1	5069018	5071285	10	ENSMUST00000192847.5,ENSMUST00000147158.1,ENSMUST00000118000.7	ENSMUSG00000033793.12,ENSMUSG00000002459.17,ENSMUSG00000002459.17	FALSE	0	NA	NA	NA	NA	NA	NA	NA	NA	NA	0	0	66	NA	NA	forebrain.e11.5,forebrain.e12.5,forebrain.e13.5,forebrain.e14.5,forebrain.e15.5,forebrain.e16.5,forebrain.P0,midbrain.e11.5,midbrain.e12.5,midbrain.e13.5,midbrain.e14.5,midbrain.e15.5,midbrain.e16.5,midbrain.P0,hindbrain.e11.5,hindbrain.e12.5,hindbrain.e13.5,hindbrain.e14.5,hindbrain.e15.5,hindbrain.e16.5,hindbrain.P0,heart.e11.5,heart.e12.5,heart.e13.5,heart.e14.5,heart.e15.5,heart.e16.5,heart.P…
chr1	5082080	5084154	11	ENSMUST00000044369.12,ENSMUST00000194676.5,ENSMUST00000192029.5,ENSMUST00000192698.2	ENSMUSG00000033793.12,ENSMUSG00000033793.12,ENSMUSG00000033793.12,ENSMUSG00000033793.12	TRUE	1	497	49	329	19.7	66.2	K4	0	0	0	0	62	4	NA	forebrain.e12.5,forebrain.e13.5,forebrain.e14.5,forebrain.e15.5,forebrain.e16.5,forebrain.P0,midbrain.e11.5,midbrain.e12.5,midbrain.e13.5,midbrain.e14.5,midbrain.e15.5,midbrain.e16.5,midbrain.P0,hindbrain.e11.5,hindbrain.e12.5,hindbrain.e13.5,hindbrain.e14.5,hindbrain.e15.5,hindbrain.e16.5,hindbrain.P0,heart.e11.5,heart.e12.5,heart.e13.5,heart.e14.5,heart.e15.5,heart.e16.5,heart.P0,liver.e11.5,li…	forebrain.e11.5,liver.e13.5,kidney.e14.5,limb.e11.5
chr1	5587493	5589941	12	ENSMUST00000160777.7,ENSMUST00000027038.10,ENSMUST00000160339.1	ENSMUSG00000025905.13,ENSMUSG00000025905.13,ENSMUSG00000025905.13	FALSE	0	NA	NA	NA	NA	NA	K4	0	0	0	2	0	64	facial-prominence.e12.5,facial-prominence.e13.5	NA	forebrain.e11.5,forebrain.e12.5,forebrain.e13.5,forebrain.e14.5,forebrain.e15.5,forebrain.e16.5,forebrain.P0,midbrain.e11.5,midbrain.e12.5,midbrain.e13.5,midbrain.e14.5,midbrain.e15.5,midbrain.e16.5,midbrain.P0,hindbrain.e11.5,hindbrain.e12.5,hindbrain.e13.5,hindbrain.e14.5,hindbrain.e15.5,hindbrain.e16.5,hindbrain.P0,heart.e11.5,heart.e12.5,heart.e13.5,heart.e14.5,heart.e15.5,heart.e16.5,heart.P…
chr1	5916398	5918398	13	ENSMUST00000044180.4	ENSMUSG00000033774.4	TRUE	1	1046	85	649	16.3	62	NA	NA	NA	NA	56	0	10	forebrain.e11.5,forebrain.e12.5,forebrain.e13.5,forebrain.e14.5,forebrain.e16.5,midbrain.e12.5,midbrain.e13.5,midbrain.e14.5,midbrain.e16.5,midbrain.P0,hindbrain.e11.5,hindbrain.e12.5,hindbrain.e13.5,hindbrain.e14.5,hindbrain.e15.5,heart.e11.5,heart.e12.5,heart.e13.5,heart.e14.5,heart.e15.5,heart.e16.5,heart.P0,liver.e11.5,liver.e12.5,liver.e13.5,liver.e14.5,liver.e15.5,liver.e16.5,liver.P0,intes…	NA	forebrain.e15.5,forebrain.P0,midbrain.e11.5,midbrain.e15.5,hindbrain.e16.5,hindbrain.P0,kidney.e14.5,lung.P0,stomach.e14.5,stomach.P0
chr1	6205197	6207227	14	ENSMUST00000159906.7,ENSMUST00000160871.7	ENSMUSG00000025907.14,ENSMUSG00000025907.14	FALSE	0	NA	NA	NA	NA	NA	NA	NA	NA	NA	0	0	66	NA	NA	forebrain.e11.5,forebrain.e12.5,forebrain.e13.5,forebrain.e14.5,forebrain.e15.5,forebrain.e16.5,forebrain.P0,midbrain.e11.5,midbrain.e12.5,midbrain.e13.5,midbrain.e14.5,midbrain.e15.5,midbrain.e16.5,midbrain.P0,hindbrain.e11.5,hindbrain.e12.5,hindbrain.e13.5,hindbrain.e14.5,hindbrain.e15.5,hindbrain.e16.5,hindbrain.P0,heart.e11.5,heart.e12.5,heart.e13.5,heart.e14.5,heart.e15.5,heart.e16.5,heart.P…
chr1	6213645	6216008	15	ENSMUST00000027040.12,ENSMUST00000160062.7	ENSMUSG00000025907.14,ENSMUSG00000025907.14	TRUE	1	902	107	645	23.7	71.5	K4	0	0	0	0	66	0	NA	forebrain.e11.5,forebrain.e12.5,forebrain.e13.5,forebrain.e14.5,forebrain.e15.5,forebrain.e16.5,forebrain.P0,midbrain.e11.5,midbrain.e12.5,midbrain.e13.5,midbrain.e14.5,midbrain.e15.5,midbrain.e16.5,midbrain.P0,hindbrain.e11.5,hindbrain.e12.5,hindbrain.e13.5,hindbrain.e14.5,hindbrain.e15.5,hindbrain.e16.5,hindbrain.P0,heart.e11.5,heart.e12.5,heart.e13.5,heart.e14.5,heart.e15.5,heart.e16.5,heart.P…	NA
chr1	6227002	6229002	16	ENSMUST00000162795.7	ENSMUSG00000025907.14	FALSE	0	NA	NA	NA	NA	NA	NA	NA	NA	NA	0	0	66	NA	NA	forebrain.e11.5,forebrain.e12.5,forebrain.e13.5,forebrain.e14.5,forebrain.e15.5,forebrain.e16.5,forebrain.P0,midbrain.e11.5,midbrain.e12.5,midbrain.e13.5,midbrain.e14.5,midbrain.e15.5,midbrain.e16.5,midbrain.P0,hindbrain.e11.5,hindbrain.e12.5,hindbrain.e13.5,hindbrain.e14.5,hindbrain.e15.5,hindbrain.e16.5,hindbrain.P0,heart.e11.5,heart.e12.5,heart.e13.5,heart.e14.5,heart.e15.5,heart.e16.5,heart.P…
chr1	6233279	6235279	17	ENSMUST00000161327.7	ENSMUSG00000025907.14	FALSE	0	NA	NA	NA	NA	NA	NA	NA	NA	NA	0	0	66	NA	NA	forebrain.e11.5,forebrain.e12.5,forebrain.e13.5,forebrain.e14.5,forebrain.e15.5,forebrain.e16.5,forebrain.P0,midbrain.e11.5,midbrain.e12.5,midbrain.e13.5,midbrain.e14.5,midbrain.e15.5,midbrain.e16.5,midbrain.P0,hindbrain.e11.5,hindbrain.e12.5,hindbrain.e13.5,hindbrain.e14.5,hindbrain.e15.5,hindbrain.e16.5,hindbrain.P0,heart.e11.5,heart.e12.5,heart.e13.5,heart.e14.5,heart.e15.5,heart.e16.5,heart.P…
chr1	6261933	6263933	18	ENSMUST00000159530.1	ENSMUSG00000025907.14	FALSE	0	NA	NA	NA	NA	NA	NA	NA	NA	NA	0	0	66	NA	NA	forebrain.e11.5,forebrain.e12.5,forebrain.e13.5,forebrain.e14.5,forebrain.e15.5,forebrain.e16.5,forebrain.P0,midbrain.e11.5,midbrain.e12.5,midbrain.e13.5,midbrain.e14.5,midbrain.e15.5,midbrain.e16.5,midbrain.P0,hindbrain.e11.5,hindbrain.e12.5,hindbrain.e13.5,hindbrain.e14.5,hindbrain.e15.5,hindbrain.e16.5,hindbrain.P0,heart.e11.5,heart.e12.5,heart.e13.5,heart.e14.5,heart.e15.5,heart.e16.5,heart.P…
chr1	6358218	6360218	19	ENSMUST00000133144.3	ENSMUSG00000087247.3	TRUE	1	360	29	245	16.1	68.1	NA	NA	NA	NA	34	0	32	forebrain.e12.5,forebrain.e16.5,midbrain.e13.5,midbrain.e15.5,midbrain.e16.5,midbrain.P0,hindbrain.e11.5,hindbrain.e12.5,hindbrain.e13.5,hindbrain.e14.5,hindbrain.e15.5,heart.e11.5,heart.e12.5,heart.e13.5,heart.e15.5,liver.e11.5,liver.e12.5,liver.e13.5,liver.e14.5,liver.e15.5,liver.e16.5,liver.P0,kidney.e15.5,lung.e15.5,lung.e16.5,neural-tube.e13.5,neural-tube.e15.5,limb.e12.5,limb.e13.5,limb.e15…	NA	forebrain.e11.5,forebrain.e13.5,forebrain.e14.5,forebrain.e15.5,forebrain.P0,midbrain.e11.5,midbrain.e12.5,midbrain.e14.5,hindbrain.e16.5,hindbrain.P0,heart.e14.5,heart.e16.5,heart.P0,intestine.e14.5,intestine.e15.5,intestine.e16.5,intestine.P0,kidney.e14.5,kidney.e16.5,kidney.P0,lung.e14.5,lung.P0,stomach.e14.5,stomach.e15.5,stomach.e16.5,stomach.P0,neural-tube.e11.5,neural-tube.e12.5,neural-tub…
chr1	6486231	6488331	20	ENSMUST00000140079.7,ENSMUST00000131494.7	ENSMUSG00000033740.17,ENSMUSG00000033740.17	FALSE	0	NA	NA	NA	NA	NA	NA	NA	NA	NA	0	0	66	NA	NA	forebrain.e11.5,forebrain.e12.5,forebrain.e13.5,forebrain.e14.5,forebrain.e15.5,forebrain.e16.5,forebrain.P0,midbrain.e11.5,midbrain.e12.5,midbrain.e13.5,midbrain.e14.5,midbrain.e15.5,midbrain.e16.5,midbrain.P0,hindbrain.e11.5,hindbrain.e12.5,hindbrain.e13.5,hindbrain.e14.5,hindbrain.e15.5,hindbrain.e16.5,hindbrain.P0,heart.e11.5,heart.e12.5,heart.e13.5,heart.e14.5,heart.e15.5,heart.e16.5,heart.P…
chr1	6729051	6731102	21	ENSMUST00000043578.12,ENSMUST00000139756.7,ENSMUST00000131467.7,ENSMUST00000150761.7,ENSMUST00000151281.7	ENSMUSG00000033740.17,ENSMUSG00000033740.17,ENSMUSG00000033740.17,ENSMUSG00000033740.17,ENSMUSG00000033740.17	FALSE	0	NA	NA	NA	NA	NA	None	0	0	0	0	4	62	NA	forebrain.e13.5,midbrain.e12.5,hindbrain.e14.5,hindbrain.P0	forebrain.e11.5,forebrain.e12.5,forebrain.e14.5,forebrain.e15.5,forebrain.e16.5,forebrain.P0,midbrain.e11.5,midbrain.e13.5,midbrain.e14.5,midbrain.e15.5,midbrain.e16.5,midbrain.P0,hindbrain.e11.5,hindbrain.e12.5,hindbrain.e13.5,hindbrain.e15.5,hindbrain.e16.5,heart.e11.5,heart.e12.5,heart.e13.5,heart.e14.5,heart.e15.5,heart.e16.5,heart.P0,liver.e11.5,liver.e12.5,liver.e13.5,liver.e14.5,liver.e15.…
chr1	6733870	6735870	22	ENSMUST00000139838.7	ENSMUSG00000033740.17	FALSE	0	NA	NA	NA	NA	NA	NA	NA	NA	NA	0	7	59	NA	midbrain.e11.5,midbrain.e12.5,midbrain.e13.5,midbrain.e14.5,hindbrain.e12.5,hindbrain.e13.5,neural-tube.e15.5	forebrain.e11.5,forebrain.e12.5,forebrain.e13.5,forebrain.e14.5,forebrain.e15.5,forebrain.e16.5,forebrain.P0,midbrain.e15.5,midbrain.e16.5,midbrain.P0,hindbrain.e11.5,hindbrain.e14.5,hindbrain.e15.5,hindbrain.e16.5,hindbrain.P0,heart.e11.5,heart.e12.5,heart.e13.5,heart.e14.5,heart.e15.5,heart.e16.5,heart.P0,liver.e11.5,liver.e12.5,liver.e13.5,liver.e14.5,liver.e15.5,liver.e16.5,liver.P0,intestine…
chr1	6736575	6738575	23	ENSMUST00000163727.3	ENSMUSG00000033740.17	FALSE	0	NA	NA	NA	NA	NA	NA	NA	NA	NA	0	0	66	NA	NA	forebrain.e11.5,forebrain.e12.5,forebrain.e13.5,forebrain.e14.5,forebrain.e15.5,forebrain.e16.5,forebrain.P0,midbrain.e11.5,midbrain.e12.5,midbrain.e13.5,midbrain.e14.5,midbrain.e15.5,midbrain.e16.5,midbrain.P0,hindbrain.e11.5,hindbrain.e12.5,hindbrain.e13.5,hindbrain.e14.5,hindbrain.e15.5,hindbrain.e16.5,hindbrain.P0,heart.e11.5,heart.e12.5,heart.e13.5,heart.e14.5,heart.e15.5,heart.e16.5,heart.P…
chr1	6856341	6858341	24	ENSMUST00000130338.1	ENSMUSG00000033740.17	FALSE	0	NA	NA	NA	NA	NA	NA	NA	NA	NA	0	0	66	NA	NA	forebrain.e11.5,forebrain.e12.5,forebrain.e13.5,forebrain.e14.5,forebrain.e15.5,forebrain.e16.5,forebrain.P0,midbrain.e11.5,midbrain.e12.5,midbrain.e13.5,midbrain.e14.5,midbrain.e15.5,midbrain.e16.5,midbrain.P0,hindbrain.e11.5,hindbrain.e12.5,hindbrain.e13.5,hindbrain.e14.5,hindbrain.e15.5,hindbrain.e16.5,hindbrain.P0,heart.e11.5,heart.e12.5,heart.e13.5,heart.e14.5,heart.e15.5,heart.e16.5,heart.P…
chr1	7087920	7089930	25	ENSMUST00000061280.16,ENSMUST00000182114.7	ENSMUSG00000051285.17,ENSMUSG00000051285.17	TRUE	1	780	85	540	21.8	69.2	K4	0	0	0	0	66	0	NA	forebrain.e11.5,forebrain.e12.5,forebrain.e13.5,forebrain.e14.5,forebrain.e15.5,forebrain.e16.5,forebrain.P0,midbrain.e11.5,midbrain.e12.5,midbrain.e13.5,midbrain.e14.5,midbrain.e15.5,midbrain.e16.5,midbrain.P0,hindbrain.e11.5,hindbrain.e12.5,hindbrain.e13.5,hindbrain.e14.5,hindbrain.e15.5,hindbrain.e16.5,hindbrain.P0,heart.e11.5,heart.e12.5,heart.e13.5,heart.e14.5,heart.e15.5,heart.e16.5,heart.P…	NA
chr1	8802943	8804943	26	ENSMUST00000115488.2	ENSMUSG00000025909.16	FALSE	0	NA	NA	NA	NA	NA	NA	NA	NA	NA	0	0	66	NA	NA	forebrain.e11.5,forebrain.e12.5,forebrain.e13.5,forebrain.e14.5,forebrain.e15.5,forebrain.e16.5,forebrain.P0,midbrain.e11.5,midbrain.e12.5,midbrain.e13.5,midbrain.e14.5,midbrain.e15.5,midbrain.e16.5,midbrain.P0,hindbrain.e11.5,hindbrain.e12.5,hindbrain.e13.5,hindbrain.e14.5,hindbrain.e15.5,hindbrain.e16.5,hindbrain.P0,heart.e11.5,heart.e12.5,heart.e13.5,heart.e14.5,heart.e15.5,heart.e16.5,heart.P…
chr1	9297573	9300238	27	ENSMUST00000132064.7,ENSMUST00000191683.5,ENSMUST00000140295.7	ENSMUSG00000025909.16,ENSMUSG00000025909.16,ENSMUSG00000025909.16	TRUE	1	805	61	512	15.2	63.6	K4+K27	1	1	1	36	18	12	heart.e11.5,heart.e12.5,heart.e13.5,heart.e14.5,heart.e15.5,heart.e16.5,heart.P0,liver.e11.5,liver.e12.5,liver.e13.5,liver.e14.5,liver.e15.5,liver.e16.5,liver.P0,intestine.e15.5,intestine.e16.5,intestine.P0,kidney.e15.5,kidney.e16.5,kidney.P0,lung.e15.5,lung.e16.5,lung.P0,stomach.e14.5,stomach.e15.5,stomach.e16.5,limb.e11.5,limb.e12.5,limb.e13.5,limb.e14.5,limb.e15.5,facial-prominence.e11.5,facia…	forebrain.e12.5,forebrain.e13.5,forebrain.e14.5,forebrain.e15.5,forebrain.e16.5,forebrain.P0,midbrain.e13.5,midbrain.e14.5,midbrain.e15.5,midbrain.e16.5,midbrain.P0,hindbrain.e13.5,hindbrain.e14.5,hindbrain.e15.5,hindbrain.e16.5,hindbrain.P0,neural-tube.e14.5,neural-tube.e15.5	forebrain.e11.5,midbrain.e11.5,midbrain.e12.5,hindbrain.e11.5,hindbrain.e12.5,intestine.e14.5,kidney.e14.5,lung.e14.5,stomach.P0,neural-tube.e11.5,neural-tube.e12.5,neural-tube.e13.5
chr1	9544408	9546408	28	ENSMUST00000072079.8	ENSMUSG00000061024.8	TRUE	1	999	97	666	19.4	66.7	NA	NA	NA	NA	0	59	7	NA	forebrain.e11.5,forebrain.e12.5,forebrain.e13.5,forebrain.e14.5,forebrain.e15.5,forebrain.e16.5,forebrain.P0,midbrain.e12.5,midbrain.e13.5,midbrain.e15.5,midbrain.e16.5,midbrain.P0,hindbrain.e11.5,hindbrain.e12.5,hindbrain.e13.5,hindbrain.e14.5,hindbrain.e15.5,hindbrain.e16.5,hindbrain.P0,heart.e11.5,heart.e12.5,heart.e13.5,heart.e14.5,heart.e15.5,heart.e16.5,heart.P0,liver.e11.5,liver.e12.5,live…	midbrain.e11.5,midbrain.e14.5,intestine.P0,stomach.e14.5,neural-tube.e11.5,limb.e14.5,facial-prominence.e11.5
chr1	9546948	9548948	29	ENSMUST00000144177.7	ENSMUSG00000025911.14	FALSE	0	NA	NA	NA	NA	NA	K4	0	0	0	0	6	60	NA	hindbrain.P0,heart.e15.5,heart.e16.5,heart.P0,liver.P0,kidney.P0	forebrain.e11.5,forebrain.e12.5,forebrain.e13.5,forebrain.e14.5,forebrain.e15.5,forebrain.e16.5,forebrain.P0,midbrain.e11.5,midbrain.e12.5,midbrain.e13.5,midbrain.e14.5,midbrain.e15.5,midbrain.e16.5,midbrain.P0,hindbrain.e11.5,hindbrain.e12.5,hindbrain.e13.5,hindbrain.e14.5,hindbrain.e15.5,hindbrain.e16.5,heart.e11.5,heart.e12.5,heart.e13.5,heart.e14.5,liver.e11.5,liver.e12.5,liver.e13.5,liver.e1…
chr1	9600199	9602199	30	ENSMUST00000088666.3	ENSMUSG00000067879.3	FALSE	0	NA	NA	NA	NA	NA	None	0	0	0	0	20	46	NA	forebrain.e14.5,forebrain.e15.5,forebrain.e16.5,forebrain.P0,midbrain.e12.5,midbrain.e13.5,midbrain.e14.5,midbrain.e15.5,midbrain.e16.5,midbrain.P0,hindbrain.e11.5,hindbrain.e12.5,hindbrain.e13.5,hindbrain.e14.5,hindbrain.e15.5,hindbrain.e16.5,hindbrain.P0,neural-tube.e11.5,neural-tube.e14.5,neural-tube.e15.5	forebrain.e11.5,forebrain.e12.5,forebrain.e13.5,midbrain.e11.5,heart.e11.5,heart.e12.5,heart.e13.5,heart.e14.5,heart.e15.5,heart.e16.5,heart.P0,liver.e11.5,liver.e12.5,liver.e13.5,liver.e14.5,liver.e15.5,liver.e16.5,liver.P0,intestine.e14.5,intestine.e15.5,intestine.e16.5,intestine.P0,kidney.e14.5,kidney.e15.5,kidney.e16.5,kidney.P0,lung.e14.5,lung.e15.5,lung.e16.5,lung.P0,stomach.e14.5,stomach.e…
chr1	9698654	9701209	31	ENSMUST00000188212.1,ENSMUST00000115468.8,ENSMUST00000088658.10	ENSMUSG00000025912.16,ENSMUSG00000025912.16,ENSMUSG00000025912.16	TRUE	1	1096	87	624	15.9	56.9	K4	0	0	0	0	50	16	NA	forebrain.e11.5,forebrain.e12.5,forebrain.e13.5,forebrain.e14.5,forebrain.e15.5,forebrain.e16.5,midbrain.e11.5,midbrain.e12.5,midbrain.e14.5,midbrain.e16.5,hindbrain.e11.5,hindbrain.e12.5,hindbrain.e14.5,hindbrain.e15.5,hindbrain.e16.5,heart.e11.5,heart.e12.5,heart.e13.5,heart.e14.5,heart.e15.5,heart.e16.5,heart.P0,liver.P0,intestine.e14.5,intestine.e15.5,intestine.e16.5,intestine.P0,kidney.e14.5…	forebrain.P0,midbrain.e13.5,midbrain.e15.5,midbrain.P0,hindbrain.e13.5,hindbrain.P0,liver.e11.5,liver.e12.5,liver.e13.5,liver.e14.5,liver.e15.5,liver.e16.5,stomach.e14.5,neural-tube.e13.5,neural-tube.e14.5,limb.e11.5
chr1	9747382	9749382	32	ENSMUST00000057438.6	ENSMUSG00000045210.8	TRUE	1	1085	89	631	16.4	58.2	K4	0	0	0	0	66	0	NA	forebrain.e11.5,forebrain.e12.5,forebrain.e13.5,forebrain.e14.5,forebrain.e15.5,forebrain.e16.5,forebrain.P0,midbrain.e11.5,midbrain.e12.5,midbrain.e13.5,midbrain.e14.5,midbrain.e15.5,midbrain.e16.5,midbrain.P0,hindbrain.e11.5,hindbrain.e12.5,hindbrain.e13.5,hindbrain.e14.5,hindbrain.e15.5,hindbrain.e16.5,hindbrain.P0,heart.e11.5,heart.e12.5,heart.e13.5,heart.e14.5,heart.e15.5,heart.e16.5,heart.P…	NA
chr1	9797107	9799143	33	ENSMUST00000166384.7,ENSMUST00000168907.7	ENSMUSG00000025915.14,ENSMUSG00000025915.14	TRUE	1	831	95	493	22.9	59.3	K4+K27	1	1	0	0	45	21	NA	forebrain.e11.5,forebrain.e12.5,forebrain.P0,midbrain.e14.5,midbrain.e15.5,midbrain.P0,hindbrain.e16.5,hindbrain.P0,heart.e11.5,heart.e12.5,heart.e13.5,heart.e14.5,heart.e15.5,heart.P0,liver.e11.5,liver.e12.5,liver.e13.5,liver.e14.5,liver.e15.5,liver.e16.5,liver.P0,intestine.e14.5,intestine.e15.5,intestine.e16.5,intestine.P0,kidney.e15.5,kidney.e16.5,kidney.P0,lung.e14.5,lung.e15.5,lung.P0,stomac…	forebrain.e13.5,forebrain.e14.5,forebrain.e15.5,forebrain.e16.5,midbrain.e11.5,midbrain.e12.5,midbrain.e13.5,midbrain.e16.5,hindbrain.e11.5,hindbrain.e12.5,hindbrain.e13.5,hindbrain.e14.5,hindbrain.e15.5,heart.e16.5,kidney.e14.5,lung.e16.5,neural-tube.e11.5,neural-tube.e13.5,neural-tube.e14.5,limb.e12.5,facial-prominence.e11.5
chr1	9847272	9849397	34	ENSMUST00000171265.7,ENSMUST00000097826.5	ENSMUSG00000025915.14,ENSMUSG00000025915.14	TRUE	1	365	40	265	21.9	72.6	K4+K27	1	0	0	19	6	41	forebrain.e11.5,forebrain.e12.5,midbrain.e12.5,midbrain.e13.5,hindbrain.e11.5,hindbrain.e12.5,hindbrain.e13.5,heart.e11.5,liver.e11.5,liver.e12.5,liver.e13.5,liver.e15.5,lung.e16.5,neural-tube.e11.5,neural-tube.e12.5,neural-tube.e13.5,neural-tube.e14.5,limb.e12.5,facial-prominence.e13.5	liver.P0,intestine.e15.5,kidney.e14.5,kidney.e15.5,kidney.e16.5,kidney.P0	forebrain.e13.5,forebrain.e14.5,forebrain.e15.5,forebrain.e16.5,forebrain.P0,midbrain.e11.5,midbrain.e14.5,midbrain.e15.5,midbrain.e16.5,midbrain.P0,hindbrain.e14.5,hindbrain.e15.5,hindbrain.e16.5,hindbrain.P0,heart.e12.5,heart.e13.5,heart.e14.5,heart.e15.5,heart.e16.5,heart.P0,liver.e14.5,liver.e16.5,intestine.e14.5,intestine.e16.5,intestine.P0,lung.e14.5,lung.e15.5,lung.P0,stomach.e14.5,stomach…
chr1	9907638	9909670	35	ENSMUST00000052843.11,ENSMUST00000171802.7,ENSMUST00000125294.8,ENSMUST00000140948.8	ENSMUSG00000046101.16,ENSMUSG00000046101.16,ENSMUSG00000046101.16,ENSMUSG00000046101.16	FALSE	0	NA	NA	NA	NA	NA	NA	NA	NA	NA	3	1	62	liver.e13.5,liver.e15.5,liver.e16.5	midbrain.e16.5	forebrain.e11.5,forebrain.e12.5,forebrain.e13.5,forebrain.e14.5,forebrain.e15.5,forebrain.e16.5,forebrain.P0,midbrain.e11.5,midbrain.e12.5,midbrain.e13.5,midbrain.e14.5,midbrain.e15.5,midbrain.P0,hindbrain.e11.5,hindbrain.e12.5,hindbrain.e13.5,hindbrain.e14.5,hindbrain.e15.5,hindbrain.e16.5,hindbrain.P0,heart.e11.5,heart.e12.5,heart.e13.5,heart.e14.5,heart.e15.5,heart.e16.5,heart.P0,liver.e11.5,l…
chr1	9910314	9912314	36	ENSMUST00000118098.2	ENSMUSG00000046101.16	FALSE	0	NA	NA	NA	NA	NA	NA	NA	NA	NA	0	0	66	NA	NA	forebrain.e11.5,forebrain.e12.5,forebrain.e13.5,forebrain.e14.5,forebrain.e15.5,forebrain.e16.5,forebrain.P0,midbrain.e11.5,midbrain.e12.5,midbrain.e13.5,midbrain.e14.5,midbrain.e15.5,midbrain.e16.5,midbrain.P0,hindbrain.e11.5,hindbrain.e12.5,hindbrain.e13.5,hindbrain.e14.5,hindbrain.e15.5,hindbrain.e16.5,hindbrain.P0,heart.e11.5,heart.e12.5,heart.e13.5,heart.e14.5,heart.e15.5,heart.e16.5,heart.P…
chr1	9961809	9963809	37	ENSMUST00000097824.2	ENSMUSG00000099032.2	FALSE	0	NA	NA	NA	NA	NA	NA	NA	NA	NA	21	0	45	forebrain.e13.5,forebrain.e14.5,forebrain.e15.5,midbrain.e12.5,midbrain.e13.5,hindbrain.e11.5,hindbrain.e13.5,hindbrain.e14.5,hindbrain.e15.5,heart.e16.5,liver.e12.5,liver.e13.5,liver.e15.5,liver.e16.5,intestine.P0,kidney.e15.5,lung.e15.5,neural-tube.e13.5,limb.e15.5,facial-prominence.e13.5,facial-prominence.e15.5	NA	forebrain.e11.5,forebrain.e12.5,forebrain.e16.5,forebrain.P0,midbrain.e11.5,midbrain.e14.5,midbrain.e15.5,midbrain.e16.5,midbrain.P0,hindbrain.e12.5,hindbrain.e16.5,hindbrain.P0,heart.e11.5,heart.e12.5,heart.e13.5,heart.e14.5,heart.e15.5,heart.P0,liver.e11.5,liver.e14.5,liver.P0,intestine.e14.5,intestine.e15.5,intestine.e16.5,kidney.e14.5,kidney.e16.5,kidney.P0,lung.e14.5,lung.e16.5,lung.P0,stoma…
chr1	9966932	9968932	38	ENSMUST00000185184.1	ENSMUSG00000099032.2	TRUE	1	1212	128	811	21.1	66.9	NA	NA	NA	NA	54	0	12	forebrain.e11.5,forebrain.e12.5,forebrain.e13.5,forebrain.e14.5,forebrain.e16.5,forebrain.P0,midbrain.e11.5,midbrain.e12.5,midbrain.e13.5,midbrain.e14.5,midbrain.e15.5,midbrain.e16.5,midbrain.P0,hindbrain.e11.5,hindbrain.e12.5,hindbrain.e13.5,hindbrain.e14.5,hindbrain.e15.5,hindbrain.e16.5,hindbrain.P0,heart.e11.5,heart.e15.5,heart.P0,liver.e11.5,liver.e12.5,liver.e13.5,liver.e14.5,liver.e15.5,li…	NA	forebrain.e15.5,heart.e12.5,heart.e13.5,heart.e14.5,heart.e16.5,intestine.e15.5,intestine.e16.5,intestine.P0,kidney.P0,stomach.e14.5,stomach.e16.5,stomach.P0
chr1	9984692	9986692	39	ENSMUST00000147000.8	ENSMUSG00000025916.10	FALSE	0	NA	NA	NA	NA	NA	NA	NA	NA	NA	0	0	66	NA	NA	forebrain.e11.5,forebrain.e12.5,forebrain.e13.5,forebrain.e14.5,forebrain.e15.5,forebrain.e16.5,forebrain.P0,midbrain.e11.5,midbrain.e12.5,midbrain.e13.5,midbrain.e14.5,midbrain.e15.5,midbrain.e16.5,midbrain.P0,hindbrain.e11.5,hindbrain.e12.5,hindbrain.e13.5,hindbrain.e14.5,hindbrain.e15.5,hindbrain.e16.5,hindbrain.P0,heart.e11.5,heart.e12.5,heart.e13.5,heart.e14.5,heart.e15.5,heart.e16.5,heart.P…
chr1	10008130	10010136	40	ENSMUST00000176398.7,ENSMUST00000027049.9	ENSMUSG00000025916.10,ENSMUSG00000025916.10	FALSE	0	NA	NA	NA	NA	NA	K4	0	0	0	0	2	64	NA	forebrain.e12.5,hindbrain.e16.5	forebrain.e11.5,forebrain.e13.5,forebrain.e14.5,forebrain.e15.5,forebrain.e16.5,forebrain.P0,midbrain.e11.5,midbrain.e12.5,midbrain.e13.5,midbrain.e14.5,midbrain.e15.5,midbrain.e16.5,midbrain.P0,hindbrain.e11.5,hindbrain.e12.5,hindbrain.e13.5,hindbrain.e14.5,hindbrain.e15.5,hindbrain.P0,heart.e11.5,heart.e12.5,heart.e13.5,heart.e14.5,heart.e15.5,heart.e16.5,heart.P0,liver.e11.5,liver.e12.5,liver.…
chr1	10037006	10041155	41	ENSMUST00000191012.6,ENSMUST00000027050.9,ENSMUST00000188619.1,ENSMUST00000071087.11,ENSMUST00000117415.7,ENSMUST00000118263.7,ENSMUST00000122156.7,ENSMUST00000119714.7,ENSMUST00000155974.7	ENSMUSG00000056763.16,ENSMUSG00000025917.9,ENSMUSG00000025917.9,ENSMUSG00000056763.16,ENSMUSG00000056763.16,ENSMUSG00000056763.16,ENSMUSG00000056763.16,ENSMUSG00000056763.16,ENSMUSG00000056763.16	TRUE	2	799	91	554	22.7985	69.3492	K4,K4	0,0	0,0	0,0	0	66	0	NA	forebrain.e11.5,forebrain.e12.5,forebrain.e13.5,forebrain.e14.5,forebrain.e15.5,forebrain.e16.5,forebrain.P0,midbrain.e11.5,midbrain.e12.5,midbrain.e13.5,midbrain.e14.5,midbrain.e15.5,midbrain.e16.5,midbrain.P0,hindbrain.e11.5,hindbrain.e12.5,hindbrain.e13.5,hindbrain.e14.5,hindbrain.e15.5,hindbrain.e16.5,hindbrain.P0,heart.e11.5,heart.e12.5,heart.e13.5,heart.e14.5,heart.e15.5,heart.e16.5,heart.P…	NA
chr1	10045493	10047493	42	ENSMUST00000186294.6	ENSMUSG00000056763.16	FALSE	0	NA	NA	NA	NA	NA	NA	NA	NA	NA	0	0	66	NA	NA	forebrain.e11.5,forebrain.e12.5,forebrain.e13.5,forebrain.e14.5,forebrain.e15.5,forebrain.e16.5,forebrain.P0,midbrain.e11.5,midbrain.e12.5,midbrain.e13.5,midbrain.e14.5,midbrain.e15.5,midbrain.e16.5,midbrain.P0,hindbrain.e11.5,hindbrain.e12.5,hindbrain.e13.5,hindbrain.e14.5,hindbrain.e15.5,hindbrain.e16.5,hindbrain.P0,heart.e11.5,heart.e12.5,heart.e13.5,heart.e14.5,heart.e15.5,heart.e16.5,heart.P…
chr1	10055924	10057924	43	ENSMUST00000149214.2	ENSMUSG00000056763.16	FALSE	0	NA	NA	NA	NA	NA	NA	NA	NA	NA	0	0	66	NA	NA	forebrain.e11.5,forebrain.e12.5,forebrain.e13.5,forebrain.e14.5,forebrain.e15.5,forebrain.e16.5,forebrain.P0,midbrain.e11.5,midbrain.e12.5,midbrain.e13.5,midbrain.e14.5,midbrain.e15.5,midbrain.e16.5,midbrain.P0,hindbrain.e11.5,hindbrain.e12.5,hindbrain.e13.5,hindbrain.e14.5,hindbrain.e15.5,hindbrain.e16.5,hindbrain.P0,heart.e11.5,heart.e12.5,heart.e13.5,heart.e14.5,heart.e15.5,heart.e16.5,heart.P…
chr1	10231670	10233670	44	ENSMUST00000088615.10,ENSMUST00000131556.1	ENSMUSG00000067851.11,ENSMUSG00000067851.11	TRUE	1	1285	136	780	21.2	60.7	NA	NA	NA	NA	0	66	0	NA	forebrain.e11.5,forebrain.e12.5,forebrain.e13.5,forebrain.e14.5,forebrain.e15.5,forebrain.e16.5,forebrain.P0,midbrain.e11.5,midbrain.e12.5,midbrain.e13.5,midbrain.e14.5,midbrain.e15.5,midbrain.e16.5,midbrain.P0,hindbrain.e11.5,hindbrain.e12.5,hindbrain.e13.5,hindbrain.e14.5,hindbrain.e15.5,hindbrain.e16.5,hindbrain.P0,heart.e11.5,heart.e12.5,heart.e13.5,heart.e14.5,heart.e15.5,heart.e16.5,heart.P…	NA
chr1	10718945	10720945	45	ENSMUST00000035577.6	ENSMUSG00000042501.12	FALSE	0	NA	NA	NA	NA	NA	None	0	0	0	0	0	66	NA	NA	forebrain.e11.5,forebrain.e12.5,forebrain.e13.5,forebrain.e14.5,forebrain.e15.5,forebrain.e16.5,forebrain.P0,midbrain.e11.5,midbrain.e12.5,midbrain.e13.5,midbrain.e14.5,midbrain.e15.5,midbrain.e16.5,midbrain.P0,hindbrain.e11.5,hindbrain.e12.5,hindbrain.e13.5,hindbrain.e14.5,hindbrain.e15.5,hindbrain.e16.5,hindbrain.P0,heart.e11.5,heart.e12.5,heart.e13.5,heart.e14.5,heart.e15.5,heart.e16.5,heart.P…
chr1	10992465	10994465	46	ENSMUST00000027056.11	ENSMUSG00000048960.13	TRUE	1	519	56	324	21.6	62.4	NA	NA	NA	NA	7	47	12	liver.e11.5,liver.e12.5,liver.e13.5,liver.e14.5,liver.e15.5,liver.e16.5,liver.P0	forebrain.e11.5,forebrain.e13.5,forebrain.e15.5,forebrain.e16.5,midbrain.e11.5,midbrain.e14.5,midbrain.e15.5,midbrain.e16.5,midbrain.P0,hindbrain.e11.5,hindbrain.e12.5,hindbrain.e13.5,hindbrain.e14.5,hindbrain.e16.5,hindbrain.P0,heart.e11.5,heart.e12.5,heart.e13.5,heart.e14.5,heart.e15.5,heart.P0,intestine.e14.5,intestine.e15.5,intestine.e16.5,kidney.e14.5,kidney.e15.5,kidney.e16.5,kidney.P0,lung…	forebrain.e12.5,forebrain.e14.5,forebrain.P0,midbrain.e12.5,midbrain.e13.5,hindbrain.e15.5,heart.e16.5,intestine.P0,neural-tube.e12.5,neural-tube.e13.5,neural-tube.e14.5,limb.e15.5
chr1	11413105	11415509	47	ENSMUST00000171690.8,ENSMUST00000048613.13,ENSMUST00000135014.7,ENSMUST00000137824.7,ENSMUST00000179089.7	ENSMUSG00000057715.13,ENSMUSG00000057715.13,ENSMUSG00000057715.13,ENSMUSG00000057715.13,ENSMUSG00000057715.13	TRUE	1	405	44	283	21.7	69.9	K4	0	0	0	7	10	49	liver.e11.5,liver.e12.5,liver.e13.5,liver.e14.5,liver.e15.5,liver.e16.5,liver.P0	forebrain.e15.5,forebrain.P0,midbrain.e14.5,midbrain.e16.5,midbrain.P0,hindbrain.P0,stomach.e15.5,stomach.e16.5,neural-tube.e14.5,neural-tube.e15.5	forebrain.e11.5,forebrain.e12.5,forebrain.e13.5,forebrain.e14.5,forebrain.e16.5,midbrain.e11.5,midbrain.e12.5,midbrain.e13.5,midbrain.e15.5,hindbrain.e11.5,hindbrain.e12.5,hindbrain.e13.5,hindbrain.e14.5,hindbrain.e15.5,hindbrain.e16.5,heart.e11.5,heart.e12.5,heart.e13.5,heart.e14.5,heart.e15.5,heart.e16.5,heart.P0,intestine.e14.5,intestine.e15.5,intestine.e16.5,intestine.P0,kidney.e14.5,kidney.e…
chr1	11517671	11519671	48	ENSMUST00000141339.2	ENSMUSG00000057715.13	FALSE	0	NA	NA	NA	NA	NA	NA	NA	NA	NA	0	0	66	NA	NA	forebrain.e11.5,forebrain.e12.5,forebrain.e13.5,forebrain.e14.5,forebrain.e15.5,forebrain.e16.5,forebrain.P0,midbrain.e11.5,midbrain.e12.5,midbrain.e13.5,midbrain.e14.5,midbrain.e15.5,midbrain.e16.5,midbrain.P0,hindbrain.e11.5,hindbrain.e12.5,hindbrain.e13.5,hindbrain.e14.5,hindbrain.e15.5,hindbrain.e16.5,hindbrain.P0,heart.e11.5,heart.e12.5,heart.e13.5,heart.e14.5,heart.e15.5,heart.e16.5,heart.P…
chr1	12691277	12693532	49	ENSMUST00000177608.7,ENSMUST00000180062.7,ENSMUST00000186051.6	ENSMUSG00000016918.15,ENSMUSG00000016918.15,ENSMUSG00000016918.15	FALSE	0	NA	NA	NA	NA	NA	NA	NA	NA	NA	18	15	33	forebrain.e12.5,forebrain.e13.5,midbrain.e14.5,hindbrain.e12.5,hindbrain.e13.5,hindbrain.e14.5,hindbrain.e16.5,liver.e11.5,liver.e12.5,liver.e13.5,liver.e14.5,liver.e15.5,liver.e16.5,liver.P0,kidney.e15.5,neural-tube.e12.5,neural-tube.e13.5,neural-tube.e14.5	forebrain.e11.5,heart.e11.5,stomach.e14.5,stomach.e15.5,stomach.e16.5,limb.e11.5,limb.e12.5,limb.e13.5,limb.e14.5,limb.e15.5,facial-prominence.e11.5,facial-prominence.e12.5,facial-prominence.e13.5,facial-prominence.e14.5,facial-prominence.e15.5	forebrain.e14.5,forebrain.e15.5,forebrain.e16.5,forebrain.P0,midbrain.e11.5,midbrain.e12.5,midbrain.e13.5,midbrain.e15.5,midbrain.e16.5,midbrain.P0,hindbrain.e11.5,hindbrain.e15.5,hindbrain.P0,heart.e12.5,heart.e13.5,heart.e14.5,heart.e15.5,heart.e16.5,heart.P0,intestine.e14.5,intestine.e15.5,intestine.e16.5,intestine.P0,kidney.e14.5,kidney.e16.5,kidney.P0,lung.e14.5,lung.e15.5,lung.e16.5,lung.P0…
chr1	12717529	12720464	50	ENSMUST00000088585.9,ENSMUST00000189541.6	ENSMUSG00000016918.15,ENSMUSG00000016918.15	FALSE	0	NA	NA	NA	NA	NA	K4	0	0	0	1	2	63	midbrain.e13.5	heart.e11.5,stomach.P0	forebrain.e11.5,forebrain.e12.5,forebrain.e13.5,forebrain.e14.5,forebrain.e15.5,forebrain.e16.5,forebrain.P0,midbrain.e11.5,midbrain.e12.5,midbrain.e14.5,midbrain.e15.5,midbrain.e16.5,midbrain.P0,hindbrain.e11.5,hindbrain.e12.5,hindbrain.e13.5,hindbrain.e14.5,hindbrain.e15.5,hindbrain.e16.5,hindbrain.P0,heart.e12.5,heart.e13.5,heart.e14.5,heart.e15.5,heart.e16.5,heart.P0,liver.e11.5,liver.e12.5,l…
chr1	12727119	12729119	51	ENSMUST00000186405.6	ENSMUSG00000016918.15	FALSE	0	NA	NA	NA	NA	NA	NA	NA	NA	NA	0	0	66	NA	NA	forebrain.e11.5,forebrain.e12.5,forebrain.e13.5,forebrain.e14.5,forebrain.e15.5,forebrain.e16.5,forebrain.P0,midbrain.e11.5,midbrain.e12.5,midbrain.e13.5,midbrain.e14.5,midbrain.e15.5,midbrain.e16.5,midbrain.P0,hindbrain.e11.5,hindbrain.e12.5,hindbrain.e13.5,hindbrain.e14.5,hindbrain.e15.5,hindbrain.e16.5,hindbrain.P0,heart.e11.5,heart.e12.5,heart.e13.5,heart.e14.5,heart.e15.5,heart.e16.5,heart.P…
chr1	12841791	12843791	52	ENSMUST00000185780.1	ENSMUSG00000016918.15	FALSE	0	NA	NA	NA	NA	NA	NA	NA	NA	NA	0	0	66	NA	NA	forebrain.e11.5,forebrain.e12.5,forebrain.e13.5,forebrain.e14.5,forebrain.e15.5,forebrain.e16.5,forebrain.P0,midbrain.e11.5,midbrain.e12.5,midbrain.e13.5,midbrain.e14.5,midbrain.e15.5,midbrain.e16.5,midbrain.P0,hindbrain.e11.5,hindbrain.e12.5,hindbrain.e13.5,hindbrain.e14.5,hindbrain.e15.5,hindbrain.e16.5,hindbrain.P0,heart.e11.5,heart.e12.5,heart.e13.5,heart.e14.5,heart.e15.5,heart.e16.5,heart.P…
chr1	12989914	12993650	53	ENSMUST00000146763.7,ENSMUST00000147606.2,ENSMUST00000115403.8,ENSMUST00000136197.7,ENSMUST00000115402.7,ENSMUST00000188454.6	ENSMUSG00000025938.16,ENSMUSG00000025938.16,ENSMUSG00000025938.16,ENSMUSG00000025938.16,ENSMUSG00000025938.16,ENSMUSG00000025938.16	TRUE	2	1781	132	1041	14.8294	58.4486	K4+K27	0	0	0	8	27	31	liver.e11.5,liver.e12.5,liver.e13.5,liver.e14.5,liver.e15.5,liver.e16.5,liver.P0,kidney.e15.5	forebrain.e11.5,forebrain.e13.5,forebrain.e14.5,forebrain.e15.5,forebrain.e16.5,forebrain.P0,midbrain.e11.5,midbrain.e12.5,midbrain.e13.5,midbrain.e14.5,midbrain.e15.5,midbrain.e16.5,midbrain.P0,hindbrain.e11.5,hindbrain.e12.5,hindbrain.e13.5,hindbrain.e14.5,hindbrain.e15.5,hindbrain.e16.5,hindbrain.P0,neural-tube.e11.5,neural-tube.e12.5,neural-tube.e13.5,neural-tube.e14.5,neural-tube.e15.5,facia…	forebrain.e12.5,heart.e11.5,heart.e12.5,heart.e13.5,heart.e14.5,heart.e15.5,heart.e16.5,heart.P0,intestine.e14.5,intestine.e15.5,intestine.e16.5,intestine.P0,kidney.e14.5,kidney.e16.5,kidney.P0,lung.e14.5,lung.e15.5,lung.e16.5,lung.P0,stomach.e14.5,stomach.e15.5,stomach.e16.5,stomach.P0,limb.e11.5,limb.e12.5,limb.e13.5,limb.e14.5,limb.e15.5,facial-prominence.e11.5,facial-prominence.e12.5,facial-p…
chr1	13126163	13128163	54	ENSMUST00000047577.6	ENSMUSG00000042414.7	TRUE	1	371	30	238	16.2	64.2	K4+K27	1	1	1	57	0	9	forebrain.e11.5,forebrain.e12.5,forebrain.e13.5,forebrain.e14.5,forebrain.P0,midbrain.e11.5,midbrain.e12.5,midbrain.e14.5,midbrain.e16.5,midbrain.P0,hindbrain.e11.5,hindbrain.e12.5,hindbrain.e14.5,hindbrain.e16.5,hindbrain.P0,heart.e11.5,heart.e12.5,heart.e13.5,heart.e14.5,heart.e15.5,heart.e16.5,heart.P0,liver.e11.5,liver.e12.5,liver.e13.5,liver.e14.5,liver.e15.5,liver.e16.5,liver.P0,intestine.e…	NA	forebrain.e15.5,forebrain.e16.5,midbrain.e13.5,midbrain.e15.5,hindbrain.e13.5,hindbrain.e15.5,stomach.P0,neural-tube.e13.5,facial-prominence.e15.5
chr1	13298722	13300722	55	ENSMUST00000145280.1	ENSMUSG00000005886.14	FALSE	0	NA	NA	NA	NA	NA	NA	NA	NA	NA	0	0	66	NA	NA	forebrain.e11.5,forebrain.e12.5,forebrain.e13.5,forebrain.e14.5,forebrain.e15.5,forebrain.e16.5,forebrain.P0,midbrain.e11.5,midbrain.e12.5,midbrain.e13.5,midbrain.e14.5,midbrain.e15.5,midbrain.e16.5,midbrain.P0,hindbrain.e11.5,hindbrain.e12.5,hindbrain.e13.5,hindbrain.e14.5,hindbrain.e15.5,hindbrain.e16.5,hindbrain.P0,heart.e11.5,heart.e12.5,heart.e13.5,heart.e14.5,heart.e15.5,heart.e16.5,heart.P…
chr1	13371439	13375083	56	ENSMUST00000081713.10,ENSMUST00000068304.12,ENSMUST00000006037.12	ENSMUSG00000005886.14,ENSMUSG00000005886.14,ENSMUSG00000005886.14	TRUE	1	2048	188	1298	18.4	63.4	K4	0	0	0	0	64	2	NA	forebrain.e11.5,forebrain.e12.5,forebrain.e14.5,forebrain.e15.5,forebrain.e16.5,forebrain.P0,midbrain.e11.5,midbrain.e12.5,midbrain.e13.5,midbrain.e14.5,midbrain.e15.5,midbrain.e16.5,midbrain.P0,hindbrain.e11.5,hindbrain.e12.5,hindbrain.e14.5,hindbrain.e15.5,hindbrain.e16.5,hindbrain.P0,heart.e11.5,heart.e12.5,heart.e13.5,heart.e14.5,heart.e15.5,heart.e16.5,heart.P0,liver.e11.5,liver.e12.5,liver.…	forebrain.e13.5,hindbrain.e13.5
chr1	13588910	13590910	57	ENSMUST00000027068.10	ENSMUSG00000025935.10	TRUE	1	1015	101	623	19.9	61.4	K4	0	0	0	0	62	4	NA	forebrain.e11.5,forebrain.e12.5,forebrain.e13.5,forebrain.e14.5,forebrain.e15.5,forebrain.e16.5,forebrain.P0,midbrain.e11.5,midbrain.e12.5,midbrain.e13.5,midbrain.e14.5,midbrain.e15.5,midbrain.e16.5,midbrain.P0,hindbrain.e11.5,hindbrain.e12.5,hindbrain.e13.5,hindbrain.e14.5,hindbrain.e15.5,hindbrain.e16.5,hindbrain.P0,heart.e11.5,heart.e12.5,heart.e13.5,heart.e14.5,heart.e16.5,heart.P0,liver.e11.…	heart.e15.5,liver.e14.5,kidney.e15.5,neural-tube.e15.5
chr1	13659546	13661546	58	ENSMUST00000027071.6	ENSMUSG00000025937.6	TRUE	1	501	49	344	19.6	68.7	K4	0	0	0	0	49	17	NA	forebrain.e12.5,forebrain.e16.5,midbrain.e12.5,midbrain.e16.5,midbrain.P0,hindbrain.e13.5,hindbrain.e15.5,hindbrain.e16.5,hindbrain.P0,heart.e11.5,heart.e12.5,heart.e13.5,heart.e14.5,heart.e15.5,heart.e16.5,heart.P0,liver.e11.5,liver.e12.5,liver.e13.5,liver.e14.5,liver.e15.5,liver.e16.5,liver.P0,intestine.e14.5,intestine.e15.5,intestine.e16.5,intestine.P0,kidney.e15.5,kidney.e16.5,kidney.P0,lung.…	forebrain.e11.5,forebrain.e13.5,forebrain.e14.5,forebrain.e15.5,forebrain.P0,midbrain.e11.5,midbrain.e13.5,midbrain.e14.5,midbrain.e15.5,hindbrain.e11.5,hindbrain.e12.5,hindbrain.e14.5,kidney.e14.5,stomach.e14.5,neural-tube.e11.5,neural-tube.e12.5,neural-tube.e15.5
chr1	13667771	13669771	59	ENSMUST00000088542.3	ENSMUSG00000067813.3	FALSE	0	NA	NA	NA	NA	NA	None	0	0	0	0	0	66	NA	NA	forebrain.e11.5,forebrain.e12.5,forebrain.e13.5,forebrain.e14.5,forebrain.e15.5,forebrain.e16.5,forebrain.P0,midbrain.e11.5,midbrain.e12.5,midbrain.e13.5,midbrain.e14.5,midbrain.e15.5,midbrain.e16.5,midbrain.P0,hindbrain.e11.5,hindbrain.e12.5,hindbrain.e13.5,hindbrain.e14.5,hindbrain.e15.5,hindbrain.e16.5,hindbrain.P0,heart.e11.5,heart.e12.5,heart.e13.5,heart.e14.5,heart.e15.5,heart.e16.5,heart.P…
chr1	14230492	14232492	60	ENSMUST00000189526.1	ENSMUSG00000025932.14	FALSE	0	NA	NA	NA	NA	NA	NA	NA	NA	NA	3	0	63	midbrain.e11.5,midbrain.e12.5,midbrain.e13.5	NA	forebrain.e11.5,forebrain.e12.5,forebrain.e13.5,forebrain.e14.5,forebrain.e15.5,forebrain.e16.5,forebrain.P0,midbrain.e14.5,midbrain.e15.5,midbrain.e16.5,midbrain.P0,hindbrain.e11.5,hindbrain.e12.5,hindbrain.e13.5,hindbrain.e14.5,hindbrain.e15.5,hindbrain.e16.5,hindbrain.P0,heart.e11.5,heart.e12.5,heart.e13.5,heart.e14.5,heart.e15.5,heart.e16.5,heart.P0,liver.e11.5,liver.e12.5,liver.e13.5,liver.e…
chr1	14303570	14305628	61	ENSMUST00000190337.6,ENSMUST00000188857.6,ENSMUST00000185453.6	ENSMUSG00000025932.14,ENSMUSG00000025932.14,ENSMUSG00000025932.14	FALSE	0	NA	NA	NA	NA	NA	NA	NA	NA	NA	10	3	53	midbrain.e11.5,midbrain.e13.5,midbrain.e14.5,midbrain.P0,intestine.e14.5,stomach.e16.5,limb.e12.5,limb.e13.5,limb.e14.5,limb.e15.5	facial-prominence.e12.5,facial-prominence.e13.5,facial-prominence.e14.5	forebrain.e11.5,forebrain.e12.5,forebrain.e13.5,forebrain.e14.5,forebrain.e15.5,forebrain.e16.5,forebrain.P0,midbrain.e12.5,midbrain.e15.5,midbrain.e16.5,hindbrain.e11.5,hindbrain.e12.5,hindbrain.e13.5,hindbrain.e14.5,hindbrain.e15.5,hindbrain.e16.5,hindbrain.P0,heart.e11.5,heart.e12.5,heart.e13.5,heart.e14.5,heart.e15.5,heart.e16.5,heart.P0,liver.e11.5,liver.e12.5,liver.e13.5,liver.e14.5,liver.e…
chr1	14308836	14311235	62	ENSMUST00000187790.1,ENSMUST00000080664.13,ENSMUST00000027066.12,ENSMUST00000168081.8	ENSMUSG00000025932.14,ENSMUSG00000025932.14,ENSMUSG00000025932.14,ENSMUSG00000025932.14	TRUE	1	289	35	209	24.2	72.3	K4	0	1	0	6	39	21	liver.e12.5,liver.e13.5,liver.e14.5,liver.e15.5,liver.e16.5,liver.P0	forebrain.e11.5,forebrain.e12.5,forebrain.e13.5,forebrain.e14.5,forebrain.e15.5,forebrain.e16.5,forebrain.P0,midbrain.e11.5,hindbrain.e11.5,hindbrain.e12.5,hindbrain.e13.5,hindbrain.e14.5,hindbrain.e15.5,hindbrain.P0,heart.e11.5,heart.e13.5,heart.e14.5,heart.e15.5,heart.P0,intestine.e15.5,kidney.e14.5,kidney.P0,lung.e14.5,lung.e15.5,lung.e16.5,lung.P0,stomach.e15.5,stomach.e16.5,neural-tube.e11.5…	midbrain.e12.5,midbrain.e13.5,midbrain.e14.5,midbrain.e15.5,midbrain.e16.5,midbrain.P0,hindbrain.e16.5,heart.e12.5,heart.e16.5,liver.e11.5,intestine.e14.5,intestine.e16.5,intestine.P0,kidney.e15.5,kidney.e16.5,stomach.e14.5,stomach.P0,neural-tube.e13.5,neural-tube.e14.5,neural-tube.e15.5,limb.e13.5
chr1	14754353	14756990	63	ENSMUST00000190719.1,ENSMUST00000027062.6	ENSMUSG00000025930.6,ENSMUSG00000025930.6	TRUE	1	652	68	455	20.9	69.8	K4+K27	1	1	1	52	0	14	forebrain.e11.5,forebrain.e12.5,forebrain.e13.5,forebrain.e14.5,midbrain.e11.5,midbrain.e12.5,midbrain.e13.5,midbrain.e14.5,hindbrain.e11.5,hindbrain.e12.5,hindbrain.e13.5,heart.e11.5,heart.e12.5,heart.e13.5,heart.e14.5,heart.e15.5,heart.e16.5,heart.P0,liver.e11.5,liver.e12.5,liver.e13.5,liver.e14.5,liver.e15.5,liver.e16.5,liver.P0,intestine.e14.5,intestine.e15.5,intestine.e16.5,intestine.P0,kidn…	NA	forebrain.e15.5,forebrain.e16.5,forebrain.P0,midbrain.e15.5,midbrain.e16.5,midbrain.P0,hindbrain.e14.5,hindbrain.e15.5,hindbrain.e16.5,hindbrain.P0,kidney.P0,stomach.e14.5,stomach.e16.5,stomach.P0
chr1	14917862	14919862	64	ENSMUST00000041447.4	ENSMUSG00000032769.4	FALSE	0	NA	NA	NA	NA	NA	K4	0	1	0	23	0	43	forebrain.e12.5,midbrain.e13.5,midbrain.e14.5,midbrain.P0,hindbrain.e11.5,hindbrain.e12.5,hindbrain.e13.5,heart.e11.5,heart.e12.5,liver.e11.5,liver.e13.5,liver.e16.5,intestine.e16.5,kidney.e14.5,kidney.e15.5,lung.e16.5,neural-tube.e11.5,neural-tube.e13.5,neural-tube.e14.5,limb.e11.5,limb.e15.5,facial-prominence.e13.5,facial-prominence.e15.5	NA	forebrain.e11.5,forebrain.e13.5,forebrain.e14.5,forebrain.e15.5,forebrain.e16.5,forebrain.P0,midbrain.e11.5,midbrain.e12.5,midbrain.e15.5,midbrain.e16.5,hindbrain.e14.5,hindbrain.e15.5,hindbrain.e16.5,hindbrain.P0,heart.e13.5,heart.e14.5,heart.e15.5,heart.e16.5,heart.P0,liver.e12.5,liver.e14.5,liver.e15.5,liver.P0,intestine.e14.5,intestine.e15.5,intestine.P0,kidney.e16.5,kidney.P0,lung.e14.5,lung…
chr1	15286254	15288254	65	ENSMUST00000175681.2	ENSMUSG00000092083.4	TRUE	1	760	87	561	22.9	73.8	NA	NA	NA	NA	9	32	25	heart.P0,liver.e11.5,liver.e12.5,liver.e13.5,liver.e14.5,liver.e15.5,liver.e16.5,liver.P0,lung.e16.5	forebrain.e12.5,forebrain.e13.5,forebrain.e14.5,forebrain.e15.5,forebrain.e16.5,forebrain.P0,midbrain.e11.5,midbrain.e12.5,midbrain.e13.5,midbrain.e14.5,midbrain.e15.5,midbrain.e16.5,midbrain.P0,hindbrain.e11.5,hindbrain.e12.5,hindbrain.e13.5,hindbrain.e14.5,hindbrain.e15.5,hindbrain.e16.5,hindbrain.P0,intestine.e14.5,intestine.e15.5,kidney.e16.5,lung.e15.5,stomach.e14.5,neural-tube.e11.5,neural-…	forebrain.e11.5,heart.e11.5,heart.e12.5,heart.e13.5,heart.e14.5,heart.e15.5,heart.e16.5,intestine.e16.5,intestine.P0,kidney.e14.5,kidney.e15.5,kidney.P0,lung.e14.5,lung.P0,stomach.e15.5,stomach.e16.5,stomach.P0,limb.e11.5,limb.e12.5,limb.e13.5,limb.e14.5,limb.e15.5,facial-prominence.e11.5,facial-prominence.e13.5,facial-prominence.e15.5
chr1	15311452	15313452	66	ENSMUST00000170146.2	ENSMUSG00000092083.4	FALSE	0	NA	NA	NA	NA	NA	NA	NA	NA	NA	0	0	66	NA	NA	forebrain.e11.5,forebrain.e12.5,forebrain.e13.5,forebrain.e14.5,forebrain.e15.5,forebrain.e16.5,forebrain.P0,midbrain.e11.5,midbrain.e12.5,midbrain.e13.5,midbrain.e14.5,midbrain.e15.5,midbrain.e16.5,midbrain.P0,hindbrain.e11.5,hindbrain.e12.5,hindbrain.e13.5,hindbrain.e14.5,hindbrain.e15.5,hindbrain.e16.5,hindbrain.P0,heart.e11.5,heart.e12.5,heart.e13.5,heart.e14.5,heart.e15.5,heart.e16.5,heart.P…
chr1	15804646	15806664	67	ENSMUST00000188371.6,ENSMUST00000027057.7	ENSMUSG00000025925.14,ENSMUSG00000025925.14	TRUE	1	517	60	355	23.2	68.7	K4	0	0	0	0	66	0	NA	forebrain.e11.5,forebrain.e12.5,forebrain.e13.5,forebrain.e14.5,forebrain.e15.5,forebrain.e16.5,forebrain.P0,midbrain.e11.5,midbrain.e12.5,midbrain.e13.5,midbrain.e14.5,midbrain.e15.5,midbrain.e16.5,midbrain.P0,hindbrain.e11.5,hindbrain.e12.5,hindbrain.e13.5,hindbrain.e14.5,hindbrain.e15.5,hindbrain.e16.5,hindbrain.P0,heart.e11.5,heart.e12.5,heart.e13.5,heart.e14.5,heart.e15.5,heart.e16.5,heart.P…	NA
chr1	15891722	15893722	68	ENSMUST00000040695.4	ENSMUSG00000032719.4	TRUE	1	632	52	447	16.5	70.7	K4+K27	0	0	0	24	2	40	forebrain.e12.5,forebrain.e13.5,midbrain.e12.5,midbrain.e15.5,hindbrain.e12.5,hindbrain.e13.5,heart.e12.5,heart.e13.5,heart.e15.5,heart.e16.5,liver.e11.5,liver.e12.5,liver.e13.5,liver.e14.5,liver.e15.5,liver.e16.5,liver.P0,lung.e15.5,lung.e16.5,neural-tube.e12.5,neural-tube.e13.5,neural-tube.e14.5,neural-tube.e15.5,limb.e12.5	stomach.P0,limb.e13.5	forebrain.e11.5,forebrain.e14.5,forebrain.e15.5,forebrain.e16.5,forebrain.P0,midbrain.e11.5,midbrain.e13.5,midbrain.e14.5,midbrain.e16.5,midbrain.P0,hindbrain.e11.5,hindbrain.e14.5,hindbrain.e15.5,hindbrain.e16.5,hindbrain.P0,heart.e11.5,heart.e14.5,heart.P0,intestine.e14.5,intestine.e15.5,intestine.e16.5,intestine.P0,kidney.e14.5,kidney.e15.5,kidney.e16.5,kidney.P0,lung.e14.5,lung.P0,stomach.e14…
chr1	16080212	16082212	69	ENSMUST00000115367.7	ENSMUSG00000067795.13	FALSE	0	NA	NA	NA	NA	NA	NA	NA	NA	NA	0	0	66	NA	NA	forebrain.e11.5,forebrain.e12.5,forebrain.e13.5,forebrain.e14.5,forebrain.e15.5,forebrain.e16.5,forebrain.P0,midbrain.e11.5,midbrain.e12.5,midbrain.e13.5,midbrain.e14.5,midbrain.e15.5,midbrain.e16.5,midbrain.P0,hindbrain.e11.5,hindbrain.e12.5,hindbrain.e13.5,hindbrain.e14.5,hindbrain.e15.5,hindbrain.e16.5,hindbrain.P0,heart.e11.5,heart.e12.5,heart.e13.5,heart.e14.5,heart.e15.5,heart.e16.5,heart.P…
chr1	16092325	16094325	70	ENSMUST00000145070.7,ENSMUST00000151004.1	ENSMUSG00000067795.13,ENSMUSG00000067795.13	TRUE	1	415	41	277	19.8	66.7	NA	NA	NA	NA	8	6	52	heart.e13.5,liver.e11.5,liver.e12.5,liver.e13.5,liver.e14.5,liver.e15.5,liver.e16.5,liver.P0	forebrain.e12.5,forebrain.e15.5,midbrain.e12.5,midbrain.e14.5,midbrain.P0,neural-tube.e11.5	forebrain.e11.5,forebrain.e13.5,forebrain.e14.5,forebrain.e16.5,forebrain.P0,midbrain.e11.5,midbrain.e13.5,midbrain.e15.5,midbrain.e16.5,hindbrain.e11.5,hindbrain.e12.5,hindbrain.e13.5,hindbrain.e14.5,hindbrain.e15.5,hindbrain.e16.5,hindbrain.P0,heart.e11.5,heart.e12.5,heart.e14.5,heart.e15.5,heart.e16.5,heart.P0,intestine.e14.5,intestine.e15.5,intestine.e16.5,intestine.P0,kidney.e14.5,kidney.e15…
chr1	16103227	16106774	71	ENSMUST00000149566.1,ENSMUST00000058437.13,ENSMUST00000027053.7	ENSMUSG00000043716.13,ENSMUSG00000043716.13,ENSMUSG00000025921.7	TRUE	1	1526	169	1006	22.1	65.9	K4,K4	0,0	0,0	0,0	0	65	1	NA	forebrain.e11.5,forebrain.e12.5,forebrain.e13.5,forebrain.e14.5,forebrain.e15.5,forebrain.e16.5,forebrain.P0,midbrain.e11.5,midbrain.e12.5,midbrain.e13.5,midbrain.e14.5,midbrain.e15.5,midbrain.e16.5,midbrain.P0,hindbrain.e11.5,hindbrain.e12.5,hindbrain.e13.5,hindbrain.e14.5,hindbrain.e15.5,hindbrain.e16.5,hindbrain.P0,heart.e11.5,heart.e12.5,heart.e13.5,heart.e14.5,heart.e15.5,heart.e16.5,heart.P…	neural-tube.e11.5
chr1	16518211	16521112	72	ENSMUST00000159558.7,ENSMUST00000054668.12,ENSMUST00000162627.7,ENSMUST00000162007.7,ENSMUST00000128957.8,ENSMUST00000115359.9,ENSMUST00000151888.7,ENSMUST00000162751.7,ENSMUST00000027052.12,ENSMUST00000149320.8,ENSMUST00000144138.3,ENSMUST00000145092.7,ENSMUST00000131257.8,ENSMUST00000153966.8,ENSMUST00000162435.7	ENSMUSG00000025920.19,ENSMUSG00000025920.19,ENSMUSG00000025920.19,ENSMUSG00000025920.19,ENSMUSG00000025920.19,ENSMUSG00000025920.19,ENSMUSG00000025920.19,ENSMUSG00000025920.19,ENSMUSG00000025920.19,ENSMUSG00000025920.19,ENSMUSG00000025920.19,ENSMUSG00000025920.19,ENSMUSG00000025920.19,ENSMUSG00000025920.19,ENSMUSG00000025920.19	TRUE	1	350	45	261	25.7	74.6	NA	NA	NA	NA	3	57	6	liver.e12.5,liver.e15.5,liver.e16.5	forebrain.e11.5,forebrain.e12.5,forebrain.e13.5,forebrain.e14.5,forebrain.e15.5,forebrain.e16.5,forebrain.P0,midbrain.e11.5,midbrain.e14.5,midbrain.e15.5,midbrain.e16.5,midbrain.P0,hindbrain.e11.5,hindbrain.e12.5,hindbrain.e13.5,hindbrain.e14.5,hindbrain.e15.5,hindbrain.e16.5,hindbrain.P0,heart.e11.5,heart.e12.5,heart.e13.5,heart.e14.5,heart.e15.5,heart.e16.5,heart.P0,intestine.e14.5,intestine.e1…	midbrain.e12.5,midbrain.e13.5,liver.e11.5,liver.e13.5,liver.e14.5,liver.P0
chr1	16618312	16620489	73	ENSMUST00000182554.7,ENSMUST00000117146.7	ENSMUSG00000025939.17,ENSMUSG00000025939.17	TRUE	1	843	107	605	25.4	71.8	K4	0	0	0	0	64	2	NA	forebrain.e11.5,forebrain.e12.5,forebrain.e13.5,forebrain.e14.5,forebrain.e15.5,forebrain.e16.5,forebrain.P0,midbrain.e11.5,midbrain.e12.5,midbrain.e13.5,midbrain.e14.5,midbrain.e16.5,midbrain.P0,hindbrain.e11.5,hindbrain.e12.5,hindbrain.e13.5,hindbrain.e14.5,hindbrain.e15.5,hindbrain.e16.5,hindbrain.P0,heart.e11.5,heart.e12.5,heart.e13.5,heart.e14.5,heart.e15.5,heart.e16.5,heart.P0,liver.e11.5,l…	midbrain.e15.5,limb.e11.5
chr1	16647039	16649039	74	ENSMUST00000185393.6	ENSMUSG00000079658.9	FALSE	0	NA	NA	NA	NA	NA	NA	NA	NA	NA	0	0	66	NA	NA	forebrain.e11.5,forebrain.e12.5,forebrain.e13.5,forebrain.e14.5,forebrain.e15.5,forebrain.e16.5,forebrain.P0,midbrain.e11.5,midbrain.e12.5,midbrain.e13.5,midbrain.e14.5,midbrain.e15.5,midbrain.e16.5,midbrain.P0,hindbrain.e11.5,hindbrain.e12.5,hindbrain.e13.5,hindbrain.e14.5,hindbrain.e15.5,hindbrain.e16.5,hindbrain.P0,heart.e11.5,heart.e12.5,heart.e13.5,heart.e14.5,heart.e15.5,heart.e16.5,heart.P…
chr1	16655625	16658042	75	ENSMUST00000186701.1,ENSMUST00000188641.6,ENSMUST00000185771.6,ENSMUST00000186948.6,ENSMUST00000187910.6,ENSMUST00000115352.9	ENSMUSG00000079658.9,ENSMUSG00000079658.9,ENSMUSG00000079658.9,ENSMUSG00000079658.9,ENSMUSG00000079658.9,ENSMUSG00000079658.9	TRUE	1	279	25	176	17.9	63.1	K4	0	0	0	0	66	0	NA	forebrain.e11.5,forebrain.e12.5,forebrain.e13.5,forebrain.e14.5,forebrain.e15.5,forebrain.e16.5,forebrain.P0,midbrain.e11.5,midbrain.e12.5,midbrain.e13.5,midbrain.e14.5,midbrain.e15.5,midbrain.e16.5,midbrain.P0,hindbrain.e11.5,hindbrain.e12.5,hindbrain.e13.5,hindbrain.e14.5,hindbrain.e15.5,hindbrain.e16.5,hindbrain.P0,heart.e11.5,heart.e12.5,heart.e13.5,heart.e14.5,heart.e15.5,heart.e16.5,heart.P…	NA
chr1	16664207	16666210	76	ENSMUST00000177501.1,ENSMUST00000065373.5	ENSMUSG00000025940.6,ENSMUSG00000025940.6	TRUE	1	480	56	337	23.3	70.2	K4	0	0	0	0	66	0	NA	forebrain.e11.5,forebrain.e12.5,forebrain.e13.5,forebrain.e14.5,forebrain.e15.5,forebrain.e16.5,forebrain.P0,midbrain.e11.5,midbrain.e12.5,midbrain.e13.5,midbrain.e14.5,midbrain.e15.5,midbrain.e16.5,midbrain.P0,hindbrain.e11.5,hindbrain.e12.5,hindbrain.e13.5,hindbrain.e14.5,hindbrain.e15.5,hindbrain.e16.5,hindbrain.P0,heart.e11.5,heart.e12.5,heart.e13.5,heart.e14.5,heart.e15.5,heart.e16.5,heart.P…	NA
chr1	16687433	16689508	77	ENSMUST00000026881.10,ENSMUST00000190366.1	ENSMUSG00000025779.10,ENSMUSG00000025779.10	FALSE	0	NA	NA	NA	NA	NA	K4	0	0	0	0	62	4	NA	forebrain.e11.5,forebrain.e12.5,forebrain.e13.5,forebrain.e14.5,forebrain.e15.5,forebrain.e16.5,forebrain.P0,midbrain.e12.5,midbrain.e13.5,midbrain.e14.5,midbrain.e15.5,midbrain.e16.5,midbrain.P0,hindbrain.e11.5,hindbrain.e12.5,hindbrain.e13.5,hindbrain.e14.5,hindbrain.e15.5,hindbrain.e16.5,hindbrain.P0,heart.e11.5,heart.e12.5,heart.e13.5,heart.e14.5,heart.e15.5,heart.e16.5,heart.P0,liver.e11.5,l…	midbrain.e11.5,neural-tube.e12.5,neural-tube.e14.5,neural-tube.e15.5
chr1	17096889	17098889	78	ENSMUST00000038382.4	ENSMUSG00000042686.5	TRUE	1	1375	116	864	16.9	62.8	K4+K27	1	1	1	15	8	43	midbrain.e11.5,midbrain.e12.5,midbrain.e14.5,hindbrain.e11.5,hindbrain.e12.5,hindbrain.e13.5,liver.e11.5,liver.e12.5,liver.e13.5,liver.e14.5,liver.e15.5,liver.e16.5,neural-tube.e11.5,neural-tube.e13.5,neural-tube.e14.5	forebrain.P0,heart.e11.5,heart.e14.5,heart.e15.5,heart.P0,stomach.e15.5,stomach.P0,facial-prominence.e14.5	forebrain.e11.5,forebrain.e12.5,forebrain.e13.5,forebrain.e14.5,forebrain.e15.5,forebrain.e16.5,midbrain.e13.5,midbrain.e15.5,midbrain.e16.5,midbrain.P0,hindbrain.e14.5,hindbrain.e15.5,hindbrain.e16.5,hindbrain.P0,heart.e12.5,heart.e13.5,heart.e16.5,liver.P0,intestine.e14.5,intestine.e15.5,intestine.e16.5,intestine.P0,kidney.e14.5,kidney.e15.5,kidney.e16.5,kidney.P0,lung.e14.5,lung.e15.5,lung.e16…
chr1	17144362	17146362	79	ENSMUST00000026879.7	ENSMUSG00000025777.8	TRUE	1	328	23	205	14	62.5	K4	0	0	0	0	20	46	NA	forebrain.e12.5,forebrain.e14.5,forebrain.e15.5,forebrain.e16.5,forebrain.P0,midbrain.e12.5,midbrain.e13.5,midbrain.e14.5,midbrain.e15.5,midbrain.e16.5,midbrain.P0,hindbrain.e12.5,hindbrain.e13.5,hindbrain.e14.5,hindbrain.e15.5,hindbrain.e16.5,hindbrain.P0,neural-tube.e13.5,neural-tube.e14.5,neural-tube.e15.5	forebrain.e11.5,forebrain.e13.5,midbrain.e11.5,hindbrain.e11.5,heart.e11.5,heart.e12.5,heart.e13.5,heart.e14.5,heart.e15.5,heart.e16.5,heart.P0,liver.e11.5,liver.e12.5,liver.e13.5,liver.e14.5,liver.e15.5,liver.e16.5,liver.P0,intestine.e14.5,intestine.e15.5,intestine.e16.5,intestine.P0,kidney.e14.5,kidney.e15.5,kidney.e16.5,kidney.P0,lung.e14.5,lung.e15.5,lung.e16.5,lung.P0,stomach.e14.5,stomach.e…
chr1	17600901	17602901	80	ENSMUST00000088476.3	ENSMUSG00000067780.3	FALSE	0	NA	NA	NA	NA	NA	None	0	0	0	0	1	65	NA	stomach.e16.5	forebrain.e11.5,forebrain.e12.5,forebrain.e13.5,forebrain.e14.5,forebrain.e15.5,forebrain.e16.5,forebrain.P0,midbrain.e11.5,midbrain.e12.5,midbrain.e13.5,midbrain.e14.5,midbrain.e15.5,midbrain.e16.5,midbrain.P0,hindbrain.e11.5,hindbrain.e12.5,hindbrain.e13.5,hindbrain.e14.5,hindbrain.e15.5,hindbrain.e16.5,hindbrain.P0,heart.e11.5,heart.e12.5,heart.e13.5,heart.e14.5,heart.e15.5,heart.e16.5,heart.P…
chr1	17726045	17728088	81	ENSMUST00000159958.7,ENSMUST00000160305.7,ENSMUST00000095075.4	ENSMUSG00000025776.13,ENSMUSG00000025776.13,ENSMUSG00000025776.13	FALSE	0	NA	NA	NA	NA	NA	K4	0	0	0	0	17	49	NA	forebrain.e14.5,midbrain.e16.5,heart.e12.5,heart.e13.5,heart.e14.5,kidney.e15.5,kidney.e16.5,neural-tube.e11.5,limb.e11.5,limb.e12.5,limb.e13.5,limb.e14.5,limb.e15.5,facial-prominence.e11.5,facial-prominence.e12.5,facial-prominence.e13.5,facial-prominence.e14.5	forebrain.e11.5,forebrain.e12.5,forebrain.e13.5,forebrain.e15.5,forebrain.e16.5,forebrain.P0,midbrain.e11.5,midbrain.e12.5,midbrain.e13.5,midbrain.e14.5,midbrain.e15.5,midbrain.P0,hindbrain.e11.5,hindbrain.e12.5,hindbrain.e13.5,hindbrain.e14.5,hindbrain.e15.5,hindbrain.e16.5,hindbrain.P0,heart.e11.5,heart.e15.5,heart.e16.5,heart.P0,liver.e11.5,liver.e12.5,liver.e13.5,liver.e14.5,liver.e15.5,liver…
chr1	18136051	18138051	82	ENSMUST00000115340.7	ENSMUSG00000025774.14	FALSE	0	NA	NA	NA	NA	NA	None	0	1	0	0	0	66	NA	NA	forebrain.e11.5,forebrain.e12.5,forebrain.e13.5,forebrain.e14.5,forebrain.e15.5,forebrain.e16.5,forebrain.P0,midbrain.e11.5,midbrain.e12.5,midbrain.e13.5,midbrain.e14.5,midbrain.e15.5,midbrain.e16.5,midbrain.P0,hindbrain.e11.5,hindbrain.e12.5,hindbrain.e13.5,hindbrain.e14.5,hindbrain.e15.5,hindbrain.e16.5,hindbrain.P0,heart.e11.5,heart.e12.5,heart.e13.5,heart.e14.5,heart.e15.5,heart.e16.5,heart.P…
chr1	18144902	18146902	83	ENSMUST00000026876.12,ENSMUST00000115344.1	ENSMUSG00000025774.14,ENSMUSG00000025774.14	FALSE	0	NA	NA	NA	NA	NA	NA	NA	NA	NA	0	0	66	NA	NA	forebrain.e11.5,forebrain.e12.5,forebrain.e13.5,forebrain.e14.5,forebrain.e15.5,forebrain.e16.5,forebrain.P0,midbrain.e11.5,midbrain.e12.5,midbrain.e13.5,midbrain.e14.5,midbrain.e15.5,midbrain.e16.5,midbrain.P0,hindbrain.e11.5,hindbrain.e12.5,hindbrain.e13.5,hindbrain.e14.5,hindbrain.e15.5,hindbrain.e16.5,hindbrain.P0,heart.e11.5,heart.e12.5,heart.e13.5,heart.e14.5,heart.e15.5,heart.e16.5,heart.P…
chr1	18236443	18238443	84	ENSMUST00000097818.1	ENSMUSG00000073735.1	FALSE	0	NA	NA	NA	NA	NA	None	0	0	0	0	0	66	NA	NA	forebrain.e11.5,forebrain.e12.5,forebrain.e13.5,forebrain.e14.5,forebrain.e15.5,forebrain.e16.5,forebrain.P0,midbrain.e11.5,midbrain.e12.5,midbrain.e13.5,midbrain.e14.5,midbrain.e15.5,midbrain.e16.5,midbrain.P0,hindbrain.e11.5,hindbrain.e12.5,hindbrain.e13.5,hindbrain.e14.5,hindbrain.e15.5,hindbrain.e16.5,hindbrain.P0,heart.e11.5,heart.e12.5,heart.e13.5,heart.e14.5,heart.e15.5,heart.e16.5,heart.P…
chr1	18264080	18266138	85	ENSMUST00000097817.3,ENSMUST00000088463.1	ENSMUSG00000067773.6,ENSMUSG00000067773.6	FALSE	0	NA	NA	NA	NA	NA	None	0	0	0	0	0	66	NA	NA	forebrain.e11.5,forebrain.e12.5,forebrain.e13.5,forebrain.e14.5,forebrain.e15.5,forebrain.e16.5,forebrain.P0,midbrain.e11.5,midbrain.e12.5,midbrain.e13.5,midbrain.e14.5,midbrain.e15.5,midbrain.e16.5,midbrain.P0,hindbrain.e11.5,hindbrain.e12.5,hindbrain.e13.5,hindbrain.e14.5,hindbrain.e15.5,hindbrain.e16.5,hindbrain.P0,heart.e11.5,heart.e12.5,heart.e13.5,heart.e14.5,heart.e15.5,heart.e16.5,heart.P…
chr1	19102022	19104022	86	ENSMUST00000037294.7	ENSMUSG00000042596.7	FALSE	0	NA	NA	NA	NA	NA	K4+K27	1	1	1	60	2	4	forebrain.e11.5,forebrain.e12.5,forebrain.e13.5,forebrain.e14.5,forebrain.e15.5,forebrain.e16.5,forebrain.P0,midbrain.e11.5,midbrain.e12.5,hindbrain.e11.5,hindbrain.e12.5,hindbrain.e13.5,hindbrain.e14.5,hindbrain.e15.5,hindbrain.e16.5,hindbrain.P0,heart.e11.5,heart.e12.5,heart.e13.5,heart.e14.5,heart.e15.5,heart.e16.5,heart.P0,liver.e11.5,liver.e12.5,liver.e13.5,liver.e14.5,liver.e15.5,liver.e16.…	midbrain.e16.5,midbrain.P0	midbrain.e13.5,midbrain.e14.5,midbrain.e15.5,stomach.P0
chr1	19207914	19209960	87	ENSMUST00000027059.10,ENSMUST00000187754.6	ENSMUSG00000025927.13,ENSMUSG00000025927.13	TRUE	1	312	30	195	19.2	62.5	K4+K27	1	1	1	34	3	29	forebrain.e11.5,forebrain.e12.5,forebrain.e13.5,forebrain.e14.5,forebrain.e15.5,forebrain.e16.5,forebrain.P0,midbrain.e11.5,heart.e11.5,heart.e12.5,heart.e13.5,heart.e14.5,heart.e15.5,heart.e16.5,heart.P0,liver.e11.5,liver.e12.5,liver.e13.5,liver.e14.5,liver.e15.5,liver.e16.5,liver.P0,intestine.e14.5,intestine.e15.5,intestine.e16.5,intestine.P0,kidney.e15.5,lung.e14.5,lung.e15.5,lung.e16.5,lung.P…	midbrain.P0,kidney.P0,limb.e14.5	midbrain.e12.5,midbrain.e13.5,midbrain.e14.5,midbrain.e15.5,midbrain.e16.5,hindbrain.e11.5,hindbrain.e12.5,hindbrain.e13.5,hindbrain.e14.5,hindbrain.e15.5,hindbrain.e16.5,hindbrain.P0,kidney.e14.5,kidney.e16.5,stomach.P0,neural-tube.e11.5,neural-tube.e12.5,neural-tube.e13.5,neural-tube.e14.5,neural-tube.e15.5,limb.e11.5,limb.e12.5,limb.e13.5,limb.e15.5,facial-prominence.e11.5,facial-prominence.e1…
chr1	19211054	19213054	88	ENSMUST00000064976.5	ENSMUSG00000025927.13	FALSE	0	NA	NA	NA	NA	NA	K27	1	1	0	38	5	23	forebrain.e11.5,forebrain.e12.5,forebrain.e13.5,forebrain.e14.5,forebrain.e15.5,forebrain.e16.5,forebrain.P0,midbrain.e11.5,hindbrain.e16.5,hindbrain.P0,heart.e11.5,heart.e12.5,heart.e13.5,heart.e14.5,heart.e15.5,heart.e16.5,heart.P0,liver.e11.5,liver.e12.5,liver.e13.5,liver.e14.5,liver.e15.5,liver.e16.5,liver.P0,intestine.e14.5,intestine.e15.5,intestine.e16.5,intestine.P0,lung.e14.5,lung.e15.5,l…	midbrain.e14.5,hindbrain.e13.5,limb.e13.5,limb.e14.5,facial-prominence.e13.5	midbrain.e12.5,midbrain.e13.5,midbrain.e15.5,midbrain.e16.5,midbrain.P0,hindbrain.e11.5,hindbrain.e12.5,hindbrain.e14.5,hindbrain.e15.5,kidney.e14.5,kidney.e15.5,kidney.e16.5,kidney.P0,stomach.P0,neural-tube.e12.5,neural-tube.e13.5,neural-tube.e14.5,limb.e12.5,limb.e15.5,facial-prominence.e11.5,facial-prominence.e12.5,facial-prominence.e14.5,facial-prominence.e15.5
chr1	20617064	20619064	89	ENSMUST00000088448.11	ENSMUSG00000043760.16	FALSE	0	NA	NA	NA	NA	NA	None	0	0	0	0	5	61	NA	intestine.e16.5,kidney.e15.5,kidney.e16.5,kidney.P0,stomach.e16.5	forebrain.e11.5,forebrain.e12.5,forebrain.e13.5,forebrain.e14.5,forebrain.e15.5,forebrain.e16.5,forebrain.P0,midbrain.e11.5,midbrain.e12.5,midbrain.e13.5,midbrain.e14.5,midbrain.e15.5,midbrain.e16.5,midbrain.P0,hindbrain.e11.5,hindbrain.e12.5,hindbrain.e13.5,hindbrain.e14.5,hindbrain.e15.5,hindbrain.e16.5,hindbrain.P0,heart.e11.5,heart.e12.5,heart.e13.5,heart.e14.5,heart.e15.5,heart.e16.5,heart.P…
chr1	20729905	20731905	90	ENSMUST00000027061.4	ENSMUSG00000025929.4	FALSE	0	NA	NA	NA	NA	NA	None	0	0	0	0	0	66	NA	NA	forebrain.e11.5,forebrain.e12.5,forebrain.e13.5,forebrain.e14.5,forebrain.e15.5,forebrain.e16.5,forebrain.P0,midbrain.e11.5,midbrain.e12.5,midbrain.e13.5,midbrain.e14.5,midbrain.e15.5,midbrain.e16.5,midbrain.P0,hindbrain.e11.5,hindbrain.e12.5,hindbrain.e13.5,hindbrain.e14.5,hindbrain.e15.5,hindbrain.e16.5,hindbrain.P0,heart.e11.5,heart.e12.5,heart.e13.5,heart.e14.5,heart.e15.5,heart.e16.5,heart.P…
chr1	20783270	20785270	91	ENSMUST00000039046.9	ENSMUSG00000041872.9	FALSE	0	NA	NA	NA	NA	NA	None	0	0	0	0	0	66	NA	NA	forebrain.e11.5,forebrain.e12.5,forebrain.e13.5,forebrain.e14.5,forebrain.e15.5,forebrain.e16.5,forebrain.P0,midbrain.e11.5,midbrain.e12.5,midbrain.e13.5,midbrain.e14.5,midbrain.e15.5,midbrain.e16.5,midbrain.P0,hindbrain.e11.5,hindbrain.e12.5,hindbrain.e13.5,hindbrain.e14.5,hindbrain.e15.5,hindbrain.e16.5,hindbrain.P0,heart.e11.5,heart.e12.5,heart.e13.5,heart.e14.5,heart.e15.5,heart.e16.5,heart.P…
chr1	20789617	20791617	92	ENSMUST00000189301.1	ENSMUSG00000041872.9	FALSE	0	NA	NA	NA	NA	NA	NA	NA	NA	NA	0	0	66	NA	NA	forebrain.e11.5,forebrain.e12.5,forebrain.e13.5,forebrain.e14.5,forebrain.e15.5,forebrain.e16.5,forebrain.P0,midbrain.e11.5,midbrain.e12.5,midbrain.e13.5,midbrain.e14.5,midbrain.e15.5,midbrain.e16.5,midbrain.P0,hindbrain.e11.5,hindbrain.e12.5,hindbrain.e13.5,hindbrain.e14.5,hindbrain.e15.5,hindbrain.e16.5,hindbrain.P0,heart.e11.5,heart.e12.5,heart.e13.5,heart.e14.5,heart.e15.5,heart.e16.5,heart.P…
chr1	20819312	20821312	93	ENSMUST00000053266.10	ENSMUSG00000041859.10	TRUE	1	409	45	289	22	70.7	K4	0	0	0	0	26	40	NA	heart.e13.5,heart.e14.5,heart.e15.5,heart.e16.5,heart.P0,liver.e11.5,liver.e12.5,liver.e13.5,liver.e14.5,liver.e15.5,liver.e16.5,liver.P0,intestine.e14.5,intestine.e15.5,intestine.e16.5,kidney.e15.5,lung.e14.5,lung.e15.5,lung.e16.5,stomach.e15.5,limb.e12.5,limb.e13.5,limb.e15.5,facial-prominence.e11.5,facial-prominence.e13.5,facial-prominence.e15.5	forebrain.e11.5,forebrain.e12.5,forebrain.e13.5,forebrain.e14.5,forebrain.e15.5,forebrain.e16.5,forebrain.P0,midbrain.e11.5,midbrain.e12.5,midbrain.e13.5,midbrain.e14.5,midbrain.e15.5,midbrain.e16.5,midbrain.P0,hindbrain.e11.5,hindbrain.e12.5,hindbrain.e13.5,hindbrain.e14.5,hindbrain.e15.5,hindbrain.e16.5,hindbrain.P0,heart.e11.5,heart.e12.5,intestine.P0,kidney.e14.5,kidney.e16.5,kidney.P0,lung.P…
chr1	20889606	20891606	94	ENSMUST00000189400.6	ENSMUSG00000025931.15	TRUE	1	377	33	267	17.5	70.8	K4	1	0	0	4	56	6	liver.e12.5,liver.e13.5,liver.e15.5,liver.e16.5	forebrain.e11.5,forebrain.e12.5,forebrain.e13.5,forebrain.e14.5,forebrain.e15.5,forebrain.e16.5,forebrain.P0,midbrain.e11.5,midbrain.e12.5,midbrain.e13.5,midbrain.e14.5,midbrain.e15.5,midbrain.e16.5,midbrain.P0,hindbrain.e11.5,hindbrain.e13.5,hindbrain.e14.5,hindbrain.e15.5,hindbrain.e16.5,hindbrain.P0,heart.e11.5,heart.e12.5,heart.e13.5,heart.e14.5,heart.e15.5,heart.e16.5,heart.P0,intestine.e14.…	hindbrain.e12.5,liver.e11.5,liver.e14.5,liver.P0,kidney.e14.5,stomach.e14.5
chr1	20916840	20918874	95	ENSMUST00000068880.13,ENSMUST00000167119.7	ENSMUSG00000025931.15,ENSMUSG00000025931.15	FALSE	0	NA	NA	NA	NA	NA	NA	NA	NA	NA	0	0	66	NA	NA	forebrain.e11.5,forebrain.e12.5,forebrain.e13.5,forebrain.e14.5,forebrain.e15.5,forebrain.e16.5,forebrain.P0,midbrain.e11.5,midbrain.e12.5,midbrain.e13.5,midbrain.e14.5,midbrain.e15.5,midbrain.e16.5,midbrain.P0,hindbrain.e11.5,hindbrain.e12.5,hindbrain.e13.5,hindbrain.e14.5,hindbrain.e15.5,hindbrain.e16.5,hindbrain.P0,heart.e11.5,heart.e12.5,heart.e13.5,heart.e14.5,heart.e15.5,heart.e16.5,heart.P…
chr1	20921259	20923259	96	ENSMUST00000187651.1	ENSMUSG00000025931.15	FALSE	0	NA	NA	NA	NA	NA	NA	NA	NA	NA	0	0	66	NA	NA	forebrain.e11.5,forebrain.e12.5,forebrain.e13.5,forebrain.e14.5,forebrain.e15.5,forebrain.e16.5,forebrain.P0,midbrain.e11.5,midbrain.e12.5,midbrain.e13.5,midbrain.e14.5,midbrain.e15.5,midbrain.e16.5,midbrain.P0,hindbrain.e11.5,hindbrain.e12.5,hindbrain.e13.5,hindbrain.e14.5,hindbrain.e15.5,hindbrain.e16.5,hindbrain.P0,heart.e11.5,heart.e12.5,heart.e13.5,heart.e14.5,heart.e15.5,heart.e16.5,heart.P…
chr1	20950688	20952688	97	ENSMUST00000038447.5	ENSMUSG00000041809.5	TRUE	1	228	20	151	17.5	66.2	NA	NA	NA	NA	0	52	14	NA	forebrain.e11.5,forebrain.e12.5,forebrain.e13.5,forebrain.e14.5,forebrain.e15.5,forebrain.e16.5,forebrain.P0,midbrain.e11.5,midbrain.e12.5,midbrain.e13.5,midbrain.e14.5,midbrain.e15.5,midbrain.e16.5,midbrain.P0,hindbrain.e11.5,hindbrain.e12.5,hindbrain.e13.5,hindbrain.e14.5,hindbrain.e15.5,hindbrain.e16.5,hindbrain.P0,heart.e11.5,heart.e13.5,heart.e14.5,heart.e15.5,heart.e16.5,heart.P0,intestine.…	heart.e12.5,liver.e11.5,liver.e12.5,liver.e13.5,liver.e14.5,liver.e15.5,liver.e16.5,liver.P0,kidney.e14.5,kidney.P0,lung.P0,stomach.e14.5,limb.e11.5,facial-prominence.e11.5
chr1	21078229	21080229	98	ENSMUST00000037998.5	ENSMUSG00000041779.5	TRUE	1	825	72	515	17.5	62.4	K4	0	1	0	0	63	3	NA	forebrain.e11.5,forebrain.e12.5,forebrain.e13.5,forebrain.e14.5,forebrain.e15.5,forebrain.e16.5,forebrain.P0,midbrain.e11.5,midbrain.e12.5,midbrain.e13.5,midbrain.e14.5,midbrain.e15.5,midbrain.e16.5,midbrain.P0,hindbrain.e11.5,hindbrain.e12.5,hindbrain.e13.5,hindbrain.e14.5,hindbrain.e15.5,hindbrain.e16.5,hindbrain.P0,heart.e11.5,heart.e12.5,heart.e13.5,heart.e14.5,heart.e15.5,heart.e16.5,heart.P…	liver.e12.5,liver.e13.5,liver.e15.5
chr1	21217575	21219662	99	ENSMUST00000027065.11,ENSMUST00000027064.7	ENSMUSG00000025933.15,ENSMUSG00000025933.15	FALSE	0	NA	NA	NA	NA	NA	K4	0	0	0	0	56	10	NA	forebrain.e11.5,forebrain.e12.5,forebrain.e13.5,forebrain.e15.5,forebrain.e16.5,forebrain.P0,midbrain.e12.5,midbrain.e13.5,midbrain.e14.5,midbrain.e15.5,midbrain.e16.5,midbrain.P0,hindbrain.e12.5,hindbrain.e13.5,hindbrain.e14.5,hindbrain.e15.5,hindbrain.e16.5,hindbrain.P0,heart.e12.5,heart.e13.5,heart.e14.5,heart.e15.5,heart.e16.5,heart.P0,liver.e11.5,liver.e12.5,liver.e13.5,liver.e14.5,liver.e15…	forebrain.e14.5,midbrain.e11.5,hindbrain.e11.5,heart.e11.5,stomach.e14.5,neural-tube.e12.5,neural-tube.e14.5,limb.e11.5,facial-prominence.e11.5,facial-prominence.e12.5
chr1	21239589	21241629	100	ENSMUST00000027067.14,ENSMUST00000121676.7,ENSMUST00000124990.2	ENSMUSG00000025934.15,ENSMUSG00000025934.15,ENSMUSG00000025934.15	FALSE	0	NA	NA	NA	NA	NA	None	0	0	0	0	1	65	NA	liver.P0	forebrain.e11.5,forebrain.e12.5,forebrain.e13.5,forebrain.e14.5,forebrain.e15.5,forebrain.e16.5,forebrain.P0,midbrain.e11.5,midbrain.e12.5,midbrain.e13.5,midbrain.e14.5,midbrain.e15.5,midbrain.e16.5,midbrain.P0,hindbrain.e11.5,hindbrain.e12.5,hindbrain.e13.5,hindbrain.e14.5,hindbrain.e15.5,hindbrain.e16.5,hindbrain.P0,heart.e11.5,heart.e12.5,heart.e13.5,heart.e14.5,heart.e15.5,heart.e16.5,heart.P…
chr1	21348641	21350641	101	ENSMUST00000088407.3	ENSMUSG00000067750.3	FALSE	0	NA	NA	NA	NA	NA	NA	NA	NA	NA	0	0	66	NA	NA	forebrain.e11.5,forebrain.e12.5,forebrain.e13.5,forebrain.e14.5,forebrain.e15.5,forebrain.e16.5,forebrain.P0,midbrain.e11.5,midbrain.e12.5,midbrain.e13.5,midbrain.e14.5,midbrain.e15.5,midbrain.e16.5,midbrain.P0,hindbrain.e11.5,hindbrain.e12.5,hindbrain.e13.5,hindbrain.e14.5,hindbrain.e15.5,hindbrain.e16.5,hindbrain.P0,heart.e11.5,heart.e12.5,heart.e13.5,heart.e14.5,heart.e15.5,heart.e16.5,heart.P…
chr1	21367331	21369331	102	ENSMUST00000070223.5	ENSMUSG00000041722.7	FALSE	0	NA	NA	NA	NA	NA	NA	NA	NA	NA	0	0	66	NA	NA	forebrain.e11.5,forebrain.e12.5,forebrain.e13.5,forebrain.e14.5,forebrain.e15.5,forebrain.e16.5,forebrain.P0,midbrain.e11.5,midbrain.e12.5,midbrain.e13.5,midbrain.e14.5,midbrain.e15.5,midbrain.e16.5,midbrain.P0,hindbrain.e11.5,hindbrain.e12.5,hindbrain.e13.5,hindbrain.e14.5,hindbrain.e15.5,hindbrain.e16.5,hindbrain.P0,heart.e11.5,heart.e12.5,heart.e13.5,heart.e14.5,heart.e15.5,heart.e16.5,heart.P…
chr1	21382556	21384556	103	ENSMUST00000147615.1	ENSMUSG00000085079.3	FALSE	0	NA	NA	NA	NA	NA	NA	NA	NA	NA	0	0	66	NA	NA	forebrain.e11.5,forebrain.e12.5,forebrain.e13.5,forebrain.e14.5,forebrain.e15.5,forebrain.e16.5,forebrain.P0,midbrain.e11.5,midbrain.e12.5,midbrain.e13.5,midbrain.e14.5,midbrain.e15.5,midbrain.e16.5,midbrain.P0,hindbrain.e11.5,hindbrain.e12.5,hindbrain.e13.5,hindbrain.e14.5,hindbrain.e15.5,hindbrain.e16.5,hindbrain.P0,heart.e11.5,heart.e12.5,heart.e13.5,heart.e14.5,heart.e15.5,heart.e16.5,heart.P…
chr1	21960581	21962942	104	ENSMUST00000029667.12,ENSMUST00000173058.7,ENSMUST00000173404.1,ENSMUST00000115300.7	ENSMUSG00000028033.16,ENSMUSG00000028033.16,ENSMUSG00000028033.16,ENSMUSG00000028033.16	TRUE	1	1121	99	687	17.7	61.3	K4+K27	1	1	0	4	21	41	liver.e15.5,liver.e16.5,intestine.P0,facial-prominence.e13.5	forebrain.e15.5,forebrain.P0,midbrain.e16.5,midbrain.P0,hindbrain.e15.5,hindbrain.e16.5,hindbrain.P0,heart.e11.5,heart.e12.5,heart.e13.5,heart.e14.5,heart.e15.5,heart.e16.5,heart.P0,intestine.e14.5,lung.e14.5,stomach.e15.5,stomach.e16.5,neural-tube.e15.5,limb.e14.5,facial-prominence.e14.5	forebrain.e11.5,forebrain.e12.5,forebrain.e13.5,forebrain.e14.5,forebrain.e16.5,midbrain.e11.5,midbrain.e12.5,midbrain.e13.5,midbrain.e14.5,midbrain.e15.5,hindbrain.e11.5,hindbrain.e12.5,hindbrain.e13.5,hindbrain.e14.5,liver.e11.5,liver.e12.5,liver.e13.5,liver.e14.5,liver.P0,intestine.e15.5,intestine.e16.5,kidney.e14.5,kidney.e15.5,kidney.e16.5,kidney.P0,lung.e15.5,lung.e16.5,lung.P0,stomach.e14.…
chr1	22314805	22316805	105	ENSMUST00000164877.7	ENSMUSG00000041670.15	FALSE	0	NA	NA	NA	NA	NA	NA	NA	NA	NA	1	0	65	heart.e12.5	NA	forebrain.e11.5,forebrain.e12.5,forebrain.e13.5,forebrain.e14.5,forebrain.e15.5,forebrain.e16.5,forebrain.P0,midbrain.e11.5,midbrain.e12.5,midbrain.e13.5,midbrain.e14.5,midbrain.e15.5,midbrain.e16.5,midbrain.P0,hindbrain.e11.5,hindbrain.e12.5,hindbrain.e13.5,hindbrain.e14.5,hindbrain.e15.5,hindbrain.e16.5,hindbrain.P0,heart.e11.5,heart.e13.5,heart.e14.5,heart.e15.5,heart.e16.5,heart.P0,liver.e11.…
chr1	22431843	22433843	106	ENSMUST00000185942.1	ENSMUSG00000041670.15	FALSE	0	NA	NA	NA	NA	NA	NA	NA	NA	NA	1	0	65	hindbrain.e15.5	NA	forebrain.e11.5,forebrain.e12.5,forebrain.e13.5,forebrain.e14.5,forebrain.e15.5,forebrain.e16.5,forebrain.P0,midbrain.e11.5,midbrain.e12.5,midbrain.e13.5,midbrain.e14.5,midbrain.e15.5,midbrain.e16.5,midbrain.P0,hindbrain.e11.5,hindbrain.e12.5,hindbrain.e13.5,hindbrain.e14.5,hindbrain.e16.5,hindbrain.P0,heart.e11.5,heart.e12.5,heart.e13.5,heart.e14.5,heart.e15.5,heart.e16.5,heart.P0,liver.e11.5,li…
chr1	22804724	22806724	107	ENSMUST00000115273.8,ENSMUST00000081544.12,ENSMUST00000097811.9,ENSMUST00000097810.9,ENSMUST00000097809.9,ENSMUST00000097808.6	ENSMUSG00000041670.15,ENSMUSG00000041670.15,ENSMUSG00000041670.15,ENSMUSG00000041670.15,ENSMUSG00000041670.15,ENSMUSG00000041670.15	TRUE	1	682	62	432	18.2	63.3	K4+K27	1	0	0	8	27	31	liver.e11.5,liver.e12.5,liver.e13.5,liver.e14.5,liver.e15.5,liver.e16.5,liver.P0,limb.e15.5	forebrain.e12.5,forebrain.e13.5,forebrain.e14.5,forebrain.e15.5,forebrain.e16.5,forebrain.P0,midbrain.e11.5,midbrain.e12.5,midbrain.e13.5,midbrain.e14.5,midbrain.e15.5,midbrain.e16.5,midbrain.P0,hindbrain.e11.5,hindbrain.e12.5,hindbrain.e13.5,hindbrain.e14.5,hindbrain.e15.5,hindbrain.e16.5,hindbrain.P0,stomach.e14.5,neural-tube.e12.5,neural-tube.e13.5,neural-tube.e14.5,neural-tube.e15.5,facial-pr…	forebrain.e11.5,heart.e11.5,heart.e12.5,heart.e13.5,heart.e14.5,heart.e15.5,heart.e16.5,heart.P0,intestine.e14.5,intestine.e15.5,intestine.e16.5,intestine.P0,kidney.e14.5,kidney.e15.5,kidney.e16.5,kidney.P0,lung.e14.5,lung.e15.5,lung.e16.5,lung.P0,stomach.e15.5,stomach.e16.5,stomach.P0,neural-tube.e11.5,limb.e11.5,limb.e12.5,limb.e13.5,limb.e14.5,facial-prominence.e11.5,facial-prominence.e12.5,fa…
chr1	23101253	23103253	108	ENSMUST00000073179.5	ENSMUSG00000073730.2	TRUE	1	375	27	229	14.4	61.1	NA	NA	NA	NA	0	0	66	NA	NA	forebrain.e11.5,forebrain.e12.5,forebrain.e13.5,forebrain.e14.5,forebrain.e15.5,forebrain.e16.5,forebrain.P0,midbrain.e11.5,midbrain.e12.5,midbrain.e13.5,midbrain.e14.5,midbrain.e15.5,midbrain.e16.5,midbrain.P0,hindbrain.e11.5,hindbrain.e12.5,hindbrain.e13.5,hindbrain.e14.5,hindbrain.e15.5,hindbrain.e16.5,hindbrain.P0,heart.e11.5,heart.e12.5,heart.e13.5,heart.e14.5,heart.e15.5,heart.e16.5,heart.P…
chr1	23382175	23384175	109	ENSMUST00000027343.5	ENSMUSG00000026158.11	TRUE	1	719	83	479	23.1	66.6	K4	0	0	0	0	64	2	NA	forebrain.e11.5,forebrain.e12.5,forebrain.e13.5,forebrain.e14.5,forebrain.e15.5,forebrain.e16.5,forebrain.P0,midbrain.e11.5,midbrain.e12.5,midbrain.e13.5,midbrain.e14.5,midbrain.e15.5,midbrain.e16.5,midbrain.P0,hindbrain.e11.5,hindbrain.e12.5,hindbrain.e13.5,hindbrain.e14.5,hindbrain.e15.5,hindbrain.e16.5,hindbrain.P0,heart.e11.5,heart.e12.5,heart.e13.5,heart.e14.5,heart.e15.5,heart.e16.5,heart.P…	intestine.P0,limb.e11.5
chr1	23396541	23398541	110	ENSMUST00000188677.1	ENSMUSG00000026158.11	FALSE	0	NA	NA	NA	NA	NA	NA	NA	NA	NA	0	0	66	NA	NA	forebrain.e11.5,forebrain.e12.5,forebrain.e13.5,forebrain.e14.5,forebrain.e15.5,forebrain.e16.5,forebrain.P0,midbrain.e11.5,midbrain.e12.5,midbrain.e13.5,midbrain.e14.5,midbrain.e15.5,midbrain.e16.5,midbrain.P0,hindbrain.e11.5,hindbrain.e12.5,hindbrain.e13.5,hindbrain.e14.5,hindbrain.e15.5,hindbrain.e16.5,hindbrain.P0,heart.e11.5,heart.e12.5,heart.e13.5,heart.e14.5,heart.e15.5,heart.e16.5,heart.P…
chr1	23760753	23763011	111	ENSMUST00000144602.1,ENSMUST00000063663.5,ENSMUST00000140583.1	ENSMUSG00000026156.8,ENSMUSG00000026156.8,ENSMUSG00000026156.8	TRUE	1	1382	131	930	19	67.3	K4+K27	1	1	1	30	4	32	midbrain.e11.5,heart.e11.5,heart.e12.5,heart.e13.5,heart.e14.5,heart.e15.5,heart.e16.5,heart.P0,liver.e11.5,liver.e12.5,liver.e13.5,liver.e14.5,liver.e15.5,liver.e16.5,liver.P0,intestine.e14.5,intestine.e15.5,intestine.e16.5,intestine.P0,lung.e14.5,lung.e15.5,lung.e16.5,stomach.e15.5,limb.e11.5,limb.e12.5,limb.e13.5,limb.e15.5,facial-prominence.e13.5,facial-prominence.e14.5,facial-prominence.e15.5	forebrain.P0,midbrain.P0,hindbrain.P0,neural-tube.e14.5	forebrain.e11.5,forebrain.e12.5,forebrain.e13.5,forebrain.e14.5,forebrain.e15.5,forebrain.e16.5,midbrain.e12.5,midbrain.e13.5,midbrain.e14.5,midbrain.e15.5,midbrain.e16.5,hindbrain.e11.5,hindbrain.e12.5,hindbrain.e13.5,hindbrain.e14.5,hindbrain.e15.5,hindbrain.e16.5,kidney.e14.5,kidney.e15.5,kidney.e16.5,kidney.P0,lung.P0,stomach.e14.5,stomach.e16.5,stomach.P0,neural-tube.e11.5,neural-tube.e12.5,…
chr1	23908689	23910689	112	ENSMUST00000129254.7	ENSMUSG00000026155.13	FALSE	0	NA	NA	NA	NA	NA	NA	NA	NA	NA	0	0	66	NA	NA	forebrain.e11.5,forebrain.e12.5,forebrain.e13.5,forebrain.e14.5,forebrain.e15.5,forebrain.e16.5,forebrain.P0,midbrain.e11.5,midbrain.e12.5,midbrain.e13.5,midbrain.e14.5,midbrain.e15.5,midbrain.e16.5,midbrain.P0,hindbrain.e11.5,hindbrain.e12.5,hindbrain.e13.5,hindbrain.e14.5,hindbrain.e15.5,hindbrain.e16.5,hindbrain.P0,heart.e11.5,heart.e12.5,heart.e13.5,heart.e14.5,heart.e15.5,heart.e16.5,heart.P…
chr1	23921317	23923317	113	ENSMUST00000027339.13	ENSMUSG00000026155.13	TRUE	1	835	76	469	18.2	56.2	K4	0	0	0	0	64	2	NA	forebrain.e11.5,forebrain.e12.5,forebrain.e14.5,forebrain.e15.5,forebrain.e16.5,forebrain.P0,midbrain.e11.5,midbrain.e12.5,midbrain.e13.5,midbrain.e14.5,midbrain.e15.5,midbrain.e16.5,midbrain.P0,hindbrain.e11.5,hindbrain.e12.5,hindbrain.e13.5,hindbrain.e14.5,hindbrain.e15.5,hindbrain.e16.5,hindbrain.P0,heart.e11.5,heart.e12.5,heart.e13.5,heart.e14.5,heart.e15.5,heart.P0,liver.e11.5,liver.e12.5,li…	forebrain.e13.5,heart.e16.5
chr1	24004656	24006656	114	ENSMUST00000027338.3	ENSMUSG00000026154.4	TRUE	1	343	38	222	22.2	64.7	K4	0	0	0	0	66	0	NA	forebrain.e11.5,forebrain.e12.5,forebrain.e13.5,forebrain.e14.5,forebrain.e15.5,forebrain.e16.5,forebrain.P0,midbrain.e11.5,midbrain.e12.5,midbrain.e13.5,midbrain.e14.5,midbrain.e15.5,midbrain.e16.5,midbrain.P0,hindbrain.e11.5,hindbrain.e12.5,hindbrain.e13.5,hindbrain.e14.5,hindbrain.e15.5,hindbrain.e16.5,hindbrain.P0,heart.e11.5,heart.e12.5,heart.e13.5,heart.e14.5,heart.e15.5,heart.e16.5,heart.P…	NA
chr1	24025759	24029450	115	ENSMUST00000187619.6,ENSMUST00000185807.1	ENSMUSG00000026153.15,ENSMUSG00000026153.15	FALSE	0	NA	NA	NA	NA	NA	NA	NA	NA	NA	0	0	66	NA	NA	forebrain.e11.5,forebrain.e12.5,forebrain.e13.5,forebrain.e14.5,forebrain.e15.5,forebrain.e16.5,forebrain.P0,midbrain.e11.5,midbrain.e12.5,midbrain.e13.5,midbrain.e14.5,midbrain.e15.5,midbrain.e16.5,midbrain.P0,hindbrain.e11.5,hindbrain.e12.5,hindbrain.e13.5,hindbrain.e14.5,hindbrain.e15.5,hindbrain.e16.5,hindbrain.P0,heart.e11.5,heart.e12.5,heart.e13.5,heart.e14.5,heart.e15.5,heart.e16.5,heart.P…
chr1	24099182	24101333	116	ENSMUST00000187369.6,ENSMUST00000187752.6,ENSMUST00000186999.6,ENSMUST00000027337.14	ENSMUSG00000026153.15,ENSMUSG00000026153.15,ENSMUSG00000026153.15,ENSMUSG00000026153.15	TRUE	1	915	108	613	23.6	67	NA	NA	NA	NA	5	60	1	liver.e12.5,liver.e13.5,liver.e14.5,liver.e15.5,liver.e16.5	forebrain.e11.5,forebrain.e12.5,forebrain.e13.5,forebrain.e14.5,forebrain.e15.5,forebrain.e16.5,forebrain.P0,midbrain.e11.5,midbrain.e12.5,midbrain.e13.5,midbrain.e14.5,midbrain.e15.5,midbrain.e16.5,midbrain.P0,hindbrain.e11.5,hindbrain.e12.5,hindbrain.e13.5,hindbrain.e14.5,hindbrain.e15.5,hindbrain.e16.5,hindbrain.P0,heart.e11.5,heart.e12.5,heart.e13.5,heart.e14.5,heart.e15.5,heart.e16.5,heart.P…	liver.e11.5
chr1	24176610	24178610	117	ENSMUST00000054588.14	ENSMUSG00000026147.16	FALSE	0	NA	NA	NA	NA	NA	None	0	0	0	0	3	63	NA	limb.e13.5,limb.e14.5,facial-prominence.e14.5	forebrain.e11.5,forebrain.e12.5,forebrain.e13.5,forebrain.e14.5,forebrain.e15.5,forebrain.e16.5,forebrain.P0,midbrain.e11.5,midbrain.e12.5,midbrain.e13.5,midbrain.e14.5,midbrain.e15.5,midbrain.e16.5,midbrain.P0,hindbrain.e11.5,hindbrain.e12.5,hindbrain.e13.5,hindbrain.e14.5,hindbrain.e15.5,hindbrain.e16.5,hindbrain.P0,heart.e11.5,heart.e12.5,heart.e13.5,heart.e14.5,heart.e15.5,heart.e16.5,heart.P…
chr1	24194187	24196187	118	ENSMUST00000088349.2	ENSMUSG00000026147.16	FALSE	0	NA	NA	NA	NA	NA	NA	NA	NA	NA	0	7	59	NA	hindbrain.e12.5,heart.e12.5,heart.e13.5,limb.e12.5,facial-prominence.e11.5,facial-prominence.e12.5,facial-prominence.e14.5	forebrain.e11.5,forebrain.e12.5,forebrain.e13.5,forebrain.e14.5,forebrain.e15.5,forebrain.e16.5,forebrain.P0,midbrain.e11.5,midbrain.e12.5,midbrain.e13.5,midbrain.e14.5,midbrain.e15.5,midbrain.e16.5,midbrain.P0,hindbrain.e11.5,hindbrain.e13.5,hindbrain.e14.5,hindbrain.e15.5,hindbrain.e16.5,hindbrain.P0,heart.e11.5,heart.e14.5,heart.e15.5,heart.e16.5,heart.P0,liver.e11.5,liver.e12.5,liver.e13.5,li…
chr1	24586411	24588472	119	ENSMUST00000051344.5,ENSMUST00000115244.8	ENSMUSG00000026141.13,ENSMUSG00000026141.13	TRUE	1	656	71	432	21.6	65.9	K4+K27	1	1	0	48	1	17	forebrain.e11.5,forebrain.e12.5,forebrain.e13.5,midbrain.e11.5,midbrain.e12.5,midbrain.e13.5,hindbrain.e11.5,hindbrain.e12.5,hindbrain.e13.5,heart.e11.5,heart.e12.5,heart.e13.5,heart.e14.5,heart.e15.5,heart.e16.5,heart.P0,liver.e11.5,liver.e12.5,liver.e13.5,liver.e14.5,liver.e15.5,liver.e16.5,liver.P0,intestine.e14.5,intestine.e15.5,intestine.e16.5,intestine.P0,kidney.e14.5,kidney.e15.5,kidney.e1…	stomach.P0	forebrain.e14.5,forebrain.e15.5,forebrain.e16.5,forebrain.P0,midbrain.e14.5,midbrain.e15.5,midbrain.e16.5,midbrain.P0,hindbrain.e14.5,hindbrain.e15.5,hindbrain.e16.5,hindbrain.P0,stomach.e14.5,stomach.e15.5,neural-tube.e15.5,limb.e14.5,facial-prominence.e12.5
chr1	24677630	24679926	120	ENSMUST00000191471.6,ENSMUST00000186096.6,ENSMUST00000186190.1,ENSMUST00000095062.9	ENSMUSG00000073725.8,ENSMUSG00000073725.8,ENSMUSG00000073725.8,ENSMUSG00000073725.8	TRUE	1	567	54	371	19	65.4	K4	0	0	0	0	64	2	NA	forebrain.e11.5,forebrain.e12.5,forebrain.e13.5,forebrain.e14.5,forebrain.e15.5,forebrain.e16.5,forebrain.P0,midbrain.e11.5,midbrain.e12.5,midbrain.e13.5,midbrain.e14.5,midbrain.e15.5,midbrain.e16.5,midbrain.P0,hindbrain.e11.5,hindbrain.e12.5,hindbrain.e13.5,hindbrain.e14.5,hindbrain.e15.5,hindbrain.e16.5,hindbrain.P0,heart.e11.5,heart.e12.5,heart.e13.5,heart.e14.5,heart.e15.5,heart.e16.5,heart.P…	liver.e11.5,neural-tube.e12.5
chr1	24743873	24745873	121	ENSMUST00000190195.1	ENSMUSG00000073725.8	FALSE	0	NA	NA	NA	NA	NA	NA	NA	NA	NA	0	0	66	NA	NA	forebrain.e11.5,forebrain.e12.5,forebrain.e13.5,forebrain.e14.5,forebrain.e15.5,forebrain.e16.5,forebrain.P0,midbrain.e11.5,midbrain.e12.5,midbrain.e13.5,midbrain.e14.5,midbrain.e15.5,midbrain.e16.5,midbrain.P0,hindbrain.e11.5,hindbrain.e12.5,hindbrain.e13.5,hindbrain.e14.5,hindbrain.e15.5,hindbrain.e16.5,hindbrain.P0,heart.e11.5,heart.e12.5,heart.e13.5,heart.e14.5,heart.e15.5,heart.e16.5,heart.P…
chr1	25227826	25229826	122	ENSMUST00000126626.7	ENSMUSG00000033569.17	FALSE	0	NA	NA	NA	NA	NA	NA	NA	NA	NA	4	27	35	heart.e13.5,heart.e14.5,lung.e16.5,limb.e12.5	forebrain.e11.5,forebrain.e12.5,forebrain.e13.5,forebrain.e14.5,forebrain.e15.5,forebrain.e16.5,forebrain.P0,midbrain.e11.5,midbrain.e12.5,midbrain.e13.5,midbrain.e14.5,midbrain.e15.5,midbrain.e16.5,midbrain.P0,hindbrain.e11.5,hindbrain.e12.5,hindbrain.e13.5,hindbrain.e14.5,hindbrain.e15.5,hindbrain.e16.5,hindbrain.P0,neural-tube.e11.5,neural-tube.e12.5,neural-tube.e13.5,neural-tube.e14.5,neural-…	heart.e11.5,heart.e12.5,heart.e15.5,heart.e16.5,heart.P0,liver.e11.5,liver.e12.5,liver.e13.5,liver.e14.5,liver.e15.5,liver.e16.5,liver.P0,intestine.e14.5,intestine.e15.5,intestine.e16.5,intestine.P0,kidney.e14.5,kidney.e15.5,kidney.e16.5,kidney.P0,lung.e14.5,lung.e15.5,lung.P0,stomach.e14.5,stomach.e15.5,stomach.e16.5,stomach.P0,limb.e11.5,limb.e13.5,limb.e14.5,limb.e15.5,facial-prominence.e11.5,…
chr1	25825139	25827760	123	ENSMUST00000146592.7,ENSMUST00000041838.6	ENSMUSG00000033569.17,ENSMUSG00000033569.17	FALSE	0	NA	NA	NA	NA	NA	K4	0	0	0	24	7	35	heart.e11.5,heart.e12.5,heart.e13.5,heart.e14.5,heart.e15.5,heart.e16.5,liver.e13.5,intestine.e14.5,intestine.e15.5,intestine.e16.5,kidney.e14.5,kidney.e15.5,kidney.e16.5,lung.e14.5,lung.e15.5,lung.e16.5,limb.e11.5,limb.e12.5,limb.e13.5,limb.e14.5,limb.e15.5,facial-prominence.e11.5,facial-prominence.e13.5,facial-prominence.e14.5	midbrain.e14.5,midbrain.e15.5,midbrain.e16.5,midbrain.P0,hindbrain.e14.5,hindbrain.e16.5,hindbrain.P0	forebrain.e11.5,forebrain.e12.5,forebrain.e13.5,forebrain.e14.5,forebrain.e15.5,forebrain.e16.5,forebrain.P0,midbrain.e11.5,midbrain.e12.5,midbrain.e13.5,hindbrain.e11.5,hindbrain.e12.5,hindbrain.e13.5,hindbrain.e15.5,heart.P0,liver.e11.5,liver.e12.5,liver.e14.5,liver.e15.5,liver.e16.5,liver.P0,intestine.P0,kidney.P0,lung.P0,stomach.e14.5,stomach.e15.5,stomach.e16.5,stomach.P0,neural-tube.e11.5,n…
chr1	25828511	25830707	124	ENSMUST00000135518.7,ENSMUST00000151309.7	ENSMUSG00000033569.17,ENSMUSG00000033569.17	TRUE	1	835	75	485	18	58.1	K4	0	0	0	24	26	16	heart.e11.5,heart.e12.5,heart.e13.5,heart.e14.5,heart.e15.5,heart.e16.5,heart.P0,liver.e11.5,liver.e12.5,liver.e13.5,liver.e14.5,liver.e15.5,liver.e16.5,liver.P0,intestine.e16.5,intestine.P0,kidney.e15.5,lung.e15.5,lung.e16.5,lung.P0,limb.e12.5,limb.e15.5,facial-prominence.e13.5,facial-prominence.e15.5	forebrain.e11.5,forebrain.e12.5,forebrain.e13.5,forebrain.e14.5,forebrain.e15.5,forebrain.e16.5,forebrain.P0,midbrain.e11.5,midbrain.e12.5,midbrain.e13.5,midbrain.e14.5,midbrain.e15.5,midbrain.e16.5,midbrain.P0,hindbrain.e11.5,hindbrain.e12.5,hindbrain.e13.5,hindbrain.e14.5,hindbrain.e15.5,hindbrain.e16.5,hindbrain.P0,neural-tube.e11.5,neural-tube.e12.5,neural-tube.e13.5,neural-tube.e14.5,neural-…	intestine.e14.5,intestine.e15.5,kidney.e14.5,kidney.e16.5,kidney.P0,lung.e14.5,stomach.e14.5,stomach.e15.5,stomach.e16.5,stomach.P0,limb.e11.5,limb.e13.5,limb.e14.5,facial-prominence.e11.5,facial-prominence.e12.5,facial-prominence.e14.5
chr1	26686460	26688460	125	ENSMUST00000097801.3	ENSMUSG00000073722.3	FALSE	0	NA	NA	NA	NA	NA	None	0	1	0	1	0	65	hindbrain.e16.5	NA	forebrain.e11.5,forebrain.e12.5,forebrain.e13.5,forebrain.e14.5,forebrain.e15.5,forebrain.e16.5,forebrain.P0,midbrain.e11.5,midbrain.e12.5,midbrain.e13.5,midbrain.e14.5,midbrain.e15.5,midbrain.e16.5,midbrain.P0,hindbrain.e11.5,hindbrain.e12.5,hindbrain.e13.5,hindbrain.e14.5,hindbrain.e15.5,hindbrain.P0,heart.e11.5,heart.e12.5,heart.e13.5,heart.e14.5,heart.e15.5,heart.e16.5,heart.P0,liver.e11.5,li…
chr1	28779252	28781252	126	ENSMUST00000059937.4	ENSMUSG00000048411.4	FALSE	0	NA	NA	NA	NA	NA	None	0	0	0	0	0	66	NA	NA	forebrain.e11.5,forebrain.e12.5,forebrain.e13.5,forebrain.e14.5,forebrain.e15.5,forebrain.e16.5,forebrain.P0,midbrain.e11.5,midbrain.e12.5,midbrain.e13.5,midbrain.e14.5,midbrain.e15.5,midbrain.e16.5,midbrain.P0,hindbrain.e11.5,hindbrain.e12.5,hindbrain.e13.5,hindbrain.e14.5,hindbrain.e15.5,hindbrain.e16.5,hindbrain.P0,heart.e11.5,heart.e12.5,heart.e13.5,heart.e14.5,heart.e15.5,heart.e16.5,heart.P…
chr1	30809712	30811712	127	ENSMUST00000191329.1	ENSMUSG00000048874.15	FALSE	0	NA	NA	NA	NA	NA	NA	NA	NA	NA	0	0	66	NA	NA	forebrain.e11.5,forebrain.e12.5,forebrain.e13.5,forebrain.e14.5,forebrain.e15.5,forebrain.e16.5,forebrain.P0,midbrain.e11.5,midbrain.e12.5,midbrain.e13.5,midbrain.e14.5,midbrain.e15.5,midbrain.e16.5,midbrain.P0,hindbrain.e11.5,hindbrain.e12.5,hindbrain.e13.5,hindbrain.e14.5,hindbrain.e15.5,hindbrain.e16.5,hindbrain.P0,heart.e11.5,heart.e12.5,heart.e13.5,heart.e14.5,heart.e15.5,heart.e16.5,heart.P…
chr1	30862256	30864256	128	ENSMUST00000088310.9	ENSMUSG00000048874.15	FALSE	0	NA	NA	NA	NA	NA	None	0	0	0	0	0	66	NA	NA	forebrain.e11.5,forebrain.e12.5,forebrain.e13.5,forebrain.e14.5,forebrain.e15.5,forebrain.e16.5,forebrain.P0,midbrain.e11.5,midbrain.e12.5,midbrain.e13.5,midbrain.e14.5,midbrain.e15.5,midbrain.e16.5,midbrain.P0,hindbrain.e11.5,hindbrain.e12.5,hindbrain.e13.5,hindbrain.e14.5,hindbrain.e15.5,hindbrain.e16.5,hindbrain.P0,heart.e11.5,heart.e12.5,heart.e13.5,heart.e14.5,heart.e15.5,heart.e16.5,heart.P…
chr1	30872252	30874894	129	ENSMUST00000187968.1,ENSMUST00000186733.6,ENSMUST00000188780.1	ENSMUSG00000048874.15,ENSMUSG00000048874.15,ENSMUSG00000048874.15	TRUE	1	918	137	669	29.8	72.9	NA	NA	NA	NA	0	66	0	NA	forebrain.e11.5,forebrain.e12.5,forebrain.e13.5,forebrain.e14.5,forebrain.e15.5,forebrain.e16.5,forebrain.P0,midbrain.e11.5,midbrain.e12.5,midbrain.e13.5,midbrain.e14.5,midbrain.e15.5,midbrain.e16.5,midbrain.P0,hindbrain.e11.5,hindbrain.e12.5,hindbrain.e13.5,hindbrain.e14.5,hindbrain.e15.5,hindbrain.e16.5,hindbrain.P0,heart.e11.5,heart.e12.5,heart.e13.5,heart.e14.5,heart.e15.5,heart.e16.5,heart.P…	NA
chr1	30948587	30950770	130	ENSMUST00000202889.1,ENSMUST00000076587.4,ENSMUST00000027232.13	ENSMUSG00000026064.15,ENSMUSG00000026064.15,ENSMUSG00000026064.15	TRUE	1	1390	145	828	20.9	59.6	K4	0	0	0	0	66	0	NA	forebrain.e11.5,forebrain.e12.5,forebrain.e13.5,forebrain.e14.5,forebrain.e15.5,forebrain.e16.5,forebrain.P0,midbrain.e11.5,midbrain.e12.5,midbrain.e13.5,midbrain.e14.5,midbrain.e15.5,midbrain.e16.5,midbrain.P0,hindbrain.e11.5,hindbrain.e12.5,hindbrain.e13.5,hindbrain.e14.5,hindbrain.e15.5,hindbrain.e16.5,hindbrain.P0,heart.e11.5,heart.e12.5,heart.e13.5,heart.e14.5,heart.e15.5,heart.e16.5,heart.P…	NA
chr1	31175401	31177401	131	ENSMUST00000062560.13	ENSMUSG00000050217.13	FALSE	0	NA	NA	NA	NA	NA	None	0	0	0	0	0	66	NA	NA	forebrain.e11.5,forebrain.e12.5,forebrain.e13.5,forebrain.e14.5,forebrain.e15.5,forebrain.e16.5,forebrain.P0,midbrain.e11.5,midbrain.e12.5,midbrain.e13.5,midbrain.e14.5,midbrain.e15.5,midbrain.e16.5,midbrain.P0,hindbrain.e11.5,hindbrain.e12.5,hindbrain.e13.5,hindbrain.e14.5,hindbrain.e15.5,hindbrain.e16.5,hindbrain.P0,heart.e11.5,heart.e12.5,heart.e13.5,heart.e14.5,heart.e15.5,heart.e16.5,heart.P…
chr1	31188470	31190470	132	ENSMUST00000161773.2	ENSMUSG00000050217.13	FALSE	0	NA	NA	NA	NA	NA	NA	NA	NA	NA	0	0	66	NA	NA	forebrain.e11.5,forebrain.e12.5,forebrain.e13.5,forebrain.e14.5,forebrain.e15.5,forebrain.e16.5,forebrain.P0,midbrain.e11.5,midbrain.e12.5,midbrain.e13.5,midbrain.e14.5,midbrain.e15.5,midbrain.e16.5,midbrain.P0,hindbrain.e11.5,hindbrain.e12.5,hindbrain.e13.5,hindbrain.e14.5,hindbrain.e15.5,hindbrain.e16.5,hindbrain.P0,heart.e11.5,heart.e12.5,heart.e13.5,heart.e14.5,heart.e15.5,heart.e16.5,heart.P…
chr1	31221597	31223838	133	ENSMUST00000187892.6,ENSMUST00000187659.6,ENSMUST00000127775.7,ENSMUST00000135245.2,ENSMUST00000027230.2	ENSMUSG00000086727.7,ENSMUSG00000086727.7,ENSMUSG00000086727.7,ENSMUSG00000086727.7,ENSMUSG00000026063.4	FALSE	0	NA	NA	NA	NA	NA	None,None	0,0	0,0	0,0	0	0	66	NA	NA	forebrain.e11.5,forebrain.e12.5,forebrain.e13.5,forebrain.e14.5,forebrain.e15.5,forebrain.e16.5,forebrain.P0,midbrain.e11.5,midbrain.e12.5,midbrain.e13.5,midbrain.e14.5,midbrain.e15.5,midbrain.e16.5,midbrain.P0,hindbrain.e11.5,hindbrain.e12.5,hindbrain.e13.5,hindbrain.e14.5,hindbrain.e15.5,hindbrain.e16.5,hindbrain.P0,heart.e11.5,heart.e12.5,heart.e13.5,heart.e14.5,heart.e15.5,heart.e16.5,heart.P…
chr1	32171714	32173887	134	ENSMUST00000027226.11,ENSMUST00000189878.1,ENSMUST00000188257.6,ENSMUST00000185666.1	ENSMUSG00000026058.11,ENSMUSG00000026058.11,ENSMUSG00000026058.11,ENSMUSG00000026058.11	TRUE	1	506	50	346	19.8	68.4	K4+K27	1	1	0	20	24	22	heart.e11.5,heart.e13.5,heart.e15.5,heart.e16.5,heart.P0,liver.e11.5,liver.e12.5,liver.e13.5,liver.e14.5,liver.e15.5,liver.e16.5,liver.P0,kidney.e15.5,kidney.e16.5,lung.e14.5,lung.e15.5,lung.e16.5,limb.e13.5,limb.e15.5,facial-prominence.e13.5	forebrain.e12.5,forebrain.e13.5,forebrain.e14.5,forebrain.e15.5,forebrain.e16.5,forebrain.P0,midbrain.e12.5,midbrain.e13.5,midbrain.e14.5,midbrain.e15.5,midbrain.e16.5,midbrain.P0,hindbrain.e11.5,hindbrain.e12.5,hindbrain.e13.5,hindbrain.e14.5,hindbrain.e15.5,hindbrain.e16.5,hindbrain.P0,neural-tube.e12.5,neural-tube.e13.5,neural-tube.e14.5,neural-tube.e15.5,facial-prominence.e12.5	forebrain.e11.5,midbrain.e11.5,heart.e12.5,heart.e14.5,intestine.e14.5,intestine.e15.5,intestine.e16.5,intestine.P0,kidney.e14.5,kidney.P0,lung.P0,stomach.e14.5,stomach.e15.5,stomach.e16.5,stomach.P0,neural-tube.e11.5,limb.e11.5,limb.e12.5,limb.e14.5,facial-prominence.e11.5,facial-prominence.e14.5,facial-prominence.e15.5
chr1	32546294	32548294	135	ENSMUST00000171322.2	ENSMUSG00000091318.2	FALSE	0	NA	NA	NA	NA	NA	NA	NA	NA	NA	0	0	66	NA	NA	forebrain.e11.5,forebrain.e12.5,forebrain.e13.5,forebrain.e14.5,forebrain.e15.5,forebrain.e16.5,forebrain.P0,midbrain.e11.5,midbrain.e12.5,midbrain.e13.5,midbrain.e14.5,midbrain.e15.5,midbrain.e16.5,midbrain.P0,hindbrain.e11.5,hindbrain.e12.5,hindbrain.e13.5,hindbrain.e14.5,hindbrain.e15.5,hindbrain.e16.5,hindbrain.P0,heart.e11.5,heart.e12.5,heart.e13.5,heart.e14.5,heart.e15.5,heart.e16.5,heart.P…
chr1	33668795	33670795	136	ENSMUST00000027312.10	ENSMUSG00000026134.11	TRUE	1	1016	73	548	14.4	53.9	K4	0	0	0	0	65	1	NA	forebrain.e11.5,forebrain.e12.5,forebrain.e13.5,forebrain.e14.5,forebrain.e15.5,forebrain.e16.5,forebrain.P0,midbrain.e11.5,midbrain.e12.5,midbrain.e13.5,midbrain.e14.5,midbrain.e15.5,midbrain.e16.5,midbrain.P0,hindbrain.e11.5,hindbrain.e12.5,hindbrain.e13.5,hindbrain.e14.5,hindbrain.e15.5,hindbrain.e16.5,hindbrain.P0,heart.e11.5,heart.e12.5,heart.e13.5,heart.e14.5,heart.e15.5,heart.e16.5,heart.P…	stomach.e14.5
chr1	33718895	33721407	137	ENSMUST00000088287.9,ENSMUST00000115174.3	ENSMUSG00000004768.14,ENSMUSG00000004768.14	TRUE	1	625	91	455	29.1	72.8	K4	0	0	0	0	65	1	NA	forebrain.e11.5,forebrain.e12.5,forebrain.e13.5,forebrain.e14.5,forebrain.e15.5,forebrain.e16.5,forebrain.P0,midbrain.e11.5,midbrain.e12.5,midbrain.e13.5,midbrain.e14.5,midbrain.e15.5,midbrain.P0,hindbrain.e11.5,hindbrain.e12.5,hindbrain.e13.5,hindbrain.e14.5,hindbrain.e15.5,hindbrain.e16.5,hindbrain.P0,heart.e11.5,heart.e12.5,heart.e13.5,heart.e14.5,heart.e15.5,heart.e16.5,heart.P0,liver.e11.5,l…	midbrain.e16.5
chr1	33756741	33758795	138	ENSMUST00000187602.1,ENSMUST00000044691.8	ENSMUSG00000042215.8,ENSMUSG00000042215.8	TRUE	1	338	44	257	26	76	K4	0	0	0	0	48	18	NA	forebrain.P0,midbrain.e14.5,midbrain.e15.5,midbrain.e16.5,midbrain.P0,hindbrain.e12.5,hindbrain.e13.5,hindbrain.e15.5,hindbrain.e16.5,heart.e11.5,heart.e12.5,heart.e13.5,heart.e14.5,heart.e15.5,heart.e16.5,heart.P0,liver.e11.5,liver.e12.5,liver.e13.5,liver.e14.5,liver.e15.5,liver.e16.5,liver.P0,intestine.e14.5,intestine.e15.5,intestine.e16.5,intestine.P0,kidney.e14.5,kidney.e15.5,kidney.e16.5,kid…	forebrain.e11.5,forebrain.e12.5,forebrain.e13.5,forebrain.e14.5,forebrain.e15.5,forebrain.e16.5,midbrain.e11.5,midbrain.e12.5,midbrain.e13.5,hindbrain.e11.5,hindbrain.e14.5,hindbrain.P0,neural-tube.e11.5,limb.e11.5,limb.e12.5,limb.e13.5,limb.e14.5,facial-prominence.e11.5
chr1	33804389	33806389	139	ENSMUST00000115167.7	ENSMUSG00000042197.13	FALSE	0	NA	NA	NA	NA	NA	NA	NA	NA	NA	0	0	66	NA	NA	forebrain.e11.5,forebrain.e12.5,forebrain.e13.5,forebrain.e14.5,forebrain.e15.5,forebrain.e16.5,forebrain.P0,midbrain.e11.5,midbrain.e12.5,midbrain.e13.5,midbrain.e14.5,midbrain.e15.5,midbrain.e16.5,midbrain.P0,hindbrain.e11.5,hindbrain.e12.5,hindbrain.e13.5,hindbrain.e14.5,hindbrain.e15.5,hindbrain.e16.5,hindbrain.P0,heart.e11.5,heart.e12.5,heart.e13.5,heart.e14.5,heart.e15.5,heart.e16.5,heart.P…
chr1	33813426	33815570	140	ENSMUST00000194656.5,ENSMUST00000019861.12,ENSMUST00000044455.7	ENSMUSG00000042197.13,ENSMUSG00000042197.13,ENSMUSG00000042197.13	TRUE	1	560	62	374	22.1	66.8	K4	0	0	0	0	65	1	NA	forebrain.e11.5,forebrain.e12.5,forebrain.e13.5,forebrain.e14.5,forebrain.e15.5,forebrain.e16.5,forebrain.P0,midbrain.e11.5,midbrain.e13.5,midbrain.e14.5,midbrain.e15.5,midbrain.e16.5,midbrain.P0,hindbrain.e11.5,hindbrain.e12.5,hindbrain.e13.5,hindbrain.e14.5,hindbrain.e15.5,hindbrain.e16.5,hindbrain.P0,heart.e11.5,heart.e12.5,heart.e13.5,heart.e14.5,heart.e15.5,heart.e16.5,heart.P0,liver.e11.5,l…	midbrain.e12.5
chr1	33906768	33909225	141	ENSMUST00000115161.7,ENSMUST00000129464.7,ENSMUST00000062289.10,ENSMUST00000183034.4	ENSMUSG00000042182.16,ENSMUSG00000042182.16,ENSMUSG00000042182.16,ENSMUSG00000026131.17	TRUE	4	897	87	589	19.3815	65.6515	K4	0	0	0	16	15	35	liver.e11.5,liver.e12.5,liver.e13.5,liver.e14.5,liver.e15.5,liver.e16.5,intestine.e15.5,intestine.e16.5,intestine.P0,kidney.e15.5,lung.e15.5,lung.e16.5,lung.P0,limb.e11.5,limb.e12.5,limb.e15.5	forebrain.e15.5,forebrain.e16.5,forebrain.P0,midbrain.e13.5,midbrain.e15.5,midbrain.e16.5,midbrain.P0,hindbrain.e13.5,hindbrain.e14.5,hindbrain.e15.5,hindbrain.e16.5,hindbrain.P0,heart.e14.5,neural-tube.e14.5,neural-tube.e15.5	forebrain.e11.5,forebrain.e12.5,forebrain.e13.5,forebrain.e14.5,midbrain.e11.5,midbrain.e12.5,midbrain.e14.5,hindbrain.e11.5,hindbrain.e12.5,heart.e11.5,heart.e12.5,heart.e13.5,heart.e15.5,heart.e16.5,heart.P0,liver.P0,intestine.e14.5,kidney.e14.5,kidney.e16.5,kidney.P0,lung.e14.5,stomach.e14.5,stomach.e15.5,stomach.e16.5,stomach.P0,neural-tube.e11.5,neural-tube.e12.5,neural-tube.e13.5,limb.e13.5…
chr1	34004880	34007126	142	ENSMUST00000187486.6,ENSMUST00000182697.7,ENSMUST00000182314.7	ENSMUSG00000026131.17,ENSMUSG00000026131.17,ENSMUSG00000026131.17	TRUE	1	202	18	116	17.8	57.4	NA	NA	NA	NA	0	55	11	NA	forebrain.e11.5,forebrain.e12.5,forebrain.e13.5,forebrain.e14.5,forebrain.e15.5,forebrain.e16.5,forebrain.P0,midbrain.e11.5,midbrain.e12.5,midbrain.e13.5,midbrain.e14.5,midbrain.e15.5,midbrain.e16.5,midbrain.P0,hindbrain.e11.5,hindbrain.e12.5,hindbrain.e13.5,hindbrain.e14.5,hindbrain.e15.5,hindbrain.e16.5,hindbrain.P0,heart.e11.5,heart.e13.5,heart.e14.5,heart.e15.5,heart.e16.5,heart.P0,liver.P0,i…	heart.e12.5,liver.e11.5,liver.e12.5,liver.e13.5,liver.e14.5,liver.e15.5,liver.e16.5,kidney.e14.5,lung.e15.5,lung.P0,facial-prominence.e11.5
chr1	34010813	34012825	143	ENSMUST00000097786.9,ENSMUST00000115104.9,ENSMUST00000097785.9	ENSMUSG00000026131.17,ENSMUSG00000026131.17,ENSMUSG00000026131.17	TRUE	1	377	52	300	27.6	79.6	K4	0	0	0	4	38	24	liver.e12.5,liver.e13.5,liver.e14.5,liver.e15.5	forebrain.e12.5,forebrain.e13.5,forebrain.e15.5,forebrain.e16.5,forebrain.P0,midbrain.e12.5,midbrain.e13.5,midbrain.e14.5,midbrain.e15.5,midbrain.e16.5,midbrain.P0,hindbrain.e11.5,hindbrain.e12.5,hindbrain.e13.5,hindbrain.e14.5,hindbrain.e15.5,hindbrain.e16.5,hindbrain.P0,heart.e11.5,heart.e12.5,heart.e13.5,heart.e14.5,heart.e15.5,heart.e16.5,heart.P0,liver.P0,kidney.e14.5,kidney.e15.5,kidney.e16…	forebrain.e11.5,forebrain.e14.5,midbrain.e11.5,liver.e11.5,liver.e16.5,intestine.e14.5,intestine.e15.5,intestine.e16.5,intestine.P0,lung.e14.5,lung.e15.5,lung.e16.5,stomach.e14.5,stomach.e15.5,stomach.e16.5,stomach.P0,limb.e11.5,limb.e12.5,limb.e13.5,limb.e14.5,limb.e15.5,facial-prominence.e11.5,facial-prominence.e12.5,facial-prominence.e15.5
chr1	34159330	34161330	144	ENSMUST00000183302.5,ENSMUST00000185897.6,ENSMUST00000185269.6	ENSMUSG00000026131.17,ENSMUSG00000026131.17,ENSMUSG00000026131.17	FALSE	0	NA	NA	NA	NA	NA	NA	NA	NA	NA	0	1	65	NA	stomach.P0	forebrain.e11.5,forebrain.e12.5,forebrain.e13.5,forebrain.e14.5,forebrain.e15.5,forebrain.e16.5,forebrain.P0,midbrain.e11.5,midbrain.e12.5,midbrain.e13.5,midbrain.e14.5,midbrain.e15.5,midbrain.e16.5,midbrain.P0,hindbrain.e11.5,hindbrain.e12.5,hindbrain.e13.5,hindbrain.e14.5,hindbrain.e15.5,hindbrain.e16.5,hindbrain.P0,heart.e11.5,heart.e12.5,heart.e13.5,heart.e14.5,heart.e15.5,heart.e16.5,heart.P…
chr1	34256836	34258836	145	ENSMUST00000182018.7	ENSMUSG00000026131.17	FALSE	0	NA	NA	NA	NA	NA	NA	NA	NA	NA	0	0	66	NA	NA	forebrain.e11.5,forebrain.e12.5,forebrain.e13.5,forebrain.e14.5,forebrain.e15.5,forebrain.e16.5,forebrain.P0,midbrain.e11.5,midbrain.e12.5,midbrain.e13.5,midbrain.e14.5,midbrain.e15.5,midbrain.e16.5,midbrain.P0,hindbrain.e11.5,hindbrain.e12.5,hindbrain.e13.5,hindbrain.e14.5,hindbrain.e15.5,hindbrain.e16.5,hindbrain.P0,heart.e11.5,heart.e12.5,heart.e13.5,heart.e14.5,heart.e15.5,heart.e16.5,heart.P…
chr1	34292455	34295446	146	ENSMUST00000183100.7,ENSMUST00000182507.3	ENSMUSG00000026131.17,ENSMUSG00000026131.17	FALSE	0	NA	NA	NA	NA	NA	NA	NA	NA	NA	0	0	66	NA	NA	forebrain.e11.5,forebrain.e12.5,forebrain.e13.5,forebrain.e14.5,forebrain.e15.5,forebrain.e16.5,forebrain.P0,midbrain.e11.5,midbrain.e12.5,midbrain.e13.5,midbrain.e14.5,midbrain.e15.5,midbrain.e16.5,midbrain.P0,hindbrain.e11.5,hindbrain.e12.5,hindbrain.e13.5,hindbrain.e14.5,hindbrain.e15.5,hindbrain.e16.5,hindbrain.P0,heart.e11.5,heart.e12.5,heart.e13.5,heart.e14.5,heart.e15.5,heart.e16.5,heart.P…
chr1	34438672	34440851	147	ENSMUST00000042493.9,ENSMUST00000027303.13	ENSMUSG00000042111.9,ENSMUSG00000026127.13	TRUE	1	897	64	525	14.3	58.5	K4,K4	0,0	0,0	0,0	0	59	7	NA	forebrain.e12.5,forebrain.e13.5,forebrain.e15.5,forebrain.e16.5,forebrain.P0,midbrain.e12.5,midbrain.e13.5,midbrain.e14.5,midbrain.e15.5,midbrain.e16.5,midbrain.P0,hindbrain.e11.5,hindbrain.e12.5,hindbrain.e13.5,hindbrain.e14.5,hindbrain.e15.5,hindbrain.e16.5,hindbrain.P0,heart.e11.5,heart.e12.5,heart.e13.5,heart.e14.5,heart.e15.5,heart.e16.5,heart.P0,liver.e11.5,liver.e12.5,liver.e13.5,liver.e14…	forebrain.e11.5,forebrain.e14.5,midbrain.e11.5,neural-tube.e11.5,neural-tube.e12.5,limb.e11.5,facial-prominence.e12.5
chr1	34458765	34460777	148	ENSMUST00000027302.13,ENSMUST00000190122.1	ENSMUSG00000026126.15,ENSMUSG00000026126.15	TRUE	1	557	43	352	15.4	63.2	K4+K27	1	0	1	21	12	33	forebrain.e12.5,forebrain.e13.5,forebrain.e16.5,midbrain.e12.5,hindbrain.e11.5,hindbrain.e12.5,hindbrain.e14.5,liver.e15.5,liver.e16.5,kidney.e15.5,neural-tube.e11.5,neural-tube.e13.5,neural-tube.e15.5,limb.e12.5,limb.e13.5,limb.e15.5,facial-prominence.e11.5,facial-prominence.e12.5,facial-prominence.e13.5,facial-prominence.e14.5,facial-prominence.e15.5	heart.e15.5,heart.e16.5,heart.P0,intestine.e15.5,intestine.e16.5,intestine.P0,kidney.P0,lung.e14.5,lung.P0,stomach.e15.5,stomach.e16.5,stomach.P0	forebrain.e11.5,forebrain.e14.5,forebrain.e15.5,forebrain.P0,midbrain.e11.5,midbrain.e13.5,midbrain.e14.5,midbrain.e15.5,midbrain.e16.5,midbrain.P0,hindbrain.e13.5,hindbrain.e15.5,hindbrain.e16.5,hindbrain.P0,heart.e11.5,heart.e12.5,heart.e13.5,heart.e14.5,liver.e11.5,liver.e12.5,liver.e13.5,liver.e14.5,liver.P0,intestine.e14.5,kidney.e14.5,kidney.e16.5,lung.e15.5,lung.e16.5,stomach.e14.5,neural-…
chr1	34471720	34473720	149	ENSMUST00000188972.2	ENSMUSG00000026126.15	TRUE	1	212	19	132	17.9	62.3	NA	NA	NA	NA	18	7	41	forebrain.e12.5,forebrain.e13.5,forebrain.e14.5,midbrain.e11.5,midbrain.e12.5,midbrain.e13.5,midbrain.e14.5,midbrain.e15.5,midbrain.e16.5,hindbrain.e12.5,hindbrain.e13.5,hindbrain.e15.5,hindbrain.e16.5,liver.e13.5,neural-tube.e12.5,neural-tube.e13.5,neural-tube.e14.5,neural-tube.e15.5	heart.e15.5,heart.e16.5,liver.P0,intestine.P0,lung.e15.5,lung.e16.5,stomach.e15.5	forebrain.e11.5,forebrain.e15.5,forebrain.e16.5,forebrain.P0,midbrain.P0,hindbrain.e11.5,hindbrain.e14.5,hindbrain.P0,heart.e11.5,heart.e12.5,heart.e13.5,heart.e14.5,heart.P0,liver.e11.5,liver.e12.5,liver.e14.5,liver.e15.5,liver.e16.5,intestine.e14.5,intestine.e15.5,intestine.e16.5,kidney.e14.5,kidney.e15.5,kidney.e16.5,kidney.P0,lung.e14.5,lung.P0,stomach.e14.5,stomach.e16.5,stomach.P0,neural-tu…
chr1	34497410	34499410	150	ENSMUST00000027299.9	ENSMUSG00000026125.9	FALSE	0	NA	NA	NA	NA	NA	K4	0	0	0	1	0	65	heart.e13.5	NA	forebrain.e11.5,forebrain.e12.5,forebrain.e13.5,forebrain.e14.5,forebrain.e15.5,forebrain.e16.5,forebrain.P0,midbrain.e11.5,midbrain.e12.5,midbrain.e13.5,midbrain.e14.5,midbrain.e15.5,midbrain.e16.5,midbrain.P0,hindbrain.e11.5,hindbrain.e12.5,hindbrain.e13.5,hindbrain.e14.5,hindbrain.e15.5,hindbrain.e16.5,hindbrain.P0,heart.e11.5,heart.e12.5,heart.e14.5,heart.e15.5,heart.e16.5,heart.P0,liver.e11.…
chr1	34534648	34536648	151	ENSMUST00000027298.4	ENSMUSG00000026124.4	FALSE	0	NA	NA	NA	NA	NA	K4	0	0	0	59	0	7	forebrain.e11.5,forebrain.e12.5,forebrain.e13.5,forebrain.e14.5,forebrain.e15.5,forebrain.e16.5,forebrain.P0,midbrain.e11.5,midbrain.e12.5,midbrain.e13.5,midbrain.e14.5,midbrain.e15.5,midbrain.P0,hindbrain.e11.5,hindbrain.e12.5,hindbrain.e13.5,hindbrain.e14.5,hindbrain.e15.5,hindbrain.e16.5,heart.e11.5,heart.e13.5,heart.e14.5,heart.e15.5,heart.e16.5,heart.P0,liver.e11.5,liver.e12.5,liver.e13.5,li…	NA	midbrain.e16.5,hindbrain.P0,heart.e12.5,intestine.P0,kidney.P0,lung.P0,stomach.P0
chr1	34557111	34559111	152	ENSMUST00000190790.6	ENSMUSG00000037529.13	FALSE	0	NA	NA	NA	NA	NA	None	0	0	0	0	0	66	NA	NA	forebrain.e11.5,forebrain.e12.5,forebrain.e13.5,forebrain.e14.5,forebrain.e15.5,forebrain.e16.5,forebrain.P0,midbrain.e11.5,midbrain.e12.5,midbrain.e13.5,midbrain.e14.5,midbrain.e15.5,midbrain.e16.5,midbrain.P0,hindbrain.e11.5,hindbrain.e12.5,hindbrain.e13.5,hindbrain.e14.5,hindbrain.e15.5,hindbrain.e16.5,hindbrain.P0,heart.e11.5,heart.e12.5,heart.e13.5,heart.e14.5,heart.e15.5,heart.e16.5,heart.P…
chr1	34559920	34561920	153	ENSMUST00000047840.8	ENSMUSG00000037529.13	FALSE	0	NA	NA	NA	NA	NA	None	0	0	0	0	0	66	NA	NA	forebrain.e11.5,forebrain.e12.5,forebrain.e13.5,forebrain.e14.5,forebrain.e15.5,forebrain.e16.5,forebrain.P0,midbrain.e11.5,midbrain.e12.5,midbrain.e13.5,midbrain.e14.5,midbrain.e15.5,midbrain.e16.5,midbrain.P0,hindbrain.e11.5,hindbrain.e12.5,hindbrain.e13.5,hindbrain.e14.5,hindbrain.e15.5,hindbrain.e16.5,hindbrain.P0,heart.e11.5,heart.e12.5,heart.e13.5,heart.e14.5,heart.e15.5,heart.e16.5,heart.P…
chr1	34578657	34580657	154	ENSMUST00000052670.10	ENSMUSG00000045174.10	TRUE	1	311	42	235	27	75.6	K4	0	0	0	33	14	19	heart.e11.5,heart.e12.5,heart.e13.5,heart.e14.5,heart.e15.5,heart.e16.5,heart.P0,liver.e11.5,liver.e12.5,liver.e13.5,liver.e14.5,liver.e15.5,liver.P0,intestine.e14.5,intestine.e15.5,intestine.e16.5,intestine.P0,kidney.e15.5,lung.e14.5,lung.e15.5,lung.e16.5,lung.P0,stomach.e15.5,stomach.e16.5,limb.e11.5,limb.e12.5,limb.e13.5,limb.e14.5,limb.e15.5,facial-prominence.e12.5,facial-prominence.e13.5,fac…	forebrain.e15.5,forebrain.e16.5,forebrain.P0,midbrain.e14.5,midbrain.e15.5,midbrain.e16.5,midbrain.P0,hindbrain.e14.5,hindbrain.e15.5,hindbrain.e16.5,hindbrain.P0,neural-tube.e11.5,neural-tube.e14.5,neural-tube.e15.5	forebrain.e11.5,forebrain.e12.5,forebrain.e13.5,forebrain.e14.5,midbrain.e11.5,midbrain.e12.5,midbrain.e13.5,hindbrain.e11.5,hindbrain.e12.5,hindbrain.e13.5,liver.e16.5,kidney.e14.5,kidney.e16.5,kidney.P0,stomach.e14.5,stomach.P0,neural-tube.e12.5,neural-tube.e13.5,facial-prominence.e11.5
chr1	34677188	34679188	155	ENSMUST00000159747.8	ENSMUSG00000037509.18	TRUE	1	349	37	239	21.2	68.5	NA	NA	NA	NA	49	2	15	forebrain.e11.5,forebrain.e12.5,forebrain.e13.5,forebrain.e16.5,midbrain.e11.5,midbrain.e12.5,midbrain.e13.5,midbrain.e14.5,midbrain.e15.5,midbrain.P0,hindbrain.e12.5,hindbrain.e13.5,hindbrain.e14.5,heart.e11.5,heart.e12.5,heart.e13.5,heart.e15.5,liver.e11.5,liver.e12.5,liver.e13.5,liver.e14.5,liver.e15.5,liver.e16.5,liver.P0,intestine.e14.5,intestine.e16.5,intestine.P0,kidney.e14.5,kidney.e15.5,…	hindbrain.P0,stomach.P0	forebrain.e14.5,forebrain.e15.5,forebrain.P0,midbrain.e16.5,hindbrain.e11.5,hindbrain.e15.5,hindbrain.e16.5,heart.e14.5,heart.e16.5,heart.P0,intestine.e15.5,kidney.P0,stomach.e14.5,neural-tube.e12.5,neural-tube.e15.5
chr1	34731115	34733115	156	ENSMUST00000162599.7	ENSMUSG00000037509.18	FALSE	0	NA	NA	NA	NA	NA	NA	NA	NA	NA	0	0	66	NA	NA	forebrain.e11.5,forebrain.e12.5,forebrain.e13.5,forebrain.e14.5,forebrain.e15.5,forebrain.e16.5,forebrain.P0,midbrain.e11.5,midbrain.e12.5,midbrain.e13.5,midbrain.e14.5,midbrain.e15.5,midbrain.e16.5,midbrain.P0,hindbrain.e11.5,hindbrain.e12.5,hindbrain.e13.5,hindbrain.e14.5,hindbrain.e15.5,hindbrain.e16.5,hindbrain.P0,heart.e11.5,heart.e12.5,heart.e13.5,heart.e14.5,heart.e15.5,heart.e16.5,heart.P…
chr1	34749881	34751881	157	ENSMUST00000159021.7	ENSMUSG00000037509.18	TRUE	1	827	81	521	19.6	63	NA	NA	NA	NA	40	6	20	forebrain.e12.5,midbrain.e11.5,midbrain.e12.5,hindbrain.e11.5,hindbrain.e12.5,heart.e11.5,heart.e12.5,heart.e13.5,heart.e15.5,heart.e16.5,heart.P0,liver.e11.5,liver.e12.5,liver.e13.5,liver.e14.5,liver.e15.5,liver.e16.5,liver.P0,intestine.e14.5,intestine.e15.5,intestine.e16.5,intestine.P0,kidney.e14.5,kidney.e15.5,kidney.e16.5,kidney.P0,lung.e14.5,lung.e15.5,lung.e16.5,lung.P0,stomach.e15.5,stomac…	forebrain.P0,midbrain.P0,hindbrain.e15.5,hindbrain.P0,neural-tube.e14.5,neural-tube.e15.5	forebrain.e11.5,forebrain.e13.5,forebrain.e14.5,forebrain.e15.5,forebrain.e16.5,midbrain.e13.5,midbrain.e14.5,midbrain.e15.5,midbrain.e16.5,hindbrain.e13.5,hindbrain.e14.5,hindbrain.e16.5,heart.e14.5,stomach.e14.5,stomach.P0,neural-tube.e12.5,neural-tube.e13.5,limb.e14.5,facial-prominence.e12.5,facial-prominence.e14.5
chr1	34800704	34802704	158	ENSMUST00000047664.15	ENSMUSG00000037509.18	TRUE	1	358	40	258	22.3	72.1	K4	0	0	0	0	35	31	NA	forebrain.e11.5,forebrain.e12.5,forebrain.e13.5,forebrain.e14.5,forebrain.e15.5,forebrain.e16.5,forebrain.P0,midbrain.e11.5,midbrain.e12.5,midbrain.e14.5,midbrain.e15.5,midbrain.e16.5,midbrain.P0,hindbrain.e11.5,hindbrain.e12.5,hindbrain.e14.5,hindbrain.e15.5,hindbrain.e16.5,hindbrain.P0,heart.e11.5,heart.e15.5,heart.e16.5,liver.e15.5,liver.P0,kidney.e15.5,lung.e15.5,neural-tube.e11.5,neural-tube…	midbrain.e13.5,hindbrain.e13.5,heart.e12.5,heart.e13.5,heart.e14.5,heart.P0,liver.e11.5,liver.e12.5,liver.e13.5,liver.e14.5,liver.e16.5,intestine.e14.5,intestine.e15.5,intestine.e16.5,intestine.P0,kidney.e14.5,kidney.e16.5,kidney.P0,lung.e14.5,lung.e16.5,lung.P0,stomach.e14.5,stomach.e15.5,stomach.e16.5,stomach.P0,limb.e11.5,limb.e12.5,limb.e14.5,limb.e15.5,facial-prominence.e11.5,facial-prominen…
chr1	34841964	34844065	159	ENSMUST00000170092.7,ENSMUST00000185231.1,ENSMUST00000191307.6,ENSMUST00000167518.7,ENSMUST00000047534.11	ENSMUSG00000037503.12,ENSMUSG00000037503.12,ENSMUSG00000037503.12,ENSMUSG00000037503.12,ENSMUSG00000037503.12	TRUE	1	631	71	354	22.5	56.1	K4	0	0	0	0	65	1	NA	forebrain.e11.5,forebrain.e12.5,forebrain.e13.5,forebrain.e14.5,forebrain.e15.5,forebrain.e16.5,forebrain.P0,midbrain.e11.5,midbrain.e12.5,midbrain.e13.5,midbrain.e14.5,midbrain.e15.5,midbrain.e16.5,midbrain.P0,hindbrain.e11.5,hindbrain.e12.5,hindbrain.e13.5,hindbrain.e14.5,hindbrain.e15.5,hindbrain.e16.5,hindbrain.P0,heart.e11.5,heart.e12.5,heart.e13.5,heart.e14.5,heart.e15.5,heart.e16.5,heart.P…	lung.e16.5
chr1	34848976	34852837	160	ENSMUST00000156687.7,ENSMUST00000027297.10,ENSMUST00000152654.2	ENSMUSG00000026123.11,ENSMUSG00000026123.11,ENSMUSG00000026123.11	TRUE	1	283	33	203	23.3	71.7	K4	0	0	0	0	47	19	NA	forebrain.e12.5,forebrain.e13.5,forebrain.e15.5,forebrain.e16.5,forebrain.P0,midbrain.e11.5,midbrain.e12.5,midbrain.e13.5,midbrain.e14.5,midbrain.e15.5,midbrain.e16.5,midbrain.P0,hindbrain.e11.5,hindbrain.e13.5,hindbrain.e14.5,hindbrain.e15.5,hindbrain.e16.5,hindbrain.P0,heart.e11.5,heart.e12.5,heart.e13.5,heart.e14.5,heart.e15.5,heart.e16.5,heart.P0,liver.e11.5,liver.e12.5,liver.e14.5,intestine.…	forebrain.e11.5,forebrain.e14.5,hindbrain.e12.5,liver.e13.5,liver.e15.5,liver.e16.5,liver.P0,kidney.e14.5,lung.e14.5,stomach.e14.5,neural-tube.e12.5,limb.e11.5,limb.e12.5,limb.e13.5,limb.e14.5,facial-prominence.e11.5,facial-prominence.e12.5,facial-prominence.e13.5,facial-prominence.e14.5
chr1	36067400	36069400	161	ENSMUST00000088174.3	ENSMUSG00000045216.7	TRUE	1	756	81	462	21.4	61.1	K4	0	0	0	0	56	10	NA	forebrain.e13.5,forebrain.e14.5,forebrain.e15.5,forebrain.e16.5,forebrain.P0,midbrain.e11.5,midbrain.e13.5,midbrain.e14.5,midbrain.e15.5,midbrain.e16.5,midbrain.P0,hindbrain.e11.5,hindbrain.e12.5,hindbrain.e14.5,hindbrain.e15.5,hindbrain.e16.5,hindbrain.P0,heart.e11.5,heart.e12.5,heart.e13.5,heart.e14.5,heart.e15.5,heart.e16.5,heart.P0,liver.e11.5,liver.e12.5,liver.e13.5,liver.e14.5,liver.e15.5,l…	forebrain.e11.5,forebrain.e12.5,midbrain.e12.5,hindbrain.e13.5,kidney.e14.5,limb.e11.5,limb.e12.5,limb.e13.5,facial-prominence.e11.5,facial-prominence.e13.5
chr1	36243305	36245305	162	ENSMUST00000046875.13	ENSMUSG00000037470.14	TRUE	1	521	53	349	20.3	67	K4	0	0	0	0	65	1	NA	forebrain.e11.5,forebrain.e12.5,forebrain.e13.5,forebrain.e14.5,forebrain.e15.5,forebrain.e16.5,forebrain.P0,midbrain.e11.5,midbrain.e12.5,midbrain.e13.5,midbrain.e14.5,midbrain.e15.5,midbrain.e16.5,midbrain.P0,hindbrain.e11.5,hindbrain.e12.5,hindbrain.e13.5,hindbrain.e14.5,hindbrain.e15.5,hindbrain.e16.5,hindbrain.P0,heart.e11.5,heart.e12.5,heart.e13.5,heart.e14.5,heart.e15.5,heart.e16.5,heart.P…	limb.e11.5
chr1	36272435	36275679	163	ENSMUST00000056946.7,ENSMUST00000188666.2	ENSMUSG00000047180.8,ENSMUSG00000047180.8	FALSE	0	NA	NA	NA	NA	NA	K27	0	0	0	0	4	62	NA	intestine.e16.5,intestine.P0,stomach.e15.5,stomach.e16.5	forebrain.e11.5,forebrain.e12.5,forebrain.e13.5,forebrain.e14.5,forebrain.e15.5,forebrain.e16.5,forebrain.P0,midbrain.e11.5,midbrain.e12.5,midbrain.e13.5,midbrain.e14.5,midbrain.e15.5,midbrain.e16.5,midbrain.P0,hindbrain.e11.5,hindbrain.e12.5,hindbrain.e13.5,hindbrain.e14.5,hindbrain.e15.5,hindbrain.e16.5,hindbrain.P0,heart.e11.5,heart.e12.5,heart.e13.5,heart.e14.5,heart.e15.5,heart.e16.5,heart.P…
chr1	36306733	36308769	164	ENSMUST00000126413.7,ENSMUST00000142319.7,ENSMUST00000097778.8,ENSMUST00000115031.7,ENSMUST00000115032.7,ENSMUST00000137906.1,ENSMUST00000115029.1	ENSMUSG00000037447.16,ENSMUSG00000037447.16,ENSMUSG00000037447.16,ENSMUSG00000037447.16,ENSMUSG00000037447.16,ENSMUSG00000037447.16,ENSMUSG00000037447.16	TRUE	1	597	61	400	20.4	67	K4+K27	0	0	0	0	32	34	NA	forebrain.e15.5,forebrain.e16.5,forebrain.P0,midbrain.e15.5,hindbrain.e14.5,hindbrain.e15.5,hindbrain.e16.5,hindbrain.P0,heart.e11.5,heart.e12.5,heart.e13.5,heart.e14.5,heart.e15.5,heart.e16.5,heart.P0,liver.e16.5,liver.P0,intestine.e15.5,intestine.e16.5,kidney.e15.5,kidney.e16.5,kidney.P0,lung.e14.5,lung.e15.5,lung.P0,stomach.e15.5,stomach.P0,neural-tube.e11.5,neural-tube.e15.5,limb.e15.5,facial…	forebrain.e11.5,forebrain.e12.5,forebrain.e13.5,forebrain.e14.5,midbrain.e11.5,midbrain.e12.5,midbrain.e13.5,midbrain.e14.5,midbrain.e16.5,midbrain.P0,hindbrain.e11.5,hindbrain.e12.5,hindbrain.e13.5,liver.e11.5,liver.e12.5,liver.e13.5,liver.e14.5,liver.e15.5,intestine.e14.5,intestine.P0,kidney.e14.5,lung.e16.5,stomach.e14.5,stomach.e16.5,neural-tube.e12.5,neural-tube.e13.5,neural-tube.e14.5,limb.…
chr1	36367014	36370181	165	ENSMUST00000186470.1,ENSMUST00000187628.1,ENSMUST00000188957.1,ENSMUST00000185912.6,ENSMUST00000010597.9	ENSMUSG00000010453.12,ENSMUSG00000010453.12,ENSMUSG00000010453.12,ENSMUSG00000010453.12,ENSMUSG00000010453.12	TRUE	1	646	74	395	22.9	61.1	K4	0	0	0	0	63	3	NA	forebrain.e11.5,forebrain.e12.5,forebrain.e13.5,forebrain.e15.5,forebrain.e16.5,forebrain.P0,midbrain.e11.5,midbrain.e12.5,midbrain.e13.5,midbrain.e14.5,midbrain.e15.5,midbrain.e16.5,midbrain.P0,hindbrain.e11.5,hindbrain.e12.5,hindbrain.e13.5,hindbrain.e14.5,hindbrain.e15.5,hindbrain.e16.5,hindbrain.P0,heart.e11.5,heart.e12.5,heart.e13.5,heart.e14.5,heart.e15.5,heart.e16.5,heart.P0,liver.e11.5,li…	forebrain.e14.5,liver.e12.5,stomach.e14.5
chr1	36371291	36373291	166	ENSMUST00000179162.6	ENSMUSG00000037432.15	FALSE	0	NA	NA	NA	NA	NA	NA	NA	NA	NA	2	0	64	liver.e13.5,liver.e15.5	NA	forebrain.e11.5,forebrain.e12.5,forebrain.e13.5,forebrain.e14.5,forebrain.e15.5,forebrain.e16.5,forebrain.P0,midbrain.e11.5,midbrain.e12.5,midbrain.e13.5,midbrain.e14.5,midbrain.e15.5,midbrain.e16.5,midbrain.P0,hindbrain.e11.5,hindbrain.e12.5,hindbrain.e13.5,hindbrain.e14.5,hindbrain.e15.5,hindbrain.e16.5,hindbrain.P0,heart.e11.5,heart.e12.5,heart.e13.5,heart.e14.5,heart.e15.5,heart.e16.5,heart.P…
chr1	36427366	36429366	167	ENSMUST00000152088.1	ENSMUSG00000001143.13	FALSE	0	NA	NA	NA	NA	NA	NA	NA	NA	NA	0	0	66	NA	NA	forebrain.e11.5,forebrain.e12.5,forebrain.e13.5,forebrain.e14.5,forebrain.e15.5,forebrain.e16.5,forebrain.P0,midbrain.e11.5,midbrain.e12.5,midbrain.e13.5,midbrain.e14.5,midbrain.e15.5,midbrain.e16.5,midbrain.P0,hindbrain.e11.5,hindbrain.e12.5,hindbrain.e13.5,hindbrain.e14.5,hindbrain.e15.5,hindbrain.e16.5,hindbrain.P0,heart.e11.5,heart.e12.5,heart.e13.5,heart.e14.5,heart.e15.5,heart.e16.5,heart.P…
chr1	36438668	36440668	168	ENSMUST00000192969.5	ENSMUSG00000001143.13	FALSE	0	NA	NA	NA	NA	NA	NA	NA	NA	NA	0	0	66	NA	NA	forebrain.e11.5,forebrain.e12.5,forebrain.e13.5,forebrain.e14.5,forebrain.e15.5,forebrain.e16.5,forebrain.P0,midbrain.e11.5,midbrain.e12.5,midbrain.e13.5,midbrain.e14.5,midbrain.e15.5,midbrain.e16.5,midbrain.P0,hindbrain.e11.5,hindbrain.e12.5,hindbrain.e13.5,hindbrain.e14.5,hindbrain.e15.5,hindbrain.e16.5,hindbrain.P0,heart.e11.5,heart.e12.5,heart.e13.5,heart.e14.5,heart.e15.5,heart.e16.5,heart.P…
chr1	36444271	36446271	169	ENSMUST00000125304.7,ENSMUST00000115011.7	ENSMUSG00000001143.13,ENSMUSG00000001143.13	TRUE	1	433	44	304	20.3	70.2	K4	0	0	0	0	63	3	NA	forebrain.e11.5,forebrain.e12.5,forebrain.e13.5,forebrain.e14.5,forebrain.e15.5,forebrain.e16.5,forebrain.P0,midbrain.e11.5,midbrain.e12.5,midbrain.e13.5,midbrain.e14.5,midbrain.e15.5,midbrain.e16.5,midbrain.P0,hindbrain.e11.5,hindbrain.e12.5,hindbrain.e13.5,hindbrain.e14.5,hindbrain.e15.5,hindbrain.e16.5,hindbrain.P0,heart.e11.5,heart.e12.5,heart.e13.5,heart.e14.5,heart.e15.5,heart.e16.5,heart.P…	intestine.e16.5,stomach.e14.5,neural-tube.e12.5
chr1	36470620	36472620	170	ENSMUST00000153128.1	ENSMUSG00000037408.10	TRUE	1	889	72	475	16.2	53.4	K4+K27	1	0	0	0	50	16	NA	forebrain.e12.5,forebrain.e16.5,forebrain.P0,midbrain.e12.5,midbrain.e13.5,midbrain.e14.5,midbrain.e15.5,midbrain.e16.5,midbrain.P0,hindbrain.e11.5,hindbrain.e13.5,hindbrain.e15.5,hindbrain.e16.5,hindbrain.P0,heart.e11.5,heart.e12.5,heart.e13.5,heart.e14.5,heart.e15.5,heart.e16.5,heart.P0,liver.e11.5,liver.e12.5,liver.P0,intestine.e14.5,intestine.e15.5,intestine.e16.5,intestine.P0,kidney.e15.5,ki…	forebrain.e11.5,forebrain.e13.5,forebrain.e14.5,forebrain.e15.5,midbrain.e11.5,hindbrain.e12.5,hindbrain.e14.5,liver.e13.5,liver.e14.5,liver.e15.5,liver.e16.5,kidney.e14.5,stomach.e14.5,neural-tube.e11.5,neural-tube.e14.5,limb.e11.5
chr1	36510867	36512867	171	ENSMUST00000001166.13,ENSMUST00000097776.3	ENSMUSG00000001138.13,ENSMUSG00000001138.13	TRUE	1	1243	128	766	20.6	61.6	K4	0	0	0	0	66	0	NA	forebrain.e11.5,forebrain.e12.5,forebrain.e13.5,forebrain.e14.5,forebrain.e15.5,forebrain.e16.5,forebrain.P0,midbrain.e11.5,midbrain.e12.5,midbrain.e13.5,midbrain.e14.5,midbrain.e15.5,midbrain.e16.5,midbrain.P0,hindbrain.e11.5,hindbrain.e12.5,hindbrain.e13.5,hindbrain.e14.5,hindbrain.e15.5,hindbrain.e16.5,hindbrain.P0,heart.e11.5,heart.e12.5,heart.e13.5,heart.e14.5,heart.e15.5,heart.e16.5,heart.P…	NA
chr1	36534739	36537521	172	ENSMUST00000054665.9,ENSMUST00000194853.2,ENSMUST00000193083.5	ENSMUSG00000067653.12,ENSMUSG00000067653.12,ENSMUSG00000067653.12	FALSE	0	NA	NA	NA	NA	NA	None	0	0	0	0	0	66	NA	NA	forebrain.e11.5,forebrain.e12.5,forebrain.e13.5,forebrain.e14.5,forebrain.e15.5,forebrain.e16.5,forebrain.P0,midbrain.e11.5,midbrain.e12.5,midbrain.e13.5,midbrain.e14.5,midbrain.e15.5,midbrain.e16.5,midbrain.P0,hindbrain.e11.5,hindbrain.e12.5,hindbrain.e13.5,hindbrain.e14.5,hindbrain.e15.5,hindbrain.e16.5,hindbrain.P0,heart.e11.5,heart.e12.5,heart.e13.5,heart.e14.5,heart.e15.5,heart.e16.5,heart.P…
chr1	36538358	36540358	173	ENSMUST00000191849.5	ENSMUSG00000109510.1	FALSE	0	NA	NA	NA	NA	NA	NA	NA	NA	NA	0	0	66	NA	NA	forebrain.e11.5,forebrain.e12.5,forebrain.e13.5,forebrain.e14.5,forebrain.e15.5,forebrain.e16.5,forebrain.P0,midbrain.e11.5,midbrain.e12.5,midbrain.e13.5,midbrain.e14.5,midbrain.e15.5,midbrain.e16.5,midbrain.P0,hindbrain.e11.5,hindbrain.e12.5,hindbrain.e13.5,hindbrain.e14.5,hindbrain.e15.5,hindbrain.e16.5,hindbrain.P0,heart.e11.5,heart.e12.5,heart.e13.5,heart.e14.5,heart.e15.5,heart.e16.5,heart.P…
chr1	36546231	36548445	174	ENSMUST00000194894.3,ENSMUST00000001172.11	ENSMUSG00000079610.9,ENSMUSG00000079610.9	TRUE	1	380	38	255	20	67.1	K4	0	0	0	0	58	8	NA	forebrain.e11.5,forebrain.e12.5,forebrain.e13.5,forebrain.e14.5,forebrain.e15.5,forebrain.e16.5,forebrain.P0,midbrain.e12.5,midbrain.e13.5,midbrain.e14.5,midbrain.e15.5,midbrain.e16.5,midbrain.P0,hindbrain.e11.5,hindbrain.e12.5,hindbrain.e13.5,hindbrain.e14.5,hindbrain.e16.5,hindbrain.P0,heart.e11.5,heart.e12.5,heart.e13.5,heart.e14.5,heart.e15.5,heart.e16.5,heart.P0,liver.e11.5,liver.e12.5,liver…	midbrain.e11.5,hindbrain.e15.5,liver.e13.5,liver.e15.5,liver.e16.5,intestine.P0,kidney.e14.5,lung.e14.5
chr1	36556526	36559349	175	ENSMUST00000191642.5,ENSMUST00000193382.5,ENSMUST00000195620.5,ENSMUST00000195339.2,ENSMUST00000191677.5,ENSMUST00000114991.7	ENSMUSG00000026121.13,ENSMUSG00000026121.13,ENSMUSG00000026121.13,ENSMUSG00000026121.13,ENSMUSG00000026121.13,ENSMUSG00000026121.13	TRUE	1	1617	139	1087	17.2	67.2	NA	NA	NA	NA	6	58	2	liver.e11.5,liver.e12.5,liver.e13.5,liver.e14.5,liver.e15.5,liver.e16.5	forebrain.e11.5,forebrain.e13.5,forebrain.e14.5,forebrain.e15.5,forebrain.e16.5,forebrain.P0,midbrain.e11.5,midbrain.e12.5,midbrain.e13.5,midbrain.e14.5,midbrain.e15.5,midbrain.e16.5,midbrain.P0,hindbrain.e11.5,hindbrain.e12.5,hindbrain.e13.5,hindbrain.e14.5,hindbrain.e15.5,hindbrain.e16.5,hindbrain.P0,heart.e11.5,heart.e12.5,heart.e13.5,heart.e14.5,heart.e15.5,heart.e16.5,heart.P0,intestine.e14.…	forebrain.e12.5,liver.P0
chr1	36682183	36684183	176	ENSMUST00000170295.7,ENSMUST00000114981.2	ENSMUSG00000046337.17,ENSMUSG00000046337.17	TRUE	1	354	32	222	18.1	62.7	K4	0	0	0	0	0	66	NA	NA	forebrain.e11.5,forebrain.e12.5,forebrain.e13.5,forebrain.e14.5,forebrain.e15.5,forebrain.e16.5,forebrain.P0,midbrain.e11.5,midbrain.e12.5,midbrain.e13.5,midbrain.e14.5,midbrain.e15.5,midbrain.e16.5,midbrain.P0,hindbrain.e11.5,hindbrain.e12.5,hindbrain.e13.5,hindbrain.e14.5,hindbrain.e15.5,hindbrain.e16.5,hindbrain.P0,heart.e11.5,heart.e12.5,heart.e13.5,heart.e14.5,heart.e15.5,heart.e16.5,heart.P…
chr1	36690484	36692688	177	ENSMUST00000193210.5,ENSMUST00000195151.5,ENSMUST00000081180.5	ENSMUSG00000061518.10,ENSMUSG00000061518.10,ENSMUSG00000061518.10	TRUE	1	547	58	364	21.2	66.5	K4	0	0	0	0	54	12	NA	forebrain.e12.5,forebrain.e14.5,forebrain.e15.5,forebrain.e16.5,forebrain.P0,midbrain.e11.5,midbrain.e12.5,midbrain.e13.5,midbrain.e14.5,midbrain.e15.5,midbrain.e16.5,midbrain.P0,hindbrain.e11.5,hindbrain.e13.5,hindbrain.e14.5,hindbrain.e15.5,hindbrain.e16.5,hindbrain.P0,heart.e11.5,heart.e12.5,heart.e13.5,heart.e14.5,heart.e15.5,heart.e16.5,heart.P0,liver.e11.5,liver.e12.5,liver.e13.5,liver.e14.…	forebrain.e11.5,forebrain.e13.5,hindbrain.e12.5,lung.e14.5,lung.P0,stomach.e14.5,neural-tube.e11.5,neural-tube.e12.5,limb.e13.5,limb.e14.5,facial-prominence.e11.5,facial-prominence.e12.5
chr1	36708678	36711149	178	ENSMUST00000159448.7,ENSMUST00000043951.9,ENSMUST00000192873.2	ENSMUSG00000037351.9,ENSMUSG00000037351.9,ENSMUSG00000102416.4	TRUE	1	527	50	363	19	68.9	K4	0	0	0	0	64	2	NA	forebrain.e12.5,forebrain.e13.5,forebrain.e14.5,forebrain.e15.5,forebrain.P0,midbrain.e11.5,midbrain.e12.5,midbrain.e13.5,midbrain.e14.5,midbrain.e15.5,midbrain.e16.5,midbrain.P0,hindbrain.e11.5,hindbrain.e12.5,hindbrain.e13.5,hindbrain.e14.5,hindbrain.e15.5,hindbrain.e16.5,hindbrain.P0,heart.e11.5,heart.e12.5,heart.e13.5,heart.e14.5,heart.e15.5,heart.e16.5,heart.P0,liver.e11.5,liver.e12.5,liver.…	forebrain.e11.5,forebrain.e16.5
chr1	36713422	36715538	179	ENSMUST00000160084.1,ENSMUST00000208994.1	ENSMUSG00000037351.9,ENSMUSG00000102416.4	FALSE	0	NA	NA	NA	NA	NA	NA	NA	NA	NA	0	0	66	NA	NA	forebrain.e11.5,forebrain.e12.5,forebrain.e13.5,forebrain.e14.5,forebrain.e15.5,forebrain.e16.5,forebrain.P0,midbrain.e11.5,midbrain.e12.5,midbrain.e13.5,midbrain.e14.5,midbrain.e15.5,midbrain.e16.5,midbrain.P0,hindbrain.e11.5,hindbrain.e12.5,hindbrain.e13.5,hindbrain.e14.5,hindbrain.e15.5,hindbrain.e16.5,hindbrain.P0,heart.e11.5,heart.e12.5,heart.e13.5,heart.e14.5,heart.e15.5,heart.e16.5,heart.P…
chr1	36760798	36762798	180	ENSMUST00000027291.6	ENSMUSG00000026117.10	FALSE	0	NA	NA	NA	NA	NA	None	0	0	0	0	0	66	NA	NA	forebrain.e11.5,forebrain.e12.5,forebrain.e13.5,forebrain.e14.5,forebrain.e15.5,forebrain.e16.5,forebrain.P0,midbrain.e11.5,midbrain.e12.5,midbrain.e13.5,midbrain.e14.5,midbrain.e15.5,midbrain.e16.5,midbrain.P0,hindbrain.e11.5,hindbrain.e12.5,hindbrain.e13.5,hindbrain.e14.5,hindbrain.e15.5,hindbrain.e16.5,hindbrain.P0,heart.e11.5,heart.e12.5,heart.e13.5,heart.e14.5,heart.e15.5,heart.e16.5,heart.P…
chr1	36765934	36767934	181	ENSMUST00000185871.1	ENSMUSG00000026117.10	FALSE	0	NA	NA	NA	NA	NA	NA	NA	NA	NA	0	0	66	NA	NA	forebrain.e11.5,forebrain.e12.5,forebrain.e13.5,forebrain.e14.5,forebrain.e15.5,forebrain.e16.5,forebrain.P0,midbrain.e11.5,midbrain.e12.5,midbrain.e13.5,midbrain.e14.5,midbrain.e15.5,midbrain.e16.5,midbrain.P0,hindbrain.e11.5,hindbrain.e12.5,hindbrain.e13.5,hindbrain.e14.5,hindbrain.e15.5,hindbrain.e16.5,hindbrain.P0,heart.e11.5,heart.e12.5,heart.e13.5,heart.e14.5,heart.e15.5,heart.e16.5,heart.P…
chr1	36817761	36820152	182	ENSMUST00000189470.1,ENSMUST00000190442.1	ENSMUSG00000026116.11,ENSMUSG00000026116.11	FALSE	0	NA	NA	NA	NA	NA	NA	NA	NA	NA	0	0	66	NA	NA	forebrain.e11.5,forebrain.e12.5,forebrain.e13.5,forebrain.e14.5,forebrain.e15.5,forebrain.e16.5,forebrain.P0,midbrain.e11.5,midbrain.e12.5,midbrain.e13.5,midbrain.e14.5,midbrain.e15.5,midbrain.e16.5,midbrain.P0,hindbrain.e11.5,hindbrain.e12.5,hindbrain.e13.5,hindbrain.e14.5,hindbrain.e15.5,hindbrain.e16.5,hindbrain.P0,heart.e11.5,heart.e12.5,heart.e13.5,heart.e14.5,heart.e15.5,heart.e16.5,heart.P…
chr1	36938527	36940822	183	ENSMUST00000027290.11,ENSMUST00000194563.5	ENSMUSG00000026116.11,ENSMUSG00000026116.11	TRUE	1	1281	154	889	24	69.4	K4	0	0	0	0	66	0	NA	forebrain.e11.5,forebrain.e12.5,forebrain.e13.5,forebrain.e14.5,forebrain.e15.5,forebrain.e16.5,forebrain.P0,midbrain.e11.5,midbrain.e12.5,midbrain.e13.5,midbrain.e14.5,midbrain.e15.5,midbrain.e16.5,midbrain.P0,hindbrain.e11.5,hindbrain.e12.5,hindbrain.e13.5,hindbrain.e14.5,hindbrain.e15.5,hindbrain.e16.5,hindbrain.P0,heart.e11.5,heart.e12.5,heart.e13.5,heart.e14.5,heart.e15.5,heart.e16.5,heart.P…	NA
chr1	36942666	36944666	184	ENSMUST00000185964.2	ENSMUSG00000026116.11	FALSE	0	NA	NA	NA	NA	NA	NA	NA	NA	NA	0	0	66	NA	NA	forebrain.e11.5,forebrain.e12.5,forebrain.e13.5,forebrain.e14.5,forebrain.e15.5,forebrain.e16.5,forebrain.P0,midbrain.e11.5,midbrain.e12.5,midbrain.e13.5,midbrain.e14.5,midbrain.e15.5,midbrain.e16.5,midbrain.P0,hindbrain.e11.5,hindbrain.e12.5,hindbrain.e13.5,hindbrain.e14.5,hindbrain.e15.5,hindbrain.e16.5,hindbrain.P0,heart.e11.5,heart.e12.5,heart.e13.5,heart.e14.5,heart.e15.5,heart.e16.5,heart.P…
chr1	37025596	37027596	185	ENSMUST00000117172.8	ENSMUSG00000050122.18	FALSE	0	NA	NA	NA	NA	NA	NA	NA	NA	NA	5	0	61	heart.e13.5,liver.e12.5,liver.e13.5,liver.e15.5,liver.e16.5	NA	forebrain.e11.5,forebrain.e12.5,forebrain.e13.5,forebrain.e14.5,forebrain.e15.5,forebrain.e16.5,forebrain.P0,midbrain.e11.5,midbrain.e12.5,midbrain.e13.5,midbrain.e14.5,midbrain.e15.5,midbrain.e16.5,midbrain.P0,hindbrain.e11.5,hindbrain.e12.5,hindbrain.e13.5,hindbrain.e14.5,hindbrain.e15.5,hindbrain.e16.5,hindbrain.P0,heart.e11.5,heart.e12.5,heart.e14.5,heart.e15.5,heart.e16.5,heart.P0,liver.e11.…
chr1	37028316	37030384	186	ENSMUST00000067178.13,ENSMUST00000162449.6	ENSMUSG00000050122.18,ENSMUSG00000050122.18	TRUE	1	239	17	158	14.2	66.1	K4	0	0	0	6	23	37	liver.e11.5,liver.e12.5,liver.e13.5,liver.e14.5,liver.e15.5,liver.e16.5	forebrain.e11.5,forebrain.e12.5,forebrain.e13.5,forebrain.e14.5,forebrain.e15.5,forebrain.e16.5,midbrain.e11.5,midbrain.e15.5,midbrain.e16.5,hindbrain.e11.5,hindbrain.e15.5,heart.P0,intestine.e14.5,intestine.e15.5,intestine.e16.5,intestine.P0,stomach.e14.5,stomach.e16.5,stomach.P0,neural-tube.e15.5,limb.e14.5,facial-prominence.e11.5,facial-prominence.e14.5	forebrain.P0,midbrain.e12.5,midbrain.e13.5,midbrain.e14.5,midbrain.P0,hindbrain.e12.5,hindbrain.e13.5,hindbrain.e14.5,hindbrain.e16.5,hindbrain.P0,heart.e11.5,heart.e12.5,heart.e13.5,heart.e14.5,heart.e15.5,heart.e16.5,liver.P0,kidney.e14.5,kidney.e15.5,kidney.e16.5,kidney.P0,lung.e14.5,lung.e15.5,lung.e16.5,lung.P0,stomach.e15.5,neural-tube.e11.5,neural-tube.e12.5,neural-tube.e13.5,neural-tube.e…
chr1	37134508	37136508	187	ENSMUST00000195450.1	ENSMUSG00000050122.18	FALSE	0	NA	NA	NA	NA	NA	NA	NA	NA	NA	0	0	66	NA	NA	forebrain.e11.5,forebrain.e12.5,forebrain.e13.5,forebrain.e14.5,forebrain.e15.5,forebrain.e16.5,forebrain.P0,midbrain.e11.5,midbrain.e12.5,midbrain.e13.5,midbrain.e14.5,midbrain.e15.5,midbrain.e16.5,midbrain.P0,hindbrain.e11.5,hindbrain.e12.5,hindbrain.e13.5,hindbrain.e14.5,hindbrain.e15.5,hindbrain.e16.5,hindbrain.P0,heart.e11.5,heart.e12.5,heart.e13.5,heart.e14.5,heart.e15.5,heart.e16.5,heart.P…
chr1	37152849	37154849	188	ENSMUST00000169057.2	ENSMUSG00000050122.18	FALSE	0	NA	NA	NA	NA	NA	None	0	0	0	0	0	66	NA	NA	forebrain.e11.5,forebrain.e12.5,forebrain.e13.5,forebrain.e14.5,forebrain.e15.5,forebrain.e16.5,forebrain.P0,midbrain.e11.5,midbrain.e12.5,midbrain.e13.5,midbrain.e14.5,midbrain.e15.5,midbrain.e16.5,midbrain.P0,hindbrain.e11.5,hindbrain.e12.5,hindbrain.e13.5,hindbrain.e14.5,hindbrain.e15.5,hindbrain.e16.5,hindbrain.P0,heart.e11.5,heart.e12.5,heart.e13.5,heart.e14.5,heart.e15.5,heart.e16.5,heart.P…
chr1	37213434	37215434	189	ENSMUST00000191981.5	ENSMUSG00000026114.14	FALSE	0	NA	NA	NA	NA	NA	NA	NA	NA	NA	1	0	65	heart.e16.5	NA	forebrain.e11.5,forebrain.e12.5,forebrain.e13.5,forebrain.e14.5,forebrain.e15.5,forebrain.e16.5,forebrain.P0,midbrain.e11.5,midbrain.e12.5,midbrain.e13.5,midbrain.e14.5,midbrain.e15.5,midbrain.e16.5,midbrain.P0,hindbrain.e11.5,hindbrain.e12.5,hindbrain.e13.5,hindbrain.e14.5,hindbrain.e15.5,hindbrain.e16.5,hindbrain.P0,heart.e11.5,heart.e12.5,heart.e13.5,heart.e14.5,heart.e15.5,heart.P0,liver.e11.…
chr1	37217379	37220205	190	ENSMUST00000195272.5,ENSMUST00000194195.5,ENSMUST00000027288.9	ENSMUSG00000026114.14,ENSMUSG00000026114.14,ENSMUSG00000026114.14	FALSE	0	NA	NA	NA	NA	NA	None	0	0	0	11	0	55	hindbrain.e12.5,hindbrain.e13.5,heart.e13.5,heart.e15.5,heart.e16.5,heart.P0,liver.P0,neural-tube.e11.5,neural-tube.e15.5,facial-prominence.e13.5,facial-prominence.e15.5	NA	forebrain.e11.5,forebrain.e12.5,forebrain.e13.5,forebrain.e14.5,forebrain.e15.5,forebrain.e16.5,forebrain.P0,midbrain.e11.5,midbrain.e12.5,midbrain.e13.5,midbrain.e14.5,midbrain.e15.5,midbrain.e16.5,midbrain.P0,hindbrain.e11.5,hindbrain.e14.5,hindbrain.e15.5,hindbrain.e16.5,hindbrain.P0,heart.e11.5,heart.e12.5,heart.e14.5,liver.e11.5,liver.e12.5,liver.e13.5,liver.e14.5,liver.e15.5,liver.e16.5,int…
chr1	37298891	37301308	191	ENSMUST00000027287.10,ENSMUST00000140264.7,ENSMUST00000132401.7,ENSMUST00000136846.7	ENSMUSG00000026113.17,ENSMUSG00000026113.17,ENSMUSG00000026113.17,ENSMUSG00000026113.17	TRUE	1	667	62	381	18.6	57.1	K4+K27	1	0	0	0	46	20	NA	forebrain.e12.5,forebrain.e13.5,forebrain.e15.5,forebrain.e16.5,forebrain.P0,midbrain.e12.5,midbrain.e13.5,midbrain.e14.5,midbrain.e15.5,midbrain.e16.5,midbrain.P0,hindbrain.e12.5,hindbrain.e13.5,hindbrain.e14.5,hindbrain.e15.5,hindbrain.e16.5,hindbrain.P0,heart.e11.5,heart.e13.5,heart.e14.5,heart.e15.5,heart.e16.5,heart.P0,liver.e11.5,liver.P0,intestine.e14.5,intestine.e15.5,intestine.e16.5,inte…	forebrain.e11.5,forebrain.e14.5,midbrain.e11.5,hindbrain.e11.5,heart.e12.5,liver.e12.5,liver.e13.5,liver.e14.5,liver.e15.5,liver.e16.5,kidney.e14.5,kidney.P0,lung.e14.5,stomach.e14.5,neural-tube.e12.5,limb.e11.5,limb.e12.5,limb.e13.5,limb.e14.5,facial-prominence.e11.5
chr1	37356397	37358919	192	ENSMUST00000132615.7,ENSMUST00000193774.5,ENSMUST00000137266.7	ENSMUSG00000026113.17,ENSMUSG00000026113.17,ENSMUSG00000026113.17	FALSE	0	NA	NA	NA	NA	NA	NA	NA	NA	NA	0	0	66	NA	NA	forebrain.e11.5,forebrain.e12.5,forebrain.e13.5,forebrain.e14.5,forebrain.e15.5,forebrain.e16.5,forebrain.P0,midbrain.e11.5,midbrain.e12.5,midbrain.e13.5,midbrain.e14.5,midbrain.e15.5,midbrain.e16.5,midbrain.P0,hindbrain.e11.5,hindbrain.e12.5,hindbrain.e13.5,hindbrain.e14.5,hindbrain.e15.5,hindbrain.e16.5,hindbrain.P0,heart.e11.5,heart.e12.5,heart.e13.5,heart.e14.5,heart.e15.5,heart.e16.5,heart.P…
chr1	37368217	37370221	193	ENSMUST00000058307.14,ENSMUST00000114933.8,ENSMUST00000168546.2	ENSMUSG00000026113.17,ENSMUSG00000026113.17,ENSMUSG00000026113.17	FALSE	0	NA	NA	NA	NA	NA	None	0	0	0	0	0	66	NA	NA	forebrain.e11.5,forebrain.e12.5,forebrain.e13.5,forebrain.e14.5,forebrain.e15.5,forebrain.e16.5,forebrain.P0,midbrain.e11.5,midbrain.e12.5,midbrain.e13.5,midbrain.e14.5,midbrain.e15.5,midbrain.e16.5,midbrain.P0,hindbrain.e11.5,hindbrain.e12.5,hindbrain.e13.5,hindbrain.e14.5,hindbrain.e15.5,hindbrain.e16.5,hindbrain.P0,heart.e11.5,heart.e12.5,heart.e13.5,heart.e14.5,heart.e15.5,heart.e16.5,heart.P…
chr1	37429103	37431208	194	ENSMUST00000027286.6,ENSMUST00000114925.9,ENSMUST00000027285.12,ENSMUST00000144617.7,ENSMUST00000193979.5,ENSMUST00000118059.2,ENSMUST00000193713.1	ENSMUSG00000026112.7,ENSMUSG00000026111.15,ENSMUSG00000026111.15,ENSMUSG00000026111.15,ENSMUSG00000026111.15,ENSMUSG00000026111.15,ENSMUSG00000026111.15	TRUE	1	638	67	437	21	68.5	K4,K4	0,0	0,0	0,0	0	61	5	NA	forebrain.e11.5,forebrain.e12.5,forebrain.e13.5,forebrain.e15.5,forebrain.e16.5,forebrain.P0,midbrain.e12.5,midbrain.e13.5,midbrain.e14.5,midbrain.e15.5,midbrain.e16.5,midbrain.P0,hindbrain.e12.5,hindbrain.e13.5,hindbrain.e14.5,hindbrain.e15.5,hindbrain.e16.5,hindbrain.P0,heart.e11.5,heart.e12.5,heart.e13.5,heart.e14.5,heart.e15.5,heart.e16.5,heart.P0,liver.e11.5,liver.e12.5,liver.e13.5,liver.e14…	forebrain.e14.5,midbrain.e11.5,hindbrain.e11.5,neural-tube.e12.5,limb.e11.5
chr1	37495095	37497130	195	ENSMUST00000148047.1,ENSMUST00000143636.7	ENSMUSG00000026110.15,ENSMUSG00000026110.15	FALSE	0	NA	NA	NA	NA	NA	NA	NA	NA	NA	15	3	48	midbrain.e11.5,midbrain.e12.5,midbrain.e13.5,midbrain.e14.5,hindbrain.e11.5,hindbrain.e12.5,hindbrain.e13.5,hindbrain.e14.5,hindbrain.e15.5,hindbrain.e16.5,neural-tube.e11.5,neural-tube.e12.5,neural-tube.e13.5,neural-tube.e14.5,neural-tube.e15.5	liver.e13.5,liver.e14.5,liver.P0	forebrain.e11.5,forebrain.e12.5,forebrain.e13.5,forebrain.e14.5,forebrain.e15.5,forebrain.e16.5,forebrain.P0,midbrain.e15.5,midbrain.e16.5,midbrain.P0,hindbrain.P0,heart.e11.5,heart.e12.5,heart.e13.5,heart.e14.5,heart.e15.5,heart.e16.5,heart.P0,liver.e11.5,liver.e12.5,liver.e15.5,liver.e16.5,intestine.e14.5,intestine.e15.5,intestine.e16.5,intestine.P0,kidney.e14.5,kidney.e15.5,kidney.e16.5,kidney…
chr1	37535235	37537404	196	ENSMUST00000042161.14,ENSMUST00000154819.7	ENSMUSG00000026110.15,ENSMUSG00000026110.15	FALSE	0	NA	NA	NA	NA	NA	None	0	0	0	0	0	66	NA	NA	forebrain.e11.5,forebrain.e12.5,forebrain.e13.5,forebrain.e14.5,forebrain.e15.5,forebrain.e16.5,forebrain.P0,midbrain.e11.5,midbrain.e12.5,midbrain.e13.5,midbrain.e14.5,midbrain.e15.5,midbrain.e16.5,midbrain.P0,hindbrain.e11.5,hindbrain.e12.5,hindbrain.e13.5,hindbrain.e14.5,hindbrain.e15.5,hindbrain.e16.5,hindbrain.P0,heart.e11.5,heart.e12.5,heart.e13.5,heart.e14.5,heart.e15.5,heart.e16.5,heart.P…
chr1	37540016	37542016	197	ENSMUST00000151952.7	ENSMUSG00000026110.15	TRUE	1	605	56	361	18.5	59.7	NA	NA	NA	NA	4	14	48	liver.e13.5,liver.e14.5,liver.e15.5,liver.e16.5	forebrain.e15.5,forebrain.P0,midbrain.e16.5,midbrain.P0,hindbrain.e16.5,hindbrain.P0,intestine.e15.5,intestine.e16.5,intestine.P0,stomach.e15.5,stomach.P0,neural-tube.e12.5,neural-tube.e14.5,neural-tube.e15.5	forebrain.e11.5,forebrain.e12.5,forebrain.e13.5,forebrain.e14.5,forebrain.e16.5,midbrain.e11.5,midbrain.e12.5,midbrain.e13.5,midbrain.e14.5,midbrain.e15.5,hindbrain.e11.5,hindbrain.e12.5,hindbrain.e13.5,hindbrain.e14.5,hindbrain.e15.5,heart.e11.5,heart.e12.5,heart.e13.5,heart.e14.5,heart.e15.5,heart.e16.5,heart.P0,liver.e11.5,liver.e12.5,liver.P0,intestine.e14.5,kidney.e14.5,kidney.e15.5,kidney.e…
chr1	37624242	37626242	198	ENSMUST00000160023.5	ENSMUSG00000026090.16	FALSE	0	NA	NA	NA	NA	NA	NA	NA	NA	NA	0	0	66	NA	NA	forebrain.e11.5,forebrain.e12.5,forebrain.e13.5,forebrain.e14.5,forebrain.e15.5,forebrain.e16.5,forebrain.P0,midbrain.e11.5,midbrain.e12.5,midbrain.e13.5,midbrain.e14.5,midbrain.e15.5,midbrain.e16.5,midbrain.P0,hindbrain.e11.5,hindbrain.e12.5,hindbrain.e13.5,hindbrain.e14.5,hindbrain.e15.5,hindbrain.e16.5,hindbrain.P0,heart.e11.5,heart.e12.5,heart.e13.5,heart.e14.5,heart.e15.5,heart.e16.5,heart.P…
chr1	37718795	37721085	199	ENSMUST00000160589.1,ENSMUST00000162875.7	ENSMUSG00000026090.16,ENSMUSG00000026090.16	TRUE	1	815	88	536	21.6	65.8	NA	NA	NA	NA	22	5	39	forebrain.e12.5,forebrain.e13.5,forebrain.e16.5,midbrain.e11.5,midbrain.e12.5,liver.e11.5,liver.e12.5,liver.e13.5,liver.e14.5,liver.e15.5,liver.e16.5,liver.P0,kidney.e15.5,lung.e15.5,neural-tube.e11.5,neural-tube.e12.5,neural-tube.e13.5,neural-tube.e14.5,limb.e12.5,limb.e13.5,facial-prominence.e12.5,facial-prominence.e13.5	intestine.P0,lung.e14.5,stomach.e15.5,stomach.e16.5,stomach.P0	forebrain.e11.5,forebrain.e14.5,forebrain.e15.5,forebrain.P0,midbrain.e13.5,midbrain.e14.5,midbrain.e15.5,midbrain.e16.5,midbrain.P0,hindbrain.e11.5,hindbrain.e12.5,hindbrain.e13.5,hindbrain.e14.5,hindbrain.e15.5,hindbrain.e16.5,hindbrain.P0,heart.e11.5,heart.e12.5,heart.e13.5,heart.e14.5,heart.e15.5,heart.e16.5,heart.P0,intestine.e14.5,intestine.e15.5,intestine.e16.5,kidney.e14.5,kidney.e16.5,ki…
chr1	37854374	37856374	200	ENSMUST00000114902.7	ENSMUSG00000060771.14	FALSE	0	NA	NA	NA	NA	NA	NA	NA	NA	NA	0	0	66	NA	NA	forebrain.e11.5,forebrain.e12.5,forebrain.e13.5,forebrain.e14.5,forebrain.e15.5,forebrain.e16.5,forebrain.P0,midbrain.e11.5,midbrain.e12.5,midbrain.e13.5,midbrain.e14.5,midbrain.e15.5,midbrain.e16.5,midbrain.P0,hindbrain.e11.5,hindbrain.e12.5,hindbrain.e13.5,hindbrain.e14.5,hindbrain.e15.5,hindbrain.e16.5,hindbrain.P0,heart.e11.5,heart.e12.5,heart.e13.5,heart.e14.5,heart.e15.5,heart.e16.5,heart.P…
chr1	37863836	37867429	201	ENSMUST00000123082.7,ENSMUST00000155852.6,ENSMUST00000193669.1,ENSMUST00000041815.14,ENSMUST00000088072.9	ENSMUSG00000060771.14,ENSMUSG00000060771.14,ENSMUSG00000060771.14,ENSMUSG00000060771.14,ENSMUSG00000060771.14	TRUE	1	712	78	446	21.9	62.6	K4	0	0	0	0	63	3	NA	forebrain.e11.5,forebrain.e12.5,forebrain.e13.5,forebrain.e14.5,forebrain.e15.5,forebrain.e16.5,forebrain.P0,midbrain.e11.5,midbrain.e12.5,midbrain.e13.5,midbrain.e14.5,midbrain.e15.5,midbrain.e16.5,midbrain.P0,hindbrain.e11.5,hindbrain.e12.5,hindbrain.e14.5,hindbrain.e15.5,hindbrain.e16.5,hindbrain.P0,heart.e11.5,heart.e13.5,heart.e15.5,heart.e16.5,heart.P0,liver.e11.5,liver.e12.5,liver.e13.5,li…	hindbrain.e13.5,heart.e12.5,heart.e14.5
chr1	37870738	37873562	202	ENSMUST00000128085.1,ENSMUST00000041621.4,ENSMUST00000142670.1,ENSMUST00000144440.1	ENSMUSG00000037216.5,ENSMUSG00000037216.5,ENSMUSG00000037216.5,ENSMUSG00000037216.5	FALSE	0	NA	NA	NA	NA	NA	K4	0	0	0	0	57	9	NA	forebrain.e11.5,forebrain.e12.5,forebrain.e14.5,forebrain.e15.5,forebrain.e16.5,forebrain.P0,midbrain.e11.5,midbrain.e12.5,midbrain.e13.5,midbrain.e14.5,midbrain.e15.5,midbrain.e16.5,midbrain.P0,hindbrain.e11.5,hindbrain.e12.5,hindbrain.e14.5,hindbrain.e15.5,hindbrain.e16.5,hindbrain.P0,heart.e11.5,heart.e13.5,heart.e14.5,heart.e15.5,heart.e16.5,heart.P0,liver.e11.5,liver.e12.5,liver.e13.5,liver.…	forebrain.e13.5,hindbrain.e13.5,heart.e12.5,liver.e15.5,liver.e16.5,intestine.P0,neural-tube.e11.5,neural-tube.e12.5,facial-prominence.e12.5
chr1	37889407	37891543	203	ENSMUST00000139725.7,ENSMUST00000027257.9,ENSMUST00000027256.11,ENSMUST00000193673.5,ENSMUST00000160082.2	ENSMUSG00000026088.15,ENSMUSG00000026088.15,ENSMUSG00000026087.11,ENSMUSG00000026087.11,ENSMUSG00000026087.11	TRUE	1	420	38	237	18.1	56.4	K4,K4	0,0	0,0	0,0	0	60	6	NA	forebrain.e12.5,forebrain.e13.5,forebrain.e15.5,forebrain.e16.5,forebrain.P0,midbrain.e12.5,midbrain.e13.5,midbrain.e14.5,midbrain.e15.5,midbrain.e16.5,midbrain.P0,hindbrain.e12.5,hindbrain.e13.5,hindbrain.e14.5,hindbrain.e15.5,hindbrain.e16.5,hindbrain.P0,heart.e11.5,heart.e12.5,heart.e13.5,heart.e14.5,heart.e15.5,heart.e16.5,heart.P0,liver.e11.5,liver.e12.5,liver.e13.5,liver.e14.5,liver.e15.5,l…	forebrain.e11.5,forebrain.e14.5,midbrain.e11.5,hindbrain.e11.5,kidney.e14.5,limb.e11.5
chr1	37891933	37894935	204	ENSMUST00000194857.5,ENSMUST00000195373.1	ENSMUSG00000026087.11,ENSMUSG00000026087.11	FALSE	0	NA	NA	NA	NA	NA	K4	0	0	0	0	0	66	NA	NA	forebrain.e11.5,forebrain.e12.5,forebrain.e13.5,forebrain.e14.5,forebrain.e15.5,forebrain.e16.5,forebrain.P0,midbrain.e11.5,midbrain.e12.5,midbrain.e13.5,midbrain.e14.5,midbrain.e15.5,midbrain.e16.5,midbrain.P0,hindbrain.e11.5,hindbrain.e12.5,hindbrain.e13.5,hindbrain.e14.5,hindbrain.e15.5,hindbrain.e16.5,hindbrain.P0,heart.e11.5,heart.e12.5,heart.e13.5,heart.e14.5,heart.e15.5,heart.e16.5,heart.P…
chr1	37915493	37917493	205	ENSMUST00000078307.6	ENSMUSG00000061584.6	FALSE	0	NA	NA	NA	NA	NA	None	0	0	0	4	0	62	forebrain.e13.5,heart.e11.5,heart.e13.5,liver.e15.5	NA	forebrain.e11.5,forebrain.e12.5,forebrain.e14.5,forebrain.e15.5,forebrain.e16.5,forebrain.P0,midbrain.e11.5,midbrain.e12.5,midbrain.e13.5,midbrain.e14.5,midbrain.e15.5,midbrain.e16.5,midbrain.P0,hindbrain.e11.5,hindbrain.e12.5,hindbrain.e13.5,hindbrain.e14.5,hindbrain.e15.5,hindbrain.e16.5,hindbrain.P0,heart.e12.5,heart.e14.5,heart.e15.5,heart.e16.5,heart.P0,liver.e11.5,liver.e12.5,liver.e13.5,li…
chr1	37956759	37958759	206	ENSMUST00000027254.9,ENSMUST00000114894.1	ENSMUSG00000026085.11,ENSMUSG00000026085.11	FALSE	0	NA	NA	NA	NA	NA	None	0	0	0	0	0	66	NA	NA	forebrain.e11.5,forebrain.e12.5,forebrain.e13.5,forebrain.e14.5,forebrain.e15.5,forebrain.e16.5,forebrain.P0,midbrain.e11.5,midbrain.e12.5,midbrain.e13.5,midbrain.e14.5,midbrain.e15.5,midbrain.e16.5,midbrain.P0,hindbrain.e11.5,hindbrain.e12.5,hindbrain.e13.5,hindbrain.e14.5,hindbrain.e15.5,hindbrain.e16.5,hindbrain.P0,heart.e11.5,heart.e12.5,heart.e13.5,heart.e14.5,heart.e15.5,heart.e16.5,heart.P…
chr1	37994845	37999010	207	ENSMUST00000192960.5,ENSMUST00000192237.1,ENSMUST00000193832.5,ENSMUST00000162031.7,ENSMUST00000195032.5,ENSMUST00000195247.5,ENSMUST00000027252.7	ENSMUSG00000058407.12,ENSMUSG00000058407.12,ENSMUSG00000058407.12,ENSMUSG00000058407.12,ENSMUSG00000058407.12,ENSMUSG00000058407.12,ENSMUSG00000026083.12	TRUE	2	1365	142	923	20.8062	67.5908	K4,K4	0,0	0,0	0,0	0	66	0	NA	forebrain.e11.5,forebrain.e12.5,forebrain.e13.5,forebrain.e14.5,forebrain.e15.5,forebrain.e16.5,forebrain.P0,midbrain.e11.5,midbrain.e12.5,midbrain.e13.5,midbrain.e14.5,midbrain.e15.5,midbrain.e16.5,midbrain.P0,hindbrain.e11.5,hindbrain.e12.5,hindbrain.e13.5,hindbrain.e14.5,hindbrain.e15.5,hindbrain.e16.5,hindbrain.P0,heart.e11.5,heart.e12.5,heart.e13.5,heart.e14.5,heart.e15.5,heart.e16.5,heart.P…	NA
chr1	38127301	38130801	208	ENSMUST00000192594.5,ENSMUST00000193697.5,ENSMUST00000027251.11,ENSMUST00000195383.1	ENSMUSG00000026082.11,ENSMUSG00000026082.11,ENSMUSG00000026082.11,ENSMUSG00000026082.11	TRUE	1	1160	167	802	28.8	69.1	K4	0	0	0	0	66	0	NA	forebrain.e11.5,forebrain.e12.5,forebrain.e13.5,forebrain.e14.5,forebrain.e15.5,forebrain.e16.5,forebrain.P0,midbrain.e11.5,midbrain.e12.5,midbrain.e13.5,midbrain.e14.5,midbrain.e15.5,midbrain.e16.5,midbrain.P0,hindbrain.e11.5,hindbrain.e12.5,hindbrain.e13.5,hindbrain.e14.5,hindbrain.e15.5,hindbrain.e16.5,hindbrain.P0,heart.e11.5,heart.e12.5,heart.e13.5,heart.e14.5,heart.e15.5,heart.e16.5,heart.P…	NA
chr1	38626185	38628185	209	ENSMUST00000095027.8	ENSMUSG00000037138.16	TRUE	1	1291	94	666	14.6	51.6	K4+K27	1	1	1	6	47	13	liver.e12.5,liver.e13.5,liver.e14.5,liver.e15.5,liver.e16.5,liver.P0	forebrain.e11.5,forebrain.e12.5,forebrain.e13.5,forebrain.e14.5,forebrain.e15.5,forebrain.e16.5,forebrain.P0,midbrain.e11.5,midbrain.e12.5,midbrain.e13.5,midbrain.e14.5,midbrain.e15.5,midbrain.e16.5,midbrain.P0,hindbrain.e11.5,hindbrain.e12.5,hindbrain.e13.5,hindbrain.e14.5,hindbrain.e15.5,hindbrain.e16.5,hindbrain.P0,intestine.e14.5,intestine.e15.5,kidney.e14.5,kidney.e15.5,kidney.e16.5,kidney.P…	heart.e11.5,heart.e12.5,heart.e13.5,heart.e14.5,heart.e15.5,heart.e16.5,heart.P0,liver.e11.5,intestine.e16.5,intestine.P0,lung.e15.5,lung.e16.5,stomach.e15.5
chr1	38663955	38665955	210	ENSMUST00000039827.13	ENSMUSG00000037138.16	FALSE	0	NA	NA	NA	NA	NA	NA	NA	NA	NA	0	1	65	NA	liver.P0	forebrain.e11.5,forebrain.e12.5,forebrain.e13.5,forebrain.e14.5,forebrain.e15.5,forebrain.e16.5,forebrain.P0,midbrain.e11.5,midbrain.e12.5,midbrain.e13.5,midbrain.e14.5,midbrain.e15.5,midbrain.e16.5,midbrain.P0,hindbrain.e11.5,hindbrain.e12.5,hindbrain.e13.5,hindbrain.e14.5,hindbrain.e15.5,hindbrain.e16.5,hindbrain.P0,heart.e11.5,heart.e12.5,heart.e13.5,heart.e14.5,heart.e15.5,heart.e16.5,heart.P…
chr1	38820215	38822215	211	ENSMUST00000039612.4	ENSMUSG00000048814.10	FALSE	0	NA	NA	NA	NA	NA	None	0	0	0	0	0	66	NA	NA	forebrain.e11.5,forebrain.e12.5,forebrain.e13.5,forebrain.e14.5,forebrain.e15.5,forebrain.e16.5,forebrain.P0,midbrain.e11.5,midbrain.e12.5,midbrain.e13.5,midbrain.e14.5,midbrain.e15.5,midbrain.e16.5,midbrain.P0,hindbrain.e11.5,hindbrain.e12.5,hindbrain.e13.5,hindbrain.e14.5,hindbrain.e15.5,hindbrain.e16.5,hindbrain.P0,heart.e11.5,heart.e12.5,heart.e13.5,heart.e14.5,heart.e15.5,heart.e16.5,heart.P…
chr1	38835711	38837711	212	ENSMUST00000147695.7	ENSMUSG00000048814.10	TRUE	1	975	131	701	26.9	71.9	NA	NA	NA	NA	25	18	23	heart.e11.5,heart.e12.5,heart.e13.5,heart.e15.5,heart.P0,liver.e11.5,liver.e12.5,liver.e13.5,liver.e14.5,liver.e15.5,liver.e16.5,liver.P0,intestine.P0,kidney.e15.5,lung.e15.5,lung.e16.5,lung.P0,stomach.e15.5,limb.e11.5,limb.e12.5,limb.e13.5,limb.e14.5,limb.e15.5,facial-prominence.e12.5,facial-prominence.e13.5	forebrain.e11.5,forebrain.e14.5,forebrain.e15.5,forebrain.P0,midbrain.e14.5,midbrain.e15.5,midbrain.e16.5,midbrain.P0,hindbrain.e14.5,hindbrain.e15.5,hindbrain.e16.5,hindbrain.P0,stomach.e16.5,stomach.P0,neural-tube.e11.5,neural-tube.e12.5,neural-tube.e15.5,facial-prominence.e14.5	forebrain.e12.5,forebrain.e13.5,forebrain.e16.5,midbrain.e11.5,midbrain.e12.5,midbrain.e13.5,hindbrain.e11.5,hindbrain.e12.5,hindbrain.e13.5,heart.e14.5,heart.e16.5,intestine.e14.5,intestine.e15.5,intestine.e16.5,kidney.e14.5,kidney.e16.5,kidney.P0,lung.e14.5,stomach.e14.5,neural-tube.e13.5,neural-tube.e14.5,facial-prominence.e11.5,facial-prominence.e15.5
chr1	38897010	38899161	213	ENSMUST00000027249.11,ENSMUST00000193441.5,ENSMUST00000193435.5,ENSMUST00000194361.5	ENSMUSG00000026080.13,ENSMUSG00000026080.13,ENSMUSG00000026080.13,ENSMUSG00000026080.13	TRUE	1	338	46	256	27.2	75.7	K4	0	0	0	8	30	28	heart.e13.5,liver.e11.5,liver.e12.5,liver.e13.5,liver.e14.5,liver.e15.5,liver.e16.5,liver.P0	forebrain.e11.5,forebrain.e13.5,forebrain.e14.5,forebrain.e15.5,forebrain.e16.5,forebrain.P0,midbrain.e11.5,midbrain.e12.5,midbrain.e14.5,midbrain.e15.5,midbrain.e16.5,midbrain.P0,hindbrain.e11.5,hindbrain.e12.5,hindbrain.e14.5,hindbrain.e15.5,hindbrain.e16.5,hindbrain.P0,intestine.e15.5,intestine.e16.5,kidney.e15.5,neural-tube.e11.5,neural-tube.e12.5,neural-tube.e13.5,neural-tube.e14.5,neural-tu…	forebrain.e12.5,midbrain.e13.5,hindbrain.e13.5,heart.e11.5,heart.e12.5,heart.e14.5,heart.e15.5,heart.e16.5,heart.P0,intestine.e14.5,intestine.P0,kidney.e14.5,kidney.e16.5,kidney.P0,lung.e14.5,lung.e15.5,lung.e16.5,lung.P0,stomach.e14.5,stomach.e15.5,stomach.e16.5,stomach.P0,limb.e11.5,limb.e13.5,limb.e14.5,limb.e15.5,facial-prominence.e11.5,facial-prominence.e13.5
chr1	38938149	38940203	214	ENSMUST00000088029.7,ENSMUST00000160214.1	ENSMUSG00000067604.8,ENSMUSG00000067604.8	FALSE	0	NA	NA	NA	NA	NA	None	0	0	0	2	0	64	forebrain.e16.5,heart.e12.5	NA	forebrain.e11.5,forebrain.e12.5,forebrain.e13.5,forebrain.e14.5,forebrain.e15.5,forebrain.P0,midbrain.e11.5,midbrain.e12.5,midbrain.e13.5,midbrain.e14.5,midbrain.e15.5,midbrain.e16.5,midbrain.P0,hindbrain.e11.5,hindbrain.e12.5,hindbrain.e13.5,hindbrain.e14.5,hindbrain.e15.5,hindbrain.e16.5,hindbrain.P0,heart.e11.5,heart.e13.5,heart.e14.5,heart.e15.5,heart.e16.5,heart.P0,liver.e11.5,liver.e12.5,li…
chr1	38984608	38986608	215	ENSMUST00000027247.10	ENSMUSG00000026078.10	FALSE	0	NA	NA	NA	NA	NA	NA	NA	NA	NA	0	0	66	NA	NA	forebrain.e11.5,forebrain.e12.5,forebrain.e13.5,forebrain.e14.5,forebrain.e15.5,forebrain.e16.5,forebrain.P0,midbrain.e11.5,midbrain.e12.5,midbrain.e13.5,midbrain.e14.5,midbrain.e15.5,midbrain.e16.5,midbrain.P0,hindbrain.e11.5,hindbrain.e12.5,hindbrain.e13.5,hindbrain.e14.5,hindbrain.e15.5,hindbrain.e16.5,hindbrain.P0,heart.e11.5,heart.e12.5,heart.e13.5,heart.e14.5,heart.e15.5,heart.e16.5,heart.P…
chr1	38986865	38988865	216	ENSMUST00000194552.1	ENSMUSG00000026078.10	TRUE	1	553	47	370	17	66.9	K4	0	0	0	0	62	4	NA	forebrain.e12.5,forebrain.e13.5,forebrain.e14.5,forebrain.e15.5,forebrain.e16.5,forebrain.P0,midbrain.e11.5,midbrain.e12.5,midbrain.e13.5,midbrain.e14.5,midbrain.e15.5,midbrain.e16.5,midbrain.P0,hindbrain.e11.5,hindbrain.e12.5,hindbrain.e13.5,hindbrain.e14.5,hindbrain.e15.5,hindbrain.e16.5,hindbrain.P0,heart.e11.5,heart.e12.5,heart.e13.5,heart.e14.5,heart.e15.5,heart.e16.5,heart.P0,liver.e12.5,li…	forebrain.e11.5,liver.e11.5,liver.e16.5,intestine.e15.5
chr1	39192731	39195212	217	ENSMUST00000173050.7,ENSMUST00000056815.8	ENSMUSG00000026077.15,ENSMUSG00000026077.15	TRUE	1	1017	103	629	20.3	61.8	K4+K27	1	1	1	28	8	30	forebrain.e11.5,forebrain.e12.5,forebrain.e13.5,midbrain.e11.5,midbrain.e12.5,midbrain.e13.5,midbrain.e14.5,hindbrain.e11.5,hindbrain.e12.5,hindbrain.e13.5,heart.e11.5,liver.e11.5,liver.e12.5,liver.e13.5,liver.e14.5,liver.e15.5,liver.e16.5,intestine.e14.5,neural-tube.e11.5,neural-tube.e12.5,limb.e11.5,limb.e12.5,limb.e13.5,limb.e14.5,limb.e15.5,facial-prominence.e11.5,facial-prominence.e12.5,faci…	heart.e14.5,heart.e15.5,heart.e16.5,heart.P0,intestine.P0,lung.P0,stomach.e16.5,stomach.P0	forebrain.e14.5,forebrain.e15.5,forebrain.e16.5,forebrain.P0,midbrain.e15.5,midbrain.e16.5,midbrain.P0,hindbrain.e14.5,hindbrain.e15.5,hindbrain.e16.5,hindbrain.P0,heart.e12.5,heart.e13.5,liver.P0,intestine.e15.5,intestine.e16.5,kidney.e14.5,kidney.e15.5,kidney.e16.5,kidney.P0,lung.e14.5,lung.e15.5,lung.e16.5,stomach.e14.5,stomach.e15.5,neural-tube.e13.5,neural-tube.e14.5,neural-tube.e15.5,facial…
chr1	39366842	39369149	218	ENSMUST00000086535.11,ENSMUST00000194746.5,ENSMUST00000178079.7,ENSMUST00000179954.7,ENSMUST00000195123.5	ENSMUSG00000073702.11,ENSMUSG00000073702.11,ENSMUSG00000073702.11,ENSMUSG00000073702.11,ENSMUSG00000073702.11	TRUE	1	1183	100	705	16.9	59.6	K4	0	0	0	0	64	2	NA	forebrain.e11.5,forebrain.e12.5,forebrain.e13.5,forebrain.e14.5,forebrain.e15.5,forebrain.e16.5,forebrain.P0,midbrain.e11.5,midbrain.e12.5,midbrain.e13.5,midbrain.e14.5,midbrain.e15.5,midbrain.e16.5,midbrain.P0,hindbrain.e11.5,hindbrain.e12.5,hindbrain.e13.5,hindbrain.e14.5,hindbrain.e15.5,hindbrain.e16.5,hindbrain.P0,heart.e11.5,heart.e12.5,heart.e13.5,heart.e14.5,heart.e15.5,heart.e16.5,heart.P…	liver.e13.5,liver.e15.5
chr1	39477700	39479755	219	ENSMUST00000193823.1,ENSMUST00000054462.10	ENSMUSG00000003134.10,ENSMUSG00000003134.10	TRUE	1	874	81	563	18.5	64.4	K4	0	0	0	0	52	14	NA	forebrain.e12.5,forebrain.e13.5,forebrain.e15.5,forebrain.e16.5,forebrain.P0,midbrain.e11.5,midbrain.e13.5,midbrain.e14.5,midbrain.e15.5,midbrain.e16.5,midbrain.P0,hindbrain.e13.5,hindbrain.e14.5,hindbrain.e15.5,hindbrain.e16.5,hindbrain.P0,heart.e12.5,heart.e13.5,heart.e14.5,heart.e15.5,heart.e16.5,heart.P0,liver.e11.5,liver.e12.5,liver.e13.5,liver.e14.5,liver.e16.5,liver.P0,intestine.e14.5,inte…	forebrain.e11.5,forebrain.e14.5,midbrain.e12.5,hindbrain.e11.5,hindbrain.e12.5,heart.e11.5,liver.e15.5,lung.e16.5,limb.e11.5,limb.e12.5,limb.e13.5,facial-prominence.e11.5,facial-prominence.e12.5,facial-prominence.e13.5
chr1	39533992	39536802	220	ENSMUST00000161515.7,ENSMUST00000003219.13	ENSMUSG00000003135.15,ENSMUSG00000003135.15	TRUE	1	778	98	548	25.2	70.4	K4	0	0	0	0	62	4	NA	forebrain.e11.5,forebrain.e12.5,forebrain.e13.5,forebrain.e14.5,forebrain.e15.5,forebrain.e16.5,forebrain.P0,midbrain.e11.5,midbrain.e12.5,midbrain.e13.5,midbrain.e14.5,midbrain.e15.5,midbrain.e16.5,midbrain.P0,hindbrain.e11.5,hindbrain.e12.5,hindbrain.e13.5,hindbrain.e14.5,hindbrain.e15.5,hindbrain.e16.5,hindbrain.P0,heart.e11.5,heart.e14.5,heart.e15.5,heart.e16.5,heart.P0,liver.e11.5,liver.e12.…	heart.e12.5,heart.e13.5,intestine.e14.5,intestine.e15.5
chr1	39539034	39541034	221	ENSMUST00000195567.1	ENSMUSG00000003135.15	FALSE	0	NA	NA	NA	NA	NA	NA	NA	NA	NA	0	0	66	NA	NA	forebrain.e11.5,forebrain.e12.5,forebrain.e13.5,forebrain.e14.5,forebrain.e15.5,forebrain.e16.5,forebrain.P0,midbrain.e11.5,midbrain.e12.5,midbrain.e13.5,midbrain.e14.5,midbrain.e15.5,midbrain.e16.5,midbrain.P0,hindbrain.e11.5,hindbrain.e12.5,hindbrain.e13.5,hindbrain.e14.5,hindbrain.e15.5,hindbrain.e16.5,hindbrain.P0,heart.e11.5,heart.e12.5,heart.e13.5,heart.e14.5,heart.e15.5,heart.e16.5,heart.P…
chr1	39576303	39578405	222	ENSMUST00000195705.1,ENSMUST00000062525.10	ENSMUSG00000048234.13,ENSMUSG00000048234.13	TRUE	1	1002	100	614	20	61.3	K4	0	0	0	0	66	0	NA	forebrain.e11.5,forebrain.e12.5,forebrain.e13.5,forebrain.e14.5,forebrain.e15.5,forebrain.e16.5,forebrain.P0,midbrain.e11.5,midbrain.e12.5,midbrain.e13.5,midbrain.e14.5,midbrain.e15.5,midbrain.e16.5,midbrain.P0,hindbrain.e11.5,hindbrain.e12.5,hindbrain.e13.5,hindbrain.e14.5,hindbrain.e15.5,hindbrain.e16.5,hindbrain.P0,heart.e11.5,heart.e12.5,heart.e13.5,heart.e14.5,heart.e15.5,heart.e16.5,heart.P…	NA
chr1	39650474	39652474	223	ENSMUST00000053355.5	ENSMUSG00000050967.5	TRUE	1	841	76	568	18.1	67.5	K4+K27	1	1	0	43	6	17	forebrain.e12.5,forebrain.e13.5,forebrain.e14.5,midbrain.e12.5,hindbrain.e12.5,heart.e11.5,heart.e12.5,heart.e13.5,heart.e14.5,heart.e15.5,heart.e16.5,heart.P0,liver.e11.5,liver.e12.5,liver.e13.5,liver.e14.5,liver.e15.5,liver.e16.5,liver.P0,intestine.e14.5,intestine.e15.5,intestine.e16.5,intestine.P0,kidney.e14.5,kidney.e15.5,kidney.e16.5,kidney.P0,lung.e14.5,lung.e15.5,lung.e16.5,lung.P0,stomach…	midbrain.e14.5,midbrain.e15.5,midbrain.P0,hindbrain.e16.5,hindbrain.P0,neural-tube.e14.5	forebrain.e11.5,forebrain.e15.5,forebrain.e16.5,forebrain.P0,midbrain.e11.5,midbrain.e13.5,midbrain.e16.5,hindbrain.e11.5,hindbrain.e13.5,hindbrain.e14.5,hindbrain.e15.5,stomach.e14.5,stomach.P0,neural-tube.e11.5,neural-tube.e12.5,neural-tube.e13.5,neural-tube.e15.5
chr1	39719997	39721997	224	ENSMUST00000151913.2	ENSMUSG00000057173.8	FALSE	0	NA	NA	NA	NA	NA	NA	NA	NA	NA	2	9	55	liver.e13.5,liver.e15.5	heart.e14.5,heart.e16.5,heart.P0,intestine.e14.5,kidney.e16.5,lung.e14.5,stomach.e16.5,limb.e14.5,facial-prominence.e14.5	forebrain.e11.5,forebrain.e12.5,forebrain.e13.5,forebrain.e14.5,forebrain.e15.5,forebrain.e16.5,forebrain.P0,midbrain.e11.5,midbrain.e12.5,midbrain.e13.5,midbrain.e14.5,midbrain.e15.5,midbrain.e16.5,midbrain.P0,hindbrain.e11.5,hindbrain.e12.5,hindbrain.e13.5,hindbrain.e14.5,hindbrain.e15.5,hindbrain.e16.5,hindbrain.P0,heart.e11.5,heart.e12.5,heart.e13.5,heart.e15.5,liver.e11.5,liver.e12.5,liver.e…
chr1	39804332	39806332	225	ENSMUST00000171319.3	ENSMUSG00000091937.3	FALSE	0	NA	NA	NA	NA	NA	NA	NA	NA	NA	0	0	66	NA	NA	forebrain.e11.5,forebrain.e12.5,forebrain.e13.5,forebrain.e14.5,forebrain.e15.5,forebrain.e16.5,forebrain.P0,midbrain.e11.5,midbrain.e12.5,midbrain.e13.5,midbrain.e14.5,midbrain.e15.5,midbrain.e16.5,midbrain.P0,hindbrain.e11.5,hindbrain.e12.5,hindbrain.e13.5,hindbrain.e14.5,hindbrain.e15.5,hindbrain.e16.5,hindbrain.P0,heart.e11.5,heart.e12.5,heart.e13.5,heart.e14.5,heart.e15.5,heart.e16.5,heart.P…
chr1	39899913	39902230	226	ENSMUST00000163854.8,ENSMUST00000168431.6,ENSMUST00000191761.5,ENSMUST00000195860.5,ENSMUST00000193682.5,ENSMUST00000195259.5,ENSMUST00000195636.5,ENSMUST00000192509.5	ENSMUSG00000026074.14,ENSMUSG00000026074.14,ENSMUSG00000026074.14,ENSMUSG00000026074.14,ENSMUSG00000026074.14,ENSMUSG00000026074.14,ENSMUSG00000026074.14,ENSMUSG00000026074.14	TRUE	1	987	127	642	25.7	65	K4	0	1	0	5	61	0	liver.e12.5,liver.e13.5,liver.e14.5,liver.e15.5,liver.e16.5	forebrain.e11.5,forebrain.e12.5,forebrain.e13.5,forebrain.e14.5,forebrain.e15.5,forebrain.e16.5,forebrain.P0,midbrain.e11.5,midbrain.e12.5,midbrain.e13.5,midbrain.e14.5,midbrain.e15.5,midbrain.e16.5,midbrain.P0,hindbrain.e11.5,hindbrain.e12.5,hindbrain.e13.5,hindbrain.e14.5,hindbrain.e15.5,hindbrain.e16.5,hindbrain.P0,heart.e11.5,heart.e12.5,heart.e13.5,heart.e14.5,heart.e15.5,heart.e16.5,heart.P…	NA
chr1	39998893	40001677	227	ENSMUST00000192355.5,ENSMUST00000191964.1,ENSMUST00000191865.1	ENSMUSG00000026074.14,ENSMUSG00000026074.14,ENSMUSG00000026074.14	FALSE	0	NA	NA	NA	NA	NA	NA	NA	NA	NA	0	0	66	NA	NA	forebrain.e11.5,forebrain.e12.5,forebrain.e13.5,forebrain.e14.5,forebrain.e15.5,forebrain.e16.5,forebrain.P0,midbrain.e11.5,midbrain.e12.5,midbrain.e13.5,midbrain.e14.5,midbrain.e15.5,midbrain.e16.5,midbrain.P0,hindbrain.e11.5,hindbrain.e12.5,hindbrain.e13.5,hindbrain.e14.5,hindbrain.e15.5,hindbrain.e16.5,hindbrain.P0,heart.e11.5,heart.e12.5,heart.e13.5,heart.e14.5,heart.e15.5,heart.e16.5,heart.P…
chr1	40073079	40075079	228	ENSMUST00000191671.5	ENSMUSG00000026073.13	FALSE	0	NA	NA	NA	NA	NA	NA	NA	NA	NA	0	0	66	NA	NA	forebrain.e11.5,forebrain.e12.5,forebrain.e13.5,forebrain.e14.5,forebrain.e15.5,forebrain.e16.5,forebrain.P0,midbrain.e11.5,midbrain.e12.5,midbrain.e13.5,midbrain.e14.5,midbrain.e15.5,midbrain.e16.5,midbrain.P0,hindbrain.e11.5,hindbrain.e12.5,hindbrain.e13.5,hindbrain.e14.5,hindbrain.e15.5,hindbrain.e16.5,hindbrain.P0,heart.e11.5,heart.e12.5,heart.e13.5,heart.e14.5,heart.e15.5,heart.e16.5,heart.P…
chr1	40083698	40086985	229	ENSMUST00000027243.12,ENSMUST00000194913.1	ENSMUSG00000026073.13,ENSMUSG00000026073.13	FALSE	0	NA	NA	NA	NA	NA	None	0	0	0	0	8	58	NA	forebrain.P0,midbrain.e14.5,midbrain.e15.5,midbrain.e16.5,midbrain.P0,hindbrain.e16.5,liver.P0,stomach.P0	forebrain.e11.5,forebrain.e12.5,forebrain.e13.5,forebrain.e14.5,forebrain.e15.5,forebrain.e16.5,midbrain.e11.5,midbrain.e12.5,midbrain.e13.5,hindbrain.e11.5,hindbrain.e12.5,hindbrain.e13.5,hindbrain.e14.5,hindbrain.e15.5,hindbrain.P0,heart.e11.5,heart.e12.5,heart.e13.5,heart.e14.5,heart.e15.5,heart.e16.5,heart.P0,liver.e11.5,liver.e12.5,liver.e13.5,liver.e14.5,liver.e15.5,liver.e16.5,intestine.e1…
chr1	40224080	40226080	230	ENSMUST00000027241.10	ENSMUSG00000026072.12	FALSE	0	NA	NA	NA	NA	NA	None	0	0	0	0	6	60	NA	heart.e16.5,heart.P0,liver.e14.5,liver.P0,intestine.e16.5,lung.e14.5	forebrain.e11.5,forebrain.e12.5,forebrain.e13.5,forebrain.e14.5,forebrain.e15.5,forebrain.e16.5,forebrain.P0,midbrain.e11.5,midbrain.e12.5,midbrain.e13.5,midbrain.e14.5,midbrain.e15.5,midbrain.e16.5,midbrain.P0,hindbrain.e11.5,hindbrain.e12.5,hindbrain.e13.5,hindbrain.e14.5,hindbrain.e15.5,hindbrain.e16.5,hindbrain.P0,heart.e11.5,heart.e12.5,heart.e13.5,heart.e14.5,heart.e15.5,liver.e11.5,liver.e…
chr1	40265586	40267586	231	ENSMUST00000114795.2	ENSMUSG00000026072.12	TRUE	1	320	30	227	18.8	70.9	NA	NA	NA	NA	1	26	39	liver.e12.5	heart.e12.5,heart.e13.5,heart.e14.5,heart.e15.5,heart.e16.5,heart.P0,liver.e16.5,liver.P0,intestine.e14.5,intestine.e15.5,intestine.e16.5,intestine.P0,kidney.e16.5,lung.e15.5,lung.e16.5,lung.P0,stomach.e14.5,stomach.e15.5,stomach.e16.5,stomach.P0,limb.e12.5,limb.e13.5,limb.e14.5,limb.e15.5,facial-prominence.e12.5,facial-prominence.e14.5	forebrain.e11.5,forebrain.e12.5,forebrain.e13.5,forebrain.e14.5,forebrain.e15.5,forebrain.e16.5,forebrain.P0,midbrain.e11.5,midbrain.e12.5,midbrain.e13.5,midbrain.e14.5,midbrain.e15.5,midbrain.e16.5,midbrain.P0,hindbrain.e11.5,hindbrain.e12.5,hindbrain.e13.5,hindbrain.e14.5,hindbrain.e15.5,hindbrain.e16.5,hindbrain.P0,heart.e11.5,liver.e11.5,liver.e13.5,liver.e14.5,liver.e15.5,kidney.e14.5,kidney…
chr1	40323627	40326611	232	ENSMUST00000095020.8,ENSMUST00000194296.5,ENSMUST00000193388.1	ENSMUSG00000070942.8,ENSMUSG00000070942.8,ENSMUSG00000070942.8	TRUE	1	210	17	138	16.2	65.7	K4+K27	1	1	0	21	4	41	forebrain.e12.5,forebrain.e13.5,forebrain.e14.5,forebrain.e16.5,midbrain.e11.5,midbrain.e12.5,midbrain.e13.5,midbrain.e14.5,hindbrain.e11.5,hindbrain.e13.5,hindbrain.e14.5,hindbrain.e15.5,hindbrain.e16.5,hindbrain.P0,heart.e11.5,neural-tube.e11.5,neural-tube.e12.5,neural-tube.e13.5,neural-tube.e14.5,neural-tube.e15.5,limb.e13.5	lung.e15.5,lung.P0,stomach.P0,limb.e15.5	forebrain.e11.5,forebrain.e15.5,forebrain.P0,midbrain.e15.5,midbrain.e16.5,midbrain.P0,hindbrain.e12.5,heart.e12.5,heart.e13.5,heart.e14.5,heart.e15.5,heart.e16.5,heart.P0,liver.e11.5,liver.e12.5,liver.e13.5,liver.e14.5,liver.e15.5,liver.e16.5,liver.P0,intestine.e14.5,intestine.e15.5,intestine.e16.5,intestine.P0,kidney.e14.5,kidney.e15.5,kidney.e16.5,kidney.P0,lung.e14.5,lung.e16.5,stomach.e14.5,…
chr1	40428570	40430570	233	ENSMUST00000174335.7	ENSMUSG00000026069.15	FALSE	0	NA	NA	NA	NA	NA	NA	NA	NA	NA	0	3	63	NA	liver.e15.5,liver.e16.5,liver.P0	forebrain.e11.5,forebrain.e12.5,forebrain.e13.5,forebrain.e14.5,forebrain.e15.5,forebrain.e16.5,forebrain.P0,midbrain.e11.5,midbrain.e12.5,midbrain.e13.5,midbrain.e14.5,midbrain.e15.5,midbrain.e16.5,midbrain.P0,hindbrain.e11.5,hindbrain.e12.5,hindbrain.e13.5,hindbrain.e14.5,hindbrain.e15.5,hindbrain.e16.5,hindbrain.P0,heart.e11.5,heart.e12.5,heart.e13.5,heart.e14.5,heart.e15.5,heart.e16.5,heart.P…
chr1	40435589	40437589	234	ENSMUST00000173881.7	ENSMUSG00000026069.15	FALSE	0	NA	NA	NA	NA	NA	NA	NA	NA	NA	0	0	66	NA	NA	forebrain.e11.5,forebrain.e12.5,forebrain.e13.5,forebrain.e14.5,forebrain.e15.5,forebrain.e16.5,forebrain.P0,midbrain.e11.5,midbrain.e12.5,midbrain.e13.5,midbrain.e14.5,midbrain.e15.5,midbrain.e16.5,midbrain.P0,hindbrain.e11.5,hindbrain.e12.5,hindbrain.e13.5,hindbrain.e14.5,hindbrain.e15.5,hindbrain.e16.5,hindbrain.P0,heart.e11.5,heart.e12.5,heart.e13.5,heart.e14.5,heart.e15.5,heart.e16.5,heart.P…
chr1	40438627	40441628	235	ENSMUST00000097772.9,ENSMUST00000173514.7,ENSMUST00000053043.7	ENSMUSG00000026069.15,ENSMUSG00000026069.15,ENSMUSG00000026069.15	FALSE	0	NA	NA	NA	NA	NA	None	0	0	0	0	0	66	NA	NA	forebrain.e11.5,forebrain.e12.5,forebrain.e13.5,forebrain.e14.5,forebrain.e15.5,forebrain.e16.5,forebrain.P0,midbrain.e11.5,midbrain.e12.5,midbrain.e13.5,midbrain.e14.5,midbrain.e15.5,midbrain.e16.5,midbrain.P0,hindbrain.e11.5,hindbrain.e12.5,hindbrain.e13.5,hindbrain.e14.5,hindbrain.e15.5,hindbrain.e16.5,hindbrain.P0,heart.e11.5,heart.e12.5,heart.e13.5,heart.e14.5,heart.e15.5,heart.e16.5,heart.P…
chr1	40464552	40467006	236	ENSMUST00000167723.7,ENSMUST00000193391.5,ENSMUST00000193793.5,ENSMUST00000087983.7,ENSMUST00000195684.5,ENSMUST00000108044.3	ENSMUSG00000026070.15,ENSMUSG00000026070.15,ENSMUSG00000026070.15,ENSMUSG00000026070.15,ENSMUSG00000026070.15,ENSMUSG00000026070.15	FALSE	0	NA	NA	NA	NA	NA	None	0	0	0	7	2	57	heart.e12.5,heart.e13.5,limb.e12.5,limb.e15.5,facial-prominence.e12.5,facial-prominence.e13.5,facial-prominence.e14.5	lung.e16.5,lung.P0	forebrain.e11.5,forebrain.e12.5,forebrain.e13.5,forebrain.e14.5,forebrain.e15.5,forebrain.e16.5,forebrain.P0,midbrain.e11.5,midbrain.e12.5,midbrain.e13.5,midbrain.e14.5,midbrain.e15.5,midbrain.e16.5,midbrain.P0,hindbrain.e11.5,hindbrain.e12.5,hindbrain.e13.5,hindbrain.e14.5,hindbrain.e15.5,hindbrain.e16.5,hindbrain.P0,heart.e11.5,heart.e14.5,heart.e15.5,heart.e16.5,heart.P0,liver.e11.5,liver.e12.…
chr1	40514362	40516362	237	ENSMUST00000027237.11	ENSMUSG00000026068.11	FALSE	0	NA	NA	NA	NA	NA	None	0	0	0	0	0	66	NA	NA	forebrain.e11.5,forebrain.e12.5,forebrain.e13.5,forebrain.e14.5,forebrain.e15.5,forebrain.e16.5,forebrain.P0,midbrain.e11.5,midbrain.e12.5,midbrain.e13.5,midbrain.e14.5,midbrain.e15.5,midbrain.e16.5,midbrain.P0,hindbrain.e11.5,hindbrain.e12.5,hindbrain.e13.5,hindbrain.e14.5,hindbrain.e15.5,hindbrain.e16.5,hindbrain.P0,heart.e11.5,heart.e12.5,heart.e13.5,heart.e14.5,heart.e15.5,heart.e16.5,heart.P…
chr1	40579081	40581081	238	ENSMUST00000027233.8	ENSMUSG00000026065.8	FALSE	0	NA	NA	NA	NA	NA	None	0	0	0	17	0	49	hindbrain.e13.5,hindbrain.e15.5,heart.e11.5,heart.e12.5,heart.e13.5,heart.e14.5,heart.e15.5,heart.e16.5,heart.P0,liver.e15.5,liver.P0,kidney.e15.5,kidney.e16.5,lung.e15.5,limb.e13.5,limb.e14.5,limb.e15.5	NA	forebrain.e11.5,forebrain.e12.5,forebrain.e13.5,forebrain.e14.5,forebrain.e15.5,forebrain.e16.5,forebrain.P0,midbrain.e11.5,midbrain.e12.5,midbrain.e13.5,midbrain.e14.5,midbrain.e15.5,midbrain.e16.5,midbrain.P0,hindbrain.e11.5,hindbrain.e12.5,hindbrain.e14.5,hindbrain.e16.5,hindbrain.P0,liver.e11.5,liver.e12.5,liver.e13.5,liver.e14.5,liver.e16.5,intestine.e14.5,intestine.e15.5,intestine.e16.5,int…
chr1	40679574	40682597	239	ENSMUST00000027231.12,ENSMUST00000192345.1	ENSMUSG00000026062.12,ENSMUSG00000026062.12	TRUE	1	1078	111	748	20.6	69.4	K4+K27	1	1	1	49	1	16	forebrain.e11.5,forebrain.e12.5,forebrain.e13.5,forebrain.e14.5,midbrain.e11.5,midbrain.e12.5,midbrain.e13.5,midbrain.e14.5,hindbrain.e11.5,hindbrain.e12.5,hindbrain.e13.5,hindbrain.e14.5,heart.e11.5,heart.e12.5,heart.e13.5,heart.e14.5,heart.e15.5,heart.P0,liver.e11.5,liver.e12.5,liver.e13.5,liver.e14.5,liver.e15.5,liver.e16.5,liver.P0,intestine.e14.5,intestine.e15.5,intestine.e16.5,kidney.e15.5,…	stomach.P0	forebrain.e15.5,forebrain.e16.5,forebrain.P0,midbrain.e15.5,midbrain.e16.5,midbrain.P0,hindbrain.e15.5,hindbrain.e16.5,hindbrain.P0,heart.e16.5,intestine.P0,kidney.e14.5,kidney.P0,stomach.e14.5,stomach.e16.5,neural-tube.e15.5
chr1	40789663	40791663	240	ENSMUST00000039672.5	ENSMUSG00000041945.12	TRUE	1	293	28	198	19.1	67.6	K4	0	0	0	0	32	34	NA	forebrain.e13.5,forebrain.e15.5,forebrain.e16.5,forebrain.P0,midbrain.e13.5,midbrain.e14.5,midbrain.e15.5,midbrain.e16.5,midbrain.P0,hindbrain.e13.5,hindbrain.e15.5,hindbrain.e16.5,heart.e15.5,heart.e16.5,heart.P0,liver.e12.5,liver.e14.5,liver.e16.5,intestine.P0,kidney.e15.5,kidney.e16.5,kidney.P0,lung.e16.5,stomach.e15.5,stomach.P0,neural-tube.e15.5,limb.e13.5,limb.e14.5,limb.e15.5,facial-promin…	forebrain.e11.5,forebrain.e12.5,forebrain.e14.5,midbrain.e11.5,midbrain.e12.5,hindbrain.e11.5,hindbrain.e12.5,hindbrain.e14.5,hindbrain.P0,heart.e11.5,heart.e12.5,heart.e13.5,heart.e14.5,liver.e11.5,liver.e13.5,liver.e15.5,liver.P0,intestine.e14.5,intestine.e15.5,intestine.e16.5,kidney.e14.5,lung.e14.5,lung.e15.5,lung.P0,stomach.e14.5,stomach.e16.5,neural-tube.e11.5,neural-tube.e12.5,neural-tube.…
chr1	40804601	40806601	241	ENSMUST00000114765.3	ENSMUSG00000079588.3	FALSE	0	NA	NA	NA	NA	NA	None	0	0	0	0	6	60	NA	heart.e11.5,heart.e13.5,heart.e14.5,heart.e15.5,heart.e16.5,heart.P0	forebrain.e11.5,forebrain.e12.5,forebrain.e13.5,forebrain.e14.5,forebrain.e15.5,forebrain.e16.5,forebrain.P0,midbrain.e11.5,midbrain.e12.5,midbrain.e13.5,midbrain.e14.5,midbrain.e15.5,midbrain.e16.5,midbrain.P0,hindbrain.e11.5,hindbrain.e12.5,hindbrain.e13.5,hindbrain.e14.5,hindbrain.e15.5,hindbrain.e16.5,hindbrain.P0,heart.e12.5,liver.e11.5,liver.e12.5,liver.e13.5,liver.e14.5,liver.e15.5,liver.e…
chr1	42694768	42696768	242	ENSMUST00000054883.3	ENSMUSG00000045515.3	TRUE	2	2611	202	1405	15.5033	53.8236	K4+K27	1	1	1	7	33	26	liver.e14.5,liver.e16.5,intestine.e16.5,intestine.P0,stomach.e14.5,stomach.e15.5,stomach.e16.5	forebrain.e11.5,forebrain.e12.5,forebrain.e13.5,forebrain.e14.5,forebrain.e15.5,forebrain.e16.5,forebrain.P0,midbrain.e11.5,midbrain.e12.5,midbrain.e13.5,midbrain.e14.5,midbrain.e15.5,midbrain.e16.5,midbrain.P0,hindbrain.e11.5,hindbrain.e12.5,hindbrain.e13.5,hindbrain.e14.5,hindbrain.e15.5,hindbrain.e16.5,hindbrain.P0,kidney.e14.5,kidney.e16.5,kidney.P0,neural-tube.e11.5,neural-tube.e12.5,neural-…	heart.e11.5,heart.e12.5,heart.e13.5,heart.e14.5,heart.e15.5,heart.e16.5,heart.P0,liver.e11.5,liver.e12.5,liver.e13.5,liver.e15.5,liver.P0,intestine.e14.5,intestine.e15.5,kidney.e15.5,lung.e14.5,lung.e15.5,lung.e16.5,lung.P0,stomach.P0,limb.e11.5,limb.e12.5,limb.e13.5,limb.e14.5,limb.e15.5,facial-prominence.e15.5
chr1	42850233	42852233	243	ENSMUST00000057208.12	ENSMUSG00000060679.14	TRUE	1	543	36	353	13.3	65	K4	0	0	0	0	51	15	NA	forebrain.e11.5,forebrain.e14.5,forebrain.P0,midbrain.e13.5,midbrain.e14.5,midbrain.e15.5,midbrain.P0,hindbrain.e12.5,hindbrain.e13.5,hindbrain.e14.5,hindbrain.e15.5,hindbrain.e16.5,hindbrain.P0,heart.e11.5,heart.e12.5,heart.e13.5,heart.e14.5,heart.e15.5,heart.e16.5,heart.P0,liver.e12.5,liver.e14.5,liver.e15.5,liver.e16.5,liver.P0,intestine.e14.5,intestine.e16.5,intestine.P0,kidney.e15.5,kidney.P…	forebrain.e12.5,forebrain.e13.5,forebrain.e15.5,forebrain.e16.5,midbrain.e11.5,midbrain.e12.5,midbrain.e16.5,hindbrain.e11.5,liver.e11.5,liver.e13.5,intestine.e15.5,kidney.e14.5,kidney.e16.5,lung.e14.5,lung.e15.5
chr1	42951963	42953963	244	ENSMUST00000179766.2	ENSMUSG00000041907.9	TRUE	1	751	53	413	14.1	55	K4+K27	1	1	0	7	43	16	liver.e11.5,liver.e12.5,liver.e13.5,liver.e14.5,liver.e15.5,liver.e16.5,liver.P0	forebrain.e11.5,forebrain.e12.5,forebrain.e13.5,forebrain.e14.5,forebrain.e15.5,forebrain.e16.5,forebrain.P0,midbrain.e11.5,midbrain.e12.5,midbrain.e13.5,midbrain.e14.5,midbrain.e15.5,midbrain.e16.5,midbrain.P0,hindbrain.e11.5,hindbrain.e12.5,hindbrain.e13.5,hindbrain.e14.5,hindbrain.e15.5,hindbrain.e16.5,hindbrain.P0,intestine.e14.5,kidney.e14.5,kidney.e15.5,kidney.e16.5,lung.e15.5,stomach.e15.5…	heart.e11.5,heart.e12.5,heart.e13.5,heart.e14.5,heart.e15.5,heart.e16.5,heart.P0,intestine.e15.5,intestine.e16.5,intestine.P0,kidney.P0,lung.e14.5,lung.e16.5,lung.P0,stomach.e14.5,stomach.e16.5
chr1	43031060	43033060	245	ENSMUST00000114761.1	ENSMUSG00000041907.9	FALSE	0	NA	NA	NA	NA	NA	NA	NA	NA	NA	0	0	66	NA	NA	forebrain.e11.5,forebrain.e12.5,forebrain.e13.5,forebrain.e14.5,forebrain.e15.5,forebrain.e16.5,forebrain.P0,midbrain.e11.5,midbrain.e12.5,midbrain.e13.5,midbrain.e14.5,midbrain.e15.5,midbrain.e16.5,midbrain.P0,hindbrain.e11.5,hindbrain.e12.5,hindbrain.e13.5,hindbrain.e14.5,hindbrain.e15.5,hindbrain.e16.5,hindbrain.P0,heart.e11.5,heart.e12.5,heart.e13.5,heart.e14.5,heart.e15.5,heart.e16.5,heart.P…
chr1	43091447	43093729	246	ENSMUST00000188728.1,ENSMUST00000186694.6	ENSMUSG00000070939.9,ENSMUSG00000070939.9	TRUE	1	569	57	306	20	53.8	NA	NA	NA	NA	0	65	1	NA	forebrain.e11.5,forebrain.e12.5,forebrain.e13.5,forebrain.e14.5,forebrain.e15.5,forebrain.e16.5,forebrain.P0,midbrain.e11.5,midbrain.e13.5,midbrain.e14.5,midbrain.e15.5,midbrain.e16.5,midbrain.P0,hindbrain.e11.5,hindbrain.e12.5,hindbrain.e13.5,hindbrain.e14.5,hindbrain.e15.5,hindbrain.e16.5,hindbrain.P0,heart.e11.5,heart.e12.5,heart.e13.5,heart.e14.5,heart.e15.5,heart.e16.5,heart.P0,liver.e11.5,l…	midbrain.e12.5
chr1	43097364	43099710	247	ENSMUST00000189010.1,ENSMUST00000190427.6,ENSMUST00000095014.7,ENSMUST00000010434.7	ENSMUSG00000070939.9,ENSMUSG00000070939.9,ENSMUSG00000070939.9,ENSMUSG00000010290.7	TRUE	1	474	46	328	19.4	69.2	K4,K4	0,0	0,0	0,0	0	66	0	NA	forebrain.e11.5,forebrain.e12.5,forebrain.e13.5,forebrain.e14.5,forebrain.e15.5,forebrain.e16.5,forebrain.P0,midbrain.e11.5,midbrain.e12.5,midbrain.e13.5,midbrain.e14.5,midbrain.e15.5,midbrain.e16.5,midbrain.P0,hindbrain.e11.5,hindbrain.e12.5,hindbrain.e13.5,hindbrain.e14.5,hindbrain.e15.5,hindbrain.e16.5,hindbrain.P0,heart.e11.5,heart.e12.5,heart.e13.5,heart.e14.5,heart.e15.5,heart.e16.5,heart.P…	NA
chr1	43162961	43164961	248	ENSMUST00000008280.13	ENSMUSG00000008136.14	TRUE	1	352	42	256	23.9	72.7	K4+K27	1	1	0	7	39	20	liver.e11.5,liver.e12.5,liver.e13.5,liver.e14.5,liver.e15.5,liver.e16.5,liver.P0	forebrain.e15.5,forebrain.e16.5,forebrain.P0,midbrain.e13.5,midbrain.e14.5,midbrain.e15.5,midbrain.e16.5,midbrain.P0,hindbrain.e11.5,hindbrain.e12.5,hindbrain.e14.5,hindbrain.e15.5,hindbrain.e16.5,heart.e11.5,heart.e12.5,heart.e13.5,heart.e14.5,heart.e16.5,heart.P0,intestine.e15.5,intestine.e16.5,intestine.P0,kidney.e14.5,kidney.e16.5,kidney.P0,lung.e14.5,stomach.e14.5,stomach.e15.5,stomach.e16.5…	forebrain.e11.5,forebrain.e12.5,forebrain.e13.5,forebrain.e14.5,midbrain.e11.5,midbrain.e12.5,hindbrain.e13.5,hindbrain.P0,heart.e15.5,intestine.e14.5,kidney.e15.5,lung.e15.5,lung.e16.5,lung.P0,neural-tube.e13.5,limb.e11.5,limb.e13.5,limb.e15.5,facial-prominence.e11.5,facial-prominence.e13.5
chr1	43195761	43197984	249	ENSMUST00000187357.1,ENSMUST00000185893.1	ENSMUSG00000008136.14,ENSMUSG00000008136.14	FALSE	0	NA	NA	NA	NA	NA	NA	NA	NA	NA	0	6	60	NA	heart.e11.5,heart.e13.5,heart.e14.5,heart.e15.5,heart.e16.5,heart.P0	forebrain.e11.5,forebrain.e12.5,forebrain.e13.5,forebrain.e14.5,forebrain.e15.5,forebrain.e16.5,forebrain.P0,midbrain.e11.5,midbrain.e12.5,midbrain.e13.5,midbrain.e14.5,midbrain.e15.5,midbrain.e16.5,midbrain.P0,hindbrain.e11.5,hindbrain.e12.5,hindbrain.e13.5,hindbrain.e14.5,hindbrain.e15.5,hindbrain.e16.5,hindbrain.P0,heart.e12.5,liver.e11.5,liver.e12.5,liver.e13.5,liver.e14.5,liver.e15.5,liver.e…
chr1	43443579	43446751	250	ENSMUST00000187435.6,ENSMUST00000086421.8	ENSMUSG00000066877.11,ENSMUSG00000066877.11	TRUE	1	722	67	471	18.6	65.2	K4	0	0	0	0	64	2	NA	forebrain.e11.5,forebrain.e12.5,forebrain.e13.5,forebrain.e14.5,forebrain.e15.5,forebrain.e16.5,forebrain.P0,midbrain.e11.5,midbrain.e13.5,midbrain.e14.5,midbrain.e16.5,midbrain.P0,hindbrain.e11.5,hindbrain.e12.5,hindbrain.e13.5,hindbrain.e14.5,hindbrain.e15.5,hindbrain.e16.5,hindbrain.P0,heart.e11.5,heart.e12.5,heart.e13.5,heart.e14.5,heart.e15.5,heart.e16.5,heart.P0,liver.e11.5,liver.e12.5,live…	midbrain.e12.5,midbrain.e15.5
chr1	43531405	43534569	251	ENSMUST00000202540.1,ENSMUST00000114744.2	ENSMUSG00000066877.11,ENSMUSG00000066877.11	FALSE	0	NA	NA	NA	NA	NA	NA	NA	NA	NA	0	0	66	NA	NA	forebrain.e11.5,forebrain.e12.5,forebrain.e13.5,forebrain.e14.5,forebrain.e15.5,forebrain.e16.5,forebrain.P0,midbrain.e11.5,midbrain.e12.5,midbrain.e13.5,midbrain.e14.5,midbrain.e15.5,midbrain.e16.5,midbrain.P0,hindbrain.e11.5,hindbrain.e12.5,hindbrain.e13.5,hindbrain.e14.5,hindbrain.e15.5,hindbrain.e16.5,hindbrain.P0,heart.e11.5,heart.e12.5,heart.e13.5,heart.e14.5,heart.e15.5,heart.e16.5,heart.P…
chr1	43729602	43731602	252	ENSMUST00000027217.8	ENSMUSG00000026051.8	FALSE	0	NA	NA	NA	NA	NA	K4	0	0	0	0	0	66	NA	NA	forebrain.e11.5,forebrain.e12.5,forebrain.e13.5,forebrain.e14.5,forebrain.e15.5,forebrain.e16.5,forebrain.P0,midbrain.e11.5,midbrain.e12.5,midbrain.e13.5,midbrain.e14.5,midbrain.e15.5,midbrain.e16.5,midbrain.P0,hindbrain.e11.5,hindbrain.e12.5,hindbrain.e13.5,hindbrain.e14.5,hindbrain.e15.5,hindbrain.e16.5,hindbrain.P0,heart.e11.5,heart.e12.5,heart.e13.5,heart.e14.5,heart.e15.5,heart.e16.5,heart.P…
chr1	43826750	43828800	253	ENSMUST00000153317.5,ENSMUST00000128261.1,ENSMUST00000126008.7,ENSMUST00000139451.7	ENSMUSG00000057363.12,ENSMUSG00000057363.12,ENSMUSG00000057363.12,ENSMUSG00000057363.12	TRUE	1	821	95	573	23.1	69.8	K4	0	0	0	0	66	0	NA	forebrain.e11.5,forebrain.e12.5,forebrain.e13.5,forebrain.e14.5,forebrain.e15.5,forebrain.e16.5,forebrain.P0,midbrain.e11.5,midbrain.e12.5,midbrain.e13.5,midbrain.e14.5,midbrain.e15.5,midbrain.e16.5,midbrain.P0,hindbrain.e11.5,hindbrain.e12.5,hindbrain.e13.5,hindbrain.e14.5,hindbrain.e15.5,hindbrain.e16.5,hindbrain.P0,heart.e11.5,heart.e12.5,heart.e13.5,heart.e14.5,heart.e15.5,heart.e16.5,heart.P…	NA
chr1	43933007	43935015	254	ENSMUST00000087933.9,ENSMUST00000188313.6	ENSMUSG00000041763.14,ENSMUSG00000041763.14	TRUE	1	898	86	594	19.2	66.1	K4	0	0	0	0	66	0	NA	forebrain.e11.5,forebrain.e12.5,forebrain.e13.5,forebrain.e14.5,forebrain.e15.5,forebrain.e16.5,forebrain.P0,midbrain.e11.5,midbrain.e12.5,midbrain.e13.5,midbrain.e14.5,midbrain.e15.5,midbrain.e16.5,midbrain.P0,hindbrain.e11.5,hindbrain.e12.5,hindbrain.e13.5,hindbrain.e14.5,hindbrain.e15.5,hindbrain.e16.5,hindbrain.P0,heart.e11.5,heart.e12.5,heart.e13.5,heart.e14.5,heart.e15.5,heart.e16.5,heart.P…	NA
chr1	43970370	43972370	255	ENSMUST00000186441.1	ENSMUSG00000041763.14	FALSE	0	NA	NA	NA	NA	NA	NA	NA	NA	NA	0	0	66	NA	NA	forebrain.e11.5,forebrain.e12.5,forebrain.e13.5,forebrain.e14.5,forebrain.e15.5,forebrain.e16.5,forebrain.P0,midbrain.e11.5,midbrain.e12.5,midbrain.e13.5,midbrain.e14.5,midbrain.e15.5,midbrain.e16.5,midbrain.P0,hindbrain.e11.5,hindbrain.e12.5,hindbrain.e13.5,hindbrain.e14.5,hindbrain.e15.5,hindbrain.e16.5,hindbrain.P0,heart.e11.5,heart.e12.5,heart.e13.5,heart.e14.5,heart.e15.5,heart.e16.5,heart.P…
chr1	43982285	43984285	256	ENSMUST00000190207.1	ENSMUSG00000041763.14	FALSE	0	NA	NA	NA	NA	NA	NA	NA	NA	NA	0	0	66	NA	NA	forebrain.e11.5,forebrain.e12.5,forebrain.e13.5,forebrain.e14.5,forebrain.e15.5,forebrain.e16.5,forebrain.P0,midbrain.e11.5,midbrain.e12.5,midbrain.e13.5,midbrain.e14.5,midbrain.e15.5,midbrain.e16.5,midbrain.P0,hindbrain.e11.5,hindbrain.e12.5,hindbrain.e13.5,hindbrain.e14.5,hindbrain.e15.5,hindbrain.e16.5,hindbrain.P0,heart.e11.5,heart.e12.5,heart.e13.5,heart.e14.5,heart.e15.5,heart.e16.5,heart.P…
chr1	44019006	44021006	257	ENSMUST00000061421.3	ENSMUSG00000047343.4	FALSE	0	NA	NA	NA	NA	NA	None	0	0	0	0	0	66	NA	NA	forebrain.e11.5,forebrain.e12.5,forebrain.e13.5,forebrain.e14.5,forebrain.e15.5,forebrain.e16.5,forebrain.P0,midbrain.e11.5,midbrain.e12.5,midbrain.e13.5,midbrain.e14.5,midbrain.e15.5,midbrain.e16.5,midbrain.P0,hindbrain.e11.5,hindbrain.e12.5,hindbrain.e13.5,hindbrain.e14.5,hindbrain.e15.5,hindbrain.e16.5,hindbrain.P0,heart.e11.5,heart.e12.5,heart.e13.5,heart.e14.5,heart.e15.5,heart.e16.5,heart.P…
chr1	44060936	44062936	258	ENSMUST00000168641.1	ENSMUSG00000091844.1	FALSE	0	NA	NA	NA	NA	NA	NA	NA	NA	NA	0	0	66	NA	NA	forebrain.e11.5,forebrain.e12.5,forebrain.e13.5,forebrain.e14.5,forebrain.e15.5,forebrain.e16.5,forebrain.P0,midbrain.e11.5,midbrain.e12.5,midbrain.e13.5,midbrain.e14.5,midbrain.e15.5,midbrain.e16.5,midbrain.P0,hindbrain.e11.5,hindbrain.e12.5,hindbrain.e13.5,hindbrain.e14.5,hindbrain.e15.5,hindbrain.e16.5,hindbrain.P0,heart.e11.5,heart.e12.5,heart.e13.5,heart.e14.5,heart.e15.5,heart.e16.5,heart.P…
chr1	44098995	44103441	259	ENSMUST00000125540.1,ENSMUST00000152239.7,ENSMUST00000127923.7,ENSMUST00000128190.7,ENSMUST00000147571.7,ENSMUST00000027215.11,ENSMUST00000147661.7,ENSMUST00000143327.1,ENSMUST00000133677.7,ENSMUST00000129702.1,ENSMUST00000149502.7,ENSMUST00000156392.7,ENSMUST00000150911.7	ENSMUSG00000026049.11,ENSMUSG00000026049.11,ENSMUSG00000026049.11,ENSMUSG00000026049.11,ENSMUSG00000026049.11,ENSMUSG00000026049.11,ENSMUSG00000026049.11,ENSMUSG00000026049.11,ENSMUSG00000026049.11,ENSMUSG00000026049.11,ENSMUSG00000026049.11,ENSMUSG00000026049.11,ENSMUSG00000026049.11	TRUE	1	823	99	529	24.1	64.3	NA	NA	NA	NA	0	66	0	NA	forebrain.e11.5,forebrain.e12.5,forebrain.e13.5,forebrain.e14.5,forebrain.e15.5,forebrain.e16.5,forebrain.P0,midbrain.e11.5,midbrain.e12.5,midbrain.e13.5,midbrain.e14.5,midbrain.e15.5,midbrain.e16.5,midbrain.P0,hindbrain.e11.5,hindbrain.e12.5,hindbrain.e13.5,hindbrain.e14.5,hindbrain.e15.5,hindbrain.e16.5,hindbrain.P0,heart.e11.5,heart.e12.5,heart.e13.5,heart.e14.5,heart.e15.5,heart.e16.5,heart.P…	NA
chr1	44117765	44120979	260	ENSMUST00000027213.13,ENSMUST00000065767.8,ENSMUST00000155917.7,ENSMUST00000035991.7,ENSMUST00000114709.2,ENSMUST00000129068.1	ENSMUSG00000026047.13,ENSMUSG00000026047.13,ENSMUSG00000041684.11,ENSMUSG00000041684.11,ENSMUSG00000041684.11,ENSMUSG00000041684.11	FALSE	0	NA	NA	NA	NA	NA	K4,K4	0,0	0,0	0,0	0	66	0	NA	forebrain.e11.5,forebrain.e12.5,forebrain.e13.5,forebrain.e14.5,forebrain.e15.5,forebrain.e16.5,forebrain.P0,midbrain.e11.5,midbrain.e12.5,midbrain.e13.5,midbrain.e14.5,midbrain.e15.5,midbrain.e16.5,midbrain.P0,hindbrain.e11.5,hindbrain.e12.5,hindbrain.e13.5,hindbrain.e14.5,hindbrain.e15.5,hindbrain.e16.5,hindbrain.P0,heart.e11.5,heart.e12.5,heart.e13.5,heart.e14.5,heart.e15.5,heart.e16.5,heart.P…	NA
chr1	44146847	44148847	261	ENSMUST00000027214.3	ENSMUSG00000026048.16	TRUE	1	603	58	386	19.2	64	K4	0	0	0	0	66	0	NA	forebrain.e11.5,forebrain.e12.5,forebrain.e13.5,forebrain.e14.5,forebrain.e15.5,forebrain.e16.5,forebrain.P0,midbrain.e11.5,midbrain.e12.5,midbrain.e13.5,midbrain.e14.5,midbrain.e15.5,midbrain.e16.5,midbrain.P0,hindbrain.e11.5,hindbrain.e12.5,hindbrain.e13.5,hindbrain.e14.5,hindbrain.e15.5,hindbrain.e16.5,hindbrain.P0,heart.e11.5,heart.e12.5,heart.e13.5,heart.e14.5,heart.e15.5,heart.e16.5,heart.P…	NA
chr1	44217961	44219961	262	ENSMUST00000054801.3	ENSMUSG00000046828.3	FALSE	0	NA	NA	NA	NA	NA	None	0	0	0	0	0	66	NA	NA	forebrain.e11.5,forebrain.e12.5,forebrain.e13.5,forebrain.e14.5,forebrain.e15.5,forebrain.e16.5,forebrain.P0,midbrain.e11.5,midbrain.e12.5,midbrain.e13.5,midbrain.e14.5,midbrain.e15.5,midbrain.e16.5,midbrain.P0,hindbrain.e11.5,hindbrain.e12.5,hindbrain.e13.5,hindbrain.e14.5,hindbrain.e15.5,hindbrain.e16.5,hindbrain.P0,heart.e11.5,heart.e12.5,heart.e13.5,heart.e14.5,heart.e15.5,heart.e16.5,heart.P…
chr1	44550511	44553597	263	ENSMUST00000074525.9,ENSMUST00000160854.7,ENSMUST00000161066.7	ENSMUSG00000056870.9,ENSMUSG00000056870.9,ENSMUSG00000056870.9	TRUE	1	913	63	596	13.8	65.3	K4+K27	1	1	0	4	53	9	liver.e12.5,liver.e13.5,liver.e15.5,liver.e16.5	forebrain.e12.5,forebrain.e14.5,forebrain.e15.5,forebrain.P0,midbrain.e11.5,midbrain.e14.5,midbrain.e15.5,midbrain.e16.5,midbrain.P0,hindbrain.e11.5,hindbrain.e12.5,hindbrain.e14.5,hindbrain.e15.5,hindbrain.e16.5,hindbrain.P0,heart.e11.5,heart.e12.5,heart.e13.5,heart.e14.5,heart.e15.5,heart.e16.5,heart.P0,intestine.e14.5,intestine.e15.5,intestine.e16.5,intestine.P0,kidney.e14.5,kidney.e15.5,kidne…	forebrain.e11.5,forebrain.e13.5,forebrain.e16.5,midbrain.e12.5,midbrain.e13.5,hindbrain.e13.5,liver.e11.5,liver.e14.5,liver.P0
chr1	44688144	44690144	264	ENSMUST00000162600.1	ENSMUSG00000056870.9	FALSE	0	NA	NA	NA	NA	NA	None	0	0	0	0	0	66	NA	NA	forebrain.e11.5,forebrain.e12.5,forebrain.e13.5,forebrain.e14.5,forebrain.e15.5,forebrain.e16.5,forebrain.P0,midbrain.e11.5,midbrain.e12.5,midbrain.e13.5,midbrain.e14.5,midbrain.e15.5,midbrain.e16.5,midbrain.P0,hindbrain.e11.5,hindbrain.e12.5,hindbrain.e13.5,hindbrain.e14.5,hindbrain.e15.5,hindbrain.e16.5,hindbrain.P0,heart.e11.5,heart.e12.5,heart.e13.5,heart.e14.5,heart.e15.5,heart.e16.5,heart.P…
chr1	45310538	45312538	265	ENSMUST00000087883.12	ENSMUSG00000026043.18	FALSE	0	NA	NA	NA	NA	NA	None	0	0	0	0	33	33	NA	heart.e11.5,heart.e12.5,heart.e13.5,heart.e14.5,heart.e16.5,heart.P0,intestine.e14.5,intestine.e15.5,intestine.e16.5,intestine.P0,kidney.e14.5,kidney.e15.5,kidney.e16.5,kidney.P0,lung.e14.5,lung.e15.5,lung.e16.5,lung.P0,stomach.e14.5,stomach.e15.5,stomach.e16.5,stomach.P0,neural-tube.e11.5,limb.e11.5,limb.e12.5,limb.e13.5,limb.e14.5,limb.e15.5,facial-prominence.e11.5,facial-prominence.e12.5,facia…	forebrain.e11.5,forebrain.e12.5,forebrain.e13.5,forebrain.e14.5,forebrain.e15.5,forebrain.e16.5,forebrain.P0,midbrain.e11.5,midbrain.e12.5,midbrain.e13.5,midbrain.e14.5,midbrain.e15.5,midbrain.e16.5,midbrain.P0,hindbrain.e11.5,hindbrain.e12.5,hindbrain.e13.5,hindbrain.e14.5,hindbrain.e15.5,hindbrain.e16.5,hindbrain.P0,heart.e15.5,liver.e11.5,liver.e12.5,liver.e13.5,liver.e14.5,liver.e15.5,liver.e…
chr1	45334766	45336766	266	ENSMUST00000185687.1	ENSMUSG00000026043.18	FALSE	0	NA	NA	NA	NA	NA	NA	NA	NA	NA	0	0	66	NA	NA	forebrain.e11.5,forebrain.e12.5,forebrain.e13.5,forebrain.e14.5,forebrain.e15.5,forebrain.e16.5,forebrain.P0,midbrain.e11.5,midbrain.e12.5,midbrain.e13.5,midbrain.e14.5,midbrain.e15.5,midbrain.e16.5,midbrain.P0,hindbrain.e11.5,hindbrain.e12.5,hindbrain.e13.5,hindbrain.e14.5,hindbrain.e15.5,hindbrain.e16.5,hindbrain.P0,heart.e11.5,heart.e12.5,heart.e13.5,heart.e14.5,heart.e15.5,heart.e16.5,heart.P…
chr1	45338958	45340958	267	ENSMUST00000186021.1	ENSMUSG00000026043.18	FALSE	0	NA	NA	NA	NA	NA	NA	NA	NA	NA	0	0	66	NA	NA	forebrain.e11.5,forebrain.e12.5,forebrain.e13.5,forebrain.e14.5,forebrain.e15.5,forebrain.e16.5,forebrain.P0,midbrain.e11.5,midbrain.e12.5,midbrain.e13.5,midbrain.e14.5,midbrain.e15.5,midbrain.e16.5,midbrain.P0,hindbrain.e11.5,hindbrain.e12.5,hindbrain.e13.5,hindbrain.e14.5,hindbrain.e15.5,hindbrain.e16.5,hindbrain.P0,heart.e11.5,heart.e12.5,heart.e13.5,heart.e14.5,heart.e15.5,heart.e16.5,heart.P…
chr1	45502282	45504282	268	ENSMUST00000086430.4	ENSMUSG00000026042.16	FALSE	0	NA	NA	NA	NA	NA	None	0	0	0	4	48	14	liver.e13.5,liver.e15.5,liver.e16.5,liver.P0	forebrain.e11.5,forebrain.e12.5,midbrain.e11.5,midbrain.e12.5,midbrain.e15.5,midbrain.e16.5,hindbrain.e12.5,hindbrain.e13.5,hindbrain.e15.5,heart.e11.5,heart.e12.5,heart.e13.5,heart.e14.5,heart.e15.5,heart.e16.5,heart.P0,liver.e11.5,liver.e12.5,intestine.e14.5,intestine.e15.5,intestine.e16.5,intestine.P0,kidney.e14.5,kidney.e15.5,kidney.e16.5,kidney.P0,lung.e14.5,lung.e15.5,lung.e16.5,lung.P0,sto…	forebrain.e13.5,forebrain.e14.5,forebrain.e15.5,forebrain.e16.5,forebrain.P0,midbrain.e13.5,midbrain.e14.5,midbrain.P0,hindbrain.e11.5,hindbrain.e14.5,hindbrain.e16.5,hindbrain.P0,liver.e14.5,neural-tube.e15.5
chr1	45794166	45796507	269	ENSMUST00000027139.14,ENSMUST00000147308.1	ENSMUSG00000025995.16,ENSMUSG00000025995.16	TRUE	1	382	47	271	24.6	70.9	K4	0	0	0	0	66	0	NA	forebrain.e11.5,forebrain.e12.5,forebrain.e13.5,forebrain.e14.5,forebrain.e15.5,forebrain.e16.5,forebrain.P0,midbrain.e11.5,midbrain.e12.5,midbrain.e13.5,midbrain.e14.5,midbrain.e15.5,midbrain.e16.5,midbrain.P0,hindbrain.e11.5,hindbrain.e12.5,hindbrain.e13.5,hindbrain.e14.5,hindbrain.e15.5,hindbrain.e16.5,hindbrain.P0,heart.e11.5,heart.e12.5,heart.e13.5,heart.e14.5,heart.e15.5,heart.e16.5,heart.P…	NA
chr1	45821558	45823558	270	ENSMUST00000186651.1	ENSMUSG00000025995.16	FALSE	0	NA	NA	NA	NA	NA	NA	NA	NA	NA	0	0	66	NA	NA	forebrain.e11.5,forebrain.e12.5,forebrain.e13.5,forebrain.e14.5,forebrain.e15.5,forebrain.e16.5,forebrain.P0,midbrain.e11.5,midbrain.e12.5,midbrain.e13.5,midbrain.e14.5,midbrain.e15.5,midbrain.e16.5,midbrain.P0,hindbrain.e11.5,hindbrain.e12.5,hindbrain.e13.5,hindbrain.e14.5,hindbrain.e15.5,hindbrain.e16.5,hindbrain.P0,heart.e11.5,heart.e12.5,heart.e13.5,heart.e14.5,heart.e15.5,heart.e16.5,heart.P…
chr1	45889078	45891078	271	ENSMUST00000183590.1	ENSMUSG00000098549.1	FALSE	0	NA	NA	NA	NA	NA	NA	NA	NA	NA	0	0	66	NA	NA	forebrain.e11.5,forebrain.e12.5,forebrain.e13.5,forebrain.e14.5,forebrain.e15.5,forebrain.e16.5,forebrain.P0,midbrain.e11.5,midbrain.e12.5,midbrain.e13.5,midbrain.e14.5,midbrain.e15.5,midbrain.e16.5,midbrain.P0,hindbrain.e11.5,hindbrain.e12.5,hindbrain.e13.5,hindbrain.e14.5,hindbrain.e15.5,hindbrain.e16.5,hindbrain.P0,heart.e11.5,heart.e12.5,heart.e13.5,heart.e14.5,heart.e15.5,heart.e16.5,heart.P…
chr1	45924582	45927519	272	ENSMUST00000027137.10,ENSMUST00000187420.6,ENSMUST00000187406.6,ENSMUST00000186804.1	ENSMUSG00000025993.10,ENSMUSG00000025993.10,ENSMUSG00000025993.10,ENSMUSG00000025993.10	FALSE	0	NA	NA	NA	NA	NA	K4	1	0	0	1	22	43	forebrain.e12.5	hindbrain.e15.5,heart.e13.5,heart.e14.5,heart.e15.5,heart.e16.5,liver.e11.5,liver.e12.5,liver.e13.5,liver.e14.5,liver.e15.5,liver.e16.5,liver.P0,intestine.e15.5,intestine.e16.5,intestine.P0,kidney.e15.5,kidney.e16.5,kidney.P0,lung.e14.5,stomach.e15.5,stomach.e16.5,stomach.P0	forebrain.e11.5,forebrain.e13.5,forebrain.e14.5,forebrain.e15.5,forebrain.e16.5,forebrain.P0,midbrain.e11.5,midbrain.e12.5,midbrain.e13.5,midbrain.e14.5,midbrain.e15.5,midbrain.e16.5,midbrain.P0,hindbrain.e11.5,hindbrain.e12.5,hindbrain.e13.5,hindbrain.e14.5,hindbrain.e16.5,hindbrain.P0,heart.e11.5,heart.e12.5,heart.P0,intestine.e14.5,kidney.e14.5,lung.e15.5,lung.e16.5,lung.P0,stomach.e14.5,neura…
chr1	46065738	46067738	273	ENSMUST00000069293.8	ENSMUSG00000041144.10	FALSE	0	NA	NA	NA	NA	NA	NA	NA	NA	NA	0	59	7	NA	forebrain.e11.5,forebrain.e12.5,forebrain.e13.5,forebrain.e14.5,forebrain.e15.5,forebrain.e16.5,forebrain.P0,midbrain.e11.5,midbrain.e12.5,midbrain.e13.5,midbrain.e14.5,midbrain.e15.5,midbrain.e16.5,midbrain.P0,hindbrain.e11.5,hindbrain.e12.5,hindbrain.e13.5,hindbrain.e14.5,hindbrain.e15.5,hindbrain.e16.5,hindbrain.P0,heart.e11.5,heart.e12.5,heart.e13.5,heart.e14.5,heart.e15.5,heart.e16.5,heart.P…	liver.e11.5,liver.e13.5,liver.e14.5,liver.e15.5,liver.e16.5,liver.P0,intestine.P0
chr1	46424592	46426592	274	ENSMUST00000189749.6	ENSMUSG00000101337.6	TRUE	1	246	20	160	16.3	65	NA	NA	NA	NA	0	7	59	NA	forebrain.e14.5,forebrain.P0,midbrain.e15.5,midbrain.e16.5,hindbrain.e14.5,hindbrain.e15.5,neural-tube.e15.5	forebrain.e11.5,forebrain.e12.5,forebrain.e13.5,forebrain.e15.5,forebrain.e16.5,midbrain.e11.5,midbrain.e12.5,midbrain.e13.5,midbrain.e14.5,midbrain.P0,hindbrain.e11.5,hindbrain.e12.5,hindbrain.e13.5,hindbrain.e16.5,hindbrain.P0,heart.e11.5,heart.e12.5,heart.e13.5,heart.e14.5,heart.e15.5,heart.e16.5,heart.P0,liver.e11.5,liver.e12.5,liver.e13.5,liver.e14.5,liver.e15.5,liver.e16.5,liver.P0,intestin…
chr1	46607961	46609961	275	ENSMUST00000178395.1	ENSMUSG00000101337.6	FALSE	0	NA	NA	NA	NA	NA	NA	NA	NA	NA	0	0	66	NA	NA	forebrain.e11.5,forebrain.e12.5,forebrain.e13.5,forebrain.e14.5,forebrain.e15.5,forebrain.e16.5,forebrain.P0,midbrain.e11.5,midbrain.e12.5,midbrain.e13.5,midbrain.e14.5,midbrain.e15.5,midbrain.e16.5,midbrain.P0,hindbrain.e11.5,hindbrain.e12.5,hindbrain.e13.5,hindbrain.e14.5,hindbrain.e15.5,hindbrain.e16.5,hindbrain.P0,heart.e11.5,heart.e12.5,heart.e13.5,heart.e14.5,heart.e15.5,heart.e16.5,heart.P…
chr1	46853046	46855046	276	ENSMUST00000027131.5	ENSMUSG00000025986.6	TRUE	1	1357	168	959	24.8	70.7	K4	0	0	0	0	66	0	NA	forebrain.e11.5,forebrain.e12.5,forebrain.e13.5,forebrain.e14.5,forebrain.e15.5,forebrain.e16.5,forebrain.P0,midbrain.e11.5,midbrain.e12.5,midbrain.e13.5,midbrain.e14.5,midbrain.e15.5,midbrain.e16.5,midbrain.P0,hindbrain.e11.5,hindbrain.e12.5,hindbrain.e13.5,hindbrain.e14.5,hindbrain.e15.5,hindbrain.e16.5,hindbrain.P0,heart.e11.5,heart.e12.5,heart.e13.5,heart.e14.5,heart.e15.5,heart.e16.5,heart.P…	NA
chr1	46887070	46889070	277	ENSMUST00000185520.1	ENSMUSG00000025986.6	FALSE	0	NA	NA	NA	NA	NA	NA	NA	NA	NA	0	2	64	NA	stomach.e16.5,facial-prominence.e13.5	forebrain.e11.5,forebrain.e12.5,forebrain.e13.5,forebrain.e14.5,forebrain.e15.5,forebrain.e16.5,forebrain.P0,midbrain.e11.5,midbrain.e12.5,midbrain.e13.5,midbrain.e14.5,midbrain.e15.5,midbrain.e16.5,midbrain.P0,hindbrain.e11.5,hindbrain.e12.5,hindbrain.e13.5,hindbrain.e14.5,hindbrain.e15.5,hindbrain.e16.5,hindbrain.P0,heart.e11.5,heart.e12.5,heart.e13.5,heart.e14.5,heart.e15.5,heart.e16.5,heart.P…
chr1	46891852	46893852	278	ENSMUST00000186852.1	ENSMUSG00000025986.6	FALSE	0	NA	NA	NA	NA	NA	NA	NA	NA	NA	0	0	66	NA	NA	forebrain.e11.5,forebrain.e12.5,forebrain.e13.5,forebrain.e14.5,forebrain.e15.5,forebrain.e16.5,forebrain.P0,midbrain.e11.5,midbrain.e12.5,midbrain.e13.5,midbrain.e14.5,midbrain.e15.5,midbrain.e16.5,midbrain.P0,hindbrain.e11.5,hindbrain.e12.5,hindbrain.e13.5,hindbrain.e14.5,hindbrain.e15.5,hindbrain.e16.5,hindbrain.P0,heart.e11.5,heart.e12.5,heart.e13.5,heart.e14.5,heart.e15.5,heart.e16.5,heart.P…
chr1	50908962	50910962	279	ENSMUST00000114565.7	ENSMUSG00000026109.14	FALSE	0	NA	NA	NA	NA	NA	NA	NA	NA	NA	0	0	66	NA	NA	forebrain.e11.5,forebrain.e12.5,forebrain.e13.5,forebrain.e14.5,forebrain.e15.5,forebrain.e16.5,forebrain.P0,midbrain.e11.5,midbrain.e12.5,midbrain.e13.5,midbrain.e14.5,midbrain.e15.5,midbrain.e16.5,midbrain.P0,hindbrain.e11.5,hindbrain.e12.5,hindbrain.e13.5,hindbrain.e14.5,hindbrain.e15.5,hindbrain.e16.5,hindbrain.P0,heart.e11.5,heart.e12.5,heart.e13.5,heart.e14.5,heart.e15.5,heart.e16.5,heart.P…
chr1	50926519	50928519	280	ENSMUST00000081851.3	ENSMUSG00000026109.14	TRUE	1	1015	77	668	15.2	65.8	K4+K27	1	1	0	7	25	34	liver.e13.5,liver.e14.5,liver.e15.5,liver.e16.5,liver.P0,lung.e16.5,facial-prominence.e15.5	forebrain.e12.5,forebrain.e13.5,forebrain.e14.5,forebrain.e15.5,forebrain.e16.5,forebrain.P0,midbrain.e11.5,midbrain.e12.5,midbrain.e13.5,midbrain.e14.5,midbrain.e15.5,midbrain.e16.5,midbrain.P0,hindbrain.e11.5,hindbrain.e12.5,hindbrain.e13.5,hindbrain.e14.5,hindbrain.e15.5,hindbrain.e16.5,hindbrain.P0,neural-tube.e11.5,neural-tube.e12.5,neural-tube.e13.5,neural-tube.e14.5,neural-tube.e15.5	forebrain.e11.5,heart.e11.5,heart.e12.5,heart.e13.5,heart.e14.5,heart.e15.5,heart.e16.5,heart.P0,liver.e11.5,liver.e12.5,intestine.e14.5,intestine.e15.5,intestine.e16.5,intestine.P0,kidney.e14.5,kidney.e15.5,kidney.e16.5,kidney.P0,lung.e14.5,lung.e15.5,lung.P0,stomach.e14.5,stomach.e15.5,stomach.e16.5,stomach.P0,limb.e11.5,limb.e12.5,limb.e13.5,limb.e14.5,limb.e15.5,facial-prominence.e11.5,facial…
chr1	51288126	51290126	281	ENSMUST00000051572.7	ENSMUSG00000045954.7	FALSE	0	NA	NA	NA	NA	NA	None	0	0	0	0	31	35	NA	hindbrain.e16.5,heart.e11.5,heart.e12.5,heart.e13.5,heart.e14.5,heart.e15.5,heart.e16.5,heart.P0,liver.e11.5,liver.e12.5,liver.e13.5,liver.e16.5,liver.P0,intestine.e14.5,intestine.e15.5,intestine.e16.5,intestine.P0,kidney.e16.5,kidney.P0,lung.e14.5,lung.e15.5,lung.e16.5,lung.P0,stomach.e14.5,stomach.e15.5,stomach.e16.5,stomach.P0,limb.e13.5,limb.e15.5,facial-prominence.e14.5,facial-prominence.e15…	forebrain.e11.5,forebrain.e12.5,forebrain.e13.5,forebrain.e14.5,forebrain.e15.5,forebrain.e16.5,forebrain.P0,midbrain.e11.5,midbrain.e12.5,midbrain.e13.5,midbrain.e14.5,midbrain.e15.5,midbrain.e16.5,midbrain.P0,hindbrain.e11.5,hindbrain.e12.5,hindbrain.e13.5,hindbrain.e14.5,hindbrain.e15.5,hindbrain.P0,liver.e14.5,liver.e15.5,kidney.e14.5,kidney.e15.5,neural-tube.e11.5,neural-tube.e12.5,neural-tu…
chr1	51477399	51479425	282	ENSMUST00000027279.11,ENSMUST00000186684.6,ENSMUST00000188204.6,ENSMUST00000185534.1,ENSMUST00000188051.6	ENSMUSG00000026107.11,ENSMUSG00000026107.11,ENSMUSG00000026107.11,ENSMUSG00000026107.11,ENSMUSG00000026107.11	TRUE	1	462	48	312	20.8	67.5	K4	0	0	0	0	60	6	NA	forebrain.e11.5,forebrain.e12.5,forebrain.e13.5,forebrain.e14.5,forebrain.e15.5,forebrain.e16.5,forebrain.P0,midbrain.e13.5,midbrain.e14.5,midbrain.e15.5,midbrain.e16.5,midbrain.P0,hindbrain.e12.5,hindbrain.e13.5,hindbrain.e14.5,hindbrain.e15.5,hindbrain.e16.5,hindbrain.P0,heart.e11.5,heart.e12.5,heart.e13.5,heart.e14.5,heart.e15.5,heart.e16.5,heart.P0,liver.e11.5,liver.e12.5,liver.e13.5,liver.e1…	midbrain.e11.5,midbrain.e12.5,hindbrain.e11.5,liver.e15.5,limb.e11.5,limb.e13.5
chr1	51895301	51897301	283	ENSMUST00000144694.1	ENSMUSG00000018417.14	FALSE	0	NA	NA	NA	NA	NA	NA	NA	NA	NA	0	1	65	NA	liver.P0	forebrain.e11.5,forebrain.e12.5,forebrain.e13.5,forebrain.e14.5,forebrain.e15.5,forebrain.e16.5,forebrain.P0,midbrain.e11.5,midbrain.e12.5,midbrain.e13.5,midbrain.e14.5,midbrain.e15.5,midbrain.e16.5,midbrain.P0,hindbrain.e11.5,hindbrain.e12.5,hindbrain.e13.5,hindbrain.e14.5,hindbrain.e15.5,hindbrain.e16.5,hindbrain.P0,heart.e11.5,heart.e12.5,heart.e13.5,heart.e14.5,heart.e15.5,heart.e16.5,heart.P…
chr1	51906316	51908316	284	ENSMUST00000114541.7	ENSMUSG00000018417.14	FALSE	0	NA	NA	NA	NA	NA	NA	NA	NA	NA	0	0	66	NA	NA	forebrain.e11.5,forebrain.e12.5,forebrain.e13.5,forebrain.e14.5,forebrain.e15.5,forebrain.e16.5,forebrain.P0,midbrain.e11.5,midbrain.e12.5,midbrain.e13.5,midbrain.e14.5,midbrain.e15.5,midbrain.e16.5,midbrain.P0,hindbrain.e11.5,hindbrain.e12.5,hindbrain.e13.5,hindbrain.e14.5,hindbrain.e15.5,hindbrain.e16.5,hindbrain.P0,heart.e11.5,heart.e12.5,heart.e13.5,heart.e14.5,heart.e15.5,heart.e16.5,heart.P…
chr1	51914928	51917071	285	ENSMUST00000018561.13,ENSMUST00000114537.8,ENSMUST00000046390.13	ENSMUSG00000018417.14,ENSMUSG00000018417.14,ENSMUSG00000018417.14	TRUE	1	1011	110	720	21.8	71.2	K4	0	0	0	4	57	5	liver.e12.5,liver.e13.5,liver.e15.5,liver.e16.5	forebrain.e11.5,forebrain.e12.5,forebrain.e13.5,forebrain.e14.5,forebrain.e15.5,forebrain.e16.5,forebrain.P0,midbrain.e11.5,midbrain.e12.5,midbrain.e13.5,midbrain.e14.5,midbrain.e15.5,midbrain.e16.5,midbrain.P0,hindbrain.e11.5,hindbrain.e12.5,hindbrain.e13.5,hindbrain.e14.5,hindbrain.e16.5,hindbrain.P0,heart.e11.5,heart.e12.5,heart.e14.5,heart.e15.5,heart.e16.5,heart.P0,liver.P0,intestine.e14.5,i…	hindbrain.e15.5,heart.e13.5,liver.e11.5,liver.e14.5,lung.e16.5
chr1	51986148	51988148	286	ENSMUST00000168302.7	ENSMUSG00000062939.11	FALSE	0	NA	NA	NA	NA	NA	NA	NA	NA	NA	0	0	66	NA	NA	forebrain.e11.5,forebrain.e12.5,forebrain.e13.5,forebrain.e14.5,forebrain.e15.5,forebrain.e16.5,forebrain.P0,midbrain.e11.5,midbrain.e12.5,midbrain.e13.5,midbrain.e14.5,midbrain.e15.5,midbrain.e16.5,midbrain.P0,hindbrain.e11.5,hindbrain.e12.5,hindbrain.e13.5,hindbrain.e14.5,hindbrain.e15.5,hindbrain.e16.5,hindbrain.P0,heart.e11.5,heart.e12.5,heart.e13.5,heart.e14.5,heart.e15.5,heart.e16.5,heart.P…
chr1	52007243	52009243	287	ENSMUST00000027277.6	ENSMUSG00000062939.11	FALSE	0	NA	NA	NA	NA	NA	K4	0	0	0	7	0	59	midbrain.e13.5,midbrain.e14.5,hindbrain.e12.5,hindbrain.e13.5,kidney.e15.5,neural-tube.e13.5,facial-prominence.e15.5	NA	forebrain.e11.5,forebrain.e12.5,forebrain.e13.5,forebrain.e14.5,forebrain.e15.5,forebrain.e16.5,forebrain.P0,midbrain.e11.5,midbrain.e12.5,midbrain.e15.5,midbrain.e16.5,midbrain.P0,hindbrain.e11.5,hindbrain.e14.5,hindbrain.e15.5,hindbrain.e16.5,hindbrain.P0,heart.e11.5,heart.e12.5,heart.e13.5,heart.e14.5,heart.e15.5,heart.e16.5,heart.P0,liver.e11.5,liver.e12.5,liver.e13.5,liver.e14.5,liver.e15.5,…
chr1	52118440	52120624	288	ENSMUST00000186574.6,ENSMUST00000070968.13,ENSMUST00000191435.6,ENSMUST00000186857.6,ENSMUST00000188681.6,ENSMUST00000189347.6,ENSMUST00000186057.6	ENSMUSG00000026104.14,ENSMUSG00000026104.14,ENSMUSG00000026104.14,ENSMUSG00000026104.14,ENSMUSG00000026104.14,ENSMUSG00000026104.14,ENSMUSG00000026104.14	TRUE	1	444	39	297	17.6	66.9	K4	0	1	0	0	54	12	NA	forebrain.e12.5,forebrain.e13.5,forebrain.e15.5,forebrain.e16.5,forebrain.P0,midbrain.e11.5,midbrain.e14.5,midbrain.e15.5,midbrain.e16.5,midbrain.P0,hindbrain.e11.5,hindbrain.e12.5,hindbrain.e13.5,hindbrain.e14.5,hindbrain.e15.5,hindbrain.e16.5,hindbrain.P0,heart.e11.5,heart.e12.5,heart.e13.5,heart.e14.5,heart.e15.5,heart.e16.5,heart.P0,liver.e11.5,liver.e12.5,liver.e13.5,liver.e14.5,liver.e15.5,…	forebrain.e11.5,forebrain.e14.5,midbrain.e12.5,midbrain.e13.5,kidney.e14.5,stomach.e14.5,neural-tube.e11.5,neural-tube.e12.5,limb.e11.5,limb.e12.5,limb.e14.5,facial-prominence.e11.5
chr1	52149258	52151258	289	ENSMUST00000189244.6	ENSMUSG00000026104.14	FALSE	0	NA	NA	NA	NA	NA	NA	NA	NA	NA	0	0	66	NA	NA	forebrain.e11.5,forebrain.e12.5,forebrain.e13.5,forebrain.e14.5,forebrain.e15.5,forebrain.e16.5,forebrain.P0,midbrain.e11.5,midbrain.e12.5,midbrain.e13.5,midbrain.e14.5,midbrain.e15.5,midbrain.e16.5,midbrain.P0,hindbrain.e11.5,hindbrain.e12.5,hindbrain.e13.5,hindbrain.e14.5,hindbrain.e15.5,hindbrain.e16.5,hindbrain.P0,heart.e11.5,heart.e12.5,heart.e13.5,heart.e14.5,heart.e15.5,heart.e16.5,heart.P…
chr1	52189909	52191909	290	ENSMUST00000156887.7,ENSMUST00000129107.1	ENSMUSG00000026103.14,ENSMUSG00000026103.14	FALSE	0	NA	NA	NA	NA	NA	NA	NA	NA	NA	0	0	66	NA	NA	forebrain.e11.5,forebrain.e12.5,forebrain.e13.5,forebrain.e14.5,forebrain.e15.5,forebrain.e16.5,forebrain.P0,midbrain.e11.5,midbrain.e12.5,midbrain.e13.5,midbrain.e14.5,midbrain.e15.5,midbrain.e16.5,midbrain.P0,hindbrain.e11.5,hindbrain.e12.5,hindbrain.e13.5,hindbrain.e14.5,hindbrain.e15.5,hindbrain.e16.5,hindbrain.P0,heart.e11.5,heart.e12.5,heart.e13.5,heart.e14.5,heart.e15.5,heart.e16.5,heart.P…
chr1	52211209	52213209	291	ENSMUST00000155587.7	ENSMUSG00000026103.14	FALSE	0	NA	NA	NA	NA	NA	NA	NA	NA	NA	0	0	66	NA	NA	forebrain.e11.5,forebrain.e12.5,forebrain.e13.5,forebrain.e14.5,forebrain.e15.5,forebrain.e16.5,forebrain.P0,midbrain.e11.5,midbrain.e12.5,midbrain.e13.5,midbrain.e14.5,midbrain.e15.5,midbrain.e16.5,midbrain.P0,hindbrain.e11.5,hindbrain.e12.5,hindbrain.e13.5,hindbrain.e14.5,hindbrain.e15.5,hindbrain.e16.5,hindbrain.P0,heart.e11.5,heart.e12.5,heart.e13.5,heart.e14.5,heart.e15.5,heart.e16.5,heart.P…
chr1	52231296	52234232	292	ENSMUST00000114512.7,ENSMUST00000114513.8,ENSMUST00000114510.7	ENSMUSG00000026103.14,ENSMUSG00000026103.14,ENSMUSG00000026103.14	TRUE	1	1296	120	785	18.5	60.6	K4	0	0	0	0	61	5	NA	forebrain.e11.5,forebrain.e12.5,forebrain.e13.5,forebrain.e14.5,forebrain.e15.5,forebrain.e16.5,forebrain.P0,midbrain.e11.5,midbrain.e13.5,midbrain.e15.5,midbrain.P0,hindbrain.e11.5,hindbrain.e12.5,hindbrain.e14.5,hindbrain.e15.5,hindbrain.e16.5,hindbrain.P0,heart.e11.5,heart.e12.5,heart.e13.5,heart.e14.5,heart.e15.5,heart.e16.5,heart.P0,liver.e11.5,liver.e12.5,liver.e13.5,liver.e14.5,liver.e15.5…	midbrain.e12.5,midbrain.e14.5,midbrain.e16.5,hindbrain.e13.5,liver.e16.5
chr1	52489736	52491736	293	ENSMUST00000170269.1	ENSMUSG00000002881.14	FALSE	0	NA	NA	NA	NA	NA	NA	NA	NA	NA	0	0	66	NA	NA	forebrain.e11.5,forebrain.e12.5,forebrain.e13.5,forebrain.e14.5,forebrain.e15.5,forebrain.e16.5,forebrain.P0,midbrain.e11.5,midbrain.e12.5,midbrain.e13.5,midbrain.e14.5,midbrain.e15.5,midbrain.e16.5,midbrain.P0,hindbrain.e11.5,hindbrain.e12.5,hindbrain.e13.5,hindbrain.e14.5,hindbrain.e15.5,hindbrain.e16.5,hindbrain.P0,heart.e11.5,heart.e12.5,heart.e13.5,heart.e14.5,heart.e15.5,heart.e16.5,heart.P…
chr1	52499300	52501679	294	ENSMUST00000186764.6,ENSMUST00000069792.13	ENSMUSG00000002881.14,ENSMUSG00000002881.14	TRUE	2	540	61	326	22.6	60.3707	K4	1	1	0	0	59	7	NA	forebrain.e12.5,forebrain.e13.5,forebrain.e14.5,forebrain.e15.5,forebrain.e16.5,forebrain.P0,midbrain.e14.5,midbrain.e15.5,midbrain.e16.5,midbrain.P0,hindbrain.e11.5,hindbrain.e12.5,hindbrain.e13.5,hindbrain.e14.5,hindbrain.e15.5,hindbrain.e16.5,hindbrain.P0,heart.e11.5,heart.e12.5,heart.e13.5,heart.e14.5,heart.e15.5,heart.e16.5,heart.P0,liver.e11.5,liver.e12.5,liver.e13.5,liver.e14.5,liver.e16.5…	forebrain.e11.5,midbrain.e11.5,midbrain.e12.5,midbrain.e13.5,liver.e15.5,neural-tube.e13.5,facial-prominence.e11.5
chr1	52629703	52631703	295	ENSMUST00000165859.7	ENSMUSG00000043015.15	TRUE	1	401	44	291	21.9	72.6	K4	0	0	0	0	64	2	NA	forebrain.e12.5,forebrain.e13.5,forebrain.e14.5,forebrain.e15.5,forebrain.e16.5,forebrain.P0,midbrain.e12.5,midbrain.e13.5,midbrain.e14.5,midbrain.e15.5,midbrain.e16.5,midbrain.P0,hindbrain.e11.5,hindbrain.e12.5,hindbrain.e13.5,hindbrain.e14.5,hindbrain.e15.5,hindbrain.e16.5,hindbrain.P0,heart.e11.5,heart.e12.5,heart.e13.5,heart.e14.5,heart.e15.5,heart.e16.5,heart.P0,liver.e11.5,liver.e12.5,liver…	forebrain.e11.5,midbrain.e11.5
chr1	52708195	52710195	296	ENSMUST00000147758.7	ENSMUSG00000041439.15	FALSE	0	NA	NA	NA	NA	NA	None	0	0	0	0	0	66	NA	NA	forebrain.e11.5,forebrain.e12.5,forebrain.e13.5,forebrain.e14.5,forebrain.e15.5,forebrain.e16.5,forebrain.P0,midbrain.e11.5,midbrain.e12.5,midbrain.e13.5,midbrain.e14.5,midbrain.e15.5,midbrain.e16.5,midbrain.P0,hindbrain.e11.5,hindbrain.e12.5,hindbrain.e13.5,hindbrain.e14.5,hindbrain.e15.5,hindbrain.e16.5,hindbrain.P0,heart.e11.5,heart.e12.5,heart.e13.5,heart.e14.5,heart.e15.5,heart.e16.5,heart.P…
chr1	52726462	52728462	297	ENSMUST00000156876.7,ENSMUST00000087701.3	ENSMUSG00000041439.15,ENSMUSG00000041439.15	TRUE	1	738	76	470	20.6	63.7	K4+K27	1	0	0	10	39	17	liver.e11.5,liver.e12.5,liver.e13.5,liver.e14.5,liver.e15.5,liver.e16.5,limb.e11.5,limb.e12.5,facial-prominence.e12.5,facial-prominence.e13.5	forebrain.e13.5,forebrain.e14.5,forebrain.e15.5,forebrain.e16.5,forebrain.P0,midbrain.e11.5,midbrain.e12.5,midbrain.e13.5,midbrain.e14.5,midbrain.e15.5,midbrain.e16.5,midbrain.P0,hindbrain.e12.5,hindbrain.e13.5,hindbrain.e14.5,hindbrain.e15.5,hindbrain.e16.5,hindbrain.P0,heart.e12.5,heart.e14.5,heart.e15.5,heart.e16.5,heart.P0,liver.P0,intestine.e15.5,intestine.e16.5,intestine.P0,kidney.e14.5,kid…	forebrain.e11.5,forebrain.e12.5,hindbrain.e11.5,heart.e11.5,heart.e13.5,intestine.e14.5,kidney.e15.5,kidney.e16.5,lung.e14.5,lung.e15.5,lung.e16.5,stomach.e14.5,limb.e13.5,limb.e14.5,limb.e15.5,facial-prominence.e11.5,facial-prominence.e14.5
chr1	52799371	52801371	298	ENSMUST00000159725.1	ENSMUSG00000026102.9	FALSE	0	NA	NA	NA	NA	NA	NA	NA	NA	NA	0	0	66	NA	NA	forebrain.e11.5,forebrain.e12.5,forebrain.e13.5,forebrain.e14.5,forebrain.e15.5,forebrain.e16.5,forebrain.P0,midbrain.e11.5,midbrain.e12.5,midbrain.e13.5,midbrain.e14.5,midbrain.e15.5,midbrain.e16.5,midbrain.P0,hindbrain.e11.5,hindbrain.e12.5,hindbrain.e13.5,hindbrain.e14.5,hindbrain.e15.5,hindbrain.e16.5,hindbrain.P0,heart.e11.5,heart.e12.5,heart.e13.5,heart.e14.5,heart.e15.5,heart.e16.5,heart.P…
chr1	52816568	52818688	299	ENSMUST00000162576.7,ENSMUST00000027271.8	ENSMUSG00000026102.9,ENSMUSG00000026102.9	TRUE	1	656	59	450	18	68.6	K4+K27	0	0	0	0	58	8	NA	forebrain.e11.5,forebrain.e12.5,forebrain.e13.5,forebrain.e14.5,forebrain.e15.5,forebrain.e16.5,forebrain.P0,midbrain.e12.5,midbrain.e13.5,midbrain.e14.5,midbrain.e15.5,midbrain.e16.5,midbrain.P0,hindbrain.e11.5,hindbrain.e12.5,hindbrain.e13.5,hindbrain.e14.5,hindbrain.e15.5,hindbrain.e16.5,hindbrain.P0,heart.e11.5,heart.e12.5,heart.e13.5,heart.e14.5,heart.e15.5,heart.e16.5,heart.P0,liver.e15.5,l…	midbrain.e11.5,liver.e11.5,liver.e12.5,liver.e13.5,liver.e14.5,stomach.e14.5,neural-tube.e11.5,facial-prominence.e11.5
chr1	52844013	52846046	300	ENSMUST00000159352.7,ENSMUST00000044478.6	ENSMUSG00000041426.12,ENSMUSG00000041426.12	FALSE	0	NA	NA	NA	NA	NA	K4	0	0	0	0	59	7	NA	forebrain.e12.5,forebrain.e13.5,forebrain.e14.5,forebrain.e15.5,forebrain.e16.5,forebrain.P0,midbrain.e11.5,midbrain.e12.5,midbrain.e13.5,midbrain.e14.5,midbrain.e15.5,midbrain.e16.5,midbrain.P0,hindbrain.e11.5,hindbrain.e12.5,hindbrain.e13.5,hindbrain.e14.5,hindbrain.e15.5,hindbrain.e16.5,hindbrain.P0,heart.e11.5,heart.e12.5,heart.e13.5,heart.e14.5,heart.e15.5,heart.e16.5,heart.P0,liver.e11.5,li…	forebrain.e11.5,intestine.e14.5,kidney.e14.5,stomach.e14.5,neural-tube.e12.5,limb.e11.5,facial-prominence.e11.5
chr1	52951844	52954350	301	ENSMUST00000050567.10,ENSMUST00000114492.7	ENSMUSG00000043629.12,ENSMUSG00000043629.12	TRUE	1	331	28	235	16.9	71	K4	0	0	0	2	14	50	heart.e11.5,limb.e12.5	forebrain.P0,midbrain.e15.5,midbrain.e16.5,midbrain.P0,hindbrain.e15.5,hindbrain.P0,liver.e14.5,liver.P0,intestine.e15.5,intestine.e16.5,intestine.P0,kidney.e16.5,stomach.e16.5,stomach.P0	forebrain.e11.5,forebrain.e12.5,forebrain.e13.5,forebrain.e14.5,forebrain.e15.5,forebrain.e16.5,midbrain.e11.5,midbrain.e12.5,midbrain.e13.5,midbrain.e14.5,hindbrain.e11.5,hindbrain.e12.5,hindbrain.e13.5,hindbrain.e14.5,hindbrain.e16.5,heart.e12.5,heart.e13.5,heart.e14.5,heart.e15.5,heart.e16.5,heart.P0,liver.e11.5,liver.e12.5,liver.e13.5,liver.e15.5,liver.e16.5,intestine.e14.5,kidney.e14.5,kidne…
chr1	52962260	52964260	302	ENSMUST00000114493.1	ENSMUSG00000043629.12	FALSE	0	NA	NA	NA	NA	NA	NA	NA	NA	NA	0	0	66	NA	NA	forebrain.e11.5,forebrain.e12.5,forebrain.e13.5,forebrain.e14.5,forebrain.e15.5,forebrain.e16.5,forebrain.P0,midbrain.e11.5,midbrain.e12.5,midbrain.e13.5,midbrain.e14.5,midbrain.e15.5,midbrain.e16.5,midbrain.P0,hindbrain.e11.5,hindbrain.e12.5,hindbrain.e13.5,hindbrain.e14.5,hindbrain.e15.5,hindbrain.e16.5,hindbrain.P0,heart.e11.5,heart.e12.5,heart.e13.5,heart.e14.5,heart.e15.5,heart.e16.5,heart.P…
chr1	52971046	52973046	303	ENSMUST00000186266.1	ENSMUSG00000043629.12	FALSE	0	NA	NA	NA	NA	NA	NA	NA	NA	NA	0	0	66	NA	NA	forebrain.e11.5,forebrain.e12.5,forebrain.e13.5,forebrain.e14.5,forebrain.e15.5,forebrain.e16.5,forebrain.P0,midbrain.e11.5,midbrain.e12.5,midbrain.e13.5,midbrain.e14.5,midbrain.e15.5,midbrain.e16.5,midbrain.P0,hindbrain.e11.5,hindbrain.e12.5,hindbrain.e13.5,hindbrain.e14.5,hindbrain.e15.5,hindbrain.e16.5,hindbrain.P0,heart.e11.5,heart.e12.5,heart.e13.5,heart.e14.5,heart.e15.5,heart.e16.5,heart.P…
chr1	52991655	52993656	304	ENSMUST00000190831.6,ENSMUST00000190726.1	ENSMUSG00000043629.12,ENSMUSG00000043629.12	FALSE	0	NA	NA	NA	NA	NA	NA	NA	NA	NA	0	0	66	NA	NA	forebrain.e11.5,forebrain.e12.5,forebrain.e13.5,forebrain.e14.5,forebrain.e15.5,forebrain.e16.5,forebrain.P0,midbrain.e11.5,midbrain.e12.5,midbrain.e13.5,midbrain.e14.5,midbrain.e15.5,midbrain.e16.5,midbrain.P0,hindbrain.e11.5,hindbrain.e12.5,hindbrain.e13.5,hindbrain.e14.5,hindbrain.e15.5,hindbrain.e16.5,hindbrain.P0,heart.e11.5,heart.e12.5,heart.e13.5,heart.e14.5,heart.e15.5,heart.e16.5,heart.P…
chr1	53019179	53021179	305	ENSMUST00000191441.1	ENSMUSG00000043629.12	FALSE	0	NA	NA	NA	NA	NA	NA	NA	NA	NA	0	0	66	NA	NA	forebrain.e11.5,forebrain.e12.5,forebrain.e13.5,forebrain.e14.5,forebrain.e15.5,forebrain.e16.5,forebrain.P0,midbrain.e11.5,midbrain.e12.5,midbrain.e13.5,midbrain.e14.5,midbrain.e15.5,midbrain.e16.5,midbrain.P0,hindbrain.e11.5,hindbrain.e12.5,hindbrain.e13.5,hindbrain.e14.5,hindbrain.e15.5,hindbrain.e16.5,hindbrain.P0,heart.e11.5,heart.e12.5,heart.e13.5,heart.e14.5,heart.e15.5,heart.e16.5,heart.P…
chr1	53060640	53062657	306	ENSMUST00000027269.6,ENSMUST00000191197.1	ENSMUSG00000026100.6,ENSMUSG00000026100.6	FALSE	0	NA	NA	NA	NA	NA	None	0	0	0	0	0	66	NA	NA	forebrain.e11.5,forebrain.e12.5,forebrain.e13.5,forebrain.e14.5,forebrain.e15.5,forebrain.e16.5,forebrain.P0,midbrain.e11.5,midbrain.e12.5,midbrain.e13.5,midbrain.e14.5,midbrain.e15.5,midbrain.e16.5,midbrain.P0,hindbrain.e11.5,hindbrain.e12.5,hindbrain.e13.5,hindbrain.e14.5,hindbrain.e15.5,hindbrain.e16.5,hindbrain.P0,heart.e11.5,heart.e12.5,heart.e13.5,heart.e14.5,heart.e15.5,heart.e16.5,heart.P…
chr1	53186608	53188636	307	ENSMUST00000190748.1,ENSMUST00000072235.9	ENSMUSG00000060715.9,ENSMUSG00000060715.9	FALSE	0	NA	NA	NA	NA	NA	NA	NA	NA	NA	0	0	66	NA	NA	forebrain.e11.5,forebrain.e12.5,forebrain.e13.5,forebrain.e14.5,forebrain.e15.5,forebrain.e16.5,forebrain.P0,midbrain.e11.5,midbrain.e12.5,midbrain.e13.5,midbrain.e14.5,midbrain.e15.5,midbrain.e16.5,midbrain.P0,hindbrain.e11.5,hindbrain.e12.5,hindbrain.e13.5,hindbrain.e14.5,hindbrain.e15.5,hindbrain.e16.5,hindbrain.P0,heart.e11.5,heart.e12.5,heart.e13.5,heart.e14.5,heart.e15.5,heart.e16.5,heart.P…
chr1	53281408	53283408	308	ENSMUST00000133358.1	ENSMUSG00000026098.13	FALSE	0	NA	NA	NA	NA	NA	NA	NA	NA	NA	0	0	66	NA	NA	forebrain.e11.5,forebrain.e12.5,forebrain.e13.5,forebrain.e14.5,forebrain.e15.5,forebrain.e16.5,forebrain.P0,midbrain.e11.5,midbrain.e12.5,midbrain.e13.5,midbrain.e14.5,midbrain.e15.5,midbrain.e16.5,midbrain.P0,hindbrain.e11.5,hindbrain.e12.5,hindbrain.e13.5,hindbrain.e14.5,hindbrain.e15.5,hindbrain.e16.5,hindbrain.P0,heart.e11.5,heart.e12.5,heart.e13.5,heart.e14.5,heart.e15.5,heart.e16.5,heart.P…
chr1	53295975	53298111	309	ENSMUST00000128337.7,ENSMUST00000126590.1,ENSMUST00000126412.1,ENSMUST00000135246.7,ENSMUST00000027267.13,ENSMUST00000027266.3,ENSMUST00000190734.1	ENSMUSG00000026098.13,ENSMUSG00000026098.13,ENSMUSG00000026098.13,ENSMUSG00000026098.13,ENSMUSG00000026098.13,ENSMUSG00000026097.9,ENSMUSG00000100679.1	TRUE	1	591	63	408	21.3	69	K4,K4	0,0	0,0	0,0	0	66	0	NA	forebrain.e11.5,forebrain.e12.5,forebrain.e13.5,forebrain.e14.5,forebrain.e15.5,forebrain.e16.5,forebrain.P0,midbrain.e11.5,midbrain.e12.5,midbrain.e13.5,midbrain.e14.5,midbrain.e15.5,midbrain.e16.5,midbrain.P0,hindbrain.e11.5,hindbrain.e12.5,hindbrain.e13.5,hindbrain.e14.5,hindbrain.e15.5,hindbrain.e16.5,hindbrain.P0,heart.e11.5,heart.e12.5,heart.e13.5,heart.e14.5,heart.e15.5,heart.e16.5,heart.P…	NA
chr1	53312624	53314663	310	ENSMUST00000027265.9,ENSMUST00000114484.7	ENSMUSG00000026096.14,ENSMUSG00000026096.14	FALSE	0	NA	NA	NA	NA	NA	K4	0	0	0	0	66	0	NA	forebrain.e11.5,forebrain.e12.5,forebrain.e13.5,forebrain.e14.5,forebrain.e15.5,forebrain.e16.5,forebrain.P0,midbrain.e11.5,midbrain.e12.5,midbrain.e13.5,midbrain.e14.5,midbrain.e15.5,midbrain.e16.5,midbrain.P0,hindbrain.e11.5,hindbrain.e12.5,hindbrain.e13.5,hindbrain.e14.5,hindbrain.e15.5,hindbrain.e16.5,hindbrain.P0,heart.e11.5,heart.e12.5,heart.e13.5,heart.e14.5,heart.e15.5,heart.e16.5,heart.P…	NA
chr1	53350275	53353752	311	ENSMUST00000154402.2,ENSMUST00000027264.9,ENSMUST00000123519.8	ENSMUSG00000026095.15,ENSMUSG00000026095.15,ENSMUSG00000026095.15	TRUE	1	313	33	205	21.1	65.5	K4	0	0	0	0	66	0	NA	forebrain.e11.5,forebrain.e12.5,forebrain.e13.5,forebrain.e14.5,forebrain.e15.5,forebrain.e16.5,forebrain.P0,midbrain.e11.5,midbrain.e12.5,midbrain.e13.5,midbrain.e14.5,midbrain.e15.5,midbrain.e16.5,midbrain.P0,hindbrain.e11.5,hindbrain.e12.5,hindbrain.e13.5,hindbrain.e14.5,hindbrain.e15.5,hindbrain.e16.5,hindbrain.P0,heart.e11.5,heart.e12.5,heart.e13.5,heart.e14.5,heart.e15.5,heart.e16.5,heart.P…	NA
chr1	53705761	53707761	312	ENSMUST00000094964.6	ENSMUSG00000096141.2	TRUE	1	356	29	216	16.3	60.7	NA	NA	NA	NA	0	29	37	NA	forebrain.e11.5,forebrain.e12.5,forebrain.e13.5,forebrain.e14.5,forebrain.e15.5,forebrain.e16.5,forebrain.P0,midbrain.e12.5,midbrain.e13.5,midbrain.e14.5,midbrain.e15.5,midbrain.e16.5,midbrain.P0,hindbrain.e11.5,hindbrain.e12.5,hindbrain.e13.5,hindbrain.e14.5,hindbrain.e15.5,hindbrain.e16.5,hindbrain.P0,neural-tube.e12.5,neural-tube.e14.5,limb.e12.5,limb.e13.5,limb.e14.5,facial-prominence.e11.5,f…	midbrain.e11.5,heart.e11.5,heart.e12.5,heart.e13.5,heart.e14.5,heart.e15.5,heart.e16.5,heart.P0,liver.e11.5,liver.e12.5,liver.e13.5,liver.e14.5,liver.e15.5,liver.e16.5,liver.P0,intestine.e14.5,intestine.e15.5,intestine.e16.5,intestine.P0,kidney.e14.5,kidney.e15.5,kidney.e16.5,kidney.P0,lung.e14.5,lung.e15.5,lung.e16.5,lung.P0,stomach.e14.5,stomach.e15.5,stomach.e16.5,stomach.P0,neural-tube.e11.5,…
chr1	53784157	53786224	313	ENSMUST00000185920.1,ENSMUST00000027263.13	ENSMUSG00000026094.14,ENSMUSG00000026094.14	TRUE	1	600	75	411	25	68.5	K4	0	0	0	0	51	15	NA	forebrain.e12.5,forebrain.e16.5,midbrain.e12.5,midbrain.e13.5,midbrain.e14.5,midbrain.P0,hindbrain.e11.5,hindbrain.e12.5,hindbrain.e15.5,hindbrain.P0,heart.e11.5,heart.e12.5,heart.e13.5,heart.e14.5,heart.e15.5,heart.e16.5,heart.P0,liver.e11.5,liver.e12.5,liver.e13.5,liver.e14.5,liver.e15.5,liver.e16.5,liver.P0,intestine.e14.5,intestine.e15.5,intestine.e16.5,intestine.P0,kidney.e14.5,kidney.e15.5,…	forebrain.e11.5,forebrain.e13.5,forebrain.e14.5,forebrain.e15.5,forebrain.P0,midbrain.e11.5,midbrain.e15.5,midbrain.e16.5,hindbrain.e13.5,hindbrain.e14.5,hindbrain.e16.5,neural-tube.e11.5,neural-tube.e14.5,limb.e11.5,facial-prominence.e11.5
chr1	54193048	54196034	314	ENSMUST00000120904.7,ENSMUST00000087659.10,ENSMUST00000097741.2	ENSMUSG00000042807.15,ENSMUSG00000042807.15,ENSMUSG00000042807.15	TRUE	1	900	120	632	26.7	70.2	K4+K27	1	1	0	8	38	20	liver.e11.5,liver.e12.5,liver.e13.5,liver.e14.5,liver.e15.5,liver.e16.5,liver.P0,kidney.e15.5	forebrain.e14.5,forebrain.e15.5,forebrain.e16.5,forebrain.P0,midbrain.e11.5,midbrain.e13.5,midbrain.e14.5,midbrain.e15.5,midbrain.e16.5,midbrain.P0,hindbrain.e11.5,hindbrain.e12.5,hindbrain.e13.5,hindbrain.e14.5,hindbrain.e15.5,hindbrain.e16.5,hindbrain.P0,heart.e11.5,heart.e12.5,heart.e13.5,heart.e14.5,heart.e15.5,heart.e16.5,heart.P0,intestine.e15.5,lung.e14.5,stomach.e14.5,stomach.P0,neural-tu…	forebrain.e11.5,forebrain.e12.5,forebrain.e13.5,midbrain.e12.5,intestine.e14.5,intestine.e16.5,intestine.P0,kidney.e14.5,kidney.e16.5,kidney.P0,lung.e15.5,lung.e16.5,lung.P0,stomach.e15.5,stomach.e16.5,neural-tube.e11.5,limb.e11.5,limb.e13.5,limb.e14.5,facial-prominence.e11.5
chr1	54249683	54251683	315	ENSMUST00000027128.10	ENSMUSG00000025983.11	TRUE	1	231	19	150	16.5	64.9	K4	0	0	0	0	16	50	NA	forebrain.e12.5,heart.e11.5,heart.e15.5,heart.P0,liver.e11.5,liver.e12.5,liver.e13.5,liver.P0,intestine.e14.5,intestine.e16.5,kidney.e15.5,lung.e16.5,stomach.e15.5,limb.e14.5,facial-prominence.e13.5,facial-prominence.e15.5	forebrain.e11.5,forebrain.e13.5,forebrain.e14.5,forebrain.e15.5,forebrain.e16.5,forebrain.P0,midbrain.e11.5,midbrain.e12.5,midbrain.e13.5,midbrain.e14.5,midbrain.e15.5,midbrain.e16.5,midbrain.P0,hindbrain.e11.5,hindbrain.e12.5,hindbrain.e13.5,hindbrain.e14.5,hindbrain.e15.5,hindbrain.e16.5,hindbrain.P0,heart.e12.5,heart.e13.5,heart.e14.5,heart.e16.5,liver.e14.5,liver.e15.5,liver.e16.5,intestine.e…
chr1	54437971	54439971	316	ENSMUST00000041638.7	ENSMUSG00000041303.7	TRUE	1	302	28	190	18.5	62.9	K4	0	0	0	0	37	29	NA	forebrain.e16.5,forebrain.P0,midbrain.e11.5,midbrain.e12.5,midbrain.e13.5,midbrain.e14.5,midbrain.e15.5,midbrain.e16.5,midbrain.P0,hindbrain.e13.5,hindbrain.e15.5,hindbrain.P0,heart.e12.5,heart.e15.5,heart.P0,liver.e12.5,liver.e13.5,liver.P0,intestine.e14.5,intestine.e16.5,intestine.P0,kidney.e15.5,kidney.e16.5,lung.e15.5,lung.e16.5,lung.P0,stomach.e16.5,neural-tube.e13.5,neural-tube.e14.5,neural…	forebrain.e11.5,forebrain.e12.5,forebrain.e13.5,forebrain.e14.5,forebrain.e15.5,hindbrain.e11.5,hindbrain.e12.5,hindbrain.e14.5,hindbrain.e16.5,heart.e11.5,heart.e13.5,heart.e14.5,heart.e16.5,liver.e11.5,liver.e14.5,liver.e15.5,liver.e16.5,intestine.e15.5,kidney.e14.5,kidney.P0,lung.e14.5,stomach.e14.5,stomach.e15.5,stomach.P0,neural-tube.e11.5,neural-tube.e12.5,limb.e11.5,limb.e12.5,facial-promi…
chr1	54556682	54558682	317	ENSMUST00000097739.4	ENSMUSG00000073678.4	TRUE	1	550	49	362	17.8	65.8	NA	NA	NA	NA	0	52	14	NA	forebrain.e11.5,forebrain.e12.5,forebrain.e13.5,forebrain.e14.5,forebrain.e15.5,forebrain.e16.5,forebrain.P0,midbrain.e12.5,midbrain.e13.5,midbrain.e14.5,midbrain.e15.5,midbrain.e16.5,midbrain.P0,hindbrain.e11.5,hindbrain.e12.5,hindbrain.e13.5,hindbrain.e14.5,hindbrain.e15.5,hindbrain.e16.5,hindbrain.P0,heart.e11.5,heart.e12.5,heart.e13.5,heart.e14.5,heart.e15.5,heart.e16.5,heart.P0,liver.P0,inte…	midbrain.e11.5,liver.e11.5,liver.e12.5,liver.e13.5,liver.e14.5,liver.e15.5,liver.e16.5,kidney.e14.5,kidney.e15.5,neural-tube.e11.5,limb.e11.5,limb.e13.5,limb.e14.5,facial-prominence.e11.5
chr1	54656687	54658687	318	ENSMUST00000178156.7	ENSMUSG00000052331.14	FALSE	0	NA	NA	NA	NA	NA	NA	NA	NA	NA	0	0	66	NA	NA	forebrain.e11.5,forebrain.e12.5,forebrain.e13.5,forebrain.e14.5,forebrain.e15.5,forebrain.e16.5,forebrain.P0,midbrain.e11.5,midbrain.e12.5,midbrain.e13.5,midbrain.e14.5,midbrain.e15.5,midbrain.e16.5,midbrain.P0,hindbrain.e11.5,hindbrain.e12.5,hindbrain.e13.5,hindbrain.e14.5,hindbrain.e15.5,hindbrain.e16.5,hindbrain.P0,heart.e11.5,heart.e12.5,heart.e13.5,heart.e14.5,heart.e15.5,heart.e16.5,heart.P…
chr1	54762728	54764728	319	ENSMUST00000178226.2	ENSMUSG00000052331.14	FALSE	0	NA	NA	NA	NA	NA	NA	NA	NA	NA	0	0	66	NA	NA	forebrain.e11.5,forebrain.e12.5,forebrain.e13.5,forebrain.e14.5,forebrain.e15.5,forebrain.e16.5,forebrain.P0,midbrain.e11.5,midbrain.e12.5,midbrain.e13.5,midbrain.e14.5,midbrain.e15.5,midbrain.e16.5,midbrain.P0,hindbrain.e11.5,hindbrain.e12.5,hindbrain.e13.5,hindbrain.e14.5,hindbrain.e15.5,hindbrain.e16.5,hindbrain.P0,heart.e11.5,heart.e12.5,heart.e13.5,heart.e14.5,heart.e15.5,heart.e16.5,heart.P…
chr1	54883711	54885711	320	ENSMUST00000177679.1	ENSMUSG00000052331.14	FALSE	0	NA	NA	NA	NA	NA	NA	NA	NA	NA	0	0	66	NA	NA	forebrain.e11.5,forebrain.e12.5,forebrain.e13.5,forebrain.e14.5,forebrain.e15.5,forebrain.e16.5,forebrain.P0,midbrain.e11.5,midbrain.e12.5,midbrain.e13.5,midbrain.e14.5,midbrain.e15.5,midbrain.e16.5,midbrain.P0,hindbrain.e11.5,hindbrain.e12.5,hindbrain.e13.5,hindbrain.e14.5,hindbrain.e15.5,hindbrain.e16.5,hindbrain.P0,heart.e11.5,heart.e12.5,heart.e13.5,heart.e14.5,heart.e15.5,heart.e16.5,heart.P…
chr1	54925387	54927387	321	ENSMUST00000179030.7,ENSMUST00000044359.15	ENSMUSG00000052331.14,ENSMUSG00000052331.14	TRUE	1	892	106	627	23.8	70.3	K4	1	1	0	5	59	2	liver.e12.5,liver.e13.5,liver.e14.5,liver.e15.5,liver.e16.5	forebrain.e11.5,forebrain.e12.5,forebrain.e13.5,forebrain.e14.5,forebrain.e15.5,forebrain.e16.5,forebrain.P0,midbrain.e11.5,midbrain.e12.5,midbrain.e13.5,midbrain.e14.5,midbrain.e15.5,midbrain.e16.5,midbrain.P0,hindbrain.e11.5,hindbrain.e12.5,hindbrain.e13.5,hindbrain.e14.5,hindbrain.e15.5,hindbrain.e16.5,hindbrain.P0,heart.e11.5,heart.e12.5,heart.e13.5,heart.e14.5,heart.e15.5,heart.e16.5,heart.P…	liver.e11.5,lung.e15.5
chr1	55026481	55028481	322	ENSMUST00000027127.13	ENSMUSG00000025982.13	TRUE	1	732	87	490	23.8	66.9	K4	0	0	0	0	66	0	NA	forebrain.e11.5,forebrain.e12.5,forebrain.e13.5,forebrain.e14.5,forebrain.e15.5,forebrain.e16.5,forebrain.P0,midbrain.e11.5,midbrain.e12.5,midbrain.e13.5,midbrain.e14.5,midbrain.e15.5,midbrain.e16.5,midbrain.P0,hindbrain.e11.5,hindbrain.e12.5,hindbrain.e13.5,hindbrain.e14.5,hindbrain.e15.5,hindbrain.e16.5,hindbrain.P0,heart.e11.5,heart.e12.5,heart.e13.5,heart.e14.5,heart.e15.5,heart.e16.5,heart.P…	NA
chr1	55051770	55053770	323	ENSMUST00000087617.10,ENSMUST00000027125.6	ENSMUSG00000025981.13,ENSMUSG00000025981.13	TRUE	1	790	90	542	22.8	68.6	K4	0	0	0	0	58	8	NA	forebrain.e11.5,forebrain.e13.5,forebrain.e14.5,forebrain.e15.5,forebrain.e16.5,forebrain.P0,midbrain.e11.5,midbrain.e14.5,midbrain.e15.5,midbrain.e16.5,midbrain.P0,hindbrain.e11.5,hindbrain.e13.5,hindbrain.e14.5,hindbrain.e16.5,hindbrain.P0,heart.e11.5,heart.e12.5,heart.e13.5,heart.e14.5,heart.e15.5,heart.e16.5,heart.P0,liver.e11.5,liver.e12.5,liver.e13.5,liver.e14.5,liver.e15.5,liver.e16.5,live…	forebrain.e12.5,midbrain.e12.5,midbrain.e13.5,hindbrain.e12.5,hindbrain.e15.5,neural-tube.e11.5,neural-tube.e15.5,limb.e11.5
chr1	55087024	55089243	324	ENSMUST00000027123.14,ENSMUST00000075242.6,ENSMUST00000127861.7,ENSMUST00000144077.2	ENSMUSG00000025980.14,ENSMUSG00000073676.4,ENSMUSG00000025980.14,ENSMUSG00000025980.14	TRUE	1	1230	125	814	20.3	66.2	K4,K4	0,0	0,0	0,0	0	66	0	NA	forebrain.e11.5,forebrain.e12.5,forebrain.e13.5,forebrain.e14.5,forebrain.e15.5,forebrain.e16.5,forebrain.P0,midbrain.e11.5,midbrain.e12.5,midbrain.e13.5,midbrain.e14.5,midbrain.e15.5,midbrain.e16.5,midbrain.P0,hindbrain.e11.5,hindbrain.e12.5,hindbrain.e13.5,hindbrain.e14.5,hindbrain.e15.5,hindbrain.e16.5,hindbrain.P0,heart.e11.5,heart.e12.5,heart.e13.5,heart.e14.5,heart.e15.5,heart.e16.5,heart.P…	NA
chr1	55130231	55132320	325	ENSMUST00000159311.7,ENSMUST00000162364.7,ENSMUST00000027122.13,ENSMUST00000162553.1	ENSMUSG00000025979.13,ENSMUSG00000025979.13,ENSMUSG00000025979.13,ENSMUSG00000025979.13	TRUE	1	716	74	488	20.7	68.2	K4	0	0	0	0	66	0	NA	forebrain.e11.5,forebrain.e12.5,forebrain.e13.5,forebrain.e14.5,forebrain.e15.5,forebrain.e16.5,forebrain.P0,midbrain.e11.5,midbrain.e12.5,midbrain.e13.5,midbrain.e14.5,midbrain.e15.5,midbrain.e16.5,midbrain.P0,hindbrain.e11.5,hindbrain.e12.5,hindbrain.e13.5,hindbrain.e14.5,hindbrain.e15.5,hindbrain.e16.5,hindbrain.P0,heart.e11.5,heart.e12.5,heart.e13.5,heart.e14.5,heart.e15.5,heart.e16.5,heart.P…	NA
chr1	55225782	55227782	326	ENSMUST00000027121.14,ENSMUST00000114428.2	ENSMUSG00000025978.14,ENSMUSG00000025978.14	FALSE	0	NA	NA	NA	NA	NA	K4	0	0	0	4	44	18	liver.e12.5,liver.e13.5,liver.e15.5,liver.e16.5	forebrain.e12.5,forebrain.e15.5,forebrain.P0,midbrain.P0,hindbrain.e11.5,hindbrain.e14.5,hindbrain.e16.5,hindbrain.P0,heart.e11.5,heart.e12.5,heart.e13.5,heart.e14.5,heart.e15.5,heart.e16.5,heart.P0,liver.P0,intestine.e14.5,intestine.e15.5,intestine.e16.5,kidney.e14.5,kidney.e15.5,kidney.e16.5,kidney.P0,lung.e14.5,lung.e15.5,lung.e16.5,lung.P0,stomach.e14.5,stomach.e16.5,stomach.P0,neural-tube.e1…	forebrain.e11.5,forebrain.e13.5,forebrain.e14.5,forebrain.e16.5,midbrain.e11.5,midbrain.e12.5,midbrain.e13.5,midbrain.e14.5,midbrain.e15.5,midbrain.e16.5,hindbrain.e12.5,hindbrain.e13.5,hindbrain.e15.5,liver.e11.5,liver.e14.5,intestine.P0,stomach.e15.5,neural-tube.e14.5
chr1	55236177	55238177	327	ENSMUST00000061334.9	ENSMUSG00000046994.9	TRUE	1	831	93	552	22.4	66.4	K4	0	0	0	0	59	7	NA	forebrain.e11.5,forebrain.e12.5,forebrain.e13.5,forebrain.e14.5,forebrain.e15.5,forebrain.e16.5,forebrain.P0,midbrain.e12.5,midbrain.e13.5,midbrain.e14.5,midbrain.e15.5,midbrain.e16.5,midbrain.P0,hindbrain.e11.5,hindbrain.e12.5,hindbrain.e13.5,hindbrain.e14.5,hindbrain.e15.5,hindbrain.e16.5,hindbrain.P0,heart.e11.5,heart.e12.5,heart.e13.5,heart.e14.5,heart.e15.5,heart.e16.5,heart.P0,liver.e11.5,l…	midbrain.e11.5,kidney.e14.5,limb.e11.5,limb.e12.5,limb.e14.5,facial-prominence.e11.5,facial-prominence.e12.5
chr1	55359741	55364469	328	ENSMUST00000173983.7,ENSMUST00000114423.6,ENSMUST00000087585.9,ENSMUST00000159398.1	ENSMUSG00000025977.15,ENSMUSG00000025977.15,ENSMUSG00000025977.15,ENSMUSG00000025977.15	TRUE	1	1176	115	691	19.6	58.8	K4+K27	1	1	0	53	0	13	forebrain.e12.5,forebrain.e13.5,forebrain.e14.5,forebrain.e15.5,forebrain.e16.5,midbrain.e11.5,midbrain.e12.5,midbrain.e13.5,midbrain.e14.5,midbrain.e15.5,midbrain.e16.5,midbrain.P0,hindbrain.e11.5,hindbrain.e12.5,hindbrain.e13.5,hindbrain.e14.5,hindbrain.e15.5,hindbrain.e16.5,heart.e11.5,heart.e13.5,heart.e14.5,heart.e15.5,heart.e16.5,heart.P0,liver.e11.5,liver.e12.5,liver.e13.5,liver.e14.5,live…	NA	forebrain.e11.5,forebrain.P0,hindbrain.P0,heart.e12.5,liver.P0,intestine.P0,kidney.P0,lung.e14.5,stomach.e14.5,stomach.e15.5,stomach.e16.5,stomach.P0,neural-tube.e11.5
chr1	55404921	55406921	329	ENSMUST00000042986.9	ENSMUSG00000038349.10	TRUE	1	1066	109	710	20.5	66.6	NA	NA	NA	NA	7	47	12	liver.e11.5,liver.e12.5,liver.e13.5,liver.e14.5,liver.e15.5,liver.e16.5,liver.P0	forebrain.e12.5,forebrain.e13.5,forebrain.e14.5,forebrain.e15.5,forebrain.e16.5,forebrain.P0,midbrain.e12.5,midbrain.e13.5,midbrain.e14.5,midbrain.e15.5,midbrain.e16.5,midbrain.P0,hindbrain.e11.5,hindbrain.e12.5,hindbrain.e13.5,hindbrain.e14.5,hindbrain.e15.5,hindbrain.e16.5,hindbrain.P0,heart.e11.5,heart.e13.5,heart.e14.5,heart.e15.5,heart.e16.5,heart.P0,intestine.e14.5,intestine.e15.5,kidney.e1…	forebrain.e11.5,midbrain.e11.5,heart.e12.5,intestine.e16.5,intestine.P0,lung.e16.5,stomach.e14.5,limb.e11.5,limb.e12.5,limb.e13.5,facial-prominence.e11.5,facial-prominence.e13.5
chr1	56636435	56638435	330	ENSMUST00000062085.5	ENSMUSG00000045336.5	FALSE	0	NA	NA	NA	NA	NA	None	0	0	0	0	0	66	NA	NA	forebrain.e11.5,forebrain.e12.5,forebrain.e13.5,forebrain.e14.5,forebrain.e15.5,forebrain.e16.5,forebrain.P0,midbrain.e11.5,midbrain.e12.5,midbrain.e13.5,midbrain.e14.5,midbrain.e15.5,midbrain.e16.5,midbrain.P0,hindbrain.e11.5,hindbrain.e12.5,hindbrain.e13.5,hindbrain.e14.5,hindbrain.e15.5,hindbrain.e16.5,hindbrain.P0,heart.e11.5,heart.e12.5,heart.e13.5,heart.e14.5,heart.e15.5,heart.e16.5,heart.P…
chr1	56968840	56973502	331	ENSMUST00000176759.1,ENSMUST00000177424.1,ENSMUST00000114415.9,ENSMUST00000042857.13	ENSMUSG00000038331.15,ENSMUSG00000038331.15,ENSMUSG00000038331.15,ENSMUSG00000038331.15	TRUE	3	2507	228	1572	18.2085	62.711	K4+K27	1	1	1	8	7	51	midbrain.P0,liver.e11.5,liver.e12.5,liver.e13.5,liver.e14.5,liver.e15.5,liver.e16.5,liver.P0	forebrain.e14.5,forebrain.e15.5,forebrain.e16.5,forebrain.P0,intestine.P0,facial-prominence.e12.5,facial-prominence.e14.5	forebrain.e11.5,forebrain.e12.5,forebrain.e13.5,midbrain.e11.5,midbrain.e12.5,midbrain.e13.5,midbrain.e14.5,midbrain.e15.5,midbrain.e16.5,hindbrain.e11.5,hindbrain.e12.5,hindbrain.e13.5,hindbrain.e14.5,hindbrain.e15.5,hindbrain.e16.5,hindbrain.P0,heart.e11.5,heart.e12.5,heart.e13.5,heart.e14.5,heart.e15.5,heart.e16.5,heart.P0,intestine.e14.5,intestine.e15.5,intestine.e16.5,kidney.e14.5,kidney.e15…
chr1	56977650	56979650	332	ENSMUST00000177282.1	ENSMUSG00000038331.15	FALSE	0	NA	NA	NA	NA	NA	NA	NA	NA	NA	60	1	5	forebrain.e11.5,forebrain.e12.5,forebrain.e13.5,forebrain.e14.5,midbrain.e11.5,midbrain.e12.5,midbrain.e13.5,midbrain.e14.5,midbrain.e15.5,midbrain.e16.5,midbrain.P0,hindbrain.e11.5,hindbrain.e12.5,hindbrain.e13.5,hindbrain.e14.5,hindbrain.e15.5,hindbrain.e16.5,hindbrain.P0,heart.e11.5,heart.e12.5,heart.e13.5,heart.e14.5,heart.e15.5,heart.e16.5,heart.P0,liver.e11.5,liver.e12.5,liver.e13.5,liver.e…	facial-prominence.e12.5	forebrain.e15.5,forebrain.e16.5,forebrain.P0,stomach.P0,facial-prominence.e14.5
chr1	57376620	57378620	333	ENSMUST00000042734.2	ENSMUSG00000038323.3	TRUE	1	545	67	378	24.6	69.4	NA	NA	NA	NA	0	60	6	NA	forebrain.e12.5,forebrain.e13.5,forebrain.e14.5,forebrain.e15.5,forebrain.e16.5,forebrain.P0,midbrain.e12.5,midbrain.e13.5,midbrain.e14.5,midbrain.e15.5,midbrain.e16.5,midbrain.P0,hindbrain.e11.5,hindbrain.e12.5,hindbrain.e13.5,hindbrain.e14.5,hindbrain.e15.5,hindbrain.e16.5,hindbrain.P0,heart.e11.5,heart.e12.5,heart.e13.5,heart.e14.5,heart.e15.5,heart.e16.5,heart.P0,liver.e11.5,liver.e12.5,liver…	forebrain.e11.5,midbrain.e11.5,kidney.e14.5,neural-tube.e11.5,limb.e11.5,facial-prominence.e11.5
chr1	57405328	57408101	334	ENSMUST00000027114.5,ENSMUST00000160837.7,ENSMUST00000162686.7	ENSMUSG00000025971.6,ENSMUSG00000048495.16,ENSMUSG00000048495.16	TRUE	1	930	74	595	15.9	64	K4	0	0	0	0	66	0	NA	forebrain.e11.5,forebrain.e12.5,forebrain.e13.5,forebrain.e14.5,forebrain.e15.5,forebrain.e16.5,forebrain.P0,midbrain.e11.5,midbrain.e12.5,midbrain.e13.5,midbrain.e14.5,midbrain.e15.5,midbrain.e16.5,midbrain.P0,hindbrain.e11.5,hindbrain.e12.5,hindbrain.e13.5,hindbrain.e14.5,hindbrain.e15.5,hindbrain.e16.5,hindbrain.P0,heart.e11.5,heart.e12.5,heart.e13.5,heart.e14.5,heart.e15.5,heart.e16.5,heart.P…	NA
chr1	57773162	57775861	335	ENSMUST00000172287.7,ENSMUST00000172068.7,ENSMUST00000163239.7,ENSMUST00000167971.7,ENSMUST00000170139.7,ENSMUST00000171699.7,ENSMUST00000164302.7,ENSMUST00000167085.7	ENSMUSG00000038305.14,ENSMUSG00000038305.14,ENSMUSG00000038305.14,ENSMUSG00000038305.14,ENSMUSG00000038305.14,ENSMUSG00000038305.14,ENSMUSG00000038305.14,ENSMUSG00000038305.14	TRUE	1	934	108	624	23.1	66.8	K4+K27	1	1	1	5	57	4	liver.e12.5,liver.e13.5,liver.e14.5,liver.e15.5,liver.e16.5	forebrain.e11.5,forebrain.e12.5,forebrain.e13.5,forebrain.e14.5,forebrain.e15.5,forebrain.e16.5,forebrain.P0,midbrain.e11.5,midbrain.e13.5,midbrain.e14.5,midbrain.e15.5,midbrain.e16.5,midbrain.P0,hindbrain.e11.5,hindbrain.e12.5,hindbrain.e13.5,hindbrain.e14.5,hindbrain.e15.5,hindbrain.e16.5,hindbrain.P0,heart.e11.5,heart.e12.5,heart.e13.5,heart.e14.5,heart.e15.5,heart.e16.5,heart.P0,intestine.e14…	midbrain.e12.5,liver.e11.5,liver.P0,neural-tube.e11.5
chr1	57844571	57846571	336	ENSMUST00000169772.2	ENSMUSG00000038305.14	FALSE	0	NA	NA	NA	NA	NA	NA	NA	NA	NA	0	1	65	NA	intestine.P0	forebrain.e11.5,forebrain.e12.5,forebrain.e13.5,forebrain.e14.5,forebrain.e15.5,forebrain.e16.5,forebrain.P0,midbrain.e11.5,midbrain.e12.5,midbrain.e13.5,midbrain.e14.5,midbrain.e15.5,midbrain.e16.5,midbrain.P0,hindbrain.e11.5,hindbrain.e12.5,hindbrain.e13.5,hindbrain.e14.5,hindbrain.e15.5,hindbrain.e16.5,hindbrain.P0,heart.e11.5,heart.e12.5,heart.e13.5,heart.e14.5,heart.e15.5,heart.e16.5,heart.P…
chr1	57969048	57971128	337	ENSMUST00000159826.1,ENSMUST00000164963.7,ENSMUST00000114410.9	ENSMUSG00000054770.16,ENSMUSG00000054770.16,ENSMUSG00000054770.16	TRUE	1	512	56	353	21.9	68.9	K4	0	0	0	0	63	3	NA	forebrain.e11.5,forebrain.e12.5,forebrain.e13.5,forebrain.e14.5,forebrain.e15.5,forebrain.e16.5,forebrain.P0,midbrain.e12.5,midbrain.e13.5,midbrain.e14.5,midbrain.e15.5,midbrain.e16.5,midbrain.P0,hindbrain.e11.5,hindbrain.e12.5,hindbrain.e13.5,hindbrain.e14.5,hindbrain.e15.5,hindbrain.e16.5,hindbrain.P0,heart.e11.5,heart.e12.5,heart.e13.5,heart.e14.5,heart.e15.5,heart.e16.5,heart.P0,liver.e12.5,l…	midbrain.e11.5,liver.e11.5,limb.e11.5
chr1	57994971	57996971	338	ENSMUST00000027202.8	ENSMUSG00000026039.9	TRUE	1	390	46	266	23.6	68.2	K4	0	0	0	0	61	5	NA	forebrain.e11.5,forebrain.e12.5,forebrain.e13.5,forebrain.e14.5,forebrain.e15.5,forebrain.e16.5,forebrain.P0,midbrain.e11.5,midbrain.e12.5,midbrain.e14.5,midbrain.e15.5,midbrain.e16.5,midbrain.P0,hindbrain.e11.5,hindbrain.e12.5,hindbrain.e13.5,hindbrain.e14.5,hindbrain.e15.5,hindbrain.e16.5,hindbrain.P0,heart.e11.5,heart.e12.5,heart.e13.5,heart.e14.5,heart.e15.5,heart.e16.5,heart.P0,liver.e11.5,l…	midbrain.e13.5,lung.P0,stomach.e14.5,neural-tube.e12.5,limb.e11.5
chr1	58028931	58030931	339	ENSMUST00000001027.6	ENSMUSG00000063558.4	FALSE	0	NA	NA	NA	NA	NA	K4	0	0	1	0	3	63	NA	heart.P0,lung.P0,stomach.P0	forebrain.e11.5,forebrain.e12.5,forebrain.e13.5,forebrain.e14.5,forebrain.e15.5,forebrain.e16.5,forebrain.P0,midbrain.e11.5,midbrain.e12.5,midbrain.e13.5,midbrain.e14.5,midbrain.e15.5,midbrain.e16.5,midbrain.P0,hindbrain.e11.5,hindbrain.e12.5,hindbrain.e13.5,hindbrain.e14.5,hindbrain.e15.5,hindbrain.e16.5,hindbrain.P0,heart.e11.5,heart.e12.5,heart.e13.5,heart.e14.5,heart.e15.5,heart.e16.5,liver.e…
chr1	58112136	58114186	340	ENSMUST00000040999.13,ENSMUST00000162011.2	ENSMUSG00000064294.12,ENSMUSG00000064294.12	FALSE	0	NA	NA	NA	NA	NA	None	0	0	0	0	1	65	NA	liver.P0	forebrain.e11.5,forebrain.e12.5,forebrain.e13.5,forebrain.e14.5,forebrain.e15.5,forebrain.e16.5,forebrain.P0,midbrain.e11.5,midbrain.e12.5,midbrain.e13.5,midbrain.e14.5,midbrain.e15.5,midbrain.e16.5,midbrain.P0,hindbrain.e11.5,hindbrain.e12.5,hindbrain.e13.5,hindbrain.e14.5,hindbrain.e15.5,hindbrain.e16.5,hindbrain.P0,heart.e11.5,heart.e12.5,heart.e13.5,heart.e14.5,heart.e15.5,heart.e16.5,heart.P…
chr1	58209397	58211397	341	ENSMUST00000040442.5	ENSMUSG00000038242.12	FALSE	0	NA	NA	NA	NA	NA	None	0	0	0	2	0	64	heart.e13.5,heart.P0	NA	forebrain.e11.5,forebrain.e12.5,forebrain.e13.5,forebrain.e14.5,forebrain.e15.5,forebrain.e16.5,forebrain.P0,midbrain.e11.5,midbrain.e12.5,midbrain.e13.5,midbrain.e14.5,midbrain.e15.5,midbrain.e16.5,midbrain.P0,hindbrain.e11.5,hindbrain.e12.5,hindbrain.e13.5,hindbrain.e14.5,hindbrain.e15.5,hindbrain.e16.5,hindbrain.P0,heart.e11.5,heart.e12.5,heart.e14.5,heart.e15.5,heart.e16.5,liver.e11.5,liver.e…
chr1	58277326	58279326	342	ENSMUST00000114366.2	ENSMUSG00000079554.2	FALSE	0	NA	NA	NA	NA	NA	None	0	0	0	0	0	66	NA	NA	forebrain.e11.5,forebrain.e12.5,forebrain.e13.5,forebrain.e14.5,forebrain.e15.5,forebrain.e16.5,forebrain.P0,midbrain.e11.5,midbrain.e12.5,midbrain.e13.5,midbrain.e14.5,midbrain.e15.5,midbrain.e16.5,midbrain.P0,hindbrain.e11.5,hindbrain.e12.5,hindbrain.e13.5,hindbrain.e14.5,hindbrain.e15.5,hindbrain.e16.5,hindbrain.P0,heart.e11.5,heart.e12.5,heart.e13.5,heart.e14.5,heart.e15.5,heart.e16.5,heart.P…
chr1	58391898	58394470	343	ENSMUST00000050552.14,ENSMUST00000188898.6,ENSMUST00000186949.1	ENSMUSG00000051223.14,ENSMUSG00000051223.14,ENSMUSG00000051223.14	TRUE	1	1149	95	637	16.5	55.4	K4	0	0	0	0	66	0	NA	forebrain.e11.5,forebrain.e12.5,forebrain.e13.5,forebrain.e14.5,forebrain.e15.5,forebrain.e16.5,forebrain.P0,midbrain.e11.5,midbrain.e12.5,midbrain.e13.5,midbrain.e14.5,midbrain.e15.5,midbrain.e16.5,midbrain.P0,hindbrain.e11.5,hindbrain.e12.5,hindbrain.e13.5,hindbrain.e14.5,hindbrain.e15.5,hindbrain.e16.5,hindbrain.P0,heart.e11.5,heart.e12.5,heart.e13.5,heart.e14.5,heart.e15.5,heart.e16.5,heart.P…	NA
chr1	58423066	58425066	344	ENSMUST00000034868.13	ENSMUSG00000026034.17	TRUE	1	787	80	488	20.3	62	K4	0	0	0	0	66	0	NA	forebrain.e11.5,forebrain.e12.5,forebrain.e13.5,forebrain.e14.5,forebrain.e15.5,forebrain.e16.5,forebrain.P0,midbrain.e11.5,midbrain.e12.5,midbrain.e13.5,midbrain.e14.5,midbrain.e15.5,midbrain.e16.5,midbrain.P0,hindbrain.e11.5,hindbrain.e12.5,hindbrain.e13.5,hindbrain.e14.5,hindbrain.e15.5,hindbrain.e16.5,hindbrain.P0,heart.e11.5,heart.e12.5,heart.e13.5,heart.e14.5,heart.e15.5,heart.e16.5,heart.P…	NA
chr1	58444151	58448631	345	ENSMUST00000087521.12,ENSMUST00000114337.7,ENSMUST00000114345.8,ENSMUST00000117069.7,ENSMUST00000114348.7,ENSMUST00000190048.6,ENSMUST00000185990.1,ENSMUST00000081677.11,ENSMUST00000151272.1,ENSMUST00000171597.1	ENSMUSG00000026036.17,ENSMUSG00000026036.17,ENSMUSG00000026035.15,ENSMUSG00000026035.15,ENSMUSG00000026035.15,ENSMUSG00000026035.15,ENSMUSG00000026035.15,ENSMUSG00000026035.15,ENSMUSG00000026036.17,ENSMUSG00000026036.17	TRUE	1	464	31	285	13.4	61.4	K4,None	0,0	0,0	0,0	0	66	0	NA	forebrain.e11.5,forebrain.e12.5,forebrain.e13.5,forebrain.e14.5,forebrain.e15.5,forebrain.e16.5,forebrain.P0,midbrain.e11.5,midbrain.e12.5,midbrain.e13.5,midbrain.e14.5,midbrain.e15.5,midbrain.e16.5,midbrain.P0,hindbrain.e11.5,hindbrain.e12.5,hindbrain.e13.5,hindbrain.e14.5,hindbrain.e15.5,hindbrain.e16.5,hindbrain.P0,heart.e11.5,heart.e12.5,heart.e13.5,heart.e14.5,heart.e15.5,heart.e16.5,heart.P…	NA
chr1	58500416	58502416	346	ENSMUST00000114325.7	ENSMUSG00000026037.14	FALSE	0	NA	NA	NA	NA	NA	None	0	0	0	0	0	66	NA	NA	forebrain.e11.5,forebrain.e12.5,forebrain.e13.5,forebrain.e14.5,forebrain.e15.5,forebrain.e16.5,forebrain.P0,midbrain.e11.5,midbrain.e12.5,midbrain.e13.5,midbrain.e14.5,midbrain.e15.5,midbrain.e16.5,midbrain.P0,hindbrain.e11.5,hindbrain.e12.5,hindbrain.e13.5,hindbrain.e14.5,hindbrain.e15.5,hindbrain.e16.5,hindbrain.P0,heart.e11.5,heart.e12.5,heart.e13.5,heart.e14.5,heart.e15.5,heart.e16.5,heart.P…
chr1	58503925	58506109	347	ENSMUST00000190695.1,ENSMUST00000191206.1,ENSMUST00000027198.11	ENSMUSG00000026037.14,ENSMUSG00000026037.14,ENSMUSG00000026037.14	TRUE	1	619	65	430	21	69.5	K4	0	0	0	0	35	31	NA	forebrain.e11.5,forebrain.e13.5,forebrain.e14.5,forebrain.e15.5,forebrain.e16.5,forebrain.P0,midbrain.e13.5,midbrain.e15.5,midbrain.P0,hindbrain.e11.5,hindbrain.e12.5,hindbrain.e13.5,hindbrain.e14.5,hindbrain.e15.5,hindbrain.P0,heart.e11.5,heart.e15.5,liver.e11.5,liver.e13.5,liver.e14.5,liver.e15.5,liver.e16.5,intestine.e15.5,intestine.P0,kidney.e14.5,kidney.e15.5,kidney.P0,lung.P0,stomach.e15.5,…	forebrain.e12.5,midbrain.e11.5,midbrain.e12.5,midbrain.e14.5,midbrain.e16.5,hindbrain.e16.5,heart.e12.5,heart.e13.5,heart.e14.5,heart.e16.5,heart.P0,liver.e12.5,liver.P0,intestine.e14.5,intestine.e16.5,kidney.e16.5,lung.e14.5,lung.e15.5,lung.e16.5,stomach.e14.5,stomach.e16.5,neural-tube.e12.5,limb.e11.5,limb.e12.5,limb.e14.5,limb.e15.5,facial-prominence.e11.5,facial-prominence.e12.5,facial-promin…
chr1	58585191	58587384	348	ENSMUST00000038372.13,ENSMUST00000097724.9,ENSMUST00000161000.1,ENSMUST00000161600.7,ENSMUST00000027193.8	ENSMUSG00000038174.14,ENSMUSG00000038174.14,ENSMUSG00000038174.14,ENSMUSG00000038174.14,ENSMUSG00000026032.8	TRUE	1	508	40	328	15.7	64.6	K4,K4	0,0	0,0	0,0	0	64	2	NA	forebrain.e11.5,forebrain.e12.5,forebrain.e13.5,forebrain.e14.5,forebrain.e15.5,forebrain.e16.5,forebrain.P0,midbrain.e12.5,midbrain.e13.5,midbrain.e14.5,midbrain.e15.5,midbrain.e16.5,midbrain.P0,hindbrain.e11.5,hindbrain.e12.5,hindbrain.e13.5,hindbrain.e14.5,hindbrain.e15.5,hindbrain.e16.5,hindbrain.P0,heart.e11.5,heart.e12.5,heart.e13.5,heart.e14.5,heart.e15.5,heart.e16.5,heart.P0,liver.e11.5,l…	midbrain.e11.5,kidney.e14.5
chr1	58691442	58693442	349	ENSMUST00000191565.6	ENSMUSG00000047528.13	FALSE	0	NA	NA	NA	NA	NA	NA	NA	NA	NA	0	0	66	NA	NA	forebrain.e11.5,forebrain.e12.5,forebrain.e13.5,forebrain.e14.5,forebrain.e15.5,forebrain.e16.5,forebrain.P0,midbrain.e11.5,midbrain.e12.5,midbrain.e13.5,midbrain.e14.5,midbrain.e15.5,midbrain.e16.5,midbrain.P0,hindbrain.e11.5,hindbrain.e12.5,hindbrain.e13.5,hindbrain.e14.5,hindbrain.e15.5,hindbrain.e16.5,hindbrain.P0,heart.e11.5,heart.e12.5,heart.e13.5,heart.e14.5,heart.e15.5,heart.e16.5,heart.P…
chr1	58694953	58696989	350	ENSMUST00000055313.13,ENSMUST00000188772.6	ENSMUSG00000047528.13,ENSMUSG00000047528.13	FALSE	0	NA	NA	NA	NA	NA	NA	NA	NA	NA	0	0	66	NA	NA	forebrain.e11.5,forebrain.e12.5,forebrain.e13.5,forebrain.e14.5,forebrain.e15.5,forebrain.e16.5,forebrain.P0,midbrain.e11.5,midbrain.e12.5,midbrain.e13.5,midbrain.e14.5,midbrain.e15.5,midbrain.e16.5,midbrain.P0,hindbrain.e11.5,hindbrain.e12.5,hindbrain.e13.5,hindbrain.e14.5,hindbrain.e15.5,hindbrain.e16.5,hindbrain.P0,heart.e11.5,heart.e12.5,heart.e13.5,heart.e14.5,heart.e15.5,heart.e16.5,heart.P…
chr1	58710551	58714317	351	ENSMUST00000097722.8,ENSMUST00000114313.7,ENSMUST00000114309.7,ENSMUST00000069333.7	ENSMUSG00000026031.15,ENSMUSG00000026031.15,ENSMUSG00000026031.15,ENSMUSG00000026031.15	TRUE	2	595	61	388	20.4871	65.2165	K4	0	0	0	0	66	0	NA	forebrain.e11.5,forebrain.e12.5,forebrain.e13.5,forebrain.e14.5,forebrain.e15.5,forebrain.e16.5,forebrain.P0,midbrain.e11.5,midbrain.e12.5,midbrain.e13.5,midbrain.e14.5,midbrain.e15.5,midbrain.e16.5,midbrain.P0,hindbrain.e11.5,hindbrain.e12.5,hindbrain.e13.5,hindbrain.e14.5,hindbrain.e15.5,hindbrain.e16.5,hindbrain.P0,heart.e11.5,heart.e12.5,heart.e13.5,heart.e14.5,heart.e15.5,heart.e16.5,heart.P…	NA
chr1	58794374	58796477	352	ENSMUST00000027189.14,ENSMUST00000191201.6	ENSMUSG00000026029.14,ENSMUSG00000026029.14	TRUE	1	270	28	183	20.7	67.8	K4	1	0	0	1	40	25	neural-tube.e13.5	forebrain.e16.5,hindbrain.P0,heart.e11.5,heart.e12.5,heart.e13.5,heart.e14.5,heart.e15.5,heart.e16.5,heart.P0,liver.e11.5,liver.e12.5,liver.e13.5,liver.e14.5,liver.e15.5,liver.e16.5,liver.P0,intestine.e14.5,intestine.e15.5,intestine.e16.5,intestine.P0,kidney.e14.5,kidney.e15.5,kidney.e16.5,kidney.P0,lung.e14.5,lung.e15.5,lung.e16.5,lung.P0,stomach.e14.5,stomach.e15.5,stomach.e16.5,stomach.P0,limb…	forebrain.e11.5,forebrain.e12.5,forebrain.e13.5,forebrain.e14.5,forebrain.e15.5,forebrain.P0,midbrain.e11.5,midbrain.e12.5,midbrain.e13.5,midbrain.e14.5,midbrain.e15.5,midbrain.e16.5,midbrain.P0,hindbrain.e11.5,hindbrain.e12.5,hindbrain.e13.5,hindbrain.e14.5,hindbrain.e15.5,hindbrain.e16.5,neural-tube.e11.5,neural-tube.e12.5,neural-tube.e14.5,neural-tube.e15.5,limb.e11.5,facial-prominence.e11.5
chr1	58801502	58803653	353	ENSMUST00000165549.7,ENSMUST00000190213.1	ENSMUSG00000026029.14,ENSMUSG00000026029.14	FALSE	0	NA	NA	NA	NA	NA	None	0	0	0	0	2	64	NA	heart.P0,liver.P0	forebrain.e11.5,forebrain.e12.5,forebrain.e13.5,forebrain.e14.5,forebrain.e15.5,forebrain.e16.5,forebrain.P0,midbrain.e11.5,midbrain.e12.5,midbrain.e13.5,midbrain.e14.5,midbrain.e15.5,midbrain.e16.5,midbrain.P0,hindbrain.e11.5,hindbrain.e12.5,hindbrain.e13.5,hindbrain.e14.5,hindbrain.e15.5,hindbrain.e16.5,hindbrain.P0,heart.e11.5,heart.e12.5,heart.e13.5,heart.e14.5,heart.e15.5,heart.e16.5,liver.e…
chr1	58945337	58947337	354	ENSMUST00000174120.1	ENSMUSG00000026028.12	FALSE	0	NA	NA	NA	NA	NA	None	0	0	0	0	0	66	NA	NA	forebrain.e11.5,forebrain.e12.5,forebrain.e13.5,forebrain.e14.5,forebrain.e15.5,forebrain.e16.5,forebrain.P0,midbrain.e11.5,midbrain.e12.5,midbrain.e13.5,midbrain.e14.5,midbrain.e15.5,midbrain.e16.5,midbrain.P0,hindbrain.e11.5,hindbrain.e12.5,hindbrain.e13.5,hindbrain.e14.5,hindbrain.e15.5,hindbrain.e16.5,hindbrain.P0,heart.e11.5,heart.e12.5,heart.e13.5,heart.e14.5,heart.e15.5,heart.e16.5,heart.P…
chr1	58972429	58974522	355	ENSMUST00000173590.1,ENSMUST00000027186.11,ENSMUST00000114296.7,ENSMUST00000027185.10	ENSMUSG00000026028.12,ENSMUSG00000026028.12,ENSMUSG00000026027.13,ENSMUSG00000026027.13	TRUE	1	907	83	627	18.3	69.1	K4	0	0	0	0	64	2	NA	forebrain.e12.5,forebrain.e13.5,forebrain.e14.5,forebrain.e15.5,forebrain.e16.5,forebrain.P0,midbrain.e11.5,midbrain.e12.5,midbrain.e13.5,midbrain.e14.5,midbrain.e15.5,midbrain.e16.5,midbrain.P0,hindbrain.e11.5,hindbrain.e12.5,hindbrain.e13.5,hindbrain.e14.5,hindbrain.e15.5,hindbrain.e16.5,hindbrain.P0,heart.e11.5,heart.e12.5,heart.e13.5,heart.e14.5,heart.e15.5,heart.e16.5,heart.P0,liver.e11.5,li…	forebrain.e11.5,limb.e11.5
chr1	58990058	58992058	356	ENSMUST00000152318.1	ENSMUSG00000026027.13	FALSE	0	NA	NA	NA	NA	NA	NA	NA	NA	NA	0	0	66	NA	NA	forebrain.e11.5,forebrain.e12.5,forebrain.e13.5,forebrain.e14.5,forebrain.e15.5,forebrain.e16.5,forebrain.P0,midbrain.e11.5,midbrain.e12.5,midbrain.e13.5,midbrain.e14.5,midbrain.e15.5,midbrain.e16.5,midbrain.P0,hindbrain.e11.5,hindbrain.e12.5,hindbrain.e13.5,hindbrain.e14.5,hindbrain.e15.5,hindbrain.e16.5,hindbrain.P0,heart.e11.5,heart.e12.5,heart.e13.5,heart.e14.5,heart.e15.5,heart.e16.5,heart.P…
chr1	59093900	59095900	357	ENSMUST00000097080.3	ENSMUSG00000072295.5	FALSE	0	NA	NA	NA	NA	NA	None	0	0	0	0	0	66	NA	NA	forebrain.e11.5,forebrain.e12.5,forebrain.e13.5,forebrain.e14.5,forebrain.e15.5,forebrain.e16.5,forebrain.P0,midbrain.e11.5,midbrain.e12.5,midbrain.e13.5,midbrain.e14.5,midbrain.e15.5,midbrain.e16.5,midbrain.P0,hindbrain.e11.5,hindbrain.e12.5,hindbrain.e13.5,hindbrain.e14.5,hindbrain.e15.5,hindbrain.e16.5,hindbrain.P0,heart.e11.5,heart.e12.5,heart.e13.5,heart.e14.5,heart.e15.5,heart.e16.5,heart.P…
chr1	59118806	59121408	358	ENSMUST00000087475.10,ENSMUST00000094917.9,ENSMUST00000190014.6,ENSMUST00000186794.6,ENSMUST00000186395.1	ENSMUSG00000038079.14,ENSMUSG00000038079.14,ENSMUSG00000038079.14,ENSMUSG00000038079.14,ENSMUSG00000038079.14	TRUE	1	658	68	460	20.7	69.9	K4	0	0	0	0	64	2	NA	forebrain.e11.5,forebrain.e12.5,forebrain.e13.5,forebrain.e14.5,forebrain.e15.5,forebrain.e16.5,forebrain.P0,midbrain.e11.5,midbrain.e12.5,midbrain.e13.5,midbrain.e14.5,midbrain.e15.5,midbrain.e16.5,midbrain.P0,hindbrain.e11.5,hindbrain.e12.5,hindbrain.e13.5,hindbrain.e14.5,hindbrain.e15.5,hindbrain.e16.5,hindbrain.P0,heart.e11.5,heart.e12.5,heart.e13.5,heart.e14.5,heart.e15.5,heart.e16.5,heart.P…	liver.e15.5,liver.e16.5
chr1	59157661	59159668	359	ENSMUST00000186477.1,ENSMUST00000191200.6	ENSMUSG00000079550.9,ENSMUSG00000079550.9	FALSE	0	NA	NA	NA	NA	NA	None	0	0	0	0	0	66	NA	NA	forebrain.e11.5,forebrain.e12.5,forebrain.e13.5,forebrain.e14.5,forebrain.e15.5,forebrain.e16.5,forebrain.P0,midbrain.e11.5,midbrain.e12.5,midbrain.e13.5,midbrain.e14.5,midbrain.e15.5,midbrain.e16.5,midbrain.P0,hindbrain.e11.5,hindbrain.e12.5,hindbrain.e13.5,hindbrain.e14.5,hindbrain.e15.5,hindbrain.e16.5,hindbrain.P0,heart.e11.5,heart.e12.5,heart.e13.5,heart.e14.5,heart.e15.5,heart.e16.5,heart.P…
chr1	59160636	59164389	360	ENSMUST00000078874.13,ENSMUST00000066374.13,ENSMUST00000114275.8	ENSMUSG00000079550.9,ENSMUSG00000079550.9,ENSMUSG00000079550.9	FALSE	0	NA	NA	NA	NA	NA	NA	NA	NA	NA	1	0	65	forebrain.e11.5	NA	forebrain.e12.5,forebrain.e13.5,forebrain.e14.5,forebrain.e15.5,forebrain.e16.5,forebrain.P0,midbrain.e11.5,midbrain.e12.5,midbrain.e13.5,midbrain.e14.5,midbrain.e15.5,midbrain.e16.5,midbrain.P0,hindbrain.e11.5,hindbrain.e12.5,hindbrain.e13.5,hindbrain.e14.5,hindbrain.e15.5,hindbrain.e16.5,hindbrain.P0,heart.e11.5,heart.e12.5,heart.e13.5,heart.e14.5,heart.e15.5,heart.e16.5,heart.P0,liver.e11.5,li…
chr1	59236093	59238231	361	ENSMUST00000163058.1,ENSMUST00000160945.1,ENSMUST00000027178.12	ENSMUSG00000026024.14,ENSMUSG00000026024.14,ENSMUSG00000026024.14	TRUE	1	574	61	391	21.3	68.1	K4	0	0	0	0	63	3	NA	forebrain.e11.5,forebrain.e12.5,forebrain.e13.5,forebrain.e14.5,forebrain.e15.5,forebrain.e16.5,forebrain.P0,midbrain.e12.5,midbrain.e13.5,midbrain.e14.5,midbrain.e15.5,midbrain.e16.5,midbrain.P0,hindbrain.e11.5,hindbrain.e12.5,hindbrain.e13.5,hindbrain.e14.5,hindbrain.e15.5,hindbrain.e16.5,hindbrain.P0,heart.e11.5,heart.e12.5,heart.e13.5,heart.e14.5,heart.e15.5,heart.e16.5,heart.P0,liver.e11.5,l…	midbrain.e11.5,neural-tube.e12.5,limb.e11.5
chr1	59255906	59257907	362	ENSMUST00000160662.7,ENSMUST00000114248.2	ENSMUSG00000026023.16,ENSMUSG00000026023.16	FALSE	0	NA	NA	NA	NA	NA	NA	NA	NA	NA	3	0	63	midbrain.e12.5,heart.e15.5,liver.e11.5	NA	forebrain.e11.5,forebrain.e12.5,forebrain.e13.5,forebrain.e14.5,forebrain.e15.5,forebrain.e16.5,forebrain.P0,midbrain.e11.5,midbrain.e13.5,midbrain.e14.5,midbrain.e15.5,midbrain.e16.5,midbrain.P0,hindbrain.e11.5,hindbrain.e12.5,hindbrain.e13.5,hindbrain.e14.5,hindbrain.e15.5,hindbrain.e16.5,hindbrain.P0,heart.e11.5,heart.e12.5,heart.e13.5,heart.e14.5,heart.e16.5,heart.P0,liver.e12.5,liver.e13.5,l…
chr1	59481424	59483424	363	ENSMUST00000114246.3	ENSMUSG00000041075.8	TRUE	1	1986	185	1293	18.6	65.1	K4	0	0	0	0	50	16	NA	forebrain.e11.5,forebrain.e12.5,forebrain.e13.5,forebrain.e15.5,forebrain.e16.5,forebrain.P0,midbrain.e11.5,midbrain.e13.5,midbrain.e16.5,hindbrain.e11.5,hindbrain.e12.5,hindbrain.e13.5,hindbrain.e15.5,hindbrain.e16.5,hindbrain.P0,heart.e14.5,heart.e15.5,heart.e16.5,heart.P0,liver.e11.5,liver.P0,intestine.e14.5,intestine.e15.5,intestine.e16.5,intestine.P0,kidney.e14.5,kidney.e15.5,kidney.e16.5,ki…	forebrain.e14.5,midbrain.e12.5,midbrain.e14.5,midbrain.e15.5,midbrain.P0,hindbrain.e14.5,heart.e11.5,heart.e12.5,heart.e13.5,liver.e12.5,liver.e13.5,liver.e14.5,liver.e15.5,liver.e16.5,neural-tube.e14.5,neural-tube.e15.5
chr1	59515264	59517264	364	ENSMUST00000114243.7	ENSMUSG00000047361.15	FALSE	0	NA	NA	NA	NA	NA	K4	0	0	0	2	25	39	liver.e13.5,liver.e16.5	forebrain.e12.5,forebrain.e14.5,midbrain.e13.5,midbrain.e14.5,hindbrain.e11.5,hindbrain.e14.5,hindbrain.P0,heart.e11.5,heart.e12.5,heart.e13.5,heart.e14.5,heart.P0,liver.e11.5,intestine.e14.5,kidney.P0,lung.e14.5,lung.e16.5,stomach.P0,neural-tube.e14.5,limb.e12.5,limb.e14.5,facial-prominence.e11.5,facial-prominence.e12.5,facial-prominence.e13.5,facial-prominence.e14.5	forebrain.e11.5,forebrain.e13.5,forebrain.e15.5,forebrain.e16.5,forebrain.P0,midbrain.e11.5,midbrain.e12.5,midbrain.e15.5,midbrain.e16.5,midbrain.P0,hindbrain.e12.5,hindbrain.e13.5,hindbrain.e15.5,hindbrain.e16.5,heart.e15.5,heart.e16.5,liver.e12.5,liver.e14.5,liver.e15.5,liver.P0,intestine.e15.5,intestine.e16.5,intestine.P0,kidney.e14.5,kidney.e15.5,kidney.e16.5,lung.e15.5,lung.P0,stomach.e14.5,…
chr1	59523294	59525294	365	ENSMUST00000186434.1	ENSMUSG00000047361.15	FALSE	0	NA	NA	NA	NA	NA	NA	NA	NA	NA	0	0	66	NA	NA	forebrain.e11.5,forebrain.e12.5,forebrain.e13.5,forebrain.e14.5,forebrain.e15.5,forebrain.e16.5,forebrain.P0,midbrain.e11.5,midbrain.e12.5,midbrain.e13.5,midbrain.e14.5,midbrain.e15.5,midbrain.e16.5,midbrain.P0,hindbrain.e11.5,hindbrain.e12.5,hindbrain.e13.5,hindbrain.e14.5,hindbrain.e15.5,hindbrain.e16.5,hindbrain.P0,heart.e11.5,heart.e12.5,heart.e13.5,heart.e14.5,heart.e15.5,heart.e16.5,heart.P…
chr1	59629323	59631323	366	ENSMUST00000190490.1	ENSMUSG00000047361.15	FALSE	0	NA	NA	NA	NA	NA	NA	NA	NA	NA	0	0	66	NA	NA	forebrain.e11.5,forebrain.e12.5,forebrain.e13.5,forebrain.e14.5,forebrain.e15.5,forebrain.e16.5,forebrain.P0,midbrain.e11.5,midbrain.e12.5,midbrain.e13.5,midbrain.e14.5,midbrain.e15.5,midbrain.e16.5,midbrain.P0,hindbrain.e11.5,hindbrain.e12.5,hindbrain.e13.5,hindbrain.e14.5,hindbrain.e15.5,hindbrain.e16.5,hindbrain.P0,heart.e11.5,heart.e12.5,heart.e13.5,heart.e14.5,heart.e15.5,heart.e16.5,heart.P…
chr1	59669739	59671834	367	ENSMUST00000185265.1,ENSMUST00000091374.8	ENSMUSG00000026021.15,ENSMUSG00000026021.15	TRUE	1	204	20	125	19.6	61.3	K4	0	0	0	0	66	0	NA	forebrain.e11.5,forebrain.e12.5,forebrain.e13.5,forebrain.e14.5,forebrain.e15.5,forebrain.e16.5,forebrain.P0,midbrain.e11.5,midbrain.e12.5,midbrain.e13.5,midbrain.e14.5,midbrain.e15.5,midbrain.e16.5,midbrain.P0,hindbrain.e11.5,hindbrain.e12.5,hindbrain.e13.5,hindbrain.e14.5,hindbrain.e15.5,hindbrain.e16.5,hindbrain.P0,heart.e11.5,heart.e12.5,heart.e13.5,heart.e14.5,heart.e15.5,heart.e16.5,heart.P…	NA
chr1	59683977	59686021	368	ENSMUST00000027174.9,ENSMUST00000190231.6,ENSMUST00000191142.6,ENSMUST00000185772.6	ENSMUSG00000026020.9,ENSMUSG00000026020.9,ENSMUSG00000026020.9,ENSMUSG00000026020.9	TRUE	1	359	35	208	19.5	57.9	K4	0	0	0	0	54	12	NA	forebrain.e11.5,forebrain.e14.5,forebrain.P0,midbrain.e11.5,midbrain.e12.5,midbrain.e13.5,midbrain.e14.5,midbrain.e16.5,midbrain.P0,hindbrain.e11.5,hindbrain.e12.5,hindbrain.e14.5,hindbrain.e16.5,hindbrain.P0,heart.e11.5,heart.e12.5,heart.e15.5,heart.e16.5,heart.P0,liver.e11.5,liver.e13.5,liver.e14.5,liver.e15.5,liver.e16.5,liver.P0,intestine.e14.5,intestine.e15.5,intestine.e16.5,intestine.P0,kid…	forebrain.e12.5,forebrain.e13.5,forebrain.e15.5,forebrain.e16.5,midbrain.e15.5,hindbrain.e13.5,hindbrain.e15.5,heart.e13.5,heart.e14.5,liver.e12.5,lung.e15.5,neural-tube.e13.5
chr1	59703198	59705709	369	ENSMUST00000187837.6,ENSMUST00000188390.1	ENSMUSG00000026020.9,ENSMUSG00000026020.9	FALSE	0	NA	NA	NA	NA	NA	NA	NA	NA	NA	0	0	66	NA	NA	forebrain.e11.5,forebrain.e12.5,forebrain.e13.5,forebrain.e14.5,forebrain.e15.5,forebrain.e16.5,forebrain.P0,midbrain.e11.5,midbrain.e12.5,midbrain.e13.5,midbrain.e14.5,midbrain.e15.5,midbrain.e16.5,midbrain.P0,hindbrain.e11.5,hindbrain.e12.5,hindbrain.e13.5,hindbrain.e14.5,hindbrain.e15.5,hindbrain.e16.5,hindbrain.P0,heart.e11.5,heart.e12.5,heart.e13.5,heart.e14.5,heart.e15.5,heart.e16.5,heart.P…
chr1	59762400	59764400	370	ENSMUST00000087435.6	ENSMUSG00000067336.6	TRUE	1	1428	142	887	19.9	62.1	K4	0	0	0	0	65	1	NA	forebrain.e11.5,forebrain.e12.5,forebrain.e13.5,forebrain.e14.5,forebrain.e15.5,forebrain.e16.5,forebrain.P0,midbrain.e11.5,midbrain.e12.5,midbrain.e13.5,midbrain.e14.5,midbrain.e15.5,midbrain.e16.5,midbrain.P0,hindbrain.e11.5,hindbrain.e12.5,hindbrain.e13.5,hindbrain.e14.5,hindbrain.e15.5,hindbrain.e16.5,hindbrain.P0,heart.e11.5,heart.e12.5,heart.e13.5,heart.e14.5,heart.e15.5,heart.e16.5,heart.P…	liver.e15.5
chr1	59912006	59914006	371	ENSMUST00000036540.11	ENSMUSG00000041040.12	TRUE	1	1342	118	772	17.6	57.5	K4	0	0	0	0	66	0	NA	forebrain.e11.5,forebrain.e12.5,forebrain.e13.5,forebrain.e14.5,forebrain.e15.5,forebrain.e16.5,forebrain.P0,midbrain.e11.5,midbrain.e12.5,midbrain.e13.5,midbrain.e14.5,midbrain.e15.5,midbrain.e16.5,midbrain.P0,hindbrain.e11.5,hindbrain.e12.5,hindbrain.e13.5,hindbrain.e14.5,hindbrain.e15.5,hindbrain.e16.5,hindbrain.P0,heart.e11.5,heart.e12.5,heart.e13.5,heart.e14.5,heart.e15.5,heart.e16.5,heart.P…	NA
chr1	60027229	60029229	372	ENSMUST00000189776.1	ENSMUSG00000026018.12	FALSE	0	NA	NA	NA	NA	NA	NA	NA	NA	NA	0	0	66	NA	NA	forebrain.e11.5,forebrain.e12.5,forebrain.e13.5,forebrain.e14.5,forebrain.e15.5,forebrain.e16.5,forebrain.P0,midbrain.e11.5,midbrain.e12.5,midbrain.e13.5,midbrain.e14.5,midbrain.e15.5,midbrain.e16.5,midbrain.P0,hindbrain.e11.5,hindbrain.e12.5,hindbrain.e13.5,hindbrain.e14.5,hindbrain.e15.5,hindbrain.e16.5,hindbrain.P0,heart.e11.5,heart.e12.5,heart.e13.5,heart.e14.5,heart.e15.5,heart.e16.5,heart.P…
chr1	60042087	60044122	373	ENSMUST00000027172.12,ENSMUST00000191251.6	ENSMUSG00000026018.12,ENSMUSG00000026018.12	TRUE	1	853	81	491	19	57.6	K4+K27	1	1	0	19	5	42	midbrain.e12.5,heart.e11.5,heart.e13.5,heart.P0,liver.e11.5,liver.e12.5,liver.e13.5,liver.e14.5,liver.e15.5,liver.e16.5,intestine.e14.5,intestine.e15.5,intestine.P0,kidney.e16.5,lung.e15.5,lung.e16.5,limb.e15.5,facial-prominence.e13.5,facial-prominence.e15.5	forebrain.P0,midbrain.P0,hindbrain.e15.5,hindbrain.P0,neural-tube.e14.5	forebrain.e11.5,forebrain.e12.5,forebrain.e13.5,forebrain.e14.5,forebrain.e15.5,forebrain.e16.5,midbrain.e11.5,midbrain.e13.5,midbrain.e14.5,midbrain.e15.5,midbrain.e16.5,hindbrain.e11.5,hindbrain.e12.5,hindbrain.e13.5,hindbrain.e14.5,hindbrain.e16.5,heart.e12.5,heart.e14.5,heart.e15.5,heart.e16.5,liver.P0,intestine.e16.5,kidney.e14.5,kidney.e15.5,kidney.P0,lung.e14.5,lung.P0,stomach.e14.5,stomac…
chr1	60096908	60099645	374	ENSMUST00000027173.14,ENSMUST00000143342.7,ENSMUST00000141417.2,ENSMUST00000122038.7,ENSMUST00000124986.7,ENSMUST00000117438.7	ENSMUSG00000026019.15,ENSMUSG00000026019.15,ENSMUSG00000026019.15,ENSMUSG00000026019.15,ENSMUSG00000026017.13,ENSMUSG00000026019.15	TRUE	1	621	62	419	20	67.5	K4,K4	0,0	0,0	0,0	0	66	0	NA	forebrain.e11.5,forebrain.e12.5,forebrain.e13.5,forebrain.e14.5,forebrain.e15.5,forebrain.e16.5,forebrain.P0,midbrain.e11.5,midbrain.e12.5,midbrain.e13.5,midbrain.e14.5,midbrain.e15.5,midbrain.e16.5,midbrain.P0,hindbrain.e11.5,hindbrain.e12.5,hindbrain.e13.5,hindbrain.e14.5,hindbrain.e15.5,hindbrain.e16.5,hindbrain.P0,heart.e11.5,heart.e12.5,heart.e13.5,heart.e14.5,heart.e15.5,heart.e16.5,heart.P…	NA
chr1	60104344	60106344	375	ENSMUST00000187978.6	ENSMUSG00000026017.13	FALSE	0	NA	NA	NA	NA	NA	NA	NA	NA	NA	0	0	66	NA	NA	forebrain.e11.5,forebrain.e12.5,forebrain.e13.5,forebrain.e14.5,forebrain.e15.5,forebrain.e16.5,forebrain.P0,midbrain.e11.5,midbrain.e12.5,midbrain.e13.5,midbrain.e14.5,midbrain.e15.5,midbrain.e16.5,midbrain.P0,hindbrain.e11.5,hindbrain.e12.5,hindbrain.e13.5,hindbrain.e14.5,hindbrain.e15.5,hindbrain.e16.5,hindbrain.P0,heart.e11.5,heart.e12.5,heart.e13.5,heart.e14.5,heart.e15.5,heart.e16.5,heart.P…
chr1	60107081	60109102	376	ENSMUST00000180952.7,ENSMUST00000027171.11	ENSMUSG00000026017.13,ENSMUSG00000026017.13	FALSE	0	NA	NA	NA	NA	NA	NA	NA	NA	NA	0	0	66	NA	NA	forebrain.e11.5,forebrain.e12.5,forebrain.e13.5,forebrain.e14.5,forebrain.e15.5,forebrain.e16.5,forebrain.P0,midbrain.e11.5,midbrain.e12.5,midbrain.e13.5,midbrain.e14.5,midbrain.e15.5,midbrain.e16.5,midbrain.P0,hindbrain.e11.5,hindbrain.e12.5,hindbrain.e13.5,hindbrain.e14.5,hindbrain.e15.5,hindbrain.e16.5,hindbrain.P0,heart.e11.5,heart.e12.5,heart.e13.5,heart.e14.5,heart.e15.5,heart.e16.5,heart.P…
chr1	60179599	60181599	377	ENSMUST00000160834.7	ENSMUSG00000073664.11	TRUE	1	275	30	196	21.8	71.3	NA	NA	NA	NA	0	66	0	NA	forebrain.e11.5,forebrain.e12.5,forebrain.e13.5,forebrain.e14.5,forebrain.e15.5,forebrain.e16.5,forebrain.P0,midbrain.e11.5,midbrain.e12.5,midbrain.e13.5,midbrain.e14.5,midbrain.e15.5,midbrain.e16.5,midbrain.P0,hindbrain.e11.5,hindbrain.e12.5,hindbrain.e13.5,hindbrain.e14.5,hindbrain.e15.5,hindbrain.e16.5,hindbrain.P0,heart.e11.5,heart.e12.5,heart.e13.5,heart.e14.5,heart.e15.5,heart.e16.5,heart.P…	NA
chr1	60221202	60223202	378	ENSMUST00000160980.2	ENSMUSG00000073664.11	FALSE	0	NA	NA	NA	NA	NA	NA	NA	NA	NA	0	0	66	NA	NA	forebrain.e11.5,forebrain.e12.5,forebrain.e13.5,forebrain.e14.5,forebrain.e15.5,forebrain.e16.5,forebrain.P0,midbrain.e11.5,midbrain.e12.5,midbrain.e13.5,midbrain.e14.5,midbrain.e15.5,midbrain.e16.5,midbrain.P0,hindbrain.e11.5,hindbrain.e12.5,hindbrain.e13.5,hindbrain.e14.5,hindbrain.e15.5,hindbrain.e16.5,hindbrain.P0,heart.e11.5,heart.e12.5,heart.e13.5,heart.e14.5,heart.e15.5,heart.e16.5,heart.P…
chr1	60259306	60261306	379	ENSMUST00000035569.11	ENSMUSG00000073664.11	FALSE	0	NA	NA	NA	NA	NA	NA	NA	NA	NA	0	0	66	NA	NA	forebrain.e11.5,forebrain.e12.5,forebrain.e13.5,forebrain.e14.5,forebrain.e15.5,forebrain.e16.5,forebrain.P0,midbrain.e11.5,midbrain.e12.5,midbrain.e13.5,midbrain.e14.5,midbrain.e15.5,midbrain.e16.5,midbrain.P0,hindbrain.e11.5,hindbrain.e12.5,hindbrain.e13.5,hindbrain.e14.5,hindbrain.e15.5,hindbrain.e16.5,hindbrain.P0,heart.e11.5,heart.e12.5,heart.e13.5,heart.e14.5,heart.e15.5,heart.e16.5,heart.P…
chr1	60277770	60279770	380	ENSMUST00000159344.1	ENSMUSG00000073664.11	FALSE	0	NA	NA	NA	NA	NA	NA	NA	NA	NA	0	0	66	NA	NA	forebrain.e11.5,forebrain.e12.5,forebrain.e13.5,forebrain.e14.5,forebrain.e15.5,forebrain.e16.5,forebrain.P0,midbrain.e11.5,midbrain.e12.5,midbrain.e13.5,midbrain.e14.5,midbrain.e15.5,midbrain.e16.5,midbrain.P0,hindbrain.e11.5,hindbrain.e12.5,hindbrain.e13.5,hindbrain.e14.5,hindbrain.e15.5,hindbrain.e16.5,hindbrain.P0,heart.e11.5,heart.e12.5,heart.e13.5,heart.e14.5,heart.e15.5,heart.e16.5,heart.P…
chr1	60342323	60344323	381	ENSMUST00000060608.12	ENSMUSG00000049439.13	TRUE	1	402	51	291	25.4	72.4	K4	0	0	0	0	66	0	NA	forebrain.e11.5,forebrain.e12.5,forebrain.e13.5,forebrain.e14.5,forebrain.e15.5,forebrain.e16.5,forebrain.P0,midbrain.e11.5,midbrain.e12.5,midbrain.e13.5,midbrain.e14.5,midbrain.e15.5,midbrain.e16.5,midbrain.P0,hindbrain.e11.5,hindbrain.e12.5,hindbrain.e13.5,hindbrain.e14.5,hindbrain.e15.5,hindbrain.e16.5,hindbrain.P0,heart.e11.5,heart.e12.5,heart.e13.5,heart.e14.5,heart.e15.5,heart.e16.5,heart.P…	NA
chr1	60408619	60410803	382	ENSMUST00000052332.14,ENSMUST00000188594.6,ENSMUST00000188618.6,ENSMUST00000189980.6,ENSMUST00000189082.6,ENSMUST00000187709.6	ENSMUSG00000026782.15,ENSMUSG00000026782.15,ENSMUSG00000026782.15,ENSMUSG00000026782.15,ENSMUSG00000026782.15,ENSMUSG00000026782.15	TRUE	1	973	103	604	21.2	62.1	K4	0	0	0	0	66	0	NA	forebrain.e11.5,forebrain.e12.5,forebrain.e13.5,forebrain.e14.5,forebrain.e15.5,forebrain.e16.5,forebrain.P0,midbrain.e11.5,midbrain.e12.5,midbrain.e13.5,midbrain.e14.5,midbrain.e15.5,midbrain.e16.5,midbrain.P0,hindbrain.e11.5,hindbrain.e12.5,hindbrain.e13.5,hindbrain.e14.5,hindbrain.e15.5,hindbrain.e16.5,hindbrain.P0,heart.e11.5,heart.e12.5,heart.e13.5,heart.e14.5,heart.e15.5,heart.e16.5,heart.P…	NA
chr1	60436083	60439942	383	ENSMUST00000185788.6,ENSMUST00000187400.6,ENSMUST00000186097.6,ENSMUST00000190158.1	ENSMUSG00000026782.15,ENSMUSG00000026782.15,ENSMUSG00000026782.15,ENSMUSG00000026782.15	FALSE	0	NA	NA	NA	NA	NA	NA	NA	NA	NA	0	0	66	NA	NA	forebrain.e11.5,forebrain.e12.5,forebrain.e13.5,forebrain.e14.5,forebrain.e15.5,forebrain.e16.5,forebrain.P0,midbrain.e11.5,midbrain.e12.5,midbrain.e13.5,midbrain.e14.5,midbrain.e15.5,midbrain.e16.5,midbrain.P0,hindbrain.e11.5,hindbrain.e12.5,hindbrain.e13.5,hindbrain.e14.5,hindbrain.e15.5,hindbrain.e16.5,hindbrain.P0,heart.e11.5,heart.e12.5,heart.e13.5,heart.e14.5,heart.e15.5,heart.e16.5,heart.P…
chr1	60498550	60500550	384	ENSMUST00000182085.7	ENSMUSG00000026014.15	FALSE	0	NA	NA	NA	NA	NA	NA	NA	NA	NA	0	0	66	NA	NA	forebrain.e11.5,forebrain.e12.5,forebrain.e13.5,forebrain.e14.5,forebrain.e15.5,forebrain.e16.5,forebrain.P0,midbrain.e11.5,midbrain.e12.5,midbrain.e13.5,midbrain.e14.5,midbrain.e15.5,midbrain.e16.5,midbrain.P0,hindbrain.e11.5,hindbrain.e12.5,hindbrain.e13.5,hindbrain.e14.5,hindbrain.e15.5,hindbrain.e16.5,hindbrain.P0,heart.e11.5,heart.e12.5,heart.e13.5,heart.e14.5,heart.e15.5,heart.e16.5,heart.P…
chr1	60565765	60568104	385	ENSMUST00000027168.11,ENSMUST00000090293.10,ENSMUST00000140485.7,ENSMUST00000142258.2	ENSMUSG00000026014.15,ENSMUSG00000026014.15,ENSMUSG00000026014.15,ENSMUSG00000026014.15	TRUE	1	1078	139	814	25.8	75.5	NA	NA	NA	NA	4	61	1	liver.e13.5,liver.e14.5,liver.e15.5,liver.e16.5	forebrain.e11.5,forebrain.e12.5,forebrain.e13.5,forebrain.e14.5,forebrain.e15.5,forebrain.e16.5,forebrain.P0,midbrain.e11.5,midbrain.e12.5,midbrain.e13.5,midbrain.e14.5,midbrain.e15.5,midbrain.e16.5,midbrain.P0,hindbrain.e11.5,hindbrain.e12.5,hindbrain.e13.5,hindbrain.e14.5,hindbrain.e15.5,hindbrain.e16.5,hindbrain.P0,heart.e11.5,heart.e12.5,heart.e13.5,heart.e14.5,heart.e15.5,heart.e16.5,heart.P…	liver.e12.5
chr1	60745358	60747358	386	ENSMUST00000027165.2	ENSMUSG00000026012.2	FALSE	0	NA	NA	NA	NA	NA	None	0	0	0	0	0	66	NA	NA	forebrain.e11.5,forebrain.e12.5,forebrain.e13.5,forebrain.e14.5,forebrain.e15.5,forebrain.e16.5,forebrain.P0,midbrain.e11.5,midbrain.e12.5,midbrain.e13.5,midbrain.e14.5,midbrain.e15.5,midbrain.e16.5,midbrain.P0,hindbrain.e11.5,hindbrain.e12.5,hindbrain.e13.5,hindbrain.e14.5,hindbrain.e15.5,hindbrain.e16.5,hindbrain.P0,heart.e11.5,heart.e12.5,heart.e13.5,heart.e14.5,heart.e15.5,heart.e16.5,heart.P…
chr1	60908025	60910171	387	ENSMUST00000027164.8,ENSMUST00000097720.3	ENSMUSG00000026011.13,ENSMUSG00000026011.13	FALSE	0	NA	NA	NA	NA	NA	None	0	0	0	0	0	66	NA	NA	forebrain.e11.5,forebrain.e12.5,forebrain.e13.5,forebrain.e14.5,forebrain.e15.5,forebrain.e16.5,forebrain.P0,midbrain.e11.5,midbrain.e12.5,midbrain.e13.5,midbrain.e14.5,midbrain.e15.5,midbrain.e16.5,midbrain.P0,hindbrain.e11.5,hindbrain.e12.5,hindbrain.e13.5,hindbrain.e14.5,hindbrain.e15.5,hindbrain.e16.5,hindbrain.P0,heart.e11.5,heart.e12.5,heart.e13.5,heart.e14.5,heart.e15.5,heart.e16.5,heart.P…
chr1	60976927	60978927	388	ENSMUST00000027162.11,ENSMUST00000102827.3	ENSMUSG00000026009.14,ENSMUSG00000026009.14	FALSE	0	NA	NA	NA	NA	NA	None	0	0	0	0	0	66	NA	NA	forebrain.e11.5,forebrain.e12.5,forebrain.e13.5,forebrain.e14.5,forebrain.e15.5,forebrain.e16.5,forebrain.P0,midbrain.e11.5,midbrain.e12.5,midbrain.e13.5,midbrain.e14.5,midbrain.e15.5,midbrain.e16.5,midbrain.P0,hindbrain.e11.5,hindbrain.e12.5,hindbrain.e13.5,hindbrain.e14.5,hindbrain.e15.5,hindbrain.e16.5,hindbrain.P0,heart.e11.5,heart.e12.5,heart.e13.5,heart.e14.5,heart.e15.5,heart.e16.5,heart.P…
chr1	61637824	61640243	389	ENSMUST00000075374.9,ENSMUST00000046673.10,ENSMUST00000094906.3	ENSMUSG00000052062.14,ENSMUSG00000052062.14,ENSMUSG00000052062.14	TRUE	1	670	78	485	23.3	72.4	K4+K27	1	1	0	0	33	33	NA	forebrain.e13.5,hindbrain.e14.5,hindbrain.P0,heart.e11.5,heart.e12.5,heart.e13.5,heart.e14.5,heart.e15.5,heart.e16.5,liver.e12.5,liver.P0,intestine.e14.5,intestine.e15.5,intestine.e16.5,intestine.P0,kidney.e14.5,kidney.e15.5,kidney.e16.5,kidney.P0,lung.e14.5,lung.e15.5,lung.e16.5,lung.P0,stomach.e14.5,stomach.e15.5,stomach.e16.5,stomach.P0,neural-tube.e11.5,neural-tube.e15.5,limb.e14.5,limb.e15.5…	forebrain.e11.5,forebrain.e12.5,forebrain.e14.5,forebrain.e15.5,forebrain.e16.5,forebrain.P0,midbrain.e11.5,midbrain.e12.5,midbrain.e13.5,midbrain.e14.5,midbrain.e15.5,midbrain.e16.5,midbrain.P0,hindbrain.e11.5,hindbrain.e12.5,hindbrain.e13.5,hindbrain.e15.5,hindbrain.e16.5,heart.P0,liver.e11.5,liver.e13.5,liver.e14.5,liver.e15.5,liver.e16.5,neural-tube.e12.5,neural-tube.e13.5,neural-tube.e14.5,l…
chr1	62702285	62704702	390	ENSMUST00000102822.8,ENSMUST00000075144.11,ENSMUST00000027112.12,ENSMUST00000114155.7,ENSMUST00000063594.12,ENSMUST00000114157.2	ENSMUSG00000025969.15,ENSMUSG00000025969.15,ENSMUSG00000025969.15,ENSMUSG00000025969.15,ENSMUSG00000025969.15,ENSMUSG00000025969.15	TRUE	1	910	86	589	18.9	64.7	K4+K27	1	1	1	7	34	25	liver.e11.5,liver.e12.5,liver.e13.5,liver.e14.5,liver.e15.5,liver.e16.5,liver.P0	forebrain.e16.5,forebrain.P0,midbrain.e14.5,midbrain.e15.5,hindbrain.e12.5,hindbrain.e13.5,hindbrain.e14.5,hindbrain.e15.5,hindbrain.e16.5,hindbrain.P0,heart.e15.5,intestine.e14.5,intestine.e15.5,intestine.e16.5,intestine.P0,lung.e14.5,lung.e15.5,lung.e16.5,lung.P0,stomach.e14.5,stomach.e15.5,stomach.e16.5,stomach.P0,neural-tube.e11.5,neural-tube.e12.5,neural-tube.e14.5,neural-tube.e15.5,limb.e11…	forebrain.e11.5,forebrain.e12.5,forebrain.e13.5,forebrain.e14.5,forebrain.e15.5,midbrain.e11.5,midbrain.e12.5,midbrain.e13.5,midbrain.e16.5,midbrain.P0,hindbrain.e11.5,heart.e11.5,heart.e12.5,heart.e13.5,heart.e14.5,heart.e16.5,heart.P0,kidney.e14.5,kidney.e15.5,kidney.e16.5,kidney.P0,neural-tube.e13.5,limb.e14.5,facial-prominence.e12.5,facial-prominence.e14.5
chr1	63113255	63115667	391	ENSMUST00000153992.1,ENSMUST00000165066.7,ENSMUST00000172416.7,ENSMUST00000137511.7,ENSMUST00000097718.8	ENSMUSG00000040865.15,ENSMUSG00000040865.15,ENSMUSG00000040865.15,ENSMUSG00000040865.15,ENSMUSG00000040865.15	TRUE	1	864	77	479	17.8	55.4	NA	NA	NA	NA	0	66	0	NA	forebrain.e11.5,forebrain.e12.5,forebrain.e13.5,forebrain.e14.5,forebrain.e15.5,forebrain.e16.5,forebrain.P0,midbrain.e11.5,midbrain.e12.5,midbrain.e13.5,midbrain.e14.5,midbrain.e15.5,midbrain.e16.5,midbrain.P0,hindbrain.e11.5,hindbrain.e12.5,hindbrain.e13.5,hindbrain.e14.5,hindbrain.e15.5,hindbrain.e16.5,hindbrain.P0,heart.e11.5,heart.e12.5,heart.e13.5,heart.e14.5,heart.e15.5,heart.e16.5,heart.P…	NA
chr1	63175663	63178130	392	ENSMUST00000185847.1,ENSMUST00000185732.6,ENSMUST00000188370.6,ENSMUST00000168099.8,ENSMUST00000185412.6,ENSMUST00000027111.14,ENSMUST00000129339.7,ENSMUST00000189664.1,ENSMUST00000188524.1	ENSMUSG00000025968.16,ENSMUSG00000025968.16,ENSMUSG00000025968.16,ENSMUSG00000025968.16,ENSMUSG00000025968.16,ENSMUSG00000025968.16,ENSMUSG00000025967.16,ENSMUSG00000025968.16,ENSMUSG00000025967.16	TRUE	1	880	78	543	17.7	61.7	K4,K4	0,0	0,0	0,0	0	66	0	NA	forebrain.e11.5,forebrain.e12.5,forebrain.e13.5,forebrain.e14.5,forebrain.e15.5,forebrain.e16.5,forebrain.P0,midbrain.e11.5,midbrain.e12.5,midbrain.e13.5,midbrain.e14.5,midbrain.e15.5,midbrain.e16.5,midbrain.P0,hindbrain.e11.5,hindbrain.e12.5,hindbrain.e13.5,hindbrain.e14.5,hindbrain.e15.5,hindbrain.e16.5,hindbrain.P0,heart.e11.5,heart.e12.5,heart.e13.5,heart.e14.5,heart.e15.5,heart.e16.5,heart.P…	NA
chr1	63213543	63215543	393	ENSMUST00000050536.13	ENSMUSG00000046856.13	FALSE	0	NA	NA	NA	NA	NA	K4	0	0	0	8	2	56	liver.e11.5,liver.e12.5,liver.e13.5,liver.e15.5,liver.P0,kidney.e16.5,lung.e15.5,stomach.e15.5	hindbrain.e11.5,hindbrain.P0	forebrain.e11.5,forebrain.e12.5,forebrain.e13.5,forebrain.e14.5,forebrain.e15.5,forebrain.e16.5,forebrain.P0,midbrain.e11.5,midbrain.e12.5,midbrain.e13.5,midbrain.e14.5,midbrain.e15.5,midbrain.e16.5,midbrain.P0,hindbrain.e12.5,hindbrain.e13.5,hindbrain.e14.5,hindbrain.e15.5,hindbrain.e16.5,heart.e11.5,heart.e12.5,heart.e13.5,heart.e14.5,heart.e15.5,heart.e16.5,heart.P0,liver.e14.5,liver.e16.5,int…
chr1	63272265	63274269	394	ENSMUST00000114132.7,ENSMUST00000126932.1	ENSMUSG00000027520.15,ENSMUSG00000027520.15	TRUE	1	850	90	481	21.2	56.6	NA	NA	NA	NA	28	7	31	midbrain.e11.5,hindbrain.e11.5,heart.e15.5,heart.P0,liver.e11.5,liver.e12.5,liver.e13.5,liver.e14.5,liver.e15.5,liver.e16.5,liver.P0,intestine.e14.5,intestine.e16.5,intestine.P0,kidney.e14.5,kidney.e15.5,lung.e14.5,lung.e15.5,lung.e16.5,lung.P0,stomach.e15.5,neural-tube.e11.5,neural-tube.e12.5,neural-tube.e14.5,limb.e11.5,limb.e12.5,limb.e13.5,facial-prominence.e13.5	forebrain.e15.5,midbrain.e15.5,midbrain.P0,hindbrain.e15.5,hindbrain.P0,stomach.P0,facial-prominence.e11.5	forebrain.e11.5,forebrain.e12.5,forebrain.e13.5,forebrain.e14.5,forebrain.e16.5,forebrain.P0,midbrain.e12.5,midbrain.e13.5,midbrain.e14.5,midbrain.e16.5,hindbrain.e12.5,hindbrain.e13.5,hindbrain.e14.5,hindbrain.e16.5,heart.e11.5,heart.e12.5,heart.e13.5,heart.e14.5,heart.e16.5,intestine.e15.5,kidney.e16.5,kidney.P0,stomach.e14.5,stomach.e16.5,neural-tube.e13.5,neural-tube.e15.5,limb.e14.5,limb.e15…
chr1	63289738	63291738	395	ENSMUST00000029025.8	ENSMUSG00000027520.15	FALSE	0	NA	NA	NA	NA	NA	NA	NA	NA	NA	0	0	66	NA	NA	forebrain.e11.5,forebrain.e12.5,forebrain.e13.5,forebrain.e14.5,forebrain.e15.5,forebrain.e16.5,forebrain.P0,midbrain.e11.5,midbrain.e12.5,midbrain.e13.5,midbrain.e14.5,midbrain.e15.5,midbrain.e16.5,midbrain.P0,hindbrain.e11.5,hindbrain.e12.5,hindbrain.e13.5,hindbrain.e14.5,hindbrain.e15.5,hindbrain.e16.5,hindbrain.P0,heart.e11.5,heart.e12.5,heart.e13.5,heart.e14.5,heart.e15.5,heart.e16.5,heart.P…
chr1	63444891	63447211	396	ENSMUST00000182642.7,ENSMUST00000087374.9,ENSMUST00000114103.7,ENSMUST00000114107.2	ENSMUSG00000025964.15,ENSMUSG00000025964.15,ENSMUSG00000025964.15,ENSMUSG00000025964.15	TRUE	1	814	95	569	23.3	69.9	K4	0	0	0	27	23	16	heart.e11.5,heart.e12.5,heart.e13.5,heart.e14.5,heart.e15.5,heart.e16.5,heart.P0,liver.e11.5,liver.e12.5,liver.e13.5,liver.e14.5,liver.e15.5,liver.e16.5,liver.P0,intestine.e14.5,intestine.e15.5,intestine.e16.5,intestine.P0,kidney.e15.5,lung.e15.5,lung.e16.5,stomach.e15.5,stomach.e16.5,limb.e12.5,limb.e13.5,limb.e15.5,facial-prominence.e13.5	forebrain.e12.5,forebrain.e13.5,forebrain.e14.5,forebrain.e15.5,forebrain.e16.5,forebrain.P0,midbrain.e11.5,midbrain.e13.5,midbrain.e14.5,midbrain.e15.5,midbrain.e16.5,midbrain.P0,hindbrain.e12.5,hindbrain.e13.5,hindbrain.e14.5,hindbrain.e15.5,hindbrain.e16.5,hindbrain.P0,neural-tube.e11.5,neural-tube.e12.5,neural-tube.e13.5,neural-tube.e14.5,neural-tube.e15.5	forebrain.e11.5,midbrain.e12.5,hindbrain.e11.5,kidney.e14.5,kidney.e16.5,kidney.P0,lung.e14.5,lung.P0,stomach.e14.5,stomach.P0,limb.e11.5,limb.e14.5,facial-prominence.e11.5,facial-prominence.e12.5,facial-prominence.e14.5,facial-prominence.e15.5
chr1	63685927	63687927	397	ENSMUST00000090313.4	ENSMUSG00000069085.5	FALSE	0	NA	NA	NA	NA	NA	None	0	0	0	4	0	62	limb.e12.5,limb.e13.5,limb.e14.5,limb.e15.5	NA	forebrain.e11.5,forebrain.e12.5,forebrain.e13.5,forebrain.e14.5,forebrain.e15.5,forebrain.e16.5,forebrain.P0,midbrain.e11.5,midbrain.e12.5,midbrain.e13.5,midbrain.e14.5,midbrain.e15.5,midbrain.e16.5,midbrain.P0,hindbrain.e11.5,hindbrain.e12.5,hindbrain.e13.5,hindbrain.e14.5,hindbrain.e15.5,hindbrain.e16.5,hindbrain.P0,heart.e11.5,heart.e12.5,heart.e13.5,heart.e14.5,heart.e15.5,heart.e16.5,heart.P…
chr1	63729318	63731614	398	ENSMUST00000114094.2,ENSMUST00000027103.6	ENSMUSG00000025963.5,ENSMUSG00000025962.15	FALSE	0	NA	NA	NA	NA	NA	K4,K4	0,0	0,0	0,0	0	15	51	NA	forebrain.e15.5,midbrain.e13.5,midbrain.e15.5,midbrain.e16.5,heart.e13.5,heart.e14.5,heart.e16.5,heart.P0,liver.e14.5,liver.e16.5,liver.P0,intestine.e14.5,neural-tube.e15.5,limb.e14.5,facial-prominence.e14.5	forebrain.e11.5,forebrain.e12.5,forebrain.e13.5,forebrain.e14.5,forebrain.e16.5,forebrain.P0,midbrain.e11.5,midbrain.e12.5,midbrain.e14.5,midbrain.P0,hindbrain.e11.5,hindbrain.e12.5,hindbrain.e13.5,hindbrain.e14.5,hindbrain.e15.5,hindbrain.e16.5,hindbrain.P0,heart.e11.5,heart.e12.5,heart.e15.5,liver.e11.5,liver.e12.5,liver.e13.5,liver.e15.5,intestine.e15.5,intestine.e16.5,intestine.P0,kidney.e14.…
chr1	63768267	63770267	399	ENSMUST00000027102.1	ENSMUSG00000025961.1	FALSE	0	NA	NA	NA	NA	NA	NA	NA	NA	NA	2	0	64	midbrain.e12.5,heart.e12.5	NA	forebrain.e11.5,forebrain.e12.5,forebrain.e13.5,forebrain.e14.5,forebrain.e15.5,forebrain.e16.5,forebrain.P0,midbrain.e11.5,midbrain.e13.5,midbrain.e14.5,midbrain.e15.5,midbrain.e16.5,midbrain.P0,hindbrain.e11.5,hindbrain.e12.5,hindbrain.e13.5,hindbrain.e14.5,hindbrain.e15.5,hindbrain.e16.5,hindbrain.P0,heart.e11.5,heart.e13.5,heart.e14.5,heart.e15.5,heart.e16.5,heart.P0,liver.e11.5,liver.e12.5,l…
chr1	64120482	64123282	400	ENSMUST00000055001.9,ENSMUST00000114086.7,ENSMUST00000135075.1	ENSMUSG00000025959.13,ENSMUSG00000025959.13,ENSMUSG00000025959.13	TRUE	1	529	56	363	21.2	68.6	K4	0	0	0	0	63	3	NA	forebrain.e11.5,forebrain.e12.5,forebrain.e13.5,forebrain.e14.5,forebrain.e15.5,forebrain.e16.5,forebrain.P0,midbrain.e11.5,midbrain.e12.5,midbrain.e13.5,midbrain.e14.5,midbrain.e15.5,midbrain.e16.5,midbrain.P0,hindbrain.e11.5,hindbrain.e12.5,hindbrain.e13.5,hindbrain.e14.5,hindbrain.e15.5,hindbrain.e16.5,hindbrain.P0,heart.e11.5,heart.e12.5,heart.e13.5,heart.e14.5,heart.e15.5,heart.e16.5,heart.P…	liver.e13.5,liver.e15.5,liver.e16.5
chr1	64531645	64533894	401	ENSMUST00000185594.6,ENSMUST00000171164.7,ENSMUST00000187811.6,ENSMUST00000049932.11,ENSMUST00000087366.10,ENSMUST00000190348.1	ENSMUSG00000025958.14,ENSMUSG00000025958.14,ENSMUSG00000025958.14,ENSMUSG00000025958.14,ENSMUSG00000025958.14,ENSMUSG00000025958.14	TRUE	1	1371	131	831	19.1	60.6	K4	0	0	0	0	66	0	NA	forebrain.e11.5,forebrain.e12.5,forebrain.e13.5,forebrain.e14.5,forebrain.e15.5,forebrain.e16.5,forebrain.P0,midbrain.e11.5,midbrain.e12.5,midbrain.e13.5,midbrain.e14.5,midbrain.e15.5,midbrain.e16.5,midbrain.P0,hindbrain.e11.5,hindbrain.e12.5,hindbrain.e13.5,hindbrain.e14.5,hindbrain.e15.5,hindbrain.e16.5,hindbrain.P0,heart.e11.5,heart.e12.5,heart.e13.5,heart.e14.5,heart.e15.5,heart.e16.5,heart.P…	NA
chr1	64616168	64618242	402	ENSMUST00000053469.1,ENSMUST00000114079.8	ENSMUSG00000025956.10,ENSMUSG00000025956.10	TRUE	1	847	83	564	19.6	66.6	K4	0	0	0	0	66	0	NA	forebrain.e11.5,forebrain.e12.5,forebrain.e13.5,forebrain.e14.5,forebrain.e15.5,forebrain.e16.5,forebrain.P0,midbrain.e11.5,midbrain.e12.5,midbrain.e13.5,midbrain.e14.5,midbrain.e15.5,midbrain.e16.5,midbrain.P0,hindbrain.e11.5,hindbrain.e12.5,hindbrain.e13.5,hindbrain.e14.5,hindbrain.e15.5,hindbrain.e16.5,hindbrain.P0,heart.e11.5,heart.e12.5,heart.e13.5,heart.e14.5,heart.e15.5,heart.e16.5,heart.P…	NA
chr1	64689455	64692345	403	ENSMUST00000114077.7,ENSMUST00000187170.6,ENSMUST00000187638.6,ENSMUST00000094898.4	ENSMUSG00000070871.10,ENSMUSG00000070871.10,ENSMUSG00000070871.10,ENSMUSG00000070871.10	TRUE	1	1051	108	645	20.6	61.4	NA	NA	NA	NA	0	61	5	NA	forebrain.e11.5,forebrain.e12.5,forebrain.e13.5,forebrain.e15.5,forebrain.e16.5,forebrain.P0,midbrain.e11.5,midbrain.e12.5,midbrain.e13.5,midbrain.e14.5,midbrain.e16.5,midbrain.P0,hindbrain.e13.5,hindbrain.e14.5,hindbrain.e15.5,hindbrain.e16.5,hindbrain.P0,heart.e11.5,heart.e12.5,heart.e13.5,heart.e14.5,heart.e15.5,heart.e16.5,heart.P0,liver.e11.5,liver.e12.5,liver.e13.5,liver.e14.5,liver.e15.5,l…	forebrain.e14.5,midbrain.e15.5,hindbrain.e11.5,hindbrain.e12.5,neural-tube.e12.5
chr1	64736749	64738751	404	ENSMUST00000116133.3,ENSMUST00000063982.6	ENSMUSG00000045005.9,ENSMUSG00000045005.9	TRUE	1	3132	241	1970	15.4	62.9	K4	0	0	0	0	33	33	NA	heart.e11.5,heart.e12.5,heart.e13.5,heart.e14.5,heart.e15.5,heart.e16.5,heart.P0,liver.e11.5,liver.e12.5,liver.e13.5,liver.e14.5,liver.e15.5,liver.e16.5,liver.P0,intestine.e14.5,intestine.e15.5,intestine.e16.5,intestine.P0,kidney.e14.5,kidney.e15.5,kidney.e16.5,kidney.P0,lung.e14.5,lung.e15.5,lung.P0,stomach.e14.5,stomach.e15.5,stomach.e16.5,stomach.P0,limb.e13.5,limb.e15.5,facial-prominence.e14.…	forebrain.e11.5,forebrain.e12.5,forebrain.e13.5,forebrain.e14.5,forebrain.e15.5,forebrain.e16.5,forebrain.P0,midbrain.e11.5,midbrain.e12.5,midbrain.e13.5,midbrain.e14.5,midbrain.e15.5,midbrain.e16.5,midbrain.P0,hindbrain.e11.5,hindbrain.e12.5,hindbrain.e13.5,hindbrain.e14.5,hindbrain.e15.5,hindbrain.e16.5,hindbrain.P0,lung.e16.5,neural-tube.e11.5,neural-tube.e12.5,neural-tube.e13.5,neural-tube.e1…
chr1	64955775	64957824	405	ENSMUST00000123225.1,ENSMUST00000097713.1	ENSMUSG00000051344.13,ENSMUSG00000051344.13	TRUE	1	372	41	264	22	71	K4	0	0	0	0	51	15	NA	forebrain.e11.5,forebrain.e13.5,forebrain.e14.5,forebrain.e15.5,forebrain.e16.5,forebrain.P0,midbrain.e11.5,midbrain.e13.5,midbrain.e14.5,midbrain.e15.5,midbrain.e16.5,midbrain.P0,hindbrain.e11.5,hindbrain.e12.5,hindbrain.e13.5,hindbrain.e14.5,hindbrain.e15.5,hindbrain.P0,heart.e11.5,heart.e13.5,heart.e14.5,heart.e15.5,heart.e16.5,heart.P0,liver.e11.5,liver.e13.5,liver.e16.5,liver.P0,intestine.e1…	forebrain.e12.5,midbrain.e12.5,hindbrain.e16.5,heart.e12.5,liver.e12.5,liver.e14.5,liver.e15.5,intestine.P0,kidney.e14.5,lung.e14.5,stomach.e14.5,stomach.e16.5,limb.e11.5,limb.e14.5,limb.e15.5
chr1	65031747	65033759	406	ENSMUST00000162800.7,ENSMUST00000069142.11	ENSMUSG00000025955.13,ENSMUSG00000025955.13	FALSE	0	NA	NA	NA	NA	NA	None	0	0	0	0	0	66	NA	NA	forebrain.e11.5,forebrain.e12.5,forebrain.e13.5,forebrain.e14.5,forebrain.e15.5,forebrain.e16.5,forebrain.P0,midbrain.e11.5,midbrain.e12.5,midbrain.e13.5,midbrain.e14.5,midbrain.e15.5,midbrain.e16.5,midbrain.P0,hindbrain.e11.5,hindbrain.e12.5,hindbrain.e13.5,hindbrain.e14.5,hindbrain.e15.5,hindbrain.e16.5,hindbrain.P0,heart.e11.5,heart.e12.5,heart.e13.5,heart.e14.5,heart.e15.5,heart.e16.5,heart.P…
chr1	65050119	65052149	407	ENSMUST00000161960.1,ENSMUST00000087359.5	ENSMUSG00000070870.6,ENSMUSG00000070870.6	FALSE	0	NA	NA	NA	NA	NA	None	0	0	0	2	0	64	forebrain.e12.5,hindbrain.e15.5	NA	forebrain.e11.5,forebrain.e13.5,forebrain.e14.5,forebrain.e15.5,forebrain.e16.5,forebrain.P0,midbrain.e11.5,midbrain.e12.5,midbrain.e13.5,midbrain.e14.5,midbrain.e15.5,midbrain.e16.5,midbrain.P0,hindbrain.e11.5,hindbrain.e12.5,hindbrain.e13.5,hindbrain.e14.5,hindbrain.e16.5,hindbrain.P0,heart.e11.5,heart.e12.5,heart.e13.5,heart.e14.5,heart.e15.5,heart.e16.5,heart.P0,liver.e11.5,liver.e12.5,liver.…
chr1	65062301	65064452	408	ENSMUST00000146122.1,ENSMUST00000045028.14	ENSMUSG00000067299.11,ENSMUSG00000067299.11	FALSE	0	NA	NA	NA	NA	NA	None	0	0	0	0	0	66	NA	NA	forebrain.e11.5,forebrain.e12.5,forebrain.e13.5,forebrain.e14.5,forebrain.e15.5,forebrain.e16.5,forebrain.P0,midbrain.e11.5,midbrain.e12.5,midbrain.e13.5,midbrain.e14.5,midbrain.e15.5,midbrain.e16.5,midbrain.P0,hindbrain.e11.5,hindbrain.e12.5,hindbrain.e13.5,hindbrain.e14.5,hindbrain.e15.5,hindbrain.e16.5,hindbrain.P0,heart.e11.5,heart.e12.5,heart.e13.5,heart.e14.5,heart.e15.5,heart.e16.5,heart.P…
chr1	65072521	65074689	409	ENSMUST00000114064.2,ENSMUST00000027089.14	ENSMUSG00000025952.15,ENSMUSG00000025952.15	FALSE	0	NA	NA	NA	NA	NA	None	0	0	0	0	0	66	NA	NA	forebrain.e11.5,forebrain.e12.5,forebrain.e13.5,forebrain.e14.5,forebrain.e15.5,forebrain.e16.5,forebrain.P0,midbrain.e11.5,midbrain.e12.5,midbrain.e13.5,midbrain.e14.5,midbrain.e15.5,midbrain.e16.5,midbrain.P0,hindbrain.e11.5,hindbrain.e12.5,hindbrain.e13.5,hindbrain.e14.5,hindbrain.e15.5,hindbrain.e16.5,hindbrain.P0,heart.e11.5,heart.e12.5,heart.e13.5,heart.e14.5,heart.e15.5,heart.e16.5,heart.P…
chr1	65081288	65083288	410	ENSMUST00000027090.8	ENSMUSG00000073658.4	FALSE	0	NA	NA	NA	NA	NA	None	0	0	0	0	0	66	NA	NA	forebrain.e11.5,forebrain.e12.5,forebrain.e13.5,forebrain.e14.5,forebrain.e15.5,forebrain.e16.5,forebrain.P0,midbrain.e11.5,midbrain.e12.5,midbrain.e13.5,midbrain.e14.5,midbrain.e15.5,midbrain.e16.5,midbrain.P0,hindbrain.e11.5,hindbrain.e12.5,hindbrain.e13.5,hindbrain.e14.5,hindbrain.e15.5,hindbrain.e16.5,hindbrain.P0,heart.e11.5,heart.e12.5,heart.e13.5,heart.e14.5,heart.e15.5,heart.e16.5,heart.P…
chr1	65102373	65104373	411	ENSMUST00000061497.8	ENSMUSG00000044429.8	FALSE	0	NA	NA	NA	NA	NA	None	0	0	0	0	0	66	NA	NA	forebrain.e11.5,forebrain.e12.5,forebrain.e13.5,forebrain.e14.5,forebrain.e15.5,forebrain.e16.5,forebrain.P0,midbrain.e11.5,midbrain.e12.5,midbrain.e13.5,midbrain.e14.5,midbrain.e15.5,midbrain.e16.5,midbrain.P0,hindbrain.e11.5,hindbrain.e12.5,hindbrain.e13.5,hindbrain.e14.5,hindbrain.e15.5,hindbrain.e16.5,hindbrain.P0,heart.e11.5,heart.e12.5,heart.e13.5,heart.e14.5,heart.e15.5,heart.e16.5,heart.P…
chr1	65118558	65120558	412	ENSMUST00000144760.2	ENSMUSG00000100846.1	FALSE	0	NA	NA	NA	NA	NA	NA	NA	NA	NA	0	0	66	NA	NA	forebrain.e11.5,forebrain.e12.5,forebrain.e13.5,forebrain.e14.5,forebrain.e15.5,forebrain.e16.5,forebrain.P0,midbrain.e11.5,midbrain.e12.5,midbrain.e13.5,midbrain.e14.5,midbrain.e15.5,midbrain.e16.5,midbrain.P0,hindbrain.e11.5,hindbrain.e12.5,hindbrain.e13.5,hindbrain.e14.5,hindbrain.e15.5,hindbrain.e16.5,hindbrain.P0,heart.e11.5,heart.e12.5,heart.e13.5,heart.e14.5,heart.e15.5,heart.e16.5,heart.P…
chr1	65122193	65124214	413	ENSMUST00000050047.3,ENSMUST00000148020.7	ENSMUSG00000044816.10,ENSMUSG00000044816.10	FALSE	0	NA	NA	NA	NA	NA	None	0	0	0	0	0	66	NA	NA	forebrain.e11.5,forebrain.e12.5,forebrain.e13.5,forebrain.e14.5,forebrain.e15.5,forebrain.e16.5,forebrain.P0,midbrain.e11.5,midbrain.e12.5,midbrain.e13.5,midbrain.e14.5,midbrain.e15.5,midbrain.e16.5,midbrain.P0,hindbrain.e11.5,hindbrain.e12.5,hindbrain.e13.5,hindbrain.e14.5,hindbrain.e15.5,hindbrain.e16.5,hindbrain.P0,heart.e11.5,heart.e12.5,heart.e13.5,heart.e14.5,heart.e15.5,heart.e16.5,heart.P…
chr1	65174564	65176564	414	ENSMUST00000149310.7	ENSMUSG00000025950.16	FALSE	0	NA	NA	NA	NA	NA	NA	NA	NA	NA	0	0	66	NA	NA	forebrain.e11.5,forebrain.e12.5,forebrain.e13.5,forebrain.e14.5,forebrain.e15.5,forebrain.e16.5,forebrain.P0,midbrain.e11.5,midbrain.e12.5,midbrain.e13.5,midbrain.e14.5,midbrain.e15.5,midbrain.e16.5,midbrain.P0,hindbrain.e11.5,hindbrain.e12.5,hindbrain.e13.5,hindbrain.e14.5,hindbrain.e15.5,hindbrain.e16.5,hindbrain.P0,heart.e11.5,heart.e12.5,heart.e13.5,heart.e14.5,heart.e15.5,heart.e16.5,heart.P…
chr1	65178181	65180181	415	ENSMUST00000097709.10	ENSMUSG00000025950.16	TRUE	1	469	38	307	16.2	65.5	K4	0	0	0	0	64	2	NA	forebrain.e11.5,forebrain.e12.5,forebrain.e13.5,forebrain.e14.5,forebrain.e15.5,forebrain.e16.5,forebrain.P0,midbrain.e11.5,midbrain.e12.5,midbrain.e13.5,midbrain.e14.5,midbrain.e15.5,midbrain.e16.5,midbrain.P0,hindbrain.e11.5,hindbrain.e12.5,hindbrain.e13.5,hindbrain.e14.5,hindbrain.e15.5,hindbrain.e16.5,hindbrain.P0,heart.e11.5,heart.e12.5,heart.e13.5,heart.e14.5,heart.e15.5,heart.e16.5,heart.P…	liver.e15.5,liver.e16.5
chr1	65185438	65187750	416	ENSMUST00000188109.6,ENSMUST00000186222.6,ENSMUST00000169032.7,ENSMUST00000191459.1,ENSMUST00000188876.6,ENSMUST00000081154.13,ENSMUST00000097707.4	ENSMUSG00000025950.16,ENSMUSG00000025950.16,ENSMUSG00000025950.16,ENSMUSG00000025950.16,ENSMUSG00000025950.16,ENSMUSG00000025949.15,ENSMUSG00000025949.15	TRUE	1	674	59	399	17.5	59.2	K4	0	0	0	0	65	1	NA	forebrain.e11.5,forebrain.e12.5,forebrain.e13.5,forebrain.e14.5,forebrain.e15.5,forebrain.e16.5,forebrain.P0,midbrain.e11.5,midbrain.e12.5,midbrain.e13.5,midbrain.e14.5,midbrain.e15.5,midbrain.e16.5,midbrain.P0,hindbrain.e11.5,hindbrain.e12.5,hindbrain.e13.5,hindbrain.e14.5,hindbrain.e15.5,hindbrain.e16.5,hindbrain.P0,heart.e11.5,heart.e12.5,heart.e13.5,heart.e14.5,heart.e15.5,heart.e16.5,heart.P…	stomach.e14.5
chr1	65281056	65283056	417	ENSMUST00000140190.7	ENSMUSG00000025946.13	FALSE	0	NA	NA	NA	NA	NA	NA	NA	NA	NA	0	0	66	NA	NA	forebrain.e11.5,forebrain.e12.5,forebrain.e13.5,forebrain.e14.5,forebrain.e15.5,forebrain.e16.5,forebrain.P0,midbrain.e11.5,midbrain.e12.5,midbrain.e13.5,midbrain.e14.5,midbrain.e15.5,midbrain.e16.5,midbrain.P0,hindbrain.e11.5,hindbrain.e12.5,hindbrain.e13.5,hindbrain.e14.5,hindbrain.e15.5,hindbrain.e16.5,hindbrain.P0,heart.e11.5,heart.e12.5,heart.e13.5,heart.e14.5,heart.e15.5,heart.e16.5,heart.P…
chr1	65310257	65312257	418	ENSMUST00000027083.6	ENSMUSG00000025946.13	FALSE	0	NA	NA	NA	NA	NA	K4+K27	1	1	0	29	0	37	midbrain.e13.5,hindbrain.e11.5,hindbrain.e12.5,heart.e11.5,heart.e12.5,heart.e13.5,heart.e14.5,heart.e15.5,heart.e16.5,heart.P0,liver.e11.5,liver.e12.5,liver.e13.5,liver.e14.5,liver.e15.5,liver.e16.5,liver.P0,intestine.e15.5,intestine.e16.5,intestine.P0,kidney.e15.5,kidney.P0,lung.e14.5,lung.e15.5,lung.e16.5,lung.P0,stomach.e15.5,limb.e13.5,limb.e14.5	NA	forebrain.e11.5,forebrain.e12.5,forebrain.e13.5,forebrain.e14.5,forebrain.e15.5,forebrain.e16.5,forebrain.P0,midbrain.e11.5,midbrain.e12.5,midbrain.e14.5,midbrain.e15.5,midbrain.e16.5,midbrain.P0,hindbrain.e13.5,hindbrain.e14.5,hindbrain.e15.5,hindbrain.e16.5,hindbrain.P0,intestine.e14.5,kidney.e14.5,kidney.e16.5,stomach.e14.5,stomach.e16.5,stomach.P0,neural-tube.e11.5,neural-tube.e12.5,neural-tu…
chr1	65925520	65927538	419	ENSMUST00000027082.10,ENSMUST00000114027.2	ENSMUSG00000025945.11,ENSMUSG00000025945.11	FALSE	0	NA	NA	NA	NA	NA	None	0	0	0	0	0	66	NA	NA	forebrain.e11.5,forebrain.e12.5,forebrain.e13.5,forebrain.e14.5,forebrain.e15.5,forebrain.e16.5,forebrain.P0,midbrain.e11.5,midbrain.e12.5,midbrain.e13.5,midbrain.e14.5,midbrain.e15.5,midbrain.e16.5,midbrain.P0,hindbrain.e11.5,hindbrain.e12.5,hindbrain.e13.5,hindbrain.e14.5,hindbrain.e15.5,hindbrain.e16.5,hindbrain.P0,heart.e11.5,heart.e12.5,heart.e13.5,heart.e14.5,heart.e15.5,heart.e16.5,heart.P…
chr1	66174273	66176316	420	ENSMUST00000156636.8,ENSMUST00000114017.7,ENSMUST00000114015.7	ENSMUSG00000015222.17,ENSMUSG00000015222.17,ENSMUSG00000015222.17	TRUE	1	334	29	222	17.4	66.5	K4	0	0	0	1	36	29	liver.e11.5	forebrain.e11.5,forebrain.e12.5,forebrain.e13.5,forebrain.e14.5,forebrain.e15.5,forebrain.e16.5,forebrain.P0,midbrain.e11.5,midbrain.e12.5,midbrain.e13.5,midbrain.e14.5,midbrain.e15.5,midbrain.e16.5,midbrain.P0,hindbrain.e11.5,hindbrain.e12.5,hindbrain.e13.5,hindbrain.e14.5,hindbrain.e15.5,hindbrain.e16.5,hindbrain.P0,kidney.e16.5,lung.e14.5,lung.e15.5,lung.e16.5,stomach.e15.5,stomach.e16.5,neura…	heart.e11.5,heart.e12.5,heart.e13.5,heart.e14.5,heart.e15.5,heart.e16.5,heart.P0,liver.e12.5,liver.e13.5,liver.e14.5,liver.e15.5,liver.e16.5,liver.P0,intestine.e14.5,intestine.e15.5,intestine.e16.5,intestine.P0,kidney.e14.5,kidney.e15.5,kidney.P0,lung.P0,stomach.e14.5,stomach.P0,limb.e11.5,limb.e13.5,limb.e14.5,facial-prominence.e12.5,facial-prominence.e13.5,facial-prominence.e15.5
chr1	66250647	66252662	421	ENSMUST00000114018.9,ENSMUST00000024639.11	ENSMUSG00000015222.17,ENSMUSG00000015222.17	FALSE	0	NA	NA	NA	NA	NA	NA	NA	NA	NA	0	0	66	NA	NA	forebrain.e11.5,forebrain.e12.5,forebrain.e13.5,forebrain.e14.5,forebrain.e15.5,forebrain.e16.5,forebrain.P0,midbrain.e11.5,midbrain.e12.5,midbrain.e13.5,midbrain.e14.5,midbrain.e15.5,midbrain.e16.5,midbrain.P0,hindbrain.e11.5,hindbrain.e12.5,hindbrain.e13.5,hindbrain.e14.5,hindbrain.e15.5,hindbrain.e16.5,hindbrain.P0,heart.e11.5,heart.e12.5,heart.e13.5,heart.e14.5,heart.e15.5,heart.e16.5,heart.P…
chr1	66320719	66323102	422	ENSMUST00000114013.7,ENSMUST00000123647.7	ENSMUSG00000015222.17,ENSMUSG00000015222.17	FALSE	0	NA	NA	NA	NA	NA	NA	NA	NA	NA	0	27	39	NA	forebrain.e11.5,forebrain.e12.5,forebrain.e13.5,forebrain.e14.5,forebrain.e15.5,forebrain.e16.5,forebrain.P0,midbrain.e11.5,midbrain.e12.5,midbrain.e13.5,midbrain.e14.5,midbrain.e15.5,midbrain.e16.5,midbrain.P0,hindbrain.e11.5,hindbrain.e12.5,hindbrain.e13.5,hindbrain.e14.5,hindbrain.e15.5,hindbrain.e16.5,hindbrain.P0,neural-tube.e11.5,neural-tube.e12.5,neural-tube.e13.5,neural-tube.e14.5,neural-…	heart.e11.5,heart.e12.5,heart.e13.5,heart.e14.5,heart.e15.5,heart.e16.5,heart.P0,liver.e11.5,liver.e12.5,liver.e13.5,liver.e14.5,liver.e15.5,liver.e16.5,liver.P0,intestine.e14.5,intestine.e15.5,intestine.e16.5,intestine.P0,kidney.e14.5,kidney.e15.5,kidney.e16.5,kidney.P0,lung.e14.5,lung.e15.5,lung.e16.5,lung.P0,stomach.e14.5,stomach.e15.5,stomach.e16.5,stomach.P0,limb.e11.5,limb.e12.5,limb.e13.5,…
chr1	66363655	66365658	423	ENSMUST00000077355.11,ENSMUST00000114012.7	ENSMUSG00000015222.17,ENSMUSG00000015222.17	FALSE	0	NA	NA	NA	NA	NA	NA	NA	NA	NA	0	0	66	NA	NA	forebrain.e11.5,forebrain.e12.5,forebrain.e13.5,forebrain.e14.5,forebrain.e15.5,forebrain.e16.5,forebrain.P0,midbrain.e11.5,midbrain.e12.5,midbrain.e13.5,midbrain.e14.5,midbrain.e15.5,midbrain.e16.5,midbrain.P0,hindbrain.e11.5,hindbrain.e12.5,hindbrain.e13.5,hindbrain.e14.5,hindbrain.e15.5,hindbrain.e16.5,hindbrain.P0,heart.e11.5,heart.e12.5,heart.e13.5,heart.e14.5,heart.e15.5,heart.e16.5,heart.P…
chr1	66379512	66381702	424	ENSMUST00000173855.7,ENSMUST00000141148.1	ENSMUSG00000015222.17,ENSMUSG00000015222.17	FALSE	0	NA	NA	NA	NA	NA	NA	NA	NA	NA	0	0	66	NA	NA	forebrain.e11.5,forebrain.e12.5,forebrain.e13.5,forebrain.e14.5,forebrain.e15.5,forebrain.e16.5,forebrain.P0,midbrain.e11.5,midbrain.e12.5,midbrain.e13.5,midbrain.e14.5,midbrain.e15.5,midbrain.e16.5,midbrain.P0,hindbrain.e11.5,hindbrain.e12.5,hindbrain.e13.5,hindbrain.e14.5,hindbrain.e15.5,hindbrain.e16.5,hindbrain.P0,heart.e11.5,heart.e12.5,heart.e13.5,heart.e14.5,heart.e15.5,heart.e16.5,heart.P…
chr1	66385978	66387978	425	ENSMUST00000145419.7	ENSMUSG00000015222.17	FALSE	0	NA	NA	NA	NA	NA	NA	NA	NA	NA	0	12	54	NA	forebrain.e16.5,forebrain.P0,midbrain.e11.5,midbrain.e13.5,midbrain.e15.5,hindbrain.e11.5,hindbrain.e12.5,hindbrain.e13.5,hindbrain.e16.5,hindbrain.P0,neural-tube.e13.5,neural-tube.e15.5	forebrain.e11.5,forebrain.e12.5,forebrain.e13.5,forebrain.e14.5,forebrain.e15.5,midbrain.e12.5,midbrain.e14.5,midbrain.e16.5,midbrain.P0,hindbrain.e14.5,hindbrain.e15.5,heart.e11.5,heart.e12.5,heart.e13.5,heart.e14.5,heart.e15.5,heart.e16.5,heart.P0,liver.e11.5,liver.e12.5,liver.e13.5,liver.e14.5,liver.e15.5,liver.e16.5,liver.P0,intestine.e14.5,intestine.e15.5,intestine.e16.5,intestine.P0,kidney.…
chr1	66415111	66417791	426	ENSMUST00000172886.7,ENSMUST00000173778.7,ENSMUST00000173800.1	ENSMUSG00000015222.17,ENSMUSG00000015222.17,ENSMUSG00000015222.17	FALSE	0	NA	NA	NA	NA	NA	NA	NA	NA	NA	0	0	66	NA	NA	forebrain.e11.5,forebrain.e12.5,forebrain.e13.5,forebrain.e14.5,forebrain.e15.5,forebrain.e16.5,forebrain.P0,midbrain.e11.5,midbrain.e12.5,midbrain.e13.5,midbrain.e14.5,midbrain.e15.5,midbrain.e16.5,midbrain.P0,hindbrain.e11.5,hindbrain.e12.5,hindbrain.e13.5,hindbrain.e14.5,hindbrain.e15.5,hindbrain.e16.5,hindbrain.P0,heart.e11.5,heart.e12.5,heart.e13.5,heart.e14.5,heart.e15.5,heart.e16.5,heart.P…
chr1	66432575	66434575	427	ENSMUST00000172486.1	ENSMUSG00000015222.17	FALSE	0	NA	NA	NA	NA	NA	NA	NA	NA	NA	0	0	66	NA	NA	forebrain.e11.5,forebrain.e12.5,forebrain.e13.5,forebrain.e14.5,forebrain.e15.5,forebrain.e16.5,forebrain.P0,midbrain.e11.5,midbrain.e12.5,midbrain.e13.5,midbrain.e14.5,midbrain.e15.5,midbrain.e16.5,midbrain.P0,hindbrain.e11.5,hindbrain.e12.5,hindbrain.e13.5,hindbrain.e14.5,hindbrain.e15.5,hindbrain.e16.5,hindbrain.P0,heart.e11.5,heart.e12.5,heart.e13.5,heart.e14.5,heart.e15.5,heart.e16.5,heart.P…
chr1	66467367	66469367	428	ENSMUST00000061620.15	ENSMUSG00000055567.16	TRUE	1	601	68	435	22.6	72.4	K4	0	0	0	26	19	21	heart.e11.5,heart.e12.5,heart.e13.5,heart.e15.5,heart.e16.5,heart.P0,liver.e11.5,liver.e12.5,liver.e13.5,liver.e14.5,liver.e15.5,liver.e16.5,liver.P0,intestine.e14.5,intestine.e15.5,intestine.e16.5,intestine.P0,kidney.e15.5,kidney.e16.5,lung.e15.5,lung.e16.5,limb.e11.5,limb.e12.5,limb.e13.5,limb.e15.5,facial-prominence.e13.5	forebrain.e13.5,forebrain.e15.5,forebrain.e16.5,forebrain.P0,midbrain.e12.5,midbrain.e13.5,midbrain.e14.5,midbrain.e15.5,midbrain.e16.5,midbrain.P0,hindbrain.e11.5,hindbrain.e12.5,hindbrain.e13.5,hindbrain.e14.5,hindbrain.e15.5,hindbrain.e16.5,hindbrain.P0,neural-tube.e14.5,neural-tube.e15.5	forebrain.e11.5,forebrain.e12.5,forebrain.e14.5,midbrain.e11.5,heart.e14.5,kidney.e14.5,kidney.P0,lung.e14.5,lung.P0,stomach.e14.5,stomach.e15.5,stomach.e16.5,stomach.P0,neural-tube.e11.5,neural-tube.e12.5,neural-tube.e13.5,limb.e14.5,facial-prominence.e11.5,facial-prominence.e12.5,facial-prominence.e14.5,facial-prominence.e15.5
chr1	66678699	66680699	429	ENSMUST00000152844.1	ENSMUSG00000055567.16	FALSE	0	NA	NA	NA	NA	NA	NA	NA	NA	NA	0	0	66	NA	NA	forebrain.e11.5,forebrain.e12.5,forebrain.e13.5,forebrain.e14.5,forebrain.e15.5,forebrain.e16.5,forebrain.P0,midbrain.e11.5,midbrain.e12.5,midbrain.e13.5,midbrain.e14.5,midbrain.e15.5,midbrain.e16.5,midbrain.P0,hindbrain.e11.5,hindbrain.e12.5,hindbrain.e13.5,hindbrain.e14.5,hindbrain.e15.5,hindbrain.e16.5,hindbrain.P0,heart.e11.5,heart.e12.5,heart.e13.5,heart.e14.5,heart.e15.5,heart.e16.5,heart.P…
chr1	66699831	66701831	430	ENSMUST00000027157.9,ENSMUST00000113995.1	ENSMUSG00000026005.15,ENSMUSG00000026005.15	TRUE	1	599	60	407	20	67.9	K4	0	0	0	0	61	5	NA	forebrain.e12.5,forebrain.e13.5,forebrain.e15.5,forebrain.e16.5,forebrain.P0,midbrain.e12.5,midbrain.e13.5,midbrain.e14.5,midbrain.e15.5,midbrain.e16.5,midbrain.P0,hindbrain.e12.5,hindbrain.e13.5,hindbrain.e14.5,hindbrain.e15.5,hindbrain.e16.5,hindbrain.P0,heart.e11.5,heart.e12.5,heart.e13.5,heart.e14.5,heart.e15.5,heart.e16.5,heart.P0,liver.e11.5,liver.e12.5,liver.e13.5,liver.e14.5,liver.e15.5,l…	forebrain.e11.5,forebrain.e14.5,midbrain.e11.5,hindbrain.e11.5,facial-prominence.e11.5
chr1	66800210	66802210	431	ENSMUST00000129190.7	ENSMUSG00000026004.15	FALSE	0	NA	NA	NA	NA	NA	NA	NA	NA	NA	0	0	66	NA	NA	forebrain.e11.5,forebrain.e12.5,forebrain.e13.5,forebrain.e14.5,forebrain.e15.5,forebrain.e16.5,forebrain.P0,midbrain.e11.5,midbrain.e12.5,midbrain.e13.5,midbrain.e14.5,midbrain.e15.5,midbrain.e16.5,midbrain.P0,hindbrain.e11.5,hindbrain.e12.5,hindbrain.e13.5,hindbrain.e14.5,hindbrain.e15.5,hindbrain.e16.5,hindbrain.P0,heart.e11.5,heart.e12.5,heart.e13.5,heart.e14.5,heart.e15.5,heart.e16.5,heart.P…
chr1	66816546	66818562	432	ENSMUST00000068168.9,ENSMUST00000113987.1	ENSMUSG00000026004.15,ENSMUSG00000026004.15	TRUE	1	1431	132	894	18.4	62.5	K4	0	0	0	0	58	8	NA	forebrain.e11.5,forebrain.e12.5,forebrain.e13.5,forebrain.e14.5,forebrain.e15.5,forebrain.e16.5,forebrain.P0,midbrain.e13.5,midbrain.e14.5,midbrain.e15.5,midbrain.e16.5,midbrain.P0,hindbrain.e12.5,hindbrain.e13.5,hindbrain.e14.5,hindbrain.e15.5,hindbrain.e16.5,hindbrain.P0,heart.e11.5,heart.e12.5,heart.e13.5,heart.e14.5,heart.e15.5,heart.e16.5,heart.P0,liver.e11.5,liver.e12.5,liver.e13.5,liver.e1…	midbrain.e11.5,midbrain.e12.5,hindbrain.e11.5,kidney.e15.5,kidney.e16.5,facial-prominence.e11.5,facial-prominence.e13.5,facial-prominence.e14.5
chr1	66862277	66864277	433	ENSMUST00000027153.5	ENSMUSG00000026003.5	TRUE	1	307	31	214	20.2	69.7	K4	0	0	0	0	57	9	NA	forebrain.e12.5,forebrain.e13.5,forebrain.e15.5,forebrain.e16.5,forebrain.P0,midbrain.e12.5,midbrain.e13.5,midbrain.e14.5,midbrain.e15.5,midbrain.P0,hindbrain.e12.5,hindbrain.e13.5,hindbrain.e14.5,hindbrain.e15.5,hindbrain.e16.5,hindbrain.P0,heart.e11.5,heart.e12.5,heart.e13.5,heart.e14.5,heart.e15.5,heart.e16.5,heart.P0,liver.e11.5,liver.e12.5,liver.e13.5,liver.e14.5,liver.e15.5,liver.e16.5,live…	forebrain.e11.5,forebrain.e14.5,midbrain.e11.5,midbrain.e16.5,hindbrain.e11.5,neural-tube.e12.5,neural-tube.e14.5,facial-prominence.e11.5,facial-prominence.e13.5
chr1	66934333	66936637	434	ENSMUST00000120415.7,ENSMUST00000119429.7,ENSMUST00000186202.6	ENSMUSG00000061816.15,ENSMUSG00000061816.15,ENSMUSG00000061816.15	FALSE	0	NA	NA	NA	NA	NA	NA	NA	NA	NA	0	2	64	NA	heart.e11.5,heart.e12.5	forebrain.e11.5,forebrain.e12.5,forebrain.e13.5,forebrain.e14.5,forebrain.e15.5,forebrain.e16.5,forebrain.P0,midbrain.e11.5,midbrain.e12.5,midbrain.e13.5,midbrain.e14.5,midbrain.e15.5,midbrain.e16.5,midbrain.P0,hindbrain.e11.5,hindbrain.e12.5,hindbrain.e13.5,hindbrain.e14.5,hindbrain.e15.5,hindbrain.e16.5,hindbrain.P0,heart.e13.5,heart.e14.5,heart.e15.5,heart.e16.5,heart.P0,liver.e11.5,liver.e12.…
chr1	66944143	66946384	435	ENSMUST00000027151.11,ENSMUST00000160100.1	ENSMUSG00000061816.15,ENSMUSG00000061816.15	FALSE	0	NA	NA	NA	NA	NA	None	0	0	0	0	0	66	NA	NA	forebrain.e11.5,forebrain.e12.5,forebrain.e13.5,forebrain.e14.5,forebrain.e15.5,forebrain.e16.5,forebrain.P0,midbrain.e11.5,midbrain.e12.5,midbrain.e13.5,midbrain.e14.5,midbrain.e15.5,midbrain.e16.5,midbrain.P0,hindbrain.e11.5,hindbrain.e12.5,hindbrain.e13.5,hindbrain.e14.5,hindbrain.e15.5,hindbrain.e16.5,hindbrain.P0,heart.e11.5,heart.e12.5,heart.e13.5,heart.e14.5,heart.e15.5,heart.e16.5,heart.P…
chr1	67037834	67039872	436	ENSMUST00000119559.7,ENSMUST00000149996.1,ENSMUST00000027149.11,ENSMUST00000113979.9	ENSMUSG00000026000.16,ENSMUSG00000026000.16,ENSMUSG00000026000.16,ENSMUSG00000026000.16	TRUE	1	417	42	276	20.1	66.2	K4	0	0	0	0	36	30	NA	forebrain.e13.5,forebrain.e14.5,forebrain.e15.5,forebrain.e16.5,forebrain.P0,midbrain.e12.5,midbrain.e14.5,midbrain.e15.5,midbrain.e16.5,midbrain.P0,hindbrain.e12.5,hindbrain.e13.5,hindbrain.e14.5,hindbrain.e15.5,hindbrain.e16.5,hindbrain.P0,heart.e13.5,heart.e16.5,heart.P0,liver.e12.5,liver.e13.5,liver.e14.5,liver.e15.5,liver.e16.5,liver.P0,intestine.e14.5,kidney.e15.5,kidney.P0,lung.e14.5,stoma…	forebrain.e11.5,forebrain.e12.5,midbrain.e11.5,midbrain.e13.5,hindbrain.e11.5,heart.e11.5,heart.e12.5,heart.e14.5,heart.e15.5,liver.e11.5,intestine.e15.5,intestine.e16.5,intestine.P0,kidney.e14.5,kidney.e16.5,lung.e15.5,lung.e16.5,lung.P0,stomach.e16.5,neural-tube.e11.5,neural-tube.e12.5,neural-tube.e14.5,limb.e11.5,limb.e12.5,limb.e13.5,limb.e14.5,facial-prominence.e11.5,facial-prominence.e12.5,…
chr1	67122026	67124026	437	ENSMUST00000027144.7	ENSMUSG00000025991.8	FALSE	0	NA	NA	NA	NA	NA	None	0	0	0	0	1	65	NA	liver.P0	forebrain.e11.5,forebrain.e12.5,forebrain.e13.5,forebrain.e14.5,forebrain.e15.5,forebrain.e16.5,forebrain.P0,midbrain.e11.5,midbrain.e12.5,midbrain.e13.5,midbrain.e14.5,midbrain.e15.5,midbrain.e16.5,midbrain.P0,hindbrain.e11.5,hindbrain.e12.5,hindbrain.e13.5,hindbrain.e14.5,hindbrain.e15.5,hindbrain.e16.5,hindbrain.P0,heart.e11.5,heart.e12.5,heart.e13.5,heart.e14.5,heart.e15.5,heart.e16.5,heart.P…
chr1	69106756	69109059	438	ENSMUST00000119142.7,ENSMUST00000153432.1,ENSMUST00000121473.7	ENSMUSG00000062209.15,ENSMUSG00000062209.15,ENSMUSG00000062209.15	TRUE	1	1021	91	682	17.8	66.8	NA	NA	NA	NA	21	23	22	liver.e11.5,liver.e12.5,liver.e13.5,liver.e14.5,liver.e15.5,liver.e16.5,liver.P0,intestine.e14.5,intestine.e15.5,intestine.e16.5,intestine.P0,kidney.e14.5,lung.e14.5,lung.e15.5,limb.e11.5,limb.e12.5,limb.e13.5,limb.e15.5,facial-prominence.e12.5,facial-prominence.e13.5,facial-prominence.e15.5	forebrain.e15.5,forebrain.P0,midbrain.e11.5,midbrain.e14.5,midbrain.e16.5,midbrain.P0,hindbrain.e12.5,hindbrain.e14.5,hindbrain.e15.5,hindbrain.e16.5,hindbrain.P0,heart.e11.5,heart.e12.5,heart.e13.5,heart.e14.5,heart.e15.5,heart.e16.5,heart.P0,kidney.P0,neural-tube.e11.5,neural-tube.e12.5,neural-tube.e14.5,neural-tube.e15.5	forebrain.e11.5,forebrain.e12.5,forebrain.e13.5,forebrain.e14.5,forebrain.e16.5,midbrain.e12.5,midbrain.e13.5,midbrain.e15.5,hindbrain.e11.5,hindbrain.e13.5,kidney.e15.5,kidney.e16.5,lung.e16.5,lung.P0,stomach.e14.5,stomach.e15.5,stomach.e16.5,stomach.P0,neural-tube.e13.5,limb.e14.5,facial-prominence.e11.5,facial-prominence.e14.5
chr1	69683157	69688245	439	ENSMUST00000190855.6,ENSMUST00000188110.6,ENSMUST00000191262.6,ENSMUST00000190016.1,ENSMUST00000027146.8,ENSMUST00000190771.6,ENSMUST00000187184.6	ENSMUSG00000025997.13,ENSMUSG00000025997.13,ENSMUSG00000025997.13,ENSMUSG00000025997.13,ENSMUSG00000025997.13,ENSMUSG00000025997.13,ENSMUSG00000025997.13	FALSE	0	NA	NA	NA	NA	NA	None	0	0	0	0	59	7	NA	forebrain.e11.5,forebrain.e12.5,forebrain.e13.5,forebrain.e14.5,forebrain.e15.5,forebrain.e16.5,midbrain.e11.5,midbrain.e12.5,midbrain.e13.5,midbrain.e14.5,midbrain.e15.5,midbrain.e16.5,midbrain.P0,hindbrain.e11.5,hindbrain.e12.5,hindbrain.e13.5,hindbrain.e14.5,hindbrain.e15.5,hindbrain.e16.5,hindbrain.P0,heart.e11.5,heart.e12.5,heart.e13.5,heart.e14.5,heart.e15.5,heart.e16.5,heart.P0,liver.e11.5…	forebrain.P0,liver.e14.5,liver.e15.5,liver.e16.5,lung.e16.5,limb.e13.5,limb.e14.5
chr1	69825988	69827992	440	ENSMUST00000065425.11,ENSMUST00000113940.3	ENSMUSG00000053153.14,ENSMUSG00000053153.14	TRUE	1	339	35	238	20.6	70.2	K4	0	0	0	0	1	65	NA	neural-tube.e12.5	forebrain.e11.5,forebrain.e12.5,forebrain.e13.5,forebrain.e14.5,forebrain.e15.5,forebrain.e16.5,forebrain.P0,midbrain.e11.5,midbrain.e12.5,midbrain.e13.5,midbrain.e14.5,midbrain.e15.5,midbrain.e16.5,midbrain.P0,hindbrain.e11.5,hindbrain.e12.5,hindbrain.e13.5,hindbrain.e14.5,hindbrain.e15.5,hindbrain.e16.5,hindbrain.P0,heart.e11.5,heart.e12.5,heart.e13.5,heart.e14.5,heart.e15.5,heart.e16.5,heart.P…
chr1	70724715	70726923	441	ENSMUST00000053922.11,ENSMUST00000161937.1,ENSMUST00000162182.1	ENSMUSG00000045648.15,ENSMUSG00000045648.15,ENSMUSG00000045648.15	FALSE	0	NA	NA	NA	NA	NA	None	0	0	0	2	12	52	heart.e13.5,facial-prominence.e13.5	forebrain.e15.5,midbrain.e13.5,midbrain.e14.5,midbrain.e15.5,midbrain.e16.5,midbrain.P0,hindbrain.e13.5,hindbrain.e14.5,hindbrain.e15.5,hindbrain.e16.5,neural-tube.e14.5,neural-tube.e15.5	forebrain.e11.5,forebrain.e12.5,forebrain.e13.5,forebrain.e14.5,forebrain.e16.5,forebrain.P0,midbrain.e11.5,midbrain.e12.5,hindbrain.e11.5,hindbrain.e12.5,hindbrain.P0,heart.e11.5,heart.e12.5,heart.e14.5,heart.e15.5,heart.e16.5,heart.P0,liver.e11.5,liver.e12.5,liver.e13.5,liver.e14.5,liver.e15.5,liver.e16.5,liver.P0,intestine.e14.5,intestine.e15.5,intestine.e16.5,intestine.P0,kidney.e14.5,kidney.…
chr1	71102146	71104146	442	ENSMUST00000027393.7	ENSMUSG00000026196.7	TRUE	1	816	72	532	17.6	65.2	K4	0	0	0	0	55	11	NA	forebrain.e11.5,forebrain.e12.5,forebrain.e13.5,forebrain.e15.5,forebrain.e16.5,forebrain.P0,midbrain.e11.5,midbrain.e12.5,midbrain.e13.5,midbrain.e15.5,hindbrain.e11.5,hindbrain.e12.5,hindbrain.e13.5,hindbrain.e16.5,hindbrain.P0,heart.e11.5,heart.e12.5,heart.e13.5,heart.e14.5,heart.e15.5,heart.e16.5,heart.P0,liver.e11.5,liver.e12.5,liver.e13.5,liver.e14.5,liver.e15.5,liver.e16.5,liver.P0,intesti…	forebrain.e14.5,midbrain.e14.5,midbrain.e16.5,midbrain.P0,hindbrain.e14.5,hindbrain.e15.5,intestine.P0,neural-tube.e12.5,neural-tube.e13.5,neural-tube.e14.5,neural-tube.e15.5
chr1	71413910	71415910	443	ENSMUST00000087268.6	ENSMUSG00000050296.14	FALSE	0	NA	NA	NA	NA	NA	NA	NA	NA	NA	0	0	66	NA	NA	forebrain.e11.5,forebrain.e12.5,forebrain.e13.5,forebrain.e14.5,forebrain.e15.5,forebrain.e16.5,forebrain.P0,midbrain.e11.5,midbrain.e12.5,midbrain.e13.5,midbrain.e14.5,midbrain.e15.5,midbrain.e16.5,midbrain.P0,hindbrain.e11.5,hindbrain.e12.5,hindbrain.e13.5,hindbrain.e14.5,hindbrain.e15.5,hindbrain.e16.5,hindbrain.P0,heart.e11.5,heart.e12.5,heart.e13.5,heart.e14.5,heart.e15.5,heart.e16.5,heart.P…
chr1	71556150	71558150	444	ENSMUST00000027384.5	ENSMUSG00000026192.13	TRUE	1	419	40	299	19.1	71.4	K4	0	0	0	0	59	7	NA	forebrain.e11.5,forebrain.e12.5,forebrain.e15.5,forebrain.e16.5,forebrain.P0,midbrain.e13.5,midbrain.e14.5,midbrain.e15.5,midbrain.e16.5,midbrain.P0,hindbrain.e11.5,hindbrain.e13.5,hindbrain.e14.5,hindbrain.e15.5,hindbrain.e16.5,hindbrain.P0,heart.e11.5,heart.e12.5,heart.e13.5,heart.e14.5,heart.e15.5,heart.e16.5,heart.P0,liver.e11.5,liver.e13.5,liver.e14.5,liver.e16.5,liver.P0,intestine.e14.5,int…	forebrain.e13.5,forebrain.e14.5,midbrain.e11.5,midbrain.e12.5,hindbrain.e12.5,liver.e12.5,liver.e15.5
chr1	71652161	71654200	445	ENSMUST00000186940.6,ENSMUST00000188894.6,ENSMUST00000187938.6,ENSMUST00000189821.6,ENSMUST00000188674.6,ENSMUST00000190780.6,ENSMUST00000186736.1,ENSMUST00000055226.12,ENSMUST00000186129.6	ENSMUSG00000026193.15,ENSMUSG00000026193.15,ENSMUSG00000026193.15,ENSMUSG00000026193.15,ENSMUSG00000026193.15,ENSMUSG00000026193.15,ENSMUSG00000026193.15,ENSMUSG00000026193.15,ENSMUSG00000026193.15	TRUE	1	661	58	441	17.5	66.7	K4	0	0	0	0	49	17	NA	forebrain.e11.5,forebrain.e12.5,forebrain.e13.5,forebrain.e14.5,forebrain.e15.5,forebrain.e16.5,midbrain.e11.5,hindbrain.e11.5,hindbrain.e12.5,hindbrain.e13.5,hindbrain.e15.5,hindbrain.e16.5,heart.e11.5,heart.e12.5,heart.e13.5,heart.e14.5,heart.e15.5,heart.e16.5,heart.P0,liver.e11.5,liver.P0,intestine.e14.5,intestine.e15.5,intestine.e16.5,intestine.P0,kidney.e14.5,kidney.e15.5,kidney.e16.5,kidney…	forebrain.P0,midbrain.e12.5,midbrain.e13.5,midbrain.e14.5,midbrain.e15.5,midbrain.e16.5,midbrain.P0,hindbrain.e14.5,hindbrain.P0,liver.e12.5,liver.e13.5,liver.e14.5,liver.e15.5,liver.e16.5,neural-tube.e13.5,neural-tube.e14.5,neural-tube.e15.5
chr1	72211307	72213307	446	ENSMUST00000048860.8	ENSMUSG00000039395.8	TRUE	1	673	65	401	19.3	59.6	K4	0	0	0	5	32	29	liver.e12.5,liver.e13.5,liver.e14.5,liver.e15.5,liver.e16.5	forebrain.P0,midbrain.e15.5,midbrain.e16.5,hindbrain.e12.5,hindbrain.e13.5,hindbrain.e15.5,hindbrain.e16.5,heart.e11.5,heart.e12.5,heart.e13.5,heart.e14.5,heart.e15.5,heart.e16.5,heart.P0,liver.P0,intestine.e15.5,intestine.e16.5,intestine.P0,kidney.e15.5,kidney.e16.5,stomach.e15.5,stomach.P0,neural-tube.e11.5,neural-tube.e13.5,neural-tube.e14.5,neural-tube.e15.5,limb.e11.5,limb.e15.5,facial-promi…	forebrain.e11.5,forebrain.e12.5,forebrain.e13.5,forebrain.e14.5,forebrain.e15.5,forebrain.e16.5,midbrain.e11.5,midbrain.e12.5,midbrain.e13.5,midbrain.e14.5,midbrain.P0,hindbrain.e11.5,hindbrain.e14.5,hindbrain.P0,liver.e11.5,intestine.e14.5,kidney.e14.5,kidney.P0,lung.e14.5,lung.e15.5,lung.e16.5,lung.P0,stomach.e14.5,stomach.e16.5,neural-tube.e12.5,limb.e12.5,limb.e13.5,limb.e14.5,facial-prominen…
chr1	72283259	72285395	447	ENSMUST00000097698.4,ENSMUST00000027381.12,ENSMUST00000027380.11,ENSMUST00000141783.1	ENSMUSG00000026189.13,ENSMUSG00000026189.13,ENSMUSG00000026188.11,ENSMUSG00000026188.11	FALSE	0	NA	NA	NA	NA	NA	K4,K4	0,0	0,0	0,0	0	50	16	NA	forebrain.e12.5,forebrain.e13.5,forebrain.e14.5,forebrain.e15.5,forebrain.e16.5,forebrain.P0,midbrain.e11.5,midbrain.e12.5,midbrain.e13.5,midbrain.e14.5,midbrain.e15.5,midbrain.e16.5,midbrain.P0,hindbrain.e11.5,hindbrain.e12.5,hindbrain.e13.5,hindbrain.e14.5,hindbrain.e15.5,hindbrain.e16.5,hindbrain.P0,heart.e14.5,heart.e16.5,heart.P0,liver.e11.5,liver.e14.5,liver.P0,intestine.e14.5,intestine.e15…	forebrain.e11.5,heart.e11.5,heart.e12.5,heart.e13.5,heart.e15.5,liver.e12.5,liver.e13.5,liver.e15.5,liver.e16.5,kidney.e14.5,kidney.e15.5,lung.e15.5,lung.e16.5,lung.P0,limb.e14.5,facial-prominence.e11.5
chr1	72306421	72308421	448	ENSMUST00000027379.8	ENSMUSG00000026187.8	FALSE	0	NA	NA	NA	NA	NA	K4	0	0	1	0	62	4	NA	forebrain.e11.5,forebrain.e12.5,forebrain.e13.5,forebrain.e14.5,forebrain.e15.5,forebrain.e16.5,forebrain.P0,midbrain.e11.5,midbrain.e12.5,midbrain.e13.5,midbrain.e14.5,midbrain.e15.5,midbrain.e16.5,midbrain.P0,hindbrain.e11.5,hindbrain.e12.5,hindbrain.e13.5,hindbrain.e14.5,hindbrain.e15.5,hindbrain.e16.5,hindbrain.P0,heart.e11.5,heart.e12.5,heart.e13.5,heart.e14.5,heart.e15.5,heart.e16.5,heart.P…	liver.e16.5,lung.P0,stomach.e14.5,stomach.P0
chr1	72535930	72537930	449	ENSMUST00000047786.5	ENSMUSG00000039372.5	TRUE	2	493	44	342	17.873	69.3404	K4+K27	0	0	0	32	18	16	forebrain.e11.5,midbrain.e11.5,midbrain.e12.5,heart.e11.5,heart.e12.5,heart.e13.5,heart.e15.5,heart.e16.5,heart.P0,liver.e11.5,liver.e12.5,liver.e13.5,liver.e14.5,liver.e15.5,liver.e16.5,liver.P0,intestine.e14.5,intestine.e15.5,intestine.P0,kidney.e15.5,kidney.e16.5,lung.e14.5,lung.e15.5,lung.P0,limb.e11.5,limb.e12.5,limb.e13.5,limb.e14.5,limb.e15.5,facial-prominence.e11.5,facial-prominence.e12.5…	forebrain.e13.5,forebrain.e15.5,forebrain.e16.5,forebrain.P0,midbrain.e13.5,midbrain.e14.5,midbrain.e15.5,midbrain.e16.5,midbrain.P0,hindbrain.e13.5,hindbrain.e14.5,hindbrain.e15.5,hindbrain.e16.5,hindbrain.P0,neural-tube.e12.5,neural-tube.e13.5,neural-tube.e14.5,neural-tube.e15.5	forebrain.e12.5,forebrain.e14.5,hindbrain.e11.5,hindbrain.e12.5,heart.e14.5,intestine.e16.5,kidney.e14.5,kidney.P0,lung.e16.5,stomach.e14.5,stomach.e15.5,stomach.e16.5,stomach.P0,neural-tube.e11.5,facial-prominence.e14.5,facial-prominence.e15.5
chr1	72582251	72584615	450	ENSMUST00000145868.7,ENSMUST00000133123.7,ENSMUST00000047615.14,ENSMUST00000152225.1	ENSMUSG00000039354.16,ENSMUSG00000039354.16,ENSMUSG00000039354.16,ENSMUSG00000039354.16	FALSE	0	NA	NA	NA	NA	NA	K4	0	0	0	0	63	3	NA	forebrain.e12.5,forebrain.e13.5,forebrain.e14.5,forebrain.e15.5,forebrain.e16.5,forebrain.P0,midbrain.e11.5,midbrain.e12.5,midbrain.e13.5,midbrain.e14.5,midbrain.e15.5,midbrain.e16.5,midbrain.P0,hindbrain.e11.5,hindbrain.e12.5,hindbrain.e13.5,hindbrain.e14.5,hindbrain.e15.5,hindbrain.e16.5,hindbrain.P0,heart.e11.5,heart.e12.5,heart.e13.5,heart.e14.5,heart.e15.5,heart.e16.5,heart.P0,liver.e12.5,li…	forebrain.e11.5,liver.e11.5,limb.e11.5
chr1	72699564	72701564	451	ENSMUST00000053499.4	ENSMUSG00000039342.4	FALSE	0	NA	NA	NA	NA	NA	None	0	0	0	0	0	66	NA	NA	forebrain.e11.5,forebrain.e12.5,forebrain.e13.5,forebrain.e14.5,forebrain.e15.5,forebrain.e16.5,forebrain.P0,midbrain.e11.5,midbrain.e12.5,midbrain.e13.5,midbrain.e14.5,midbrain.e15.5,midbrain.e16.5,midbrain.P0,hindbrain.e11.5,hindbrain.e12.5,hindbrain.e13.5,hindbrain.e14.5,hindbrain.e15.5,hindbrain.e16.5,hindbrain.P0,heart.e11.5,heart.e12.5,heart.e13.5,heart.e14.5,heart.e15.5,heart.e16.5,heart.P…
chr1	72710260	72712260	452	ENSMUST00000059980.9	ENSMUSG00000046330.9	TRUE	1	857	72	486	16.8	56.7	K4	0	0	0	0	66	0	NA	forebrain.e11.5,forebrain.e12.5,forebrain.e13.5,forebrain.e14.5,forebrain.e15.5,forebrain.e16.5,forebrain.P0,midbrain.e11.5,midbrain.e12.5,midbrain.e13.5,midbrain.e14.5,midbrain.e15.5,midbrain.e16.5,midbrain.P0,hindbrain.e11.5,hindbrain.e12.5,hindbrain.e13.5,hindbrain.e14.5,hindbrain.e15.5,hindbrain.e16.5,hindbrain.P0,heart.e11.5,heart.e12.5,heart.e13.5,heart.e14.5,heart.e15.5,heart.e16.5,heart.P…	NA
chr1	72823503	72826322	453	ENSMUST00000047328.10,ENSMUST00000120564.1	ENSMUSG00000039323.18,ENSMUSG00000039323.18	TRUE	2	535	52	353	19.4009	65.9729	K4	0	0	0	7	42	17	liver.e11.5,liver.e12.5,liver.e13.5,liver.e14.5,liver.e15.5,liver.e16.5,lung.e15.5	forebrain.e11.5,forebrain.e12.5,forebrain.e13.5,forebrain.e14.5,forebrain.e15.5,forebrain.e16.5,forebrain.P0,midbrain.e11.5,midbrain.e12.5,midbrain.e14.5,midbrain.e15.5,midbrain.e16.5,midbrain.P0,hindbrain.e11.5,hindbrain.e12.5,hindbrain.e13.5,hindbrain.e14.5,hindbrain.e15.5,hindbrain.e16.5,hindbrain.P0,liver.P0,intestine.e14.5,kidney.e15.5,kidney.e16.5,lung.e14.5,stomach.e14.5,stomach.e15.5,stom…	midbrain.e13.5,heart.e11.5,heart.e12.5,heart.e13.5,heart.e14.5,heart.e15.5,heart.e16.5,heart.P0,intestine.e15.5,intestine.e16.5,intestine.P0,kidney.e14.5,kidney.P0,lung.e16.5,lung.P0,neural-tube.e13.5,limb.e15.5
chr1	72873884	72875884	454	ENSMUST00000027377.8	ENSMUSG00000026185.8	TRUE	1	268	27	181	20.1	67.5	K4+K27	1	1	1	7	45	14	liver.e11.5,liver.e12.5,liver.e13.5,liver.e14.5,liver.e15.5,liver.e16.5,liver.P0	forebrain.e11.5,forebrain.e12.5,forebrain.e13.5,forebrain.e14.5,forebrain.e15.5,forebrain.e16.5,forebrain.P0,midbrain.e11.5,midbrain.e14.5,midbrain.e16.5,midbrain.P0,hindbrain.e14.5,hindbrain.e15.5,hindbrain.e16.5,hindbrain.P0,heart.e11.5,heart.e12.5,heart.e13.5,heart.e14.5,heart.e15.5,heart.e16.5,heart.P0,intestine.e14.5,intestine.e15.5,intestine.e16.5,kidney.e14.5,kidney.e16.5,kidney.P0,lung.e1…	midbrain.e12.5,midbrain.e13.5,midbrain.e15.5,hindbrain.e11.5,hindbrain.e12.5,hindbrain.e13.5,intestine.P0,kidney.e15.5,lung.e15.5,lung.e16.5,lung.P0,neural-tube.e11.5,neural-tube.e13.5,neural-tube.e15.5
chr1	73014909	73016909	455	ENSMUST00000027374.6	ENSMUSG00000026182.6	FALSE	0	NA	NA	NA	NA	NA	None	0	0	0	0	0	66	NA	NA	forebrain.e11.5,forebrain.e12.5,forebrain.e13.5,forebrain.e14.5,forebrain.e15.5,forebrain.e16.5,forebrain.P0,midbrain.e11.5,midbrain.e12.5,midbrain.e13.5,midbrain.e14.5,midbrain.e15.5,midbrain.e16.5,midbrain.P0,hindbrain.e11.5,hindbrain.e12.5,hindbrain.e13.5,hindbrain.e14.5,hindbrain.e15.5,hindbrain.e16.5,hindbrain.P0,heart.e11.5,heart.e12.5,heart.e13.5,heart.e14.5,heart.e15.5,heart.e16.5,heart.P…
chr1	73927513	73929513	456	ENSMUST00000187691.6	ENSMUSG00000055322.14	FALSE	0	NA	NA	NA	NA	NA	NA	NA	NA	NA	0	0	66	NA	NA	forebrain.e11.5,forebrain.e12.5,forebrain.e13.5,forebrain.e14.5,forebrain.e15.5,forebrain.e16.5,forebrain.P0,midbrain.e11.5,midbrain.e12.5,midbrain.e13.5,midbrain.e14.5,midbrain.e15.5,midbrain.e16.5,midbrain.P0,hindbrain.e11.5,hindbrain.e12.5,hindbrain.e13.5,hindbrain.e14.5,hindbrain.e15.5,hindbrain.e16.5,hindbrain.P0,heart.e11.5,heart.e12.5,heart.e13.5,heart.e14.5,heart.e15.5,heart.e16.5,heart.P…
chr1	73940014	73942014	457	ENSMUST00000189228.1	ENSMUSG00000055322.14	FALSE	0	NA	NA	NA	NA	NA	NA	NA	NA	NA	0	0	66	NA	NA	forebrain.e11.5,forebrain.e12.5,forebrain.e13.5,forebrain.e14.5,forebrain.e15.5,forebrain.e16.5,forebrain.P0,midbrain.e11.5,midbrain.e12.5,midbrain.e13.5,midbrain.e14.5,midbrain.e15.5,midbrain.e16.5,midbrain.P0,hindbrain.e11.5,hindbrain.e12.5,hindbrain.e13.5,hindbrain.e14.5,hindbrain.e15.5,hindbrain.e16.5,hindbrain.P0,heart.e11.5,heart.e12.5,heart.e13.5,heart.e14.5,heart.e15.5,heart.e16.5,heart.P…
chr1	73962043	73964043	458	ENSMUST00000191367.1	ENSMUSG00000055322.14	FALSE	0	NA	NA	NA	NA	NA	NA	NA	NA	NA	0	5	61	NA	midbrain.P0,hindbrain.P0,heart.e14.5,heart.P0,intestine.P0	forebrain.e11.5,forebrain.e12.5,forebrain.e13.5,forebrain.e14.5,forebrain.e15.5,forebrain.e16.5,forebrain.P0,midbrain.e11.5,midbrain.e12.5,midbrain.e13.5,midbrain.e14.5,midbrain.e15.5,midbrain.e16.5,hindbrain.e11.5,hindbrain.e12.5,hindbrain.e13.5,hindbrain.e14.5,hindbrain.e15.5,hindbrain.e16.5,heart.e11.5,heart.e12.5,heart.e13.5,heart.e15.5,heart.e16.5,liver.e11.5,liver.e12.5,liver.e13.5,liver.e1…
chr1	73994372	73996372	459	ENSMUST00000185702.6,ENSMUST00000185331.6	ENSMUSG00000055322.14,ENSMUSG00000055322.14	FALSE	0	NA	NA	NA	NA	NA	NA	NA	NA	NA	0	1	65	NA	lung.P0	forebrain.e11.5,forebrain.e12.5,forebrain.e13.5,forebrain.e14.5,forebrain.e15.5,forebrain.e16.5,forebrain.P0,midbrain.e11.5,midbrain.e12.5,midbrain.e13.5,midbrain.e14.5,midbrain.e15.5,midbrain.e16.5,midbrain.P0,hindbrain.e11.5,hindbrain.e12.5,hindbrain.e13.5,hindbrain.e14.5,hindbrain.e15.5,hindbrain.e16.5,hindbrain.P0,heart.e11.5,heart.e12.5,heart.e13.5,heart.e14.5,heart.e15.5,heart.e16.5,heart.P…
chr1	74000567	74002567	460	ENSMUST00000190389.6	ENSMUSG00000055322.14	FALSE	0	NA	NA	NA	NA	NA	NA	NA	NA	NA	0	1	65	NA	liver.e14.5	forebrain.e11.5,forebrain.e12.5,forebrain.e13.5,forebrain.e14.5,forebrain.e15.5,forebrain.e16.5,forebrain.P0,midbrain.e11.5,midbrain.e12.5,midbrain.e13.5,midbrain.e14.5,midbrain.e15.5,midbrain.e16.5,midbrain.P0,hindbrain.e11.5,hindbrain.e12.5,hindbrain.e13.5,hindbrain.e14.5,hindbrain.e15.5,hindbrain.e16.5,hindbrain.P0,heart.e11.5,heart.e12.5,heart.e13.5,heart.e14.5,heart.e15.5,heart.e16.5,heart.P…
chr1	74036133	74038133	461	ENSMUST00000187281.6	ENSMUSG00000055322.14	TRUE	1	296	29	215	19.6	72.6	NA	NA	NA	NA	15	14	37	forebrain.e11.5,forebrain.e12.5,forebrain.e13.5,forebrain.e14.5,midbrain.e12.5,midbrain.e13.5,midbrain.e14.5,hindbrain.e11.5,hindbrain.e12.5,liver.e12.5,liver.e13.5,liver.e14.5,liver.e15.5,liver.e16.5,neural-tube.e12.5	heart.e11.5,heart.e12.5,heart.e14.5,heart.P0,liver.P0,kidney.e14.5,kidney.P0,lung.e14.5,lung.e15.5,lung.P0,stomach.e15.5,stomach.P0,facial-prominence.e12.5,facial-prominence.e14.5	forebrain.e15.5,forebrain.e16.5,forebrain.P0,midbrain.e11.5,midbrain.e15.5,midbrain.e16.5,midbrain.P0,hindbrain.e13.5,hindbrain.e14.5,hindbrain.e15.5,hindbrain.e16.5,hindbrain.P0,heart.e13.5,heart.e15.5,heart.e16.5,liver.e11.5,intestine.e14.5,intestine.e15.5,intestine.e16.5,intestine.P0,kidney.e15.5,kidney.e16.5,lung.e16.5,stomach.e14.5,stomach.e16.5,neural-tube.e11.5,neural-tube.e13.5,neural-tub…
chr1	74090351	74092351	462	ENSMUST00000187584.6	ENSMUSG00000055322.14	FALSE	0	NA	NA	NA	NA	NA	NA	NA	NA	NA	2	15	49	liver.e15.5,liver.P0	intestine.e14.5,intestine.e16.5,lung.e14.5,lung.e16.5,stomach.e15.5,stomach.P0,limb.e11.5,limb.e12.5,limb.e14.5,limb.e15.5,facial-prominence.e11.5,facial-prominence.e12.5,facial-prominence.e13.5,facial-prominence.e14.5,facial-prominence.e15.5	forebrain.e11.5,forebrain.e12.5,forebrain.e13.5,forebrain.e14.5,forebrain.e15.5,forebrain.e16.5,forebrain.P0,midbrain.e11.5,midbrain.e12.5,midbrain.e13.5,midbrain.e14.5,midbrain.e15.5,midbrain.e16.5,midbrain.P0,hindbrain.e11.5,hindbrain.e12.5,hindbrain.e13.5,hindbrain.e14.5,hindbrain.e15.5,hindbrain.e16.5,hindbrain.P0,heart.e11.5,heart.e12.5,heart.e13.5,heart.e14.5,heart.e15.5,heart.e16.5,heart.P…
chr1	74095825	74097868	463	ENSMUST00000191204.6,ENSMUST00000188208.1	ENSMUSG00000055322.14,ENSMUSG00000055322.14	FALSE	0	NA	NA	NA	NA	NA	NA	NA	NA	NA	23	0	43	midbrain.e11.5,midbrain.e12.5,midbrain.e13.5,midbrain.e14.5,heart.e11.5,heart.e13.5,heart.e14.5,liver.e11.5,liver.e12.5,liver.e13.5,liver.e14.5,liver.e15.5,liver.e16.5,liver.P0,intestine.e14.5,intestine.e15.5,intestine.e16.5,intestine.P0,lung.e14.5,lung.e16.5,stomach.e15.5,stomach.e16.5,neural-tube.e15.5	NA	forebrain.e11.5,forebrain.e12.5,forebrain.e13.5,forebrain.e14.5,forebrain.e15.5,forebrain.e16.5,forebrain.P0,midbrain.e15.5,midbrain.e16.5,midbrain.P0,hindbrain.e11.5,hindbrain.e12.5,hindbrain.e13.5,hindbrain.e14.5,hindbrain.e15.5,hindbrain.e16.5,hindbrain.P0,heart.e12.5,heart.e15.5,heart.e16.5,heart.P0,kidney.e14.5,kidney.e15.5,kidney.e16.5,kidney.P0,lung.e15.5,lung.P0,stomach.e14.5,stomach.P0,n…
chr1	74123447	74126579	464	ENSMUST00000169786.7,ENSMUST00000191104.6,ENSMUST00000080167.10,ENSMUST00000127134.1	ENSMUSG00000055322.14,ENSMUSG00000055322.14,ENSMUSG00000061815.11,ENSMUSG00000061815.11	TRUE	1	679	65	436	19.1	64.2	K4+K27	1	0	0	16	4	46	forebrain.e12.5,midbrain.e12.5,midbrain.e13.5,midbrain.e14.5,midbrain.e15.5,midbrain.e16.5,midbrain.P0,hindbrain.e13.5,liver.e11.5,liver.e12.5,liver.e13.5,liver.e14.5,liver.e15.5,liver.e16.5,neural-tube.e13.5,limb.e12.5	heart.e14.5,heart.e15.5,kidney.e14.5,stomach.e14.5	forebrain.e11.5,forebrain.e13.5,forebrain.e14.5,forebrain.e15.5,forebrain.e16.5,forebrain.P0,midbrain.e11.5,hindbrain.e11.5,hindbrain.e12.5,hindbrain.e14.5,hindbrain.e15.5,hindbrain.e16.5,hindbrain.P0,heart.e11.5,heart.e12.5,heart.e13.5,heart.e16.5,heart.P0,liver.P0,intestine.e14.5,intestine.e15.5,intestine.e16.5,intestine.P0,kidney.e15.5,kidney.e16.5,kidney.P0,lung.e14.5,lung.e15.5,lung.e16.5,lu…
chr1	74152989	74154991	465	ENSMUST00000027372.7,ENSMUST00000106899.3	ENSMUSG00000026180.8,ENSMUSG00000026180.8	FALSE	0	NA	NA	NA	NA	NA	None	0	0	0	0	1	65	NA	liver.P0	forebrain.e11.5,forebrain.e12.5,forebrain.e13.5,forebrain.e14.5,forebrain.e15.5,forebrain.e16.5,forebrain.P0,midbrain.e11.5,midbrain.e12.5,midbrain.e13.5,midbrain.e14.5,midbrain.e15.5,midbrain.e16.5,midbrain.P0,hindbrain.e11.5,hindbrain.e12.5,hindbrain.e13.5,hindbrain.e14.5,hindbrain.e15.5,hindbrain.e16.5,hindbrain.P0,heart.e11.5,heart.e12.5,heart.e13.5,heart.e14.5,heart.e15.5,heart.e16.5,heart.P…
chr1	74192235	74195631	466	ENSMUST00000190313.1,ENSMUST00000053389.4	ENSMUSG00000048480.5,ENSMUSG00000048480.5	FALSE	0	NA	NA	NA	NA	NA	None	0	0	0	1	0	65	midbrain.e13.5	NA	forebrain.e11.5,forebrain.e12.5,forebrain.e13.5,forebrain.e14.5,forebrain.e15.5,forebrain.e16.5,forebrain.P0,midbrain.e11.5,midbrain.e12.5,midbrain.e14.5,midbrain.e15.5,midbrain.e16.5,midbrain.P0,hindbrain.e11.5,hindbrain.e12.5,hindbrain.e13.5,hindbrain.e14.5,hindbrain.e15.5,hindbrain.e16.5,hindbrain.P0,heart.e11.5,heart.e12.5,heart.e13.5,heart.e14.5,heart.e15.5,heart.e16.5,heart.P0,liver.e11.5,l…
chr1	74235084	74237550	467	ENSMUST00000185733.1,ENSMUST00000113820.8,ENSMUST00000006467.13,ENSMUST00000113819.1	ENSMUSG00000006304.14,ENSMUSG00000006304.14,ENSMUSG00000006304.14,ENSMUSG00000006304.14	TRUE	1	613	52	379	17	61.8	K4	0	0	0	0	66	0	NA	forebrain.e11.5,forebrain.e12.5,forebrain.e13.5,forebrain.e14.5,forebrain.e15.5,forebrain.e16.5,forebrain.P0,midbrain.e11.5,midbrain.e12.5,midbrain.e13.5,midbrain.e14.5,midbrain.e15.5,midbrain.e16.5,midbrain.P0,hindbrain.e11.5,hindbrain.e12.5,hindbrain.e13.5,hindbrain.e14.5,hindbrain.e15.5,hindbrain.e16.5,hindbrain.P0,heart.e11.5,heart.e12.5,heart.e13.5,heart.e14.5,heart.e15.5,heart.e16.5,heart.P…	NA
chr1	74277550	74279550	468	ENSMUST00000077985.3	ENSMUSG00000064272.3	FALSE	0	NA	NA	NA	NA	NA	None	0	0	0	0	0	66	NA	NA	forebrain.e11.5,forebrain.e12.5,forebrain.e13.5,forebrain.e14.5,forebrain.e15.5,forebrain.e16.5,forebrain.P0,midbrain.e11.5,midbrain.e12.5,midbrain.e13.5,midbrain.e14.5,midbrain.e15.5,midbrain.e16.5,midbrain.P0,hindbrain.e11.5,hindbrain.e12.5,hindbrain.e13.5,hindbrain.e14.5,hindbrain.e15.5,hindbrain.e16.5,hindbrain.P0,heart.e11.5,heart.e12.5,heart.e13.5,heart.e14.5,heart.e15.5,heart.e16.5,heart.P…
chr1	74282979	74286055	469	ENSMUST00000187046.1,ENSMUST00000190008.1,ENSMUST00000178235.7,ENSMUST00000006462.13,ENSMUST00000113805.7,ENSMUST00000027370.12,ENSMUST00000087226.10	ENSMUSG00000006299.13,ENSMUSG00000006299.13,ENSMUSG00000006299.13,ENSMUSG00000006299.13,ENSMUSG00000026179.14,ENSMUSG00000026179.14,ENSMUSG00000026179.14	TRUE	1	672	61	434	18.2	64.6	K4,K4	0,0	0,0	0,0	0	60	6	NA	forebrain.e12.5,forebrain.e13.5,forebrain.e14.5,forebrain.e15.5,forebrain.e16.5,forebrain.P0,midbrain.e12.5,midbrain.e13.5,midbrain.e14.5,midbrain.e15.5,midbrain.e16.5,midbrain.P0,hindbrain.e12.5,hindbrain.e13.5,hindbrain.e14.5,hindbrain.e15.5,hindbrain.e16.5,hindbrain.P0,heart.e11.5,heart.e12.5,heart.e13.5,heart.e14.5,heart.e15.5,heart.e16.5,heart.P0,liver.e11.5,liver.e12.5,liver.e13.5,liver.e14…	forebrain.e11.5,midbrain.e11.5,hindbrain.e11.5,stomach.e14.5,neural-tube.e12.5,facial-prominence.e12.5
chr1	74290228	74292228	470	ENSMUST00000128505.1	ENSMUSG00000006301.17	FALSE	0	NA	NA	NA	NA	NA	NA	NA	NA	NA	0	0	66	NA	NA	forebrain.e11.5,forebrain.e12.5,forebrain.e13.5,forebrain.e14.5,forebrain.e15.5,forebrain.e16.5,forebrain.P0,midbrain.e11.5,midbrain.e12.5,midbrain.e13.5,midbrain.e14.5,midbrain.e15.5,midbrain.e16.5,midbrain.P0,hindbrain.e11.5,hindbrain.e12.5,hindbrain.e13.5,hindbrain.e14.5,hindbrain.e15.5,hindbrain.e16.5,hindbrain.P0,heart.e11.5,heart.e12.5,heart.e13.5,heart.e14.5,heart.e15.5,heart.e16.5,heart.P…
chr1	74303120	74306622	471	ENSMUST00000141560.1,ENSMUST00000113796.7,ENSMUST00000016309.15,ENSMUST00000130763.7	ENSMUSG00000006301.17,ENSMUSG00000006301.17,ENSMUSG00000006301.17,ENSMUSG00000006301.17	TRUE	1	489	50	324	20.4	66.3	K4	0	0	0	9	41	16	forebrain.e12.5,forebrain.e13.5,midbrain.e12.5,midbrain.e13.5,midbrain.e14.5,hindbrain.e13.5,neural-tube.e12.5,neural-tube.e13.5,neural-tube.e15.5	forebrain.P0,hindbrain.P0,heart.e11.5,heart.e12.5,heart.e13.5,heart.e14.5,heart.e15.5,heart.e16.5,heart.P0,liver.e11.5,liver.e12.5,liver.e13.5,liver.e14.5,liver.e15.5,liver.e16.5,liver.P0,intestine.e14.5,intestine.e15.5,intestine.e16.5,intestine.P0,kidney.e14.5,kidney.e15.5,kidney.e16.5,kidney.P0,lung.e14.5,lung.e15.5,lung.e16.5,lung.P0,stomach.e14.5,stomach.e15.5,stomach.e16.5,stomach.P0,limb.e1…	forebrain.e11.5,forebrain.e14.5,forebrain.e15.5,forebrain.e16.5,midbrain.e11.5,midbrain.e15.5,midbrain.e16.5,midbrain.P0,hindbrain.e11.5,hindbrain.e12.5,hindbrain.e14.5,hindbrain.e15.5,hindbrain.e16.5,neural-tube.e11.5,neural-tube.e14.5,facial-prominence.e11.5
chr1	74331610	74333610	472	ENSMUST00000087225.5	ENSMUSG00000026179.14	TRUE	1	375	38	264	20.3	70.4	K4	0	0	0	0	47	19	NA	forebrain.e11.5,forebrain.e13.5,forebrain.e14.5,forebrain.e15.5,forebrain.e16.5,forebrain.P0,midbrain.e12.5,midbrain.e13.5,midbrain.e14.5,midbrain.e15.5,midbrain.e16.5,midbrain.P0,hindbrain.e12.5,hindbrain.e13.5,hindbrain.e14.5,hindbrain.e15.5,hindbrain.e16.5,hindbrain.P0,heart.e11.5,heart.e12.5,heart.e13.5,heart.e14.5,heart.e15.5,heart.e16.5,heart.P0,intestine.e14.5,intestine.e15.5,intestine.e16…	forebrain.e12.5,midbrain.e11.5,hindbrain.e11.5,liver.e11.5,liver.e12.5,liver.e13.5,liver.e14.5,liver.e15.5,liver.e16.5,liver.P0,intestine.P0,kidney.e14.5,kidney.e15.5,lung.e15.5,lung.P0,stomach.e14.5,limb.e11.5,limb.e15.5,facial-prominence.e15.5
chr1	74361108	74363442	473	ENSMUST00000097697.7,ENSMUST00000128445.7,ENSMUST00000191010.1	ENSMUSG00000073650.8,ENSMUSG00000073650.8,ENSMUSG00000073650.8	FALSE	0	NA	NA	NA	NA	NA	None	0	0	0	1	0	65	liver.e15.5	NA	forebrain.e11.5,forebrain.e12.5,forebrain.e13.5,forebrain.e14.5,forebrain.e15.5,forebrain.e16.5,forebrain.P0,midbrain.e11.5,midbrain.e12.5,midbrain.e13.5,midbrain.e14.5,midbrain.e15.5,midbrain.e16.5,midbrain.P0,hindbrain.e11.5,hindbrain.e12.5,hindbrain.e13.5,hindbrain.e14.5,hindbrain.e15.5,hindbrain.e16.5,hindbrain.P0,heart.e11.5,heart.e12.5,heart.e13.5,heart.e14.5,heart.e15.5,heart.e16.5,heart.P…
chr1	74374195	74376203	474	ENSMUST00000187516.6,ENSMUST00000027368.5	ENSMUSG00000026177.11,ENSMUSG00000026177.11	FALSE	0	NA	NA	NA	NA	NA	K4	0	0	0	0	0	66	NA	NA	forebrain.e11.5,forebrain.e12.5,forebrain.e13.5,forebrain.e14.5,forebrain.e15.5,forebrain.e16.5,forebrain.P0,midbrain.e11.5,midbrain.e12.5,midbrain.e13.5,midbrain.e14.5,midbrain.e15.5,midbrain.e16.5,midbrain.P0,hindbrain.e11.5,hindbrain.e12.5,hindbrain.e13.5,hindbrain.e14.5,hindbrain.e15.5,hindbrain.e16.5,hindbrain.P0,heart.e11.5,heart.e12.5,heart.e13.5,heart.e14.5,heart.e15.5,heart.e16.5,heart.P…
chr1	74390509	74393162	475	ENSMUST00000027367.13,ENSMUST00000152659.1	ENSMUSG00000026176.13,ENSMUSG00000026176.13	TRUE	1	1098	93	635	16.9	57.8	K4	0	0	0	0	53	13	NA	forebrain.e11.5,forebrain.e15.5,forebrain.e16.5,forebrain.P0,midbrain.e15.5,midbrain.P0,hindbrain.e15.5,hindbrain.e16.5,hindbrain.P0,heart.e11.5,heart.e12.5,heart.e13.5,heart.e14.5,heart.e15.5,heart.e16.5,heart.P0,liver.e11.5,liver.e12.5,liver.e13.5,liver.e14.5,liver.e15.5,liver.e16.5,liver.P0,intestine.e14.5,intestine.e15.5,intestine.e16.5,intestine.P0,kidney.e14.5,kidney.e15.5,kidney.e16.5,kidn…	forebrain.e12.5,forebrain.e13.5,forebrain.e14.5,midbrain.e11.5,midbrain.e12.5,midbrain.e13.5,midbrain.e14.5,midbrain.e16.5,hindbrain.e11.5,hindbrain.e12.5,hindbrain.e13.5,hindbrain.e14.5,neural-tube.e15.5
chr1	74408376	74410376	476	ENSMUST00000027366.12	ENSMUSG00000026175.12	FALSE	0	NA	NA	NA	NA	NA	None	0	0	0	0	5	61	NA	intestine.e14.5,intestine.e15.5,intestine.e16.5,intestine.P0,stomach.e16.5	forebrain.e11.5,forebrain.e12.5,forebrain.e13.5,forebrain.e14.5,forebrain.e15.5,forebrain.e16.5,forebrain.P0,midbrain.e11.5,midbrain.e12.5,midbrain.e13.5,midbrain.e14.5,midbrain.e15.5,midbrain.e16.5,midbrain.P0,hindbrain.e11.5,hindbrain.e12.5,hindbrain.e13.5,hindbrain.e14.5,hindbrain.e15.5,hindbrain.e16.5,hindbrain.P0,heart.e11.5,heart.e12.5,heart.e13.5,heart.e14.5,heart.e15.5,heart.e16.5,heart.P…
chr1	74418053	74420053	477	ENSMUST00000159749.1	ENSMUSG00000026175.12	FALSE	0	NA	NA	NA	NA	NA	NA	NA	NA	NA	0	0	66	NA	NA	forebrain.e11.5,forebrain.e12.5,forebrain.e13.5,forebrain.e14.5,forebrain.e15.5,forebrain.e16.5,forebrain.P0,midbrain.e11.5,midbrain.e12.5,midbrain.e13.5,midbrain.e14.5,midbrain.e15.5,midbrain.e16.5,midbrain.P0,hindbrain.e11.5,hindbrain.e12.5,hindbrain.e13.5,hindbrain.e14.5,hindbrain.e15.5,hindbrain.e16.5,hindbrain.P0,heart.e11.5,heart.e12.5,heart.e13.5,heart.e14.5,heart.e15.5,heart.e16.5,heart.P…
chr1	74504803	74507058	478	ENSMUST00000044260.10,ENSMUST00000186282.6,ENSMUST00000087215.6	ENSMUSG00000033364.13,ENSMUSG00000033364.13,ENSMUSG00000026174.9	TRUE	1	1358	112	841	16.5	61.9	K4	0	0	0	0	66	0	NA	forebrain.e11.5,forebrain.e12.5,forebrain.e13.5,forebrain.e14.5,forebrain.e15.5,forebrain.e16.5,forebrain.P0,midbrain.e11.5,midbrain.e12.5,midbrain.e13.5,midbrain.e14.5,midbrain.e15.5,midbrain.e16.5,midbrain.P0,hindbrain.e11.5,hindbrain.e12.5,hindbrain.e13.5,hindbrain.e14.5,hindbrain.e15.5,hindbrain.e16.5,hindbrain.P0,heart.e11.5,heart.e12.5,heart.e13.5,heart.e14.5,heart.e15.5,heart.e16.5,heart.P…	NA
chr1	74541888	74545364	479	ENSMUST00000113749.7,ENSMUST00000067916.12,ENSMUST00000113747.7,ENSMUST00000113750.7,ENSMUST00000189257.6,ENSMUST00000027362.13	ENSMUSG00000026173.15,ENSMUSG00000026173.15,ENSMUSG00000026173.15,ENSMUSG00000026173.15,ENSMUSG00000033364.13,ENSMUSG00000026173.15	FALSE	0	NA	NA	NA	NA	NA	None,None	0,0	0,0	0,0	6	0	60	heart.e11.5,liver.e12.5,liver.e13.5,liver.e14.5,liver.e15.5,liver.e16.5	NA	forebrain.e11.5,forebrain.e12.5,forebrain.e13.5,forebrain.e14.5,forebrain.e15.5,forebrain.e16.5,forebrain.P0,midbrain.e11.5,midbrain.e12.5,midbrain.e13.5,midbrain.e14.5,midbrain.e15.5,midbrain.e16.5,midbrain.P0,hindbrain.e11.5,hindbrain.e12.5,hindbrain.e13.5,hindbrain.e14.5,hindbrain.e15.5,hindbrain.e16.5,hindbrain.P0,heart.e12.5,heart.e13.5,heart.e14.5,heart.e15.5,heart.e16.5,heart.P0,liver.e11.…
chr1	74587025	74589374	480	ENSMUST00000027315.13,ENSMUST00000113737.7,ENSMUST00000066986.12,ENSMUST00000113733.9,ENSMUST00000027358.10,ENSMUST00000113732.1	ENSMUSG00000026135.17,ENSMUSG00000026135.17,ENSMUSG00000026135.17,ENSMUSG00000026172.12,ENSMUSG00000026172.12,ENSMUSG00000026172.12	TRUE	1	839	62	535	14.8	63.8	K4,K4	0,0	0,0	0,0	0	65	1	NA	forebrain.e12.5,forebrain.e13.5,forebrain.e14.5,forebrain.e15.5,forebrain.e16.5,forebrain.P0,midbrain.e11.5,midbrain.e12.5,midbrain.e13.5,midbrain.e14.5,midbrain.e15.5,midbrain.e16.5,midbrain.P0,hindbrain.e11.5,hindbrain.e12.5,hindbrain.e13.5,hindbrain.e14.5,hindbrain.e15.5,hindbrain.e16.5,hindbrain.P0,heart.e11.5,heart.e12.5,heart.e13.5,heart.e14.5,heart.e15.5,heart.e16.5,heart.P0,liver.e11.5,li…	forebrain.e11.5
chr1	74599564	74602639	481	ENSMUST00000127938.7,ENSMUST00000154874.7,ENSMUST00000136078.1,ENSMUST00000132081.1,ENSMUST00000113721.7,ENSMUST00000027357.11,ENSMUST00000087183.10,ENSMUST00000148456.7,ENSMUST00000113694.7,ENSMUST00000087186.10	ENSMUSG00000026171.12,ENSMUSG00000026171.12,ENSMUSG00000026171.12,ENSMUSG00000026171.12,ENSMUSG00000026171.12,ENSMUSG00000026171.12,ENSMUSG00000033276.18,ENSMUSG00000033276.18,ENSMUSG00000033276.18,ENSMUSG00000033276.18	TRUE	1	365	27	219	14.8	60	K4,K4	0,0	0,0	0,0	0	50	16	NA	forebrain.e11.5,forebrain.e13.5,forebrain.e14.5,forebrain.e15.5,forebrain.e16.5,forebrain.P0,midbrain.e12.5,midbrain.e13.5,midbrain.e14.5,midbrain.e15.5,midbrain.e16.5,midbrain.P0,hindbrain.e11.5,hindbrain.e12.5,hindbrain.e13.5,hindbrain.e14.5,hindbrain.e15.5,hindbrain.e16.5,hindbrain.P0,heart.e11.5,heart.e13.5,heart.e14.5,heart.e15.5,heart.e16.5,heart.P0,liver.e12.5,liver.e13.5,liver.e14.5,liver…	forebrain.e12.5,midbrain.e11.5,heart.e12.5,liver.e11.5,liver.e15.5,liver.P0,intestine.P0,kidney.e14.5,stomach.e14.5,stomach.e16.5,neural-tube.e11.5,neural-tube.e12.5,limb.e11.5,limb.e14.5,facial-prominence.e12.5,facial-prominence.e13.5
chr1	74660745	74662817	482	ENSMUST00000042125.14,ENSMUST00000141119.7,ENSMUST00000129890.7	ENSMUSG00000033257.14,ENSMUSG00000033257.14,ENSMUSG00000033257.14	TRUE	1	492	56	347	22.8	70.5	K4	0	0	0	0	66	0	NA	forebrain.e11.5,forebrain.e12.5,forebrain.e13.5,forebrain.e14.5,forebrain.e15.5,forebrain.e16.5,forebrain.P0,midbrain.e11.5,midbrain.e12.5,midbrain.e13.5,midbrain.e14.5,midbrain.e15.5,midbrain.e16.5,midbrain.P0,hindbrain.e11.5,hindbrain.e12.5,hindbrain.e13.5,hindbrain.e14.5,hindbrain.e15.5,hindbrain.e16.5,hindbrain.P0,heart.e11.5,heart.e12.5,heart.e13.5,heart.e14.5,heart.e15.5,heart.e16.5,heart.P…	NA
chr1	74677898	74679898	483	ENSMUST00000113678.1	ENSMUSG00000033257.14	FALSE	0	NA	NA	NA	NA	NA	NA	NA	NA	NA	0	0	66	NA	NA	forebrain.e11.5,forebrain.e12.5,forebrain.e13.5,forebrain.e14.5,forebrain.e15.5,forebrain.e16.5,forebrain.P0,midbrain.e11.5,midbrain.e12.5,midbrain.e13.5,midbrain.e14.5,midbrain.e15.5,midbrain.e16.5,midbrain.P0,hindbrain.e11.5,hindbrain.e12.5,hindbrain.e13.5,hindbrain.e14.5,hindbrain.e15.5,hindbrain.e16.5,hindbrain.P0,heart.e11.5,heart.e12.5,heart.e13.5,heart.e14.5,heart.e15.5,heart.e16.5,heart.P…
chr1	74712574	74714574	484	ENSMUST00000027356.6	ENSMUSG00000026170.6	TRUE	1	213	20	150	18.8	70.4	K4+K27	1	0	0	3	19	44	hindbrain.e16.5,liver.e13.5,lung.e16.5	heart.e11.5,heart.e12.5,heart.e13.5,heart.e14.5,heart.e15.5,heart.e16.5,heart.P0,liver.P0,intestine.e14.5,intestine.e16.5,kidney.e16.5,kidney.P0,lung.P0,stomach.e16.5,stomach.P0,limb.e11.5,limb.e12.5,limb.e13.5,facial-prominence.e13.5	forebrain.e11.5,forebrain.e12.5,forebrain.e13.5,forebrain.e14.5,forebrain.e15.5,forebrain.e16.5,forebrain.P0,midbrain.e11.5,midbrain.e12.5,midbrain.e13.5,midbrain.e14.5,midbrain.e15.5,midbrain.e16.5,midbrain.P0,hindbrain.e11.5,hindbrain.e12.5,hindbrain.e13.5,hindbrain.e14.5,hindbrain.e15.5,hindbrain.P0,liver.e11.5,liver.e12.5,liver.e14.5,liver.e15.5,liver.e16.5,intestine.e15.5,intestine.P0,kidney…
chr1	74747577	74750221	485	ENSMUST00000113672.8,ENSMUST00000188073.6,ENSMUST00000081636.12	ENSMUSG00000006542.13,ENSMUSG00000006542.13,ENSMUSG00000006542.13	TRUE	1	313	25	209	16	66.8	K4+K27	1	0	0	30	4	32	forebrain.e12.5,forebrain.e13.5,forebrain.e14.5,midbrain.e11.5,midbrain.e12.5,midbrain.e13.5,midbrain.e14.5,midbrain.P0,hindbrain.e11.5,hindbrain.e12.5,hindbrain.e13.5,hindbrain.e16.5,hindbrain.P0,liver.e11.5,liver.e12.5,liver.e13.5,liver.e14.5,liver.e15.5,intestine.e14.5,lung.e15.5,lung.e16.5,neural-tube.e11.5,neural-tube.e13.5,neural-tube.e15.5,limb.e11.5,limb.e12.5,limb.e13.5,limb.e15.5,facial…	heart.e12.5,heart.e14.5,heart.e16.5,heart.P0	forebrain.e11.5,forebrain.e15.5,forebrain.e16.5,forebrain.P0,midbrain.e15.5,midbrain.e16.5,hindbrain.e14.5,hindbrain.e15.5,heart.e11.5,heart.e13.5,heart.e15.5,liver.e16.5,liver.P0,intestine.e15.5,intestine.e16.5,intestine.P0,kidney.e14.5,kidney.e15.5,kidney.e16.5,kidney.P0,lung.e14.5,lung.P0,stomach.e14.5,stomach.e15.5,stomach.e16.5,stomach.P0,neural-tube.e12.5,neural-tube.e14.5,limb.e14.5,facial…
chr1	74770892	74772892	486	ENSMUST00000006716.7	ENSMUSG00000033227.7	TRUE	1	523	55	342	21	65.4	K4+K27	1	1	1	32	0	34	forebrain.e11.5,forebrain.e13.5,forebrain.e15.5,forebrain.e16.5,forebrain.P0,midbrain.e12.5,midbrain.e13.5,midbrain.e14.5,midbrain.P0,hindbrain.e13.5,hindbrain.e15.5,hindbrain.e16.5,heart.e14.5,heart.e16.5,liver.e11.5,liver.e12.5,liver.e13.5,liver.e14.5,liver.e15.5,liver.e16.5,liver.P0,intestine.e14.5,intestine.e16.5,intestine.P0,kidney.e16.5,lung.e16.5,lung.P0,stomach.e14.5,stomach.e15.5,neural-…	NA	forebrain.e12.5,forebrain.e14.5,midbrain.e11.5,midbrain.e15.5,midbrain.e16.5,hindbrain.e11.5,hindbrain.e12.5,hindbrain.e14.5,hindbrain.P0,heart.e11.5,heart.e12.5,heart.e13.5,heart.e15.5,heart.P0,intestine.e15.5,kidney.e14.5,kidney.e15.5,kidney.P0,lung.e14.5,lung.e15.5,stomach.e16.5,stomach.P0,neural-tube.e11.5,neural-tube.e12.5,neural-tube.e13.5,limb.e12.5,limb.e13.5,limb.e14.5,limb.e15.5,facial-…
chr1	74790516	74794363	487	ENSMUST00000006718.14,ENSMUST00000187238.1	ENSMUSG00000026167.14,ENSMUSG00000026167.14	TRUE	1	509	44	376	17.3	73.9	K4+K27	1	1	1	63	1	2	forebrain.e11.5,forebrain.e12.5,forebrain.e13.5,forebrain.e14.5,forebrain.e15.5,forebrain.e16.5,midbrain.e11.5,midbrain.e12.5,midbrain.e13.5,midbrain.e14.5,midbrain.e15.5,midbrain.e16.5,midbrain.P0,hindbrain.e11.5,hindbrain.e12.5,hindbrain.e13.5,hindbrain.e14.5,hindbrain.e15.5,hindbrain.P0,heart.e11.5,heart.e12.5,heart.e13.5,heart.e14.5,heart.e15.5,heart.e16.5,heart.P0,liver.e11.5,liver.e12.5,liv…	stomach.P0	forebrain.P0,hindbrain.e16.5
chr1	74853934	74855934	488	ENSMUST00000160379.3	ENSMUSG00000090071.4	TRUE	1	1610	149	985	18.5	61.2	K4+K27	1	1	1	37	17	12	forebrain.e11.5,forebrain.e14.5,heart.e11.5,heart.e12.5,heart.e13.5,heart.e14.5,heart.e15.5,heart.e16.5,heart.P0,liver.e11.5,liver.e12.5,liver.e13.5,liver.e14.5,liver.e15.5,liver.e16.5,liver.P0,intestine.e14.5,intestine.e15.5,intestine.e16.5,intestine.P0,kidney.e14.5,kidney.e15.5,kidney.e16.5,lung.e15.5,lung.e16.5,lung.P0,stomach.e15.5,limb.e11.5,limb.e12.5,limb.e13.5,limb.e14.5,limb.e15.5,facial…	forebrain.e15.5,forebrain.P0,midbrain.e11.5,midbrain.e13.5,midbrain.e14.5,midbrain.e15.5,midbrain.e16.5,midbrain.P0,hindbrain.e12.5,hindbrain.e13.5,hindbrain.e14.5,hindbrain.e15.5,hindbrain.e16.5,hindbrain.P0,neural-tube.e11.5,neural-tube.e12.5,neural-tube.e15.5	forebrain.e12.5,forebrain.e13.5,forebrain.e16.5,midbrain.e12.5,hindbrain.e11.5,kidney.P0,lung.e14.5,stomach.e14.5,stomach.e16.5,stomach.P0,neural-tube.e13.5,neural-tube.e14.5
chr1	74884322	74886419	489	ENSMUST00000159232.1,ENSMUST00000068631.3	ENSMUSG00000055197.4,ENSMUSG00000055197.4	TRUE	1	1312	95	848	14.5	64.6	K4+K27	1	1	1	64	0	2	forebrain.e11.5,forebrain.e12.5,forebrain.e13.5,forebrain.e14.5,forebrain.e15.5,forebrain.e16.5,forebrain.P0,midbrain.e11.5,midbrain.e12.5,midbrain.e13.5,midbrain.e14.5,midbrain.e15.5,midbrain.e16.5,midbrain.P0,hindbrain.e11.5,hindbrain.e12.5,hindbrain.e13.5,hindbrain.e14.5,hindbrain.e15.5,hindbrain.e16.5,hindbrain.P0,heart.e11.5,heart.e12.5,heart.e13.5,heart.e14.5,heart.e15.5,heart.e16.5,heart.P…	NA	stomach.e14.5,stomach.P0
chr1	74892143	74894143	490	ENSMUST00000006721.2	ENSMUSG00000006546.3	TRUE	1	411	33	262	16.1	63.7	K4+K27	1	1	1	64	0	2	forebrain.e11.5,forebrain.e12.5,forebrain.e13.5,forebrain.e14.5,forebrain.e15.5,forebrain.e16.5,forebrain.P0,midbrain.e11.5,midbrain.e12.5,midbrain.e13.5,midbrain.e14.5,midbrain.e15.5,midbrain.e16.5,midbrain.P0,hindbrain.e11.5,hindbrain.e12.5,hindbrain.e13.5,hindbrain.e14.5,hindbrain.e15.5,hindbrain.e16.5,heart.e11.5,heart.e12.5,heart.e13.5,heart.e14.5,heart.e15.5,heart.e16.5,heart.P0,liver.e11.5…	NA	hindbrain.P0,stomach.P0
chr1	74934599	74936599	491	ENSMUST00000094844.3	ENSMUSG00000047021.14	FALSE	0	NA	NA	NA	NA	NA	None	0	0	0	38	1	27	forebrain.e11.5,forebrain.e14.5,hindbrain.e11.5,heart.e11.5,heart.e12.5,heart.e13.5,heart.e14.5,heart.e15.5,heart.e16.5,heart.P0,liver.e11.5,liver.e12.5,liver.e13.5,liver.e15.5,liver.e16.5,liver.P0,intestine.e14.5,kidney.e14.5,kidney.e15.5,kidney.e16.5,kidney.P0,lung.e14.5,lung.e15.5,lung.e16.5,lung.P0,stomach.e14.5,stomach.e15.5,stomach.e16.5,neural-tube.e14.5,limb.e12.5,limb.e13.5,limb.e14.5,li…	midbrain.P0	forebrain.e12.5,forebrain.e13.5,forebrain.e15.5,forebrain.e16.5,forebrain.P0,midbrain.e11.5,midbrain.e12.5,midbrain.e13.5,midbrain.e14.5,midbrain.e15.5,midbrain.e16.5,hindbrain.e12.5,hindbrain.e13.5,hindbrain.e14.5,hindbrain.e15.5,hindbrain.e16.5,hindbrain.P0,liver.e14.5,intestine.e15.5,intestine.e16.5,intestine.P0,stomach.P0,neural-tube.e11.5,neural-tube.e12.5,neural-tube.e13.5,neural-tube.e15.5…
chr1	74950672	74952672	492	ENSMUST00000164097.2	ENSMUSG00000006538.10	TRUE	1	1462	126	918	17.2	62.8	K4+K27	1	1	1	59	3	4	forebrain.e11.5,forebrain.e12.5,forebrain.e13.5,forebrain.e14.5,forebrain.e15.5,forebrain.e16.5,forebrain.P0,midbrain.e11.5,midbrain.e12.5,midbrain.e13.5,midbrain.e14.5,midbrain.e15.5,midbrain.e16.5,midbrain.P0,hindbrain.e11.5,hindbrain.e12.5,hindbrain.e13.5,hindbrain.e14.5,hindbrain.e15.5,hindbrain.e16.5,hindbrain.P0,heart.e11.5,heart.e12.5,heart.e13.5,heart.e14.5,heart.e15.5,heart.e16.5,heart.P…	intestine.e16.5,intestine.P0,stomach.P0	intestine.e14.5,intestine.e15.5,stomach.e14.5,stomach.e16.5
chr1	75045639	75047639	493	ENSMUST00000152855.1	ENSMUSG00000026162.7	FALSE	0	NA	NA	NA	NA	NA	NA	NA	NA	NA	0	0	66	NA	NA	forebrain.e11.5,forebrain.e12.5,forebrain.e13.5,forebrain.e14.5,forebrain.e15.5,forebrain.e16.5,forebrain.P0,midbrain.e11.5,midbrain.e12.5,midbrain.e13.5,midbrain.e14.5,midbrain.e15.5,midbrain.e16.5,midbrain.P0,hindbrain.e11.5,hindbrain.e12.5,hindbrain.e13.5,hindbrain.e14.5,hindbrain.e15.5,hindbrain.e16.5,hindbrain.P0,heart.e11.5,heart.e12.5,heart.e13.5,heart.e14.5,heart.e15.5,heart.e16.5,heart.P…
chr1	75132890	75134890	494	ENSMUST00000027405.5	ENSMUSG00000026205.8	FALSE	0	NA	NA	NA	NA	NA	None	0	0	0	4	0	62	hindbrain.e12.5,hindbrain.e13.5,heart.e12.5,facial-prominence.e13.5	NA	forebrain.e11.5,forebrain.e12.5,forebrain.e13.5,forebrain.e14.5,forebrain.e15.5,forebrain.e16.5,forebrain.P0,midbrain.e11.5,midbrain.e12.5,midbrain.e13.5,midbrain.e14.5,midbrain.e15.5,midbrain.e16.5,midbrain.P0,hindbrain.e11.5,hindbrain.e14.5,hindbrain.e15.5,hindbrain.e16.5,hindbrain.P0,heart.e11.5,heart.e13.5,heart.e14.5,heart.e15.5,heart.e16.5,heart.P0,liver.e11.5,liver.e12.5,liver.e13.5,liver.…
chr1	75140691	75144182	495	ENSMUST00000190679.6,ENSMUST00000189403.6,ENSMUST00000168720.7,ENSMUST00000041213.11,ENSMUST00000189809.1,ENSMUST00000097694.10,ENSMUST00000190240.6,ENSMUST00000189650.6,ENSMUST00000186037.6,ENSMUST00000187901.1	ENSMUSG00000033159.14,ENSMUSG00000033159.14,ENSMUSG00000033159.14,ENSMUSG00000033159.14,ENSMUSG00000033159.14,ENSMUSG00000049339.16,ENSMUSG00000049339.16,ENSMUSG00000049339.16,ENSMUSG00000049339.16,ENSMUSG00000049339.16	TRUE	1	1758	132	1027	15	58.4	K4+K27,K4	1,0	1,1	1,0	0	66	0	NA	forebrain.e11.5,forebrain.e12.5,forebrain.e13.5,forebrain.e14.5,forebrain.e15.5,forebrain.e16.5,forebrain.P0,midbrain.e11.5,midbrain.e12.5,midbrain.e13.5,midbrain.e14.5,midbrain.e15.5,midbrain.e16.5,midbrain.P0,hindbrain.e11.5,hindbrain.e12.5,hindbrain.e13.5,hindbrain.e14.5,hindbrain.e15.5,hindbrain.e16.5,hindbrain.P0,heart.e11.5,heart.e12.5,heart.e13.5,heart.e14.5,heart.e15.5,heart.e16.5,heart.P…	NA
chr1	75144304	75146304	496	ENSMUST00000189345.1	ENSMUSG00000049339.16	FALSE	0	NA	NA	NA	NA	NA	K4	0	1	0	0	0	66	NA	NA	forebrain.e11.5,forebrain.e12.5,forebrain.e13.5,forebrain.e14.5,forebrain.e15.5,forebrain.e16.5,forebrain.P0,midbrain.e11.5,midbrain.e12.5,midbrain.e13.5,midbrain.e14.5,midbrain.e15.5,midbrain.e16.5,midbrain.P0,hindbrain.e11.5,hindbrain.e12.5,hindbrain.e13.5,hindbrain.e14.5,hindbrain.e15.5,hindbrain.e16.5,hindbrain.P0,heart.e11.5,heart.e12.5,heart.e13.5,heart.e14.5,heart.e15.5,heart.e16.5,heart.P…
chr1	75167646	75169928	497	ENSMUST00000162768.7,ENSMUST00000160439.7,ENSMUST00000027394.11,ENSMUST00000186227.1	ENSMUSG00000026197.12,ENSMUSG00000026197.12,ENSMUSG00000026197.12,ENSMUSG00000026197.12	TRUE	1	384	42	274	21.9	71.4	K4	0	0	0	0	61	5	NA	forebrain.e11.5,forebrain.e12.5,forebrain.e13.5,forebrain.e14.5,forebrain.e15.5,forebrain.e16.5,forebrain.P0,midbrain.e12.5,midbrain.e13.5,midbrain.e14.5,midbrain.e15.5,midbrain.e16.5,midbrain.P0,hindbrain.e11.5,hindbrain.e12.5,hindbrain.e13.5,hindbrain.e14.5,hindbrain.e15.5,hindbrain.e16.5,hindbrain.P0,heart.e11.5,heart.e12.5,heart.e13.5,heart.e14.5,heart.e15.5,heart.e16.5,heart.P0,liver.e11.5,l…	midbrain.e11.5,liver.e15.5,liver.e16.5,limb.e11.5,facial-prominence.e11.5
chr1	75171869	75173869	498	ENSMUST00000161215.1	ENSMUSG00000026198.15	FALSE	0	NA	NA	NA	NA	NA	NA	NA	NA	NA	0	0	66	NA	NA	forebrain.e11.5,forebrain.e12.5,forebrain.e13.5,forebrain.e14.5,forebrain.e15.5,forebrain.e16.5,forebrain.P0,midbrain.e11.5,midbrain.e12.5,midbrain.e13.5,midbrain.e14.5,midbrain.e15.5,midbrain.e16.5,midbrain.P0,hindbrain.e11.5,hindbrain.e12.5,hindbrain.e13.5,hindbrain.e14.5,hindbrain.e15.5,hindbrain.e16.5,hindbrain.P0,heart.e11.5,heart.e12.5,heart.e13.5,heart.e14.5,heart.e15.5,heart.e16.5,heart.P…
chr1	75179392	75181392	499	ENSMUST00000027396.14	ENSMUSG00000026198.15	FALSE	0	NA	NA	NA	NA	NA	K4	0	0	0	0	37	29	NA	forebrain.e11.5,forebrain.e13.5,forebrain.e15.5,forebrain.e16.5,forebrain.P0,midbrain.e12.5,midbrain.e13.5,midbrain.e14.5,midbrain.e15.5,midbrain.e16.5,hindbrain.e11.5,hindbrain.e13.5,hindbrain.e14.5,hindbrain.e15.5,heart.e11.5,heart.e12.5,heart.e13.5,heart.e14.5,heart.e16.5,liver.e11.5,liver.e12.5,liver.e13.5,liver.e14.5,liver.e15.5,liver.e16.5,liver.P0,intestine.e14.5,intestine.e15.5,intestine.…	forebrain.e12.5,forebrain.e14.5,midbrain.e11.5,midbrain.P0,hindbrain.e12.5,hindbrain.e16.5,hindbrain.P0,heart.e15.5,heart.P0,intestine.P0,kidney.e14.5,kidney.P0,lung.e15.5,lung.e16.5,lung.P0,stomach.e14.5,stomach.e16.5,neural-tube.e11.5,neural-tube.e12.5,neural-tube.e14.5,limb.e11.5,limb.e12.5,limb.e13.5,limb.e14.5,limb.e15.5,facial-prominence.e11.5,facial-prominence.e13.5,facial-prominence.e14.5…
chr1	75185047	75187047	500	ENSMUST00000187785.1	ENSMUSG00000033124.15	FALSE	0	NA	NA	NA	NA	NA	NA	NA	NA	NA	0	0	66	NA	NA	forebrain.e11.5,forebrain.e12.5,forebrain.e13.5,forebrain.e14.5,forebrain.e15.5,forebrain.e16.5,forebrain.P0,midbrain.e11.5,midbrain.e12.5,midbrain.e13.5,midbrain.e14.5,midbrain.e15.5,midbrain.e16.5,midbrain.P0,hindbrain.e11.5,hindbrain.e12.5,hindbrain.e13.5,hindbrain.e14.5,hindbrain.e15.5,hindbrain.e16.5,hindbrain.P0,heart.e11.5,heart.e12.5,heart.e13.5,heart.e14.5,heart.e15.5,heart.e16.5,heart.P…
chr1	75189382	75193196	501	ENSMUST00000189820.6,ENSMUST00000186744.1,ENSMUST00000040689.14,ENSMUST00000189702.6,ENSMUST00000152233.8,ENSMUST00000127625.2,ENSMUST00000188347.6	ENSMUSG00000033124.15,ENSMUSG00000033124.15,ENSMUSG00000033124.15,ENSMUSG00000033124.15,ENSMUSG00000026199.17,ENSMUSG00000026199.17,ENSMUSG00000033124.15	FALSE	0	NA	NA	NA	NA	NA	K4,K4	0,0	0,0	0,0	0	66	0	NA	forebrain.e11.5,forebrain.e12.5,forebrain.e13.5,forebrain.e14.5,forebrain.e15.5,forebrain.e16.5,forebrain.P0,midbrain.e11.5,midbrain.e12.5,midbrain.e13.5,midbrain.e14.5,midbrain.e15.5,midbrain.e16.5,midbrain.P0,hindbrain.e11.5,hindbrain.e12.5,hindbrain.e13.5,hindbrain.e14.5,hindbrain.e15.5,hindbrain.e16.5,hindbrain.P0,heart.e11.5,heart.e12.5,heart.e13.5,heart.e14.5,heart.e15.5,heart.e16.5,heart.P…	NA
chr1	75208423	75212240	502	ENSMUST00000186173.6,ENSMUST00000113623.7,ENSMUST00000185448.1,ENSMUST00000027401.10,ENSMUST00000144355.7,ENSMUST00000123825.7,ENSMUST00000189698.6,ENSMUST00000188460.2	ENSMUSG00000026200.13,ENSMUSG00000026200.13,ENSMUSG00000026200.13,ENSMUSG00000026201.12,ENSMUSG00000026201.12,ENSMUSG00000026201.12,ENSMUSG00000026201.12,ENSMUSG00000026201.12	TRUE	1	261	27	178	20.7	68.2	K4	0	0	0	0	43	23	NA	forebrain.e15.5,forebrain.P0,midbrain.e15.5,midbrain.e16.5,midbrain.P0,hindbrain.e13.5,hindbrain.e14.5,hindbrain.e15.5,heart.e14.5,heart.e15.5,heart.e16.5,heart.P0,liver.e11.5,liver.e12.5,liver.e13.5,liver.e14.5,liver.e15.5,liver.e16.5,liver.P0,intestine.e14.5,intestine.e15.5,intestine.e16.5,intestine.P0,kidney.e15.5,kidney.e16.5,kidney.P0,lung.e15.5,lung.e16.5,lung.P0,stomach.e15.5,stomach.e16.5…	forebrain.e11.5,forebrain.e12.5,forebrain.e13.5,forebrain.e14.5,forebrain.e16.5,midbrain.e11.5,midbrain.e12.5,midbrain.e13.5,midbrain.e14.5,hindbrain.e11.5,hindbrain.e12.5,hindbrain.e16.5,hindbrain.P0,heart.e11.5,heart.e12.5,heart.e13.5,kidney.e14.5,lung.e14.5,stomach.e14.5,neural-tube.e11.5,neural-tube.e13.5,limb.e11.5,limb.e12.5
chr1	75216414	75220865	503	ENSMUST00000186971.1,ENSMUST00000188593.1,ENSMUST00000079464.12,ENSMUST00000190717.6,ENSMUST00000189131.1,ENSMUST00000186213.6,ENSMUST00000186758.6	ENSMUSG00000026202.13,ENSMUSG00000026202.13,ENSMUSG00000026202.13,ENSMUSG00000026202.13,ENSMUSG00000026202.13,ENSMUSG00000026202.13,ENSMUSG00000026202.13	TRUE	1	770	66	488	17.1	63.4	K4	0	0	0	30	3	33	forebrain.e11.5,forebrain.e12.5,forebrain.e13.5,forebrain.e14.5,midbrain.e11.5,midbrain.e12.5,midbrain.e13.5,midbrain.e15.5,midbrain.e16.5,hindbrain.e11.5,hindbrain.e12.5,hindbrain.e13.5,hindbrain.e14.5,heart.e11.5,intestine.e14.5,kidney.e15.5,lung.e15.5,lung.e16.5,neural-tube.e11.5,neural-tube.e12.5,neural-tube.e13.5,neural-tube.e14.5,limb.e11.5,limb.e12.5,limb.e13.5,facial-prominence.e11.5,faci…	kidney.P0,lung.e14.5,stomach.P0	forebrain.e15.5,forebrain.e16.5,forebrain.P0,midbrain.e14.5,midbrain.P0,hindbrain.e15.5,hindbrain.e16.5,hindbrain.P0,heart.e12.5,heart.e13.5,heart.e14.5,heart.e15.5,heart.e16.5,heart.P0,liver.e11.5,liver.e12.5,liver.e13.5,liver.e14.5,liver.e15.5,liver.e16.5,liver.P0,intestine.e15.5,intestine.e16.5,intestine.P0,kidney.e14.5,kidney.e16.5,lung.P0,stomach.e14.5,stomach.e15.5,stomach.e16.5,neural-tube…
chr1	75222654	75224654	504	ENSMUST00000179573.1	ENSMUSG00000096094.2	FALSE	0	NA	NA	NA	NA	NA	NA	NA	NA	NA	25	0	41	forebrain.e11.5,forebrain.e12.5,forebrain.e13.5,forebrain.e14.5,forebrain.e16.5,midbrain.e12.5,midbrain.e13.5,midbrain.e14.5,midbrain.e15.5,midbrain.P0,hindbrain.e12.5,hindbrain.e13.5,hindbrain.e14.5,hindbrain.e15.5,hindbrain.e16.5,heart.e11.5,heart.e12.5,heart.e13.5,liver.e13.5,intestine.e15.5,neural-tube.e12.5,neural-tube.e13.5,neural-tube.e15.5,limb.e14.5,facial-prominence.e13.5	NA	forebrain.e15.5,forebrain.P0,midbrain.e11.5,midbrain.e16.5,hindbrain.e11.5,hindbrain.P0,heart.e14.5,heart.e15.5,heart.e16.5,heart.P0,liver.e11.5,liver.e12.5,liver.e14.5,liver.e15.5,liver.e16.5,liver.P0,intestine.e14.5,intestine.e16.5,intestine.P0,kidney.e14.5,kidney.e15.5,kidney.e16.5,kidney.P0,lung.e14.5,lung.e15.5,lung.e16.5,lung.P0,stomach.e14.5,stomach.e15.5,stomach.e16.5,stomach.P0,neural-tu…
chr1	75231090	75233090	505	ENSMUST00000180101.2	ENSMUSG00000096094.2	FALSE	0	NA	NA	NA	NA	NA	NA	NA	NA	NA	4	0	62	forebrain.e12.5,forebrain.e13.5,midbrain.e12.5,heart.e12.5	NA	forebrain.e11.5,forebrain.e14.5,forebrain.e15.5,forebrain.e16.5,forebrain.P0,midbrain.e11.5,midbrain.e13.5,midbrain.e14.5,midbrain.e15.5,midbrain.e16.5,midbrain.P0,hindbrain.e11.5,hindbrain.e12.5,hindbrain.e13.5,hindbrain.e14.5,hindbrain.e15.5,hindbrain.e16.5,hindbrain.P0,heart.e11.5,heart.e13.5,heart.e14.5,heart.e15.5,heart.e16.5,heart.P0,liver.e11.5,liver.e12.5,liver.e13.5,liver.e14.5,liver.e15…
chr1	75235406	75237614	506	ENSMUST00000188931.6,ENSMUST00000055223.13,ENSMUST00000082158.12,ENSMUST00000188346.6,ENSMUST00000188290.6,ENSMUST00000187058.6,ENSMUST00000185654.2	ENSMUSG00000026203.16,ENSMUSG00000026203.16,ENSMUSG00000026203.16,ENSMUSG00000026203.16,ENSMUSG00000026203.16,ENSMUSG00000026203.16,ENSMUSG00000026203.16	TRUE	1	541	47	362	17.4	66.9	K4	0	0	0	0	63	3	NA	forebrain.e11.5,forebrain.e12.5,forebrain.e13.5,forebrain.e14.5,forebrain.e15.5,forebrain.e16.5,forebrain.P0,midbrain.e11.5,midbrain.e12.5,midbrain.e13.5,midbrain.e14.5,midbrain.e15.5,midbrain.e16.5,midbrain.P0,hindbrain.e11.5,hindbrain.e12.5,hindbrain.e13.5,hindbrain.e14.5,hindbrain.e15.5,hindbrain.e16.5,hindbrain.P0,heart.e11.5,heart.e12.5,heart.e13.5,heart.e14.5,heart.e15.5,heart.e16.5,heart.P…	liver.e15.5,liver.e16.5,kidney.e14.5
chr1	75262907	75265502	507	ENSMUST00000186178.6,ENSMUST00000189769.6,ENSMUST00000027404.11,ENSMUST00000185849.6	ENSMUSG00000026204.15,ENSMUSG00000026204.15,ENSMUSG00000026204.15,ENSMUSG00000026204.15	FALSE	0	NA	NA	NA	NA	NA	K4	0	0	0	53	3	10	forebrain.e11.5,forebrain.e12.5,forebrain.e13.5,forebrain.e16.5,midbrain.e11.5,midbrain.e12.5,midbrain.e13.5,hindbrain.e11.5,hindbrain.e12.5,hindbrain.e13.5,heart.e11.5,heart.e12.5,heart.e13.5,heart.e14.5,heart.e15.5,heart.e16.5,heart.P0,liver.e11.5,liver.e12.5,liver.e13.5,liver.e14.5,liver.e15.5,liver.e16.5,liver.P0,intestine.e14.5,intestine.e15.5,intestine.e16.5,intestine.P0,kidney.e14.5,kidney…	midbrain.P0,hindbrain.e15.5,hindbrain.e16.5	forebrain.e14.5,forebrain.e15.5,forebrain.P0,midbrain.e14.5,midbrain.e15.5,midbrain.e16.5,hindbrain.e14.5,hindbrain.P0,stomach.P0,neural-tube.e14.5
chr1	75277415	75279415	508	ENSMUST00000039534.10	ENSMUSG00000033061.15	FALSE	0	NA	NA	NA	NA	NA	K4	0	1	0	48	10	8	forebrain.e11.5,forebrain.e12.5,forebrain.e13.5,forebrain.e15.5,forebrain.e16.5,midbrain.e11.5,midbrain.e12.5,midbrain.e13.5,hindbrain.e11.5,hindbrain.e12.5,heart.e11.5,heart.e12.5,heart.e13.5,heart.e14.5,heart.e15.5,heart.e16.5,heart.P0,liver.e11.5,liver.e12.5,liver.e13.5,liver.e14.5,liver.e15.5,liver.e16.5,liver.P0,intestine.e14.5,intestine.e15.5,intestine.e16.5,intestine.P0,kidney.e15.5,kidney…	midbrain.e14.5,midbrain.e15.5,midbrain.e16.5,midbrain.P0,hindbrain.e13.5,hindbrain.e14.5,hindbrain.e15.5,hindbrain.e16.5,neural-tube.e14.5,neural-tube.e15.5	forebrain.e14.5,forebrain.P0,hindbrain.P0,kidney.e14.5,lung.e14.5,stomach.e14.5,stomach.P0,neural-tube.e12.5
chr1	75315803	75318990	509	ENSMUST00000189551.6,ENSMUST00000113605.9,ENSMUST00000185419.6,ENSMUST00000187000.6,ENSMUST00000187836.6,ENSMUST00000187075.6,ENSMUST00000189282.2,ENSMUST00000191254.6,ENSMUST00000066668.13,ENSMUST00000185797.6,ENSMUST00000188652.6	ENSMUSG00000026209.15,ENSMUSG00000026209.15,ENSMUSG00000026209.15,ENSMUSG00000026209.15,ENSMUSG00000026209.15,ENSMUSG00000026209.15,ENSMUSG00000026209.15,ENSMUSG00000026209.15,ENSMUSG00000026209.15,ENSMUSG00000026209.15,ENSMUSG00000026209.15	TRUE	1	964	98	663	20.3	68.8	K4	0	0	0	0	66	0	NA	forebrain.e11.5,forebrain.e12.5,forebrain.e13.5,forebrain.e14.5,forebrain.e15.5,forebrain.e16.5,forebrain.P0,midbrain.e11.5,midbrain.e12.5,midbrain.e13.5,midbrain.e14.5,midbrain.e15.5,midbrain.e16.5,midbrain.P0,hindbrain.e11.5,hindbrain.e12.5,hindbrain.e13.5,hindbrain.e14.5,hindbrain.e15.5,hindbrain.e16.5,hindbrain.P0,heart.e11.5,heart.e12.5,heart.e13.5,heart.e14.5,heart.e15.5,heart.e16.5,heart.P…	NA
chr1	75359329	75361329	510	ENSMUST00000027409.9	ENSMUSG00000026208.9	TRUE	1	615	71	422	23.1	68.6	K4+K27	1	0	0	45	13	8	forebrain.e11.5,forebrain.e12.5,forebrain.e13.5,forebrain.e14.5,forebrain.e15.5,forebrain.e16.5,forebrain.P0,midbrain.e11.5,midbrain.e12.5,midbrain.e13.5,midbrain.e14.5,midbrain.e15.5,midbrain.e16.5,midbrain.P0,hindbrain.e11.5,hindbrain.e12.5,hindbrain.e13.5,hindbrain.e14.5,hindbrain.e15.5,hindbrain.e16.5,hindbrain.P0,liver.e11.5,liver.e12.5,liver.e13.5,liver.e14.5,liver.e15.5,liver.e16.5,liver.P…	heart.e11.5,heart.e12.5,heart.e13.5,heart.e14.5,heart.e15.5,heart.e16.5,heart.P0,intestine.e14.5,intestine.e15.5,lung.P0,stomach.e15.5,stomach.e16.5,stomach.P0	intestine.e16.5,intestine.P0,kidney.e14.5,kidney.e16.5,lung.e14.5,stomach.e14.5,limb.e14.5,limb.e15.5
chr1	75374297	75376297	511	ENSMUST00000087122.11	ENSMUSG00000026207.16	TRUE	1	561	47	394	16.8	70.2	K4+K27	1	0	0	33	4	29	forebrain.e11.5,forebrain.e12.5,forebrain.e13.5,forebrain.e14.5,forebrain.e15.5,forebrain.e16.5,midbrain.e12.5,midbrain.e13.5,midbrain.e14.5,midbrain.P0,hindbrain.e11.5,hindbrain.e12.5,hindbrain.e13.5,hindbrain.e15.5,hindbrain.e16.5,hindbrain.P0,liver.e11.5,liver.e12.5,liver.e13.5,liver.e14.5,liver.e15.5,liver.e16.5,liver.P0,intestine.e15.5,intestine.P0,kidney.e15.5,lung.e14.5,lung.e15.5,lung.e16…	heart.e14.5,heart.e15.5,heart.e16.5,heart.P0	forebrain.P0,midbrain.e11.5,midbrain.e15.5,midbrain.e16.5,hindbrain.e14.5,heart.e11.5,heart.e12.5,heart.e13.5,intestine.e14.5,intestine.e16.5,kidney.e14.5,kidney.e16.5,kidney.P0,lung.P0,stomach.e14.5,stomach.P0,neural-tube.e11.5,neural-tube.e13.5,neural-tube.e15.5,limb.e11.5,limb.e12.5,limb.e13.5,limb.e14.5,limb.e15.5,facial-prominence.e11.5,facial-prominence.e12.5,facial-prominence.e13.5,facial-…
chr1	75381114	75383114	512	ENSMUST00000148515.7,ENSMUST00000113590.7	ENSMUSG00000026207.16,ENSMUSG00000026207.16	TRUE	1	463	36	286	15.6	61.8	NA	NA	NA	NA	7	48	11	liver.e11.5,liver.e12.5,liver.e13.5,liver.e14.5,liver.e15.5,liver.e16.5,liver.P0	forebrain.e11.5,forebrain.e14.5,forebrain.e15.5,forebrain.e16.5,forebrain.P0,midbrain.e11.5,midbrain.e12.5,midbrain.e14.5,midbrain.e15.5,midbrain.e16.5,midbrain.P0,hindbrain.e11.5,hindbrain.e12.5,hindbrain.e14.5,hindbrain.e15.5,hindbrain.e16.5,hindbrain.P0,heart.e11.5,heart.e12.5,heart.e13.5,heart.e14.5,heart.e15.5,heart.e16.5,heart.P0,intestine.e14.5,intestine.e15.5,intestine.e16.5,intestine.P0,…	forebrain.e12.5,forebrain.e13.5,midbrain.e13.5,hindbrain.e13.5,lung.e14.5,lung.e15.5,lung.e16.5,lung.P0,neural-tube.e13.5,neural-tube.e15.5,limb.e15.5
chr1	75384610	75386610	513	ENSMUST00000137868.7	ENSMUSG00000026207.16	TRUE	1	262	21	177	16	67.6	NA	NA	NA	NA	21	0	45	forebrain.e11.5,forebrain.e14.5,midbrain.e11.5,hindbrain.P0,liver.e11.5,liver.e12.5,liver.e13.5,liver.e14.5,liver.e15.5,liver.e16.5,liver.P0,intestine.e14.5,lung.e15.5,lung.e16.5,lung.P0,stomach.e15.5,neural-tube.e11.5,limb.e11.5,limb.e15.5,facial-prominence.e11.5,facial-prominence.e15.5	NA	forebrain.e12.5,forebrain.e13.5,forebrain.e15.5,forebrain.e16.5,forebrain.P0,midbrain.e12.5,midbrain.e13.5,midbrain.e14.5,midbrain.e15.5,midbrain.e16.5,midbrain.P0,hindbrain.e11.5,hindbrain.e12.5,hindbrain.e13.5,hindbrain.e14.5,hindbrain.e15.5,hindbrain.e16.5,heart.e11.5,heart.e12.5,heart.e13.5,heart.e14.5,heart.e15.5,heart.e16.5,heart.P0,intestine.e15.5,intestine.e16.5,intestine.P0,kidney.e14.5,…
chr1	75399085	75402010	514	ENSMUST00000113589.7,ENSMUST00000113588.7,ENSMUST00000113587.7,ENSMUST00000122266.2	ENSMUSG00000026207.16,ENSMUSG00000026207.16,ENSMUSG00000026207.16,ENSMUSG00000026207.16	FALSE	0	NA	NA	NA	NA	NA	NA	NA	NA	NA	0	5	61	NA	heart.e14.5,heart.e16.5,heart.P0,kidney.e14.5,lung.e14.5	forebrain.e11.5,forebrain.e12.5,forebrain.e13.5,forebrain.e14.5,forebrain.e15.5,forebrain.e16.5,forebrain.P0,midbrain.e11.5,midbrain.e12.5,midbrain.e13.5,midbrain.e14.5,midbrain.e15.5,midbrain.e16.5,midbrain.P0,hindbrain.e11.5,hindbrain.e12.5,hindbrain.e13.5,hindbrain.e14.5,hindbrain.e15.5,hindbrain.e16.5,hindbrain.P0,heart.e11.5,heart.e12.5,heart.e13.5,heart.e15.5,liver.e11.5,liver.e12.5,liver.e…
chr1	75434930	75437113	515	ENSMUST00000037796.13,ENSMUST00000113584.7,ENSMUST00000145166.7,ENSMUST00000143730.7,ENSMUST00000133418.7,ENSMUST00000144874.7,ENSMUST00000140287.7,ENSMUST00000131545.7,ENSMUST00000141124.1	ENSMUSG00000033021.16,ENSMUSG00000033021.16,ENSMUSG00000033021.16,ENSMUSG00000033021.16,ENSMUSG00000033021.16,ENSMUSG00000033021.16,ENSMUSG00000033021.16,ENSMUSG00000033021.16,ENSMUSG00000033021.16	FALSE	0	NA	NA	NA	NA	NA	K4	0	0	0	0	57	9	NA	forebrain.e13.5,forebrain.e15.5,forebrain.e16.5,forebrain.P0,midbrain.e11.5,midbrain.e12.5,midbrain.e13.5,midbrain.e14.5,midbrain.e15.5,midbrain.e16.5,midbrain.P0,hindbrain.e11.5,hindbrain.e12.5,hindbrain.e13.5,hindbrain.e14.5,hindbrain.e15.5,hindbrain.e16.5,hindbrain.P0,heart.e11.5,heart.e12.5,heart.e13.5,heart.e14.5,heart.e15.5,heart.e16.5,heart.P0,liver.e11.5,liver.e14.5,liver.e16.5,liver.P0,i…	forebrain.e11.5,forebrain.e12.5,forebrain.e14.5,liver.e12.5,liver.e13.5,liver.e15.5,stomach.e14.5,limb.e11.5,facial-prominence.e11.5
chr1	75449436	75451699	516	ENSMUST00000113577.7,ENSMUST00000037708.9	ENSMUSG00000033007.15,ENSMUSG00000033007.15	TRUE	1	304	22	181	14.5	59.5	K4+K27	1	0	0	42	6	18	forebrain.e11.5,forebrain.e12.5,forebrain.e14.5,forebrain.e16.5,heart.e11.5,heart.e12.5,heart.e13.5,heart.e14.5,heart.e15.5,heart.e16.5,heart.P0,liver.e11.5,liver.e12.5,liver.e13.5,liver.e14.5,liver.e15.5,liver.e16.5,liver.P0,intestine.e14.5,intestine.e15.5,intestine.e16.5,intestine.P0,kidney.e14.5,kidney.e15.5,kidney.e16.5,kidney.P0,lung.e14.5,lung.e15.5,lung.e16.5,lung.P0,stomach.e14.5,stomach.…	midbrain.e14.5,midbrain.e15.5,midbrain.e16.5,midbrain.P0,neural-tube.e14.5,neural-tube.e15.5	forebrain.e13.5,forebrain.e15.5,forebrain.P0,midbrain.e11.5,midbrain.e12.5,midbrain.e13.5,hindbrain.e11.5,hindbrain.e12.5,hindbrain.e13.5,hindbrain.e14.5,hindbrain.e15.5,hindbrain.e16.5,hindbrain.P0,stomach.P0,neural-tube.e11.5,neural-tube.e12.5,neural-tube.e13.5,facial-prominence.e11.5
chr1	75478271	75480704	517	ENSMUST00000079205.13,ENSMUST00000094818.3,ENSMUST00000113575.8,ENSMUST00000148980.1,ENSMUST00000050899.6,ENSMUST00000187411.1	ENSMUSG00000032997.16,ENSMUSG00000032997.16,ENSMUSG00000051703.14,ENSMUSG00000051703.14,ENSMUSG00000051703.14,ENSMUSG00000051703.14	TRUE	1	1117	117	824	20.9	73.8	K4,K4	0,0	0,0	0,0	4	25	37	liver.e13.5,liver.e14.5,liver.e15.5,liver.e16.5	forebrain.e13.5,forebrain.e14.5,forebrain.e15.5,forebrain.e16.5,forebrain.P0,midbrain.e11.5,midbrain.e13.5,midbrain.e14.5,midbrain.e15.5,midbrain.e16.5,midbrain.P0,hindbrain.e11.5,hindbrain.e12.5,hindbrain.e13.5,hindbrain.e14.5,hindbrain.e15.5,hindbrain.e16.5,hindbrain.P0,intestine.P0,stomach.P0,neural-tube.e11.5,neural-tube.e12.5,neural-tube.e13.5,neural-tube.e14.5,neural-tube.e15.5	forebrain.e11.5,forebrain.e12.5,midbrain.e12.5,heart.e11.5,heart.e12.5,heart.e13.5,heart.e14.5,heart.e15.5,heart.e16.5,heart.P0,liver.e11.5,liver.e12.5,liver.P0,intestine.e14.5,intestine.e15.5,intestine.e16.5,kidney.e14.5,kidney.e15.5,kidney.e16.5,kidney.P0,lung.e14.5,lung.e15.5,lung.e16.5,lung.P0,stomach.e14.5,stomach.e15.5,stomach.e16.5,limb.e11.5,limb.e12.5,limb.e13.5,limb.e14.5,limb.e15.5,fac…
chr1	75492067	75494067	518	ENSMUST00000132252.1	ENSMUSG00000026211.17	FALSE	0	NA	NA	NA	NA	NA	NA	NA	NA	NA	16	0	50	forebrain.e11.5,forebrain.e12.5,forebrain.e13.5,midbrain.e11.5,midbrain.e12.5,midbrain.e13.5,midbrain.e14.5,hindbrain.e11.5,hindbrain.e12.5,hindbrain.e13.5,hindbrain.e14.5,hindbrain.e15.5,liver.e11.5,liver.e12.5,neural-tube.e13.5,neural-tube.e15.5	NA	forebrain.e14.5,forebrain.e15.5,forebrain.e16.5,forebrain.P0,midbrain.e15.5,midbrain.e16.5,midbrain.P0,hindbrain.e16.5,hindbrain.P0,heart.e11.5,heart.e12.5,heart.e13.5,heart.e14.5,heart.e15.5,heart.e16.5,heart.P0,liver.e13.5,liver.e14.5,liver.e15.5,liver.e16.5,liver.P0,intestine.e14.5,intestine.e15.5,intestine.e16.5,intestine.P0,kidney.e14.5,kidney.e15.5,kidney.e16.5,kidney.P0,lung.e14.5,lung.e15…
chr1	75504641	75508077	519	ENSMUST00000155084.7,ENSMUST00000113567.8,ENSMUST00000113565.2,ENSMUST00000037330.4	ENSMUSG00000026211.17,ENSMUSG00000026211.17,ENSMUSG00000026211.17,ENSMUSG00000032968.4	TRUE	1	1183	138	835	23.3	70.6	K4,K4	1,0	0,0	0,0	7	50	9	liver.e11.5,liver.e12.5,liver.e13.5,liver.e14.5,liver.e15.5,liver.e16.5,liver.P0	forebrain.e11.5,forebrain.e14.5,forebrain.e15.5,forebrain.e16.5,forebrain.P0,midbrain.e11.5,midbrain.e15.5,midbrain.e16.5,midbrain.P0,hindbrain.e14.5,hindbrain.e15.5,hindbrain.e16.5,hindbrain.P0,heart.e11.5,heart.e12.5,heart.e13.5,heart.e14.5,heart.e15.5,heart.e16.5,heart.P0,intestine.e14.5,intestine.e15.5,intestine.e16.5,intestine.P0,kidney.e14.5,kidney.e15.5,kidney.e16.5,kidney.P0,lung.e14.5,lu…	forebrain.e12.5,forebrain.e13.5,midbrain.e12.5,midbrain.e13.5,midbrain.e14.5,hindbrain.e11.5,hindbrain.e12.5,hindbrain.e13.5,neural-tube.e13.5
chr1	75520529	75522552	520	ENSMUST00000027414.15,ENSMUST00000113553.1	ENSMUSG00000026213.15,ENSMUSG00000026213.15	TRUE	1	554	43	326	15.5	58.8	K4	0	0	0	0	65	1	NA	forebrain.e11.5,forebrain.e12.5,forebrain.e13.5,forebrain.e14.5,forebrain.e15.5,forebrain.e16.5,forebrain.P0,midbrain.e11.5,midbrain.e12.5,midbrain.e13.5,midbrain.e14.5,midbrain.e15.5,midbrain.e16.5,midbrain.P0,hindbrain.e11.5,hindbrain.e12.5,hindbrain.e13.5,hindbrain.e14.5,hindbrain.e15.5,hindbrain.e16.5,hindbrain.P0,heart.e11.5,heart.e12.5,heart.e13.5,heart.e14.5,heart.e15.5,heart.e16.5,heart.P…	stomach.e14.5
chr1	75545266	75547533	521	ENSMUST00000124341.7,ENSMUST00000150142.7,ENSMUST00000138814.1	ENSMUSG00000006576.16,ENSMUSG00000006576.16,ENSMUSG00000006576.16	TRUE	1	492	54	369	22	75	K4	0	0	0	7	57	2	liver.e11.5,liver.e12.5,liver.e13.5,liver.e14.5,liver.e15.5,liver.e16.5,liver.P0	forebrain.e11.5,forebrain.e12.5,forebrain.e13.5,forebrain.e14.5,forebrain.e15.5,forebrain.e16.5,forebrain.P0,midbrain.e11.5,midbrain.e12.5,midbrain.e13.5,midbrain.e14.5,midbrain.e15.5,midbrain.e16.5,midbrain.P0,hindbrain.e11.5,hindbrain.e12.5,hindbrain.e13.5,hindbrain.e14.5,hindbrain.e15.5,hindbrain.e16.5,hindbrain.P0,heart.e11.5,heart.e12.5,heart.e13.5,heart.e14.5,heart.e15.5,heart.e16.5,heart.P…	intestine.P0,lung.P0
chr1	75548599	75550599	522	ENSMUST00000154101.7	ENSMUSG00000006576.16	FALSE	0	NA	NA	NA	NA	NA	NA	NA	NA	NA	5	0	61	liver.e11.5,liver.e12.5,liver.e13.5,liver.e15.5,liver.P0	NA	forebrain.e11.5,forebrain.e12.5,forebrain.e13.5,forebrain.e14.5,forebrain.e15.5,forebrain.e16.5,forebrain.P0,midbrain.e11.5,midbrain.e12.5,midbrain.e13.5,midbrain.e14.5,midbrain.e15.5,midbrain.e16.5,midbrain.P0,hindbrain.e11.5,hindbrain.e12.5,hindbrain.e13.5,hindbrain.e14.5,hindbrain.e15.5,hindbrain.e16.5,hindbrain.P0,heart.e11.5,heart.e12.5,heart.e13.5,heart.e14.5,heart.e15.5,heart.e16.5,heart.P…
chr1	77376607	77378607	523	ENSMUST00000187346.1	ENSMUSG00000026235.14	FALSE	0	NA	NA	NA	NA	NA	NA	NA	NA	NA	0	0	66	NA	NA	forebrain.e11.5,forebrain.e12.5,forebrain.e13.5,forebrain.e14.5,forebrain.e15.5,forebrain.e16.5,forebrain.P0,midbrain.e11.5,midbrain.e12.5,midbrain.e13.5,midbrain.e14.5,midbrain.e15.5,midbrain.e16.5,midbrain.P0,hindbrain.e11.5,hindbrain.e12.5,hindbrain.e13.5,hindbrain.e14.5,hindbrain.e15.5,hindbrain.e16.5,hindbrain.P0,heart.e11.5,heart.e12.5,heart.e13.5,heart.e14.5,heart.e15.5,heart.e16.5,heart.P…
chr1	77514083	77516088	524	ENSMUST00000186930.1,ENSMUST00000027451.12,ENSMUST00000188797.6	ENSMUSG00000026235.14,ENSMUSG00000026235.14,ENSMUSG00000026235.14	TRUE	1	1104	77	672	13.9	60.9	K4+K27	1	1	1	0	54	12	NA	forebrain.e11.5,forebrain.e12.5,forebrain.e13.5,forebrain.e14.5,forebrain.e15.5,forebrain.e16.5,forebrain.P0,midbrain.e11.5,midbrain.e12.5,midbrain.e13.5,midbrain.e14.5,midbrain.e15.5,midbrain.e16.5,midbrain.P0,hindbrain.e11.5,hindbrain.e12.5,hindbrain.e13.5,hindbrain.e14.5,hindbrain.e15.5,hindbrain.e16.5,hindbrain.P0,heart.e12.5,heart.e13.5,heart.e14.5,heart.e15.5,heart.e16.5,intestine.e14.5,int…	heart.e11.5,heart.P0,liver.e11.5,liver.e12.5,liver.e13.5,liver.e14.5,liver.e15.5,liver.e16.5,liver.P0,intestine.P0,kidney.P0,stomach.e14.5
chr1	78195838	78198134	525	ENSMUST00000004994.15,ENSMUST00000087086.6	ENSMUSG00000004872.15,ENSMUSG00000004872.15	TRUE	1	656	49	414	14.9	63.1	K4+K27	1	1	1	41	4	21	forebrain.e11.5,forebrain.e12.5,forebrain.e13.5,forebrain.e14.5,forebrain.e15.5,forebrain.e16.5,forebrain.P0,heart.e11.5,heart.e12.5,heart.e13.5,heart.e14.5,heart.e15.5,heart.e16.5,heart.P0,liver.e11.5,liver.e12.5,liver.e13.5,liver.e14.5,liver.e15.5,liver.e16.5,liver.P0,intestine.e14.5,intestine.e15.5,intestine.e16.5,intestine.P0,kidney.e14.5,kidney.e15.5,kidney.e16.5,kidney.P0,lung.e14.5,lung.e1…	hindbrain.e11.5,hindbrain.P0,facial-prominence.e14.5,facial-prominence.e15.5	midbrain.e11.5,midbrain.e12.5,midbrain.e13.5,midbrain.e14.5,midbrain.e15.5,midbrain.e16.5,midbrain.P0,hindbrain.e12.5,hindbrain.e13.5,hindbrain.e14.5,hindbrain.e15.5,hindbrain.e16.5,stomach.P0,neural-tube.e11.5,neural-tube.e12.5,neural-tube.e13.5,neural-tube.e14.5,neural-tube.e15.5,facial-prominence.e11.5,facial-prominence.e12.5,facial-prominence.e13.5
chr1	78309345	78311345	526	ENSMUST00000036172.9	ENSMUSG00000032908.9	TRUE	1	675	68	467	20.1	69.2	K4+K27	1	1	1	42	8	16	forebrain.e12.5,forebrain.e13.5,forebrain.e14.5,forebrain.e15.5,forebrain.e16.5,forebrain.P0,midbrain.e11.5,midbrain.e12.5,midbrain.e13.5,hindbrain.e11.5,hindbrain.e12.5,hindbrain.e13.5,hindbrain.e14.5,hindbrain.e15.5,hindbrain.e16.5,heart.e11.5,heart.e12.5,heart.e13.5,heart.e14.5,heart.e15.5,heart.e16.5,heart.P0,liver.e11.5,liver.e12.5,liver.e13.5,liver.e14.5,liver.e15.5,liver.e16.5,liver.P0,lun…	intestine.e14.5,intestine.e15.5,intestine.e16.5,intestine.P0,kidney.e16.5,stomach.e15.5,stomach.e16.5,stomach.P0	forebrain.e11.5,midbrain.e14.5,midbrain.e15.5,midbrain.e16.5,midbrain.P0,hindbrain.P0,kidney.e14.5,kidney.e15.5,kidney.P0,stomach.e14.5,neural-tube.e14.5,limb.e14.5,facial-prominence.e11.5,facial-prominence.e12.5,facial-prominence.e13.5,facial-prominence.e15.5
chr1	78487842	78489897	527	ENSMUST00000190441.1,ENSMUST00000170217.7,ENSMUST00000188247.6,ENSMUST00000068333.13	ENSMUSG00000026245.16,ENSMUSG00000026245.16,ENSMUSG00000026245.16,ENSMUSG00000026245.16	TRUE	1	433	43	284	19.9	65.6	K4	0	0	0	0	55	11	NA	forebrain.e15.5,forebrain.e16.5,forebrain.P0,midbrain.e12.5,midbrain.e13.5,midbrain.e14.5,midbrain.e15.5,midbrain.e16.5,midbrain.P0,hindbrain.e11.5,hindbrain.e13.5,hindbrain.e14.5,hindbrain.e15.5,hindbrain.e16.5,hindbrain.P0,heart.e11.5,heart.e12.5,heart.e13.5,heart.e14.5,heart.e15.5,heart.e16.5,heart.P0,liver.e11.5,liver.e12.5,liver.e13.5,liver.e14.5,liver.e15.5,liver.e16.5,liver.P0,intestine.e1…	forebrain.e11.5,forebrain.e12.5,forebrain.e13.5,forebrain.e14.5,midbrain.e11.5,hindbrain.e12.5,kidney.e14.5,neural-tube.e13.5,limb.e11.5,limb.e13.5,facial-prominence.e11.5
chr1	78509991	78513158	528	ENSMUST00000134947.7,ENSMUST00000149732.7,ENSMUST00000113524.7,ENSMUST00000152111.1,ENSMUST00000012331.6,ENSMUST00000170511.2	ENSMUSG00000012187.13,ENSMUSG00000012187.13,ENSMUSG00000012187.13,ENSMUSG00000012187.13,ENSMUSG00000012187.13,ENSMUSG00000090486.2	TRUE	1	243	20	158	16.5	65	K4+K27	1	1	0	18	2	46	forebrain.e12.5,forebrain.e13.5,midbrain.e12.5,hindbrain.e11.5,heart.e11.5,heart.e12.5,heart.e13.5,heart.e16.5,liver.e11.5,liver.e12.5,liver.e13.5,liver.e14.5,liver.e15.5,liver.e16.5,liver.P0,kidney.e15.5,limb.e13.5,limb.e15.5	midbrain.e14.5,facial-prominence.e14.5	forebrain.e11.5,forebrain.e14.5,forebrain.e15.5,forebrain.e16.5,forebrain.P0,midbrain.e11.5,midbrain.e13.5,midbrain.e15.5,midbrain.e16.5,midbrain.P0,hindbrain.e12.5,hindbrain.e13.5,hindbrain.e14.5,hindbrain.e15.5,hindbrain.e16.5,hindbrain.P0,heart.e14.5,heart.e15.5,heart.P0,intestine.e14.5,intestine.e15.5,intestine.e16.5,intestine.P0,kidney.e14.5,kidney.e16.5,kidney.P0,lung.e14.5,lung.e15.5,lung.…
chr1	78656825	78659440	529	ENSMUST00000035779.14,ENSMUST00000134566.7,ENSMUST00000142704.7,ENSMUST00000053760.11,ENSMUST00000151622.1	ENSMUSG00000032883.15,ENSMUSG00000032883.15,ENSMUSG00000032883.15,ENSMUSG00000079470.8,ENSMUSG00000079470.8	TRUE	1	927	117	681	25.2	73.5	K4	0	0	0	0	66	0	NA	forebrain.e11.5,forebrain.e12.5,forebrain.e13.5,forebrain.e14.5,forebrain.e15.5,forebrain.e16.5,forebrain.P0,midbrain.e11.5,midbrain.e12.5,midbrain.e13.5,midbrain.e14.5,midbrain.e15.5,midbrain.e16.5,midbrain.P0,hindbrain.e11.5,hindbrain.e12.5,hindbrain.e13.5,hindbrain.e14.5,hindbrain.e15.5,hindbrain.e16.5,hindbrain.P0,heart.e11.5,heart.e12.5,heart.e13.5,heart.e14.5,heart.e15.5,heart.e16.5,heart.P…	NA
chr1	78669893	78671893	530	ENSMUST00000135642.1	ENSMUSG00000032883.15	FALSE	0	NA	NA	NA	NA	NA	NA	NA	NA	NA	0	0	66	NA	NA	forebrain.e11.5,forebrain.e12.5,forebrain.e13.5,forebrain.e14.5,forebrain.e15.5,forebrain.e16.5,forebrain.P0,midbrain.e11.5,midbrain.e12.5,midbrain.e13.5,midbrain.e14.5,midbrain.e15.5,midbrain.e16.5,midbrain.P0,hindbrain.e11.5,hindbrain.e12.5,hindbrain.e13.5,hindbrain.e14.5,hindbrain.e15.5,hindbrain.e16.5,hindbrain.P0,heart.e11.5,heart.e12.5,heart.e13.5,heart.e14.5,heart.e15.5,heart.e16.5,heart.P…
chr1	78815758	78817927	531	ENSMUST00000057262.7,ENSMUST00000187432.1	ENSMUSG00000047330.8,ENSMUSG00000047330.8	FALSE	0	NA	NA	NA	NA	NA	None	0	0	0	0	3	63	NA	intestine.e16.5,lung.e16.5,stomach.P0	forebrain.e11.5,forebrain.e12.5,forebrain.e13.5,forebrain.e14.5,forebrain.e15.5,forebrain.e16.5,forebrain.P0,midbrain.e11.5,midbrain.e12.5,midbrain.e13.5,midbrain.e14.5,midbrain.e15.5,midbrain.e16.5,midbrain.P0,hindbrain.e11.5,hindbrain.e12.5,hindbrain.e13.5,hindbrain.e14.5,hindbrain.e15.5,hindbrain.e16.5,hindbrain.P0,heart.e11.5,heart.e12.5,heart.e13.5,heart.e14.5,heart.e15.5,heart.e16.5,heart.P…
chr1	79439042	79441120	532	ENSMUST00000185234.1,ENSMUST00000049972.5	ENSMUSG00000050711.7,ENSMUSG00000050711.7	FALSE	0	NA	NA	NA	NA	NA	None	0	0	0	3	13	50	heart.e15.5,intestine.e16.5,stomach.e15.5	forebrain.e16.5,midbrain.e14.5,midbrain.e15.5,midbrain.e16.5,midbrain.P0,hindbrain.e13.5,hindbrain.e14.5,hindbrain.e15.5,hindbrain.e16.5,hindbrain.P0,neural-tube.e13.5,neural-tube.e14.5,neural-tube.e15.5	forebrain.e11.5,forebrain.e12.5,forebrain.e13.5,forebrain.e14.5,forebrain.e15.5,forebrain.P0,midbrain.e11.5,midbrain.e12.5,midbrain.e13.5,hindbrain.e11.5,hindbrain.e12.5,heart.e11.5,heart.e12.5,heart.e13.5,heart.e14.5,heart.e16.5,heart.P0,liver.e11.5,liver.e12.5,liver.e13.5,liver.e14.5,liver.e15.5,liver.e16.5,liver.P0,intestine.e14.5,intestine.e15.5,intestine.P0,kidney.e14.5,kidney.e15.5,kidney.e…
chr1	79670972	79672972	533	ENSMUST00000162342.7	ENSMUSG00000054702.14	TRUE	1	363	33	244	18.2	67.2	K4	0	0	0	25	6	35	forebrain.e12.5,forebrain.e13.5,forebrain.e15.5,midbrain.e11.5,midbrain.e12.5,midbrain.e13.5,midbrain.e14.5,midbrain.e15.5,hindbrain.e11.5,hindbrain.e12.5,hindbrain.e13.5,hindbrain.e14.5,hindbrain.e15.5,heart.e11.5,heart.e12.5,heart.e13.5,heart.e15.5,lung.e15.5,lung.e16.5,neural-tube.e11.5,neural-tube.e12.5,neural-tube.e13.5,neural-tube.e14.5,neural-tube.e15.5,facial-prominence.e13.5	liver.P0,intestine.P0,kidney.P0,lung.P0,stomach.e15.5,stomach.P0	forebrain.e11.5,forebrain.e14.5,forebrain.e16.5,forebrain.P0,midbrain.e16.5,midbrain.P0,hindbrain.e16.5,hindbrain.P0,heart.e14.5,heart.e16.5,heart.P0,liver.e11.5,liver.e12.5,liver.e13.5,liver.e14.5,liver.e15.5,liver.e16.5,intestine.e14.5,intestine.e15.5,intestine.e16.5,kidney.e14.5,kidney.e15.5,kidney.e16.5,lung.e14.5,stomach.e14.5,stomach.e16.5,limb.e11.5,limb.e12.5,limb.e13.5,limb.e14.5,limb.e1…
chr1	79760769	79763047	534	ENSMUST00000113512.7,ENSMUST00000113513.7,ENSMUST00000113515.7,ENSMUST00000113514.7,ENSMUST00000113510.7,ENSMUST00000113511.7,ENSMUST00000048820.13,ENSMUST00000125641.1	ENSMUSG00000073643.11,ENSMUSG00000073643.11,ENSMUSG00000073643.11,ENSMUSG00000073643.11,ENSMUSG00000073643.11,ENSMUSG00000073643.11,ENSMUSG00000073643.11,ENSMUSG00000073643.11	TRUE	1	582	61	399	21	68.6	K4	0	0	0	0	43	23	NA	forebrain.e12.5,forebrain.e14.5,forebrain.e15.5,forebrain.e16.5,forebrain.P0,midbrain.e12.5,midbrain.e13.5,midbrain.e14.5,midbrain.e15.5,midbrain.e16.5,midbrain.P0,hindbrain.e12.5,hindbrain.e13.5,hindbrain.e14.5,hindbrain.e15.5,hindbrain.e16.5,hindbrain.P0,heart.e13.5,heart.e14.5,heart.e15.5,heart.e16.5,heart.P0,liver.e13.5,liver.e14.5,liver.e15.5,liver.e16.5,liver.P0,intestine.e14.5,intestine.e1…	forebrain.e11.5,forebrain.e13.5,midbrain.e11.5,hindbrain.e11.5,heart.e11.5,heart.e12.5,liver.e11.5,liver.e12.5,intestine.e15.5,kidney.e14.5,kidney.e16.5,lung.e14.5,lung.e16.5,stomach.e14.5,stomach.e16.5,neural-tube.e12.5,neural-tube.e14.5,limb.e12.5,limb.e14.5,limb.e15.5,facial-prominence.e11.5,facial-prominence.e12.5,facial-prominence.e15.5
chr1	79775018	79777143	535	ENSMUST00000027464.8,ENSMUST00000143368.7	ENSMUSG00000026248.9,ENSMUSG00000073643.11	TRUE	1	403	37	266	18.4	66	K4	0	0	0	0	66	0	NA	forebrain.e11.5,forebrain.e12.5,forebrain.e13.5,forebrain.e14.5,forebrain.e15.5,forebrain.e16.5,forebrain.P0,midbrain.e11.5,midbrain.e12.5,midbrain.e13.5,midbrain.e14.5,midbrain.e15.5,midbrain.e16.5,midbrain.P0,hindbrain.e11.5,hindbrain.e12.5,hindbrain.e13.5,hindbrain.e14.5,hindbrain.e15.5,hindbrain.e16.5,hindbrain.P0,heart.e11.5,heart.e12.5,heart.e13.5,heart.e14.5,heart.e15.5,heart.e16.5,heart.P…	NA
chr1	79820322	79822322	536	ENSMUST00000189793.6	ENSMUSG00000026249.10	FALSE	0	NA	NA	NA	NA	NA	NA	NA	NA	NA	0	0	66	NA	NA	forebrain.e11.5,forebrain.e12.5,forebrain.e13.5,forebrain.e14.5,forebrain.e15.5,forebrain.e16.5,forebrain.P0,midbrain.e11.5,midbrain.e12.5,midbrain.e13.5,midbrain.e14.5,midbrain.e15.5,midbrain.e16.5,midbrain.P0,hindbrain.e11.5,hindbrain.e12.5,hindbrain.e13.5,hindbrain.e14.5,hindbrain.e15.5,hindbrain.e16.5,hindbrain.P0,heart.e11.5,heart.e12.5,heart.e13.5,heart.e14.5,heart.e15.5,heart.e16.5,heart.P…
chr1	79857696	79859696	537	ENSMUST00000027467.10	ENSMUSG00000026249.10	TRUE	1	813	90	533	22.1	65.6	K4+K27	1	1	0	10	34	22	forebrain.e14.5,forebrain.e16.5,liver.e11.5,liver.e12.5,liver.e13.5,liver.e14.5,liver.e15.5,liver.e16.5,liver.P0,intestine.P0	midbrain.e16.5,midbrain.P0,hindbrain.e12.5,hindbrain.e13.5,hindbrain.e14.5,hindbrain.e15.5,hindbrain.e16.5,hindbrain.P0,heart.e11.5,heart.e12.5,heart.e13.5,heart.e14.5,heart.e15.5,heart.e16.5,heart.P0,intestine.e14.5,intestine.e16.5,kidney.e16.5,lung.e14.5,lung.e15.5,lung.e16.5,lung.P0,neural-tube.e12.5,neural-tube.e13.5,neural-tube.e14.5,neural-tube.e15.5,limb.e11.5,limb.e12.5,limb.e13.5,limb.e1…	forebrain.e11.5,forebrain.e12.5,forebrain.e13.5,forebrain.e15.5,forebrain.P0,midbrain.e11.5,midbrain.e12.5,midbrain.e13.5,midbrain.e14.5,midbrain.e15.5,hindbrain.e11.5,intestine.e15.5,kidney.e14.5,kidney.e15.5,kidney.P0,stomach.e14.5,stomach.e15.5,stomach.e16.5,stomach.P0,neural-tube.e11.5,facial-prominence.e14.5,facial-prominence.e15.5
chr1	79860180	79862180	538	ENSMUST00000190724.1	ENSMUSG00000026249.10	FALSE	0	NA	NA	NA	NA	NA	NA	NA	NA	NA	10	0	56	forebrain.e11.5,forebrain.e13.5,forebrain.e15.5,midbrain.e12.5,liver.e12.5,liver.e13.5,liver.e14.5,liver.e15.5,liver.e16.5,liver.P0	NA	forebrain.e12.5,forebrain.e14.5,forebrain.e16.5,forebrain.P0,midbrain.e11.5,midbrain.e13.5,midbrain.e14.5,midbrain.e15.5,midbrain.e16.5,midbrain.P0,hindbrain.e11.5,hindbrain.e12.5,hindbrain.e13.5,hindbrain.e14.5,hindbrain.e15.5,hindbrain.e16.5,hindbrain.P0,heart.e11.5,heart.e12.5,heart.e13.5,heart.e14.5,heart.e15.5,heart.e16.5,heart.P0,liver.e11.5,intestine.e14.5,intestine.e15.5,intestine.e16.5,i…
chr1	80212944	80214944	539	ENSMUST00000058748.1	ENSMUSG00000043230.2	FALSE	0	NA	NA	NA	NA	NA	None	0	0	0	0	5	61	NA	heart.e16.5,heart.P0,lung.e15.5,lung.e16.5,lung.P0	forebrain.e11.5,forebrain.e12.5,forebrain.e13.5,forebrain.e14.5,forebrain.e15.5,forebrain.e16.5,forebrain.P0,midbrain.e11.5,midbrain.e12.5,midbrain.e13.5,midbrain.e14.5,midbrain.e15.5,midbrain.e16.5,midbrain.P0,hindbrain.e11.5,hindbrain.e12.5,hindbrain.e13.5,hindbrain.e14.5,hindbrain.e15.5,hindbrain.e16.5,hindbrain.P0,heart.e11.5,heart.e12.5,heart.e13.5,heart.e14.5,heart.e15.5,liver.e11.5,liver.e…
chr1	80276441	80278441	540	ENSMUST00000168372.1	ENSMUSG00000004364.14	FALSE	0	NA	NA	NA	NA	NA	NA	NA	NA	NA	0	0	66	NA	NA	forebrain.e11.5,forebrain.e12.5,forebrain.e13.5,forebrain.e14.5,forebrain.e15.5,forebrain.e16.5,forebrain.P0,midbrain.e11.5,midbrain.e12.5,midbrain.e13.5,midbrain.e14.5,midbrain.e15.5,midbrain.e16.5,midbrain.P0,hindbrain.e11.5,hindbrain.e12.5,hindbrain.e13.5,hindbrain.e14.5,hindbrain.e15.5,hindbrain.e16.5,hindbrain.P0,heart.e11.5,heart.e12.5,heart.e13.5,heart.e14.5,heart.e15.5,heart.e16.5,heart.P…
chr1	80339311	80341480	541	ENSMUST00000164108.7,ENSMUST00000163119.7	ENSMUSG00000004364.14,ENSMUSG00000004364.14	FALSE	0	NA	NA	NA	NA	NA	K4	0	0	0	0	66	0	NA	forebrain.e11.5,forebrain.e12.5,forebrain.e13.5,forebrain.e14.5,forebrain.e15.5,forebrain.e16.5,forebrain.P0,midbrain.e11.5,midbrain.e12.5,midbrain.e13.5,midbrain.e14.5,midbrain.e15.5,midbrain.e16.5,midbrain.P0,hindbrain.e11.5,hindbrain.e12.5,hindbrain.e13.5,hindbrain.e14.5,hindbrain.e15.5,hindbrain.e16.5,hindbrain.P0,heart.e11.5,heart.e12.5,heart.e13.5,heart.e14.5,heart.e15.5,heart.e16.5,heart.P…	NA
chr1	80529165	80531165	542	ENSMUST00000189486.6	ENSMUSG00000038608.15	FALSE	0	NA	NA	NA	NA	NA	NA	NA	NA	NA	0	0	66	NA	NA	forebrain.e11.5,forebrain.e12.5,forebrain.e13.5,forebrain.e14.5,forebrain.e15.5,forebrain.e16.5,forebrain.P0,midbrain.e11.5,midbrain.e12.5,midbrain.e13.5,midbrain.e14.5,midbrain.e15.5,midbrain.e16.5,midbrain.P0,hindbrain.e11.5,hindbrain.e12.5,hindbrain.e13.5,hindbrain.e14.5,hindbrain.e15.5,hindbrain.e16.5,hindbrain.P0,heart.e11.5,heart.e12.5,heart.e13.5,heart.e14.5,heart.e15.5,heart.e16.5,heart.P…
chr1	80591832	80593832	543	ENSMUST00000190595.6	ENSMUSG00000038608.15	FALSE	0	NA	NA	NA	NA	NA	NA	NA	NA	NA	0	0	66	NA	NA	forebrain.e11.5,forebrain.e12.5,forebrain.e13.5,forebrain.e14.5,forebrain.e15.5,forebrain.e16.5,forebrain.P0,midbrain.e11.5,midbrain.e12.5,midbrain.e13.5,midbrain.e14.5,midbrain.e15.5,midbrain.e16.5,midbrain.P0,hindbrain.e11.5,hindbrain.e12.5,hindbrain.e13.5,hindbrain.e14.5,hindbrain.e15.5,hindbrain.e16.5,hindbrain.P0,heart.e11.5,heart.e12.5,heart.e13.5,heart.e14.5,heart.e15.5,heart.e16.5,heart.P…
chr1	80664275	80666309	544	ENSMUST00000190983.6,ENSMUST00000191449.1,ENSMUST00000187774.6	ENSMUSG00000038608.15,ENSMUSG00000038608.15,ENSMUSG00000038608.15	FALSE	0	NA	NA	NA	NA	NA	NA	NA	NA	NA	0	0	66	NA	NA	forebrain.e11.5,forebrain.e12.5,forebrain.e13.5,forebrain.e14.5,forebrain.e15.5,forebrain.e16.5,forebrain.P0,midbrain.e11.5,midbrain.e12.5,midbrain.e13.5,midbrain.e14.5,midbrain.e15.5,midbrain.e16.5,midbrain.P0,hindbrain.e11.5,hindbrain.e12.5,hindbrain.e13.5,hindbrain.e14.5,hindbrain.e15.5,hindbrain.e16.5,hindbrain.P0,heart.e11.5,heart.e12.5,heart.e13.5,heart.e14.5,heart.e15.5,heart.e16.5,heart.P…
chr1	80708496	80710496	545	ENSMUST00000186087.6	ENSMUSG00000038608.15	FALSE	0	NA	NA	NA	NA	NA	NA	NA	NA	NA	1	5	60	forebrain.e16.5	lung.e15.5,lung.e16.5,stomach.e15.5,stomach.e16.5,stomach.P0	forebrain.e11.5,forebrain.e12.5,forebrain.e13.5,forebrain.e14.5,forebrain.e15.5,forebrain.P0,midbrain.e11.5,midbrain.e12.5,midbrain.e13.5,midbrain.e14.5,midbrain.e15.5,midbrain.e16.5,midbrain.P0,hindbrain.e11.5,hindbrain.e12.5,hindbrain.e13.5,hindbrain.e14.5,hindbrain.e15.5,hindbrain.e16.5,hindbrain.P0,heart.e11.5,heart.e12.5,heart.e13.5,heart.e14.5,heart.e15.5,heart.e16.5,heart.P0,liver.e11.5,li…
chr1	80757448	80759448	546	ENSMUST00000077946.11	ENSMUSG00000038608.15	TRUE	1	714	78	502	21.8	70.3	NA	NA	NA	NA	11	8	47	midbrain.e12.5,liver.e11.5,liver.e12.5,liver.e13.5,liver.e15.5,liver.e16.5,intestine.e15.5,intestine.P0,lung.e15.5,lung.e16.5,neural-tube.e13.5	midbrain.e14.5,midbrain.e16.5,midbrain.P0,hindbrain.e15.5,hindbrain.P0,neural-tube.e15.5,limb.e15.5,facial-prominence.e14.5	forebrain.e11.5,forebrain.e12.5,forebrain.e13.5,forebrain.e14.5,forebrain.e15.5,forebrain.e16.5,forebrain.P0,midbrain.e11.5,midbrain.e13.5,midbrain.e15.5,hindbrain.e11.5,hindbrain.e12.5,hindbrain.e13.5,hindbrain.e14.5,hindbrain.e16.5,heart.e11.5,heart.e12.5,heart.e13.5,heart.e14.5,heart.e15.5,heart.e16.5,heart.P0,liver.e14.5,liver.P0,intestine.e14.5,intestine.e16.5,kidney.e14.5,kidney.e15.5,kidne…
chr1	81075950	81078583	547	ENSMUST00000137862.7,ENSMUST00000123720.7,ENSMUST00000068275.11,ENSMUST00000113494.8,ENSMUST00000123285.1	ENSMUSG00000054976.14,ENSMUSG00000054976.14,ENSMUSG00000054976.14,ENSMUSG00000054976.14,ENSMUSG00000054976.14	FALSE	0	NA	NA	NA	NA	NA	None	0	0	0	1	24	41	facial-prominence.e13.5	forebrain.e12.5,forebrain.e13.5,forebrain.e14.5,forebrain.e15.5,forebrain.e16.5,forebrain.P0,midbrain.e12.5,midbrain.e13.5,midbrain.e14.5,midbrain.e15.5,midbrain.e16.5,midbrain.P0,hindbrain.e11.5,hindbrain.e12.5,hindbrain.e13.5,hindbrain.e14.5,hindbrain.e15.5,hindbrain.e16.5,hindbrain.P0,neural-tube.e11.5,neural-tube.e12.5,neural-tube.e13.5,neural-tube.e14.5,neural-tube.e15.5	forebrain.e11.5,midbrain.e11.5,heart.e11.5,heart.e12.5,heart.e13.5,heart.e14.5,heart.e15.5,heart.e16.5,heart.P0,liver.e11.5,liver.e12.5,liver.e13.5,liver.e14.5,liver.e15.5,liver.e16.5,liver.P0,intestine.e14.5,intestine.e15.5,intestine.e16.5,intestine.P0,kidney.e14.5,kidney.e15.5,kidney.e16.5,kidney.P0,lung.e14.5,lung.e15.5,lung.e16.5,lung.P0,stomach.e14.5,stomach.e15.5,stomach.e16.5,stomach.P0,li…
chr1	82232112	82234112	548	ENSMUST00000023262.5	ENSMUSG00000022591.5	FALSE	0	NA	NA	NA	NA	NA	NA	NA	NA	NA	0	0	66	NA	NA	forebrain.e11.5,forebrain.e12.5,forebrain.e13.5,forebrain.e14.5,forebrain.e15.5,forebrain.e16.5,forebrain.P0,midbrain.e11.5,midbrain.e12.5,midbrain.e13.5,midbrain.e14.5,midbrain.e15.5,midbrain.e16.5,midbrain.P0,hindbrain.e11.5,hindbrain.e12.5,hindbrain.e13.5,hindbrain.e14.5,hindbrain.e15.5,hindbrain.e16.5,hindbrain.P0,heart.e11.5,heart.e12.5,heart.e13.5,heart.e14.5,heart.e15.5,heart.e16.5,heart.P…
chr1	82290416	82292416	549	ENSMUST00000069799.2	ENSMUSG00000055980.2	TRUE	1	1627	127	957	15.6	58.8	K4+K27	1	1	1	0	58	8	NA	forebrain.e11.5,forebrain.e12.5,forebrain.e13.5,forebrain.e14.5,forebrain.e15.5,forebrain.e16.5,forebrain.P0,midbrain.e11.5,midbrain.e12.5,midbrain.e13.5,midbrain.e14.5,midbrain.e15.5,midbrain.e16.5,midbrain.P0,hindbrain.e11.5,hindbrain.e12.5,hindbrain.e13.5,hindbrain.e14.5,hindbrain.e15.5,hindbrain.e16.5,hindbrain.P0,heart.e11.5,heart.e12.5,heart.e13.5,heart.e14.5,heart.e15.5,heart.e16.5,heart.P…	liver.e11.5,liver.e12.5,liver.e13.5,liver.e14.5,liver.e15.5,liver.e16.5,liver.P0,intestine.P0
chr1	82315452	82317452	550	ENSMUST00000027322.13	ENSMUSG00000026142.15	TRUE	1	471	56	319	23.8	67.7	NA	NA	NA	NA	0	60	6	NA	forebrain.e11.5,forebrain.e12.5,forebrain.e13.5,forebrain.e14.5,forebrain.e15.5,forebrain.e16.5,forebrain.P0,midbrain.e11.5,midbrain.e12.5,midbrain.e13.5,midbrain.e14.5,midbrain.e15.5,midbrain.e16.5,midbrain.P0,hindbrain.e11.5,hindbrain.e12.5,hindbrain.e13.5,hindbrain.e14.5,hindbrain.e15.5,hindbrain.e16.5,hindbrain.P0,heart.e11.5,heart.e12.5,heart.e14.5,heart.e16.5,liver.e11.5,liver.e12.5,liver.e…	heart.e13.5,heart.e15.5,heart.P0,liver.e15.5,liver.e16.5,lung.e15.5
chr1	82338049	82340049	551	ENSMUST00000140020.1	ENSMUSG00000026142.15	FALSE	0	NA	NA	NA	NA	NA	None	0	0	0	0	0	66	NA	NA	forebrain.e11.5,forebrain.e12.5,forebrain.e13.5,forebrain.e14.5,forebrain.e15.5,forebrain.e16.5,forebrain.P0,midbrain.e11.5,midbrain.e12.5,midbrain.e13.5,midbrain.e14.5,midbrain.e15.5,midbrain.e16.5,midbrain.P0,hindbrain.e11.5,hindbrain.e12.5,hindbrain.e13.5,hindbrain.e14.5,hindbrain.e15.5,hindbrain.e16.5,hindbrain.P0,heart.e11.5,heart.e12.5,heart.e13.5,heart.e14.5,heart.e15.5,heart.e16.5,heart.P…
chr1	82585849	82587976	552	ENSMUST00000087050.6,ENSMUST00000113457.8	ENSMUSG00000067158.9,ENSMUSG00000079465.8	FALSE	0	NA	NA	NA	NA	NA	K4+K27,K4+K27	1,1	1,1	0,0	38	2	26	forebrain.e12.5,forebrain.e13.5,forebrain.P0,midbrain.e11.5,midbrain.e12.5,midbrain.e14.5,hindbrain.e11.5,hindbrain.e12.5,hindbrain.e13.5,hindbrain.e14.5,hindbrain.e15.5,heart.e11.5,heart.e12.5,heart.e13.5,heart.e15.5,heart.e16.5,liver.e11.5,liver.e12.5,liver.e13.5,liver.e14.5,liver.e15.5,liver.e16.5,liver.P0,stomach.e14.5,neural-tube.e11.5,neural-tube.e12.5,neural-tube.e13.5,neural-tube.e14.5,ne…	lung.e16.5,lung.P0	forebrain.e11.5,forebrain.e14.5,forebrain.e15.5,forebrain.e16.5,midbrain.e13.5,midbrain.e15.5,midbrain.e16.5,midbrain.P0,hindbrain.e16.5,hindbrain.P0,heart.e14.5,heart.P0,intestine.e14.5,intestine.e15.5,intestine.e16.5,intestine.P0,kidney.e14.5,kidney.e15.5,kidney.e16.5,kidney.P0,lung.e14.5,lung.e15.5,stomach.e15.5,stomach.e16.5,stomach.P0,facial-prominence.e11.5
chr1	82714304	82716304	553	ENSMUST00000152664.1	ENSMUSG00000079465.8	FALSE	0	NA	NA	NA	NA	NA	NA	NA	NA	NA	0	0	66	NA	NA	forebrain.e11.5,forebrain.e12.5,forebrain.e13.5,forebrain.e14.5,forebrain.e15.5,forebrain.e16.5,forebrain.P0,midbrain.e11.5,midbrain.e12.5,midbrain.e13.5,midbrain.e14.5,midbrain.e15.5,midbrain.e16.5,midbrain.P0,hindbrain.e11.5,hindbrain.e12.5,hindbrain.e13.5,hindbrain.e14.5,hindbrain.e15.5,hindbrain.e16.5,hindbrain.P0,heart.e11.5,heart.e12.5,heart.e13.5,heart.e14.5,heart.e15.5,heart.e16.5,heart.P…
chr1	82723890	82725948	554	ENSMUST00000078332.12,ENSMUST00000073025.11,ENSMUST00000161648.7,ENSMUST00000160786.7,ENSMUST00000162003.7	ENSMUSG00000026150.14,ENSMUSG00000026150.14,ENSMUSG00000026150.14,ENSMUSG00000026150.14,ENSMUSG00000026150.14	TRUE	1	389	43	269	22.1	69.2	K4	0	0	0	0	36	30	NA	forebrain.e12.5,forebrain.e14.5,forebrain.e15.5,midbrain.e15.5,midbrain.e16.5,midbrain.P0,hindbrain.e11.5,hindbrain.e14.5,hindbrain.e15.5,hindbrain.e16.5,heart.e12.5,heart.e16.5,liver.e11.5,liver.e12.5,liver.e13.5,liver.e15.5,liver.e16.5,intestine.e15.5,intestine.e16.5,intestine.P0,kidney.e14.5,kidney.e15.5,kidney.P0,lung.P0,stomach.e14.5,stomach.e15.5,stomach.P0,neural-tube.e11.5,neural-tube.e12…	forebrain.e11.5,forebrain.e13.5,forebrain.e16.5,forebrain.P0,midbrain.e11.5,midbrain.e12.5,midbrain.e13.5,midbrain.e14.5,hindbrain.e12.5,hindbrain.e13.5,hindbrain.P0,heart.e11.5,heart.e13.5,heart.e14.5,heart.e15.5,heart.P0,liver.e14.5,liver.P0,intestine.e14.5,kidney.e16.5,lung.e14.5,lung.e15.5,lung.e16.5,stomach.e16.5,neural-tube.e13.5,neural-tube.e14.5,limb.e11.5,facial-prominence.e11.5,facial-p…
chr1	82728229	82730326	555	ENSMUST00000160972.7,ENSMUST00000160750.7,ENSMUST00000159279.7,ENSMUST00000160044.1	ENSMUSG00000026150.14,ENSMUSG00000026150.14,ENSMUSG00000026150.14,ENSMUSG00000026150.14	FALSE	0	NA	NA	NA	NA	NA	NA	NA	NA	NA	0	0	66	NA	NA	forebrain.e11.5,forebrain.e12.5,forebrain.e13.5,forebrain.e14.5,forebrain.e15.5,forebrain.e16.5,forebrain.P0,midbrain.e11.5,midbrain.e12.5,midbrain.e13.5,midbrain.e14.5,midbrain.e15.5,midbrain.e16.5,midbrain.P0,hindbrain.e11.5,hindbrain.e12.5,hindbrain.e13.5,hindbrain.e14.5,hindbrain.e15.5,hindbrain.e16.5,hindbrain.P0,heart.e11.5,heart.e12.5,heart.e13.5,heart.e14.5,heart.e15.5,heart.e16.5,heart.P…
chr1	82734470	82736470	556	ENSMUST00000160744.1	ENSMUSG00000026150.14	FALSE	0	NA	NA	NA	NA	NA	NA	NA	NA	NA	0	0	66	NA	NA	forebrain.e11.5,forebrain.e12.5,forebrain.e13.5,forebrain.e14.5,forebrain.e15.5,forebrain.e16.5,forebrain.P0,midbrain.e11.5,midbrain.e12.5,midbrain.e13.5,midbrain.e14.5,midbrain.e15.5,midbrain.e16.5,midbrain.P0,hindbrain.e11.5,hindbrain.e12.5,hindbrain.e13.5,hindbrain.e14.5,hindbrain.e15.5,hindbrain.e16.5,hindbrain.P0,heart.e11.5,heart.e12.5,heart.e13.5,heart.e14.5,heart.e15.5,heart.e16.5,heart.P…
chr1	82767461	82769461	557	ENSMUST00000027331.2	ENSMUSG00000026149.2	FALSE	0	NA	NA	NA	NA	NA	None	0	0	0	0	3	63	NA	intestine.e15.5,intestine.e16.5,intestine.P0	forebrain.e11.5,forebrain.e12.5,forebrain.e13.5,forebrain.e14.5,forebrain.e15.5,forebrain.e16.5,forebrain.P0,midbrain.e11.5,midbrain.e12.5,midbrain.e13.5,midbrain.e14.5,midbrain.e15.5,midbrain.e16.5,midbrain.P0,hindbrain.e11.5,hindbrain.e12.5,hindbrain.e13.5,hindbrain.e14.5,hindbrain.e15.5,hindbrain.e16.5,hindbrain.P0,heart.e11.5,heart.e12.5,heart.e13.5,heart.e14.5,heart.e15.5,heart.e16.5,heart.P…
chr1	82838483	82841073	558	ENSMUST00000189220.6,ENSMUST00000113444.7,ENSMUST00000190052.6,ENSMUST00000063380.10,ENSMUST00000187899.6,ENSMUST00000186302.6,ENSMUST00000190046.6,ENSMUST00000186043.1	ENSMUSG00000026159.13,ENSMUSG00000026159.13,ENSMUSG00000026159.13,ENSMUSG00000026159.13,ENSMUSG00000026159.13,ENSMUSG00000026159.13,ENSMUSG00000026159.13,ENSMUSG00000026159.13	TRUE	1	992	109	705	22	71.1	K4	0	0	0	0	66	0	NA	forebrain.e11.5,forebrain.e12.5,forebrain.e13.5,forebrain.e14.5,forebrain.e15.5,forebrain.e16.5,forebrain.P0,midbrain.e11.5,midbrain.e12.5,midbrain.e13.5,midbrain.e14.5,midbrain.e15.5,midbrain.e16.5,midbrain.P0,hindbrain.e11.5,hindbrain.e12.5,hindbrain.e13.5,hindbrain.e14.5,hindbrain.e15.5,hindbrain.e16.5,hindbrain.P0,heart.e11.5,heart.e12.5,heart.e13.5,heart.e14.5,heart.e15.5,heart.e16.5,heart.P…	NA
chr1	83037431	83039448	559	ENSMUST00000164473.1,ENSMUST00000045560.14	ENSMUSG00000038496.16,ENSMUSG00000038496.16	FALSE	0	NA	NA	NA	NA	NA	K4	0	0	0	0	22	44	NA	midbrain.e16.5,midbrain.P0,hindbrain.e15.5,hindbrain.e16.5,hindbrain.P0,heart.e13.5,heart.e14.5,heart.e15.5,heart.e16.5,heart.P0,kidney.e14.5,kidney.e15.5,lung.e15.5,lung.P0,limb.e12.5,limb.e13.5,limb.e14.5,limb.e15.5,facial-prominence.e12.5,facial-prominence.e13.5,facial-prominence.e14.5,facial-prominence.e15.5	forebrain.e11.5,forebrain.e12.5,forebrain.e13.5,forebrain.e14.5,forebrain.e15.5,forebrain.e16.5,forebrain.P0,midbrain.e11.5,midbrain.e12.5,midbrain.e13.5,midbrain.e14.5,midbrain.e15.5,hindbrain.e11.5,hindbrain.e12.5,hindbrain.e13.5,hindbrain.e14.5,heart.e11.5,heart.e12.5,liver.e11.5,liver.e12.5,liver.e13.5,liver.e14.5,liver.e15.5,liver.e16.5,liver.P0,intestine.e14.5,intestine.e15.5,intestine.e16.…
chr1	83059930	83061930	560	ENSMUST00000188005.1	ENSMUSG00000101315.1	FALSE	0	NA	NA	NA	NA	NA	NA	NA	NA	NA	0	0	66	NA	NA	forebrain.e11.5,forebrain.e12.5,forebrain.e13.5,forebrain.e14.5,forebrain.e15.5,forebrain.e16.5,forebrain.P0,midbrain.e11.5,midbrain.e12.5,midbrain.e13.5,midbrain.e14.5,midbrain.e15.5,midbrain.e16.5,midbrain.P0,hindbrain.e11.5,hindbrain.e12.5,hindbrain.e13.5,hindbrain.e14.5,hindbrain.e15.5,hindbrain.e16.5,hindbrain.P0,heart.e11.5,heart.e12.5,heart.e13.5,heart.e14.5,heart.e15.5,heart.e16.5,heart.P…
chr1	83115766	83117793	561	ENSMUST00000027351.12,ENSMUST00000113437.8,ENSMUST00000186832.1	ENSMUSG00000026166.14,ENSMUSG00000026166.14,ENSMUSG00000026166.14	FALSE	0	NA	NA	NA	NA	NA	None	0	0	0	0	0	66	NA	NA	forebrain.e11.5,forebrain.e12.5,forebrain.e13.5,forebrain.e14.5,forebrain.e15.5,forebrain.e16.5,forebrain.P0,midbrain.e11.5,midbrain.e12.5,midbrain.e13.5,midbrain.e14.5,midbrain.e15.5,midbrain.e16.5,midbrain.P0,hindbrain.e11.5,hindbrain.e12.5,hindbrain.e13.5,hindbrain.e14.5,hindbrain.e15.5,hindbrain.e16.5,hindbrain.P0,heart.e11.5,heart.e12.5,heart.e13.5,heart.e14.5,heart.e15.5,heart.e16.5,heart.P…
chr1	83158762	83160781	562	ENSMUST00000065436.9,ENSMUST00000113436.7,ENSMUST00000065403.6	ENSMUSG00000053161.16,ENSMUSG00000053161.16,ENSMUSG00000053161.16	FALSE	0	NA	NA	NA	NA	NA	K4	0	0	0	0	11	55	NA	midbrain.e15.5,hindbrain.e15.5,heart.e16.5,intestine.P0,kidney.e15.5,kidney.e16.5,lung.e16.5,stomach.P0,limb.e14.5,limb.e15.5,facial-prominence.e14.5	forebrain.e11.5,forebrain.e12.5,forebrain.e13.5,forebrain.e14.5,forebrain.e15.5,forebrain.e16.5,forebrain.P0,midbrain.e11.5,midbrain.e12.5,midbrain.e13.5,midbrain.e14.5,midbrain.e16.5,midbrain.P0,hindbrain.e11.5,hindbrain.e12.5,hindbrain.e13.5,hindbrain.e14.5,hindbrain.e16.5,hindbrain.P0,heart.e11.5,heart.e12.5,heart.e13.5,heart.e14.5,heart.e15.5,heart.P0,liver.e11.5,liver.e12.5,liver.e13.5,liver…
chr1	83278165	83280165	563	ENSMUST00000159078.1	ENSMUSG00000026163.17	FALSE	0	NA	NA	NA	NA	NA	NA	NA	NA	NA	0	0	66	NA	NA	forebrain.e11.5,forebrain.e12.5,forebrain.e13.5,forebrain.e14.5,forebrain.e15.5,forebrain.e16.5,forebrain.P0,midbrain.e11.5,midbrain.e12.5,midbrain.e13.5,midbrain.e14.5,midbrain.e15.5,midbrain.e16.5,midbrain.P0,hindbrain.e11.5,hindbrain.e12.5,hindbrain.e13.5,hindbrain.e14.5,hindbrain.e15.5,hindbrain.e16.5,hindbrain.P0,heart.e11.5,heart.e12.5,heart.e13.5,heart.e14.5,heart.e15.5,heart.e16.5,heart.P…
chr1	83407200	83409200	564	ENSMUST00000160953.7	ENSMUSG00000026163.17	FALSE	0	NA	NA	NA	NA	NA	K4	0	0	0	10	11	45	liver.P0,intestine.e16.5,intestine.P0,kidney.e15.5,lung.e15.5,limb.e11.5,limb.e12.5,limb.e13.5,limb.e15.5,facial-prominence.e13.5	midbrain.e16.5,midbrain.P0,hindbrain.e15.5,hindbrain.e16.5,hindbrain.P0,heart.e11.5,heart.e12.5,heart.e13.5,heart.e14.5,heart.e15.5,neural-tube.e15.5	forebrain.e11.5,forebrain.e12.5,forebrain.e13.5,forebrain.e14.5,forebrain.e15.5,forebrain.e16.5,forebrain.P0,midbrain.e11.5,midbrain.e12.5,midbrain.e13.5,midbrain.e14.5,midbrain.e15.5,hindbrain.e11.5,hindbrain.e12.5,hindbrain.e13.5,hindbrain.e14.5,heart.e16.5,heart.P0,liver.e11.5,liver.e12.5,liver.e13.5,liver.e14.5,liver.e15.5,liver.e16.5,intestine.e14.5,intestine.e15.5,kidney.e14.5,kidney.e16.5,…
chr1	84283423	84285645	565	ENSMUST00000176720.1,ENSMUST00000177458.1,ENSMUST00000168574.8	ENSMUSG00000045658.16,ENSMUSG00000045658.16,ENSMUSG00000045658.16	TRUE	1	296	31	208	20.9	70.3	K4	0	0	0	1	22	43	heart.e13.5	forebrain.e13.5,forebrain.e15.5,forebrain.e16.5,forebrain.P0,midbrain.e12.5,midbrain.e14.5,midbrain.e15.5,midbrain.P0,hindbrain.e11.5,hindbrain.e12.5,hindbrain.e13.5,hindbrain.e14.5,hindbrain.e15.5,hindbrain.e16.5,hindbrain.P0,liver.e14.5,liver.P0,neural-tube.e11.5,neural-tube.e13.5,neural-tube.e14.5,neural-tube.e15.5,facial-prominence.e15.5	forebrain.e11.5,forebrain.e12.5,forebrain.e14.5,midbrain.e11.5,midbrain.e13.5,midbrain.e16.5,heart.e11.5,heart.e12.5,heart.e14.5,heart.e15.5,heart.e16.5,heart.P0,liver.e11.5,liver.e12.5,liver.e13.5,liver.e15.5,liver.e16.5,intestine.e14.5,intestine.e15.5,intestine.e16.5,intestine.P0,kidney.e14.5,kidney.e15.5,kidney.e16.5,kidney.P0,lung.e14.5,lung.e15.5,lung.e16.5,lung.P0,stomach.e14.5,stomach.e15.…
chr1	84335173	84337173	566	ENSMUST00000176559.7	ENSMUSG00000045658.16	FALSE	0	NA	NA	NA	NA	NA	NA	NA	NA	NA	0	0	66	NA	NA	forebrain.e11.5,forebrain.e12.5,forebrain.e13.5,forebrain.e14.5,forebrain.e15.5,forebrain.e16.5,forebrain.P0,midbrain.e11.5,midbrain.e12.5,midbrain.e13.5,midbrain.e14.5,midbrain.e15.5,midbrain.e16.5,midbrain.P0,hindbrain.e11.5,hindbrain.e12.5,hindbrain.e13.5,hindbrain.e14.5,hindbrain.e15.5,hindbrain.e16.5,hindbrain.P0,heart.e11.5,heart.e12.5,heart.e13.5,heart.e14.5,heart.e15.5,heart.e16.5,heart.P…
chr1	84340110	84342110	567	ENSMUST00000176822.1	ENSMUSG00000045658.16	FALSE	0	NA	NA	NA	NA	NA	NA	NA	NA	NA	0	0	66	NA	NA	forebrain.e11.5,forebrain.e12.5,forebrain.e13.5,forebrain.e14.5,forebrain.e15.5,forebrain.e16.5,forebrain.P0,midbrain.e11.5,midbrain.e12.5,midbrain.e13.5,midbrain.e14.5,midbrain.e15.5,midbrain.e16.5,midbrain.P0,hindbrain.e11.5,hindbrain.e12.5,hindbrain.e13.5,hindbrain.e14.5,hindbrain.e15.5,hindbrain.e16.5,hindbrain.P0,heart.e11.5,heart.e12.5,heart.e13.5,heart.e14.5,heart.e15.5,heart.e16.5,heart.P…
chr1	84363180	84365180	568	ENSMUST00000175996.7	ENSMUSG00000045658.16	FALSE	0	NA	NA	NA	NA	NA	NA	NA	NA	NA	1	0	65	facial-prominence.e13.5	NA	forebrain.e11.5,forebrain.e12.5,forebrain.e13.5,forebrain.e14.5,forebrain.e15.5,forebrain.e16.5,forebrain.P0,midbrain.e11.5,midbrain.e12.5,midbrain.e13.5,midbrain.e14.5,midbrain.e15.5,midbrain.e16.5,midbrain.P0,hindbrain.e11.5,hindbrain.e12.5,hindbrain.e13.5,hindbrain.e14.5,hindbrain.e15.5,hindbrain.e16.5,hindbrain.P0,heart.e11.5,heart.e12.5,heart.e13.5,heart.e14.5,heart.e15.5,heart.e16.5,heart.P…
chr1	84622841	84624841	569	ENSMUST00000191546.2	ENSMUSG00000036766.12	FALSE	0	NA	NA	NA	NA	NA	NA	NA	NA	NA	4	0	62	lung.e15.5,limb.e12.5,limb.e13.5,facial-prominence.e15.5	NA	forebrain.e11.5,forebrain.e12.5,forebrain.e13.5,forebrain.e14.5,forebrain.e15.5,forebrain.e16.5,forebrain.P0,midbrain.e11.5,midbrain.e12.5,midbrain.e13.5,midbrain.e14.5,midbrain.e15.5,midbrain.e16.5,midbrain.P0,hindbrain.e11.5,hindbrain.e12.5,hindbrain.e13.5,hindbrain.e14.5,hindbrain.e15.5,hindbrain.e16.5,hindbrain.P0,heart.e11.5,heart.e12.5,heart.e13.5,heart.e14.5,heart.e15.5,heart.e16.5,heart.P…
chr1	84639485	84641485	570	ENSMUST00000185606.2	ENSMUSG00000036766.12	FALSE	0	NA	NA	NA	NA	NA	NA	NA	NA	NA	0	0	66	NA	NA	forebrain.e11.5,forebrain.e12.5,forebrain.e13.5,forebrain.e14.5,forebrain.e15.5,forebrain.e16.5,forebrain.P0,midbrain.e11.5,midbrain.e12.5,midbrain.e13.5,midbrain.e14.5,midbrain.e15.5,midbrain.e16.5,midbrain.P0,hindbrain.e11.5,hindbrain.e12.5,hindbrain.e13.5,hindbrain.e14.5,hindbrain.e15.5,hindbrain.e16.5,hindbrain.P0,heart.e11.5,heart.e12.5,heart.e13.5,heart.e14.5,heart.e15.5,heart.e16.5,heart.P…
chr1	84695221	84697221	571	ENSMUST00000049126.12	ENSMUSG00000036766.12	TRUE	1	247	27	160	21.9	64.8	K4+K27	0	0	0	33	26	7	heart.e11.5,heart.e12.5,heart.e13.5,heart.e15.5,heart.e16.5,heart.P0,liver.e11.5,liver.e12.5,liver.e13.5,liver.e14.5,liver.e15.5,liver.e16.5,liver.P0,intestine.e14.5,intestine.e15.5,intestine.e16.5,intestine.P0,kidney.e15.5,lung.e14.5,lung.e15.5,lung.P0,stomach.e15.5,stomach.e16.5,limb.e11.5,limb.e12.5,limb.e13.5,limb.e14.5,limb.e15.5,facial-prominence.e11.5,facial-prominence.e12.5,facial-promine…	forebrain.e11.5,forebrain.e12.5,forebrain.e13.5,forebrain.e14.5,forebrain.e15.5,forebrain.e16.5,forebrain.P0,midbrain.e11.5,midbrain.e12.5,midbrain.e13.5,midbrain.e14.5,midbrain.e15.5,midbrain.e16.5,midbrain.P0,hindbrain.e11.5,hindbrain.e12.5,hindbrain.e13.5,hindbrain.e14.5,hindbrain.e15.5,hindbrain.e16.5,hindbrain.P0,neural-tube.e11.5,neural-tube.e12.5,neural-tube.e13.5,neural-tube.e14.5,neural-…	heart.e14.5,kidney.e14.5,kidney.e16.5,kidney.P0,lung.e16.5,stomach.e14.5,stomach.P0
chr1	84748277	84750277	572	ENSMUST00000189670.6	ENSMUSG00000026219.14	FALSE	0	NA	NA	NA	NA	NA	NA	NA	NA	NA	0	0	66	NA	NA	forebrain.e11.5,forebrain.e12.5,forebrain.e13.5,forebrain.e14.5,forebrain.e15.5,forebrain.e16.5,forebrain.P0,midbrain.e11.5,midbrain.e12.5,midbrain.e13.5,midbrain.e14.5,midbrain.e15.5,midbrain.e16.5,midbrain.P0,hindbrain.e11.5,hindbrain.e12.5,hindbrain.e13.5,hindbrain.e14.5,hindbrain.e15.5,hindbrain.e16.5,hindbrain.P0,heart.e11.5,heart.e12.5,heart.e13.5,heart.e14.5,heart.e15.5,heart.e16.5,heart.P…
chr1	84792551	84794551	573	ENSMUST00000190464.6	ENSMUSG00000026219.14	FALSE	0	NA	NA	NA	NA	NA	NA	NA	NA	NA	0	0	66	NA	NA	forebrain.e11.5,forebrain.e12.5,forebrain.e13.5,forebrain.e14.5,forebrain.e15.5,forebrain.e16.5,forebrain.P0,midbrain.e11.5,midbrain.e12.5,midbrain.e13.5,midbrain.e14.5,midbrain.e15.5,midbrain.e16.5,midbrain.P0,hindbrain.e11.5,hindbrain.e12.5,hindbrain.e13.5,hindbrain.e14.5,hindbrain.e15.5,hindbrain.e16.5,hindbrain.P0,heart.e11.5,heart.e12.5,heart.e13.5,heart.e14.5,heart.e15.5,heart.e16.5,heart.P…
chr1	84837731	84841516	574	ENSMUST00000187818.1,ENSMUST00000186648.6,ENSMUST00000189496.6,ENSMUST00000027421.12,ENSMUST00000186894.6,ENSMUST00000097672.3,ENSMUST00000190067.6,ENSMUST00000186465.6	ENSMUSG00000026219.14,ENSMUSG00000026219.14,ENSMUSG00000026219.14,ENSMUSG00000026219.14,ENSMUSG00000026219.14,ENSMUSG00000073633.9,ENSMUSG00000026219.14,ENSMUSG00000026219.14	TRUE	1	1846	159	1198	17.2	64.9	K4,K4	0,0	0,0	0,0	0	66	0	NA	forebrain.e11.5,forebrain.e12.5,forebrain.e13.5,forebrain.e14.5,forebrain.e15.5,forebrain.e16.5,forebrain.P0,midbrain.e11.5,midbrain.e12.5,midbrain.e13.5,midbrain.e14.5,midbrain.e15.5,midbrain.e16.5,midbrain.P0,hindbrain.e11.5,hindbrain.e12.5,hindbrain.e13.5,hindbrain.e14.5,hindbrain.e15.5,hindbrain.e16.5,hindbrain.P0,heart.e11.5,heart.e12.5,heart.e13.5,heart.e14.5,heart.e15.5,heart.e16.5,heart.P…	NA
chr1	84933857	84936134	575	ENSMUST00000186980.1,ENSMUST00000027422.6	ENSMUSG00000026220.6,ENSMUSG00000026220.6	TRUE	1	482	47	329	19.5	68.3	K4+K27	1	1	0	24	23	19	heart.e11.5,heart.e13.5,heart.e15.5,heart.e16.5,heart.P0,liver.e11.5,liver.e12.5,liver.e13.5,liver.e14.5,liver.e15.5,liver.e16.5,liver.P0,intestine.e14.5,intestine.e16.5,lung.e14.5,lung.e15.5,lung.e16.5,lung.P0,stomach.e15.5,limb.e12.5,limb.e13.5,limb.e15.5,facial-prominence.e13.5,facial-prominence.e15.5	forebrain.e12.5,forebrain.e13.5,forebrain.e14.5,forebrain.e15.5,forebrain.e16.5,forebrain.P0,midbrain.e13.5,midbrain.e14.5,midbrain.e15.5,midbrain.e16.5,midbrain.P0,hindbrain.e11.5,hindbrain.e12.5,hindbrain.e13.5,hindbrain.e14.5,hindbrain.e15.5,hindbrain.e16.5,hindbrain.P0,neural-tube.e11.5,neural-tube.e12.5,neural-tube.e14.5,neural-tube.e15.5,facial-prominence.e12.5	forebrain.e11.5,midbrain.e11.5,midbrain.e12.5,heart.e12.5,heart.e14.5,intestine.e15.5,intestine.P0,kidney.e14.5,kidney.e15.5,kidney.e16.5,kidney.P0,stomach.e14.5,stomach.e16.5,stomach.P0,neural-tube.e13.5,limb.e11.5,limb.e14.5,facial-prominence.e11.5,facial-prominence.e14.5
chr1	85099164	85101164	576	ENSMUST00000097669.1	ENSMUSG00000073631.1	FALSE	0	NA	NA	NA	NA	NA	NA	NA	NA	NA	0	0	66	NA	NA	forebrain.e11.5,forebrain.e12.5,forebrain.e13.5,forebrain.e14.5,forebrain.e15.5,forebrain.e16.5,forebrain.P0,midbrain.e11.5,midbrain.e12.5,midbrain.e13.5,midbrain.e14.5,midbrain.e15.5,midbrain.e16.5,midbrain.P0,hindbrain.e11.5,hindbrain.e12.5,hindbrain.e13.5,hindbrain.e14.5,hindbrain.e15.5,hindbrain.e16.5,hindbrain.P0,heart.e11.5,heart.e12.5,heart.e13.5,heart.e14.5,heart.e15.5,heart.e16.5,heart.P…
chr1	85108449	85110853	577	ENSMUST00000161724.7,ENSMUST00000161675.2,ENSMUST00000160792.7	ENSMUSG00000089844.7,ENSMUSG00000089844.7,ENSMUSG00000089844.7	FALSE	0	NA	NA	NA	NA	NA	NA	NA	NA	NA	0	0	66	NA	NA	forebrain.e11.5,forebrain.e12.5,forebrain.e13.5,forebrain.e14.5,forebrain.e15.5,forebrain.e16.5,forebrain.P0,midbrain.e11.5,midbrain.e12.5,midbrain.e13.5,midbrain.e14.5,midbrain.e15.5,midbrain.e16.5,midbrain.P0,hindbrain.e11.5,hindbrain.e12.5,hindbrain.e13.5,hindbrain.e14.5,hindbrain.e15.5,hindbrain.e16.5,hindbrain.P0,heart.e11.5,heart.e12.5,heart.e13.5,heart.e14.5,heart.e15.5,heart.e16.5,heart.P…
chr1	85253548	85255548	578	ENSMUST00000161685.7	ENSMUSG00000052477.15	FALSE	0	NA	NA	NA	NA	NA	NA	NA	NA	NA	0	0	66	NA	NA	forebrain.e11.5,forebrain.e12.5,forebrain.e13.5,forebrain.e14.5,forebrain.e15.5,forebrain.e16.5,forebrain.P0,midbrain.e11.5,midbrain.e12.5,midbrain.e13.5,midbrain.e14.5,midbrain.e15.5,midbrain.e16.5,midbrain.P0,hindbrain.e11.5,hindbrain.e12.5,hindbrain.e13.5,hindbrain.e14.5,hindbrain.e15.5,hindbrain.e16.5,hindbrain.P0,heart.e11.5,heart.e12.5,heart.e13.5,heart.e14.5,heart.e15.5,heart.e16.5,heart.P…
chr1	85261070	85263070	579	ENSMUST00000162421.1	ENSMUSG00000052477.15	FALSE	0	NA	NA	NA	NA	NA	NA	NA	NA	NA	0	0	66	NA	NA	forebrain.e11.5,forebrain.e12.5,forebrain.e13.5,forebrain.e14.5,forebrain.e15.5,forebrain.e16.5,forebrain.P0,midbrain.e11.5,midbrain.e12.5,midbrain.e13.5,midbrain.e14.5,midbrain.e15.5,midbrain.e16.5,midbrain.P0,hindbrain.e11.5,hindbrain.e12.5,hindbrain.e13.5,hindbrain.e14.5,hindbrain.e15.5,hindbrain.e16.5,hindbrain.P0,heart.e11.5,heart.e12.5,heart.e13.5,heart.e14.5,heart.e15.5,heart.e16.5,heart.P…
[truncated: 25,386 more rows]
