# Supplementary material for: An atlas of dynamic chromatin landscapes in mouse fetal development
Source: Nature. 2020 Jul 29;583(7818):744–51. doi: 10.1038/s41586-020-2093-3 (PMC7398618; doi:10.1038/s41586-020-2093-3)
Supplement: Supplementary file 3 — This table contains GENCODE genes with information about Polycomb repression. [file 41586_2020_2093_MOESM3_ESM.xlsx]

## Sheet: S2.PcG_genes
chr	start	end	strand	additional_info	num_tss	list_tss_indexes	PcG_target	TF_tfclass	TF_tfclass_zf	TF_dbd	TF_dbd_zf	Mendelian_disease_gene	go_tf	go_development	mikkelsen_PcG	ku_PcG	brookes_PcG	ferrai_PcG	kundaje_PcG
chr1	3205901	3671498	-	gene_id ENSMUSG00000051951.5; gene_type protein_coding; gene_status KNOWN; gene_name Xkr4; level 2; havana_gene OTTMUSG00000026353.2;	1	1	TRUE	FALSE	FALSE	FALSE	FALSE	FALSE	FALSE	FALSE	TRUE	TRUE	FALSE	TRUE	TRUE
chr1	3999557	4409241	-	gene_id ENSMUSG00000025900.11; gene_type protein_coding; gene_status KNOWN; gene_name Rp1; level 2; havana_gene OTTMUSG00000049985.3;	2	2,3	FALSE	FALSE	FALSE	FALSE	FALSE	FALSE	FALSE	TRUE	TRUE	TRUE	FALSE	FALSE	TRUE
chr1	4292981	4409187	-	gene_id ENSMUSG00000109048.1; gene_type protein_coding; gene_status KNOWN; gene_name Rp1; level 3;	1	3	FALSE	FALSE	FALSE	FALSE	FALSE	FALSE	FALSE	TRUE	FALSE	FALSE	FALSE	FALSE	TRUE
chr1	4490931	4497354	-	gene_id ENSMUSG00000025902.13; gene_type protein_coding; gene_status KNOWN; gene_name Sox17; level 2; havana_gene OTTMUSG00000050014.7;	2	4,5	TRUE	TRUE	FALSE	FALSE	FALSE	TRUE	TRUE	TRUE	TRUE	TRUE	TRUE	TRUE	TRUE
chr1	4773206	4785739	-	gene_id ENSMUSG00000033845.13; gene_type protein_coding; gene_status KNOWN; gene_name Mrpl15; level 2; havana_gene OTTMUSG00000029329.3;	1	6	FALSE	FALSE	FALSE	FALSE	FALSE	FALSE	FALSE	FALSE	FALSE	FALSE	FALSE	FALSE	TRUE
chr1	4807788	4848410	+	gene_id ENSMUSG00000025903.14; gene_type protein_coding; gene_status KNOWN; gene_name Lypla1; level 2; havana_gene OTTMUSG00000021562.4;	1	7	FALSE	FALSE	FALSE	FALSE	FALSE	FALSE	FALSE	FALSE	FALSE	FALSE	FALSE	FALSE	FALSE
chr1	4857814	4897909	+	gene_id ENSMUSG00000033813.15; gene_type protein_coding; gene_status KNOWN; gene_name Tcea1; level 2; havana_gene OTTMUSG00000042348.1;	1	8	FALSE	FALSE	FALSE	FALSE	FALSE	TRUE	FALSE	TRUE	FALSE	FALSE	FALSE	FALSE	FALSE
chr1	4909576	5070285	-	gene_id ENSMUSG00000002459.17; gene_type protein_coding; gene_status KNOWN; gene_name Rgs20; level 2; havana_gene OTTMUSG00000029338.4;	2	9,10	TRUE	FALSE	FALSE	FALSE	FALSE	FALSE	FALSE	FALSE	TRUE	TRUE	TRUE	TRUE	TRUE
chr1	5070018	5162529	+	gene_id ENSMUSG00000033793.12; gene_type protein_coding; gene_status KNOWN; gene_name Atp6v1h; level 2; havana_gene OTTMUSG00000050145.9;	2	10,11	FALSE	FALSE	FALSE	FALSE	FALSE	FALSE	FALSE	FALSE	FALSE	FALSE	FALSE	FALSE	FALSE
chr1	5588466	5606131	+	gene_id ENSMUSG00000025905.13; gene_type protein_coding; gene_status KNOWN; gene_name Oprk1; level 2; havana_gene OTTMUSG00000034734.2;	1	12	TRUE	FALSE	FALSE	FALSE	FALSE	FALSE	FALSE	FALSE	FALSE	FALSE	TRUE	FALSE	TRUE
chr1	5913707	5917398	-	gene_id ENSMUSG00000033774.4; gene_type protein_coding; gene_status KNOWN; gene_name Npbwr1; level 2; havana_gene OTTMUSG00000050228.1;	1	13	TRUE	FALSE	FALSE	FALSE	FALSE	FALSE	FALSE	FALSE	FALSE	FALSE	FALSE	TRUE	TRUE
chr1	6206197	6276648	+	gene_id ENSMUSG00000025907.14; gene_type protein_coding; gene_status KNOWN; gene_name Rb1cc1; level 2; havana_gene OTTMUSG00000033467.12;	5	14,15,16,17,18	FALSE	FALSE	FALSE	FALSE	FALSE	FALSE	TRUE	TRUE	FALSE	FALSE	FALSE	FALSE	TRUE
chr1	6359218	6394731	+	gene_id ENSMUSG00000087247.3; gene_type protein_coding; gene_status KNOWN; gene_name Fam150a; level 2; havana_gene OTTMUSG00000050239.2;	1	19	TRUE	FALSE	FALSE	FALSE	FALSE	FALSE	FALSE	TRUE	FALSE	FALSE	FALSE	TRUE	TRUE
chr1	6487231	6860940	+	gene_id ENSMUSG00000033740.17; gene_type protein_coding; gene_status KNOWN; gene_name St18; level 1; havana_gene OTTMUSG00000024833.6;	5	20,21,22,23,24	FALSE	TRUE	FALSE	TRUE	TRUE	TRUE	FALSE	FALSE	FALSE	FALSE	FALSE	TRUE	TRUE
chr1	7088920	7173628	+	gene_id ENSMUSG00000051285.17; gene_type protein_coding; gene_status KNOWN; gene_name Pcmtd1; level 2; havana_gene OTTMUSG00000043373.5;	1	25	FALSE	FALSE	FALSE	FALSE	FALSE	FALSE	FALSE	FALSE	FALSE	FALSE	FALSE	FALSE	FALSE
chr1	8361475	9299878	-	gene_id ENSMUSG00000025909.16; gene_type protein_coding; gene_status KNOWN; gene_name Sntg1; level 2; tag ncRNA_host; havana_gene OTTMUSG00000033160.4;	2	26,27	TRUE	FALSE	FALSE	FALSE	FALSE	FALSE	FALSE	FALSE	TRUE	TRUE	TRUE	TRUE	TRUE
chr1	9545408	9547455	+	gene_id ENSMUSG00000061024.8; gene_type protein_coding; gene_status KNOWN; gene_name Rrs1; level 2; havana_gene OTTMUSG00000045230.1;	1	28	FALSE	FALSE	FALSE	FALSE	FALSE	FALSE	FALSE	TRUE	FALSE	FALSE	TRUE	TRUE	TRUE
chr1	9547948	9580673	+	gene_id ENSMUSG00000025911.14; gene_type protein_coding; gene_status KNOWN; gene_name Adhfe1; level 2; havana_gene OTTMUSG00000022305.3;	1	29	FALSE	FALSE	FALSE	FALSE	FALSE	FALSE	FALSE	FALSE	FALSE	FALSE	TRUE	FALSE	TRUE
chr1	9601199	9627143	+	gene_id ENSMUSG00000067879.3; gene_type protein_coding; gene_status KNOWN; gene_name 3110035E14Rik; level 2; havana_gene OTTMUSG00000022603.1;	1	30	FALSE	FALSE	FALSE	FALSE	FALSE	FALSE	FALSE	FALSE	FALSE	FALSE	TRUE	FALSE	TRUE
chr1	9667415	9700209	-	gene_id ENSMUSG00000025912.16; gene_type protein_coding; gene_status KNOWN; gene_name Mybl1; level 2; havana_gene OTTMUSG00000034736.3;	1	31	FALSE	FALSE	FALSE	FALSE	FALSE	TRUE	FALSE	TRUE	FALSE	FALSE	FALSE	FALSE	FALSE
chr1	9718622	9748382	-	gene_id ENSMUSG00000045210.8; gene_type protein_coding; gene_status KNOWN; gene_name Vcpip1; level 2; havana_gene OTTMUSG00000022113.1;	1	32	FALSE	FALSE	FALSE	FALSE	FALSE	FALSE	FALSE	FALSE	FALSE	FALSE	FALSE	FALSE	FALSE
chr1	9798107	9900845	+	gene_id ENSMUSG00000025915.14; gene_type protein_coding; gene_status KNOWN; gene_name Sgk3; level 2; havana_gene OTTMUSG00000045250.2;	2	33,34	TRUE	FALSE	FALSE	FALSE	FALSE	FALSE	FALSE	FALSE	TRUE	TRUE	TRUE	TRUE	TRUE
chr1	9908638	9942085	+	gene_id ENSMUSG00000046101.16; gene_type protein_coding; gene_status KNOWN; gene_name Mcmdc2; level 2; havana_gene OTTMUSG00000021854.3;	2	35,36	TRUE	FALSE	FALSE	FALSE	FALSE	FALSE	FALSE	TRUE	FALSE	FALSE	FALSE	FALSE	TRUE
chr1	9960163	9967932	-	gene_id ENSMUSG00000099032.2; gene_type protein_coding; gene_status KNOWN; gene_name Tcf24; level 2; havana_gene OTTMUSG00000044905.1;	2	37,38	TRUE	FALSE	FALSE	FALSE	FALSE	TRUE	FALSE	FALSE	FALSE	FALSE	FALSE	FALSE	TRUE
chr1	9968624	10009136	-	gene_id ENSMUSG00000025916.10; gene_type protein_coding; gene_status KNOWN; gene_name Ppp1r42; level 1; havana_gene OTTMUSG00000026413.4;	2	39,40	FALSE	FALSE	FALSE	FALSE	FALSE	FALSE	FALSE	FALSE	FALSE	FALSE	FALSE	FALSE	TRUE
chr1	10024601	10038168	-	gene_id ENSMUSG00000025917.9; gene_type protein_coding; gene_status KNOWN; gene_name Cops5; level 2; havana_gene OTTMUSG00000029459.3;	1	41	FALSE	FALSE	FALSE	FALSE	FALSE	TRUE	FALSE	FALSE	FALSE	FALSE	FALSE	FALSE	FALSE
chr1	10037987	10136768	+	gene_id ENSMUSG00000056763.16; gene_type protein_coding; gene_status KNOWN; gene_name Cspp1; level 2; havana_gene OTTMUSG00000027401.8;	3	41,42,43	FALSE	FALSE	FALSE	FALSE	FALSE	FALSE	TRUE	FALSE	FALSE	FALSE	FALSE	FALSE	FALSE
chr1	10137571	10232670	-	gene_id ENSMUSG00000067851.11; gene_type protein_coding; gene_status KNOWN; gene_name Arfgef1; level 2; havana_gene OTTMUSG00000033923.2;	1	44	FALSE	FALSE	FALSE	FALSE	FALSE	FALSE	FALSE	TRUE	FALSE	FALSE	FALSE	TRUE	FALSE
chr1	10324720	10719945	-	gene_id ENSMUSG00000042501.12; gene_type protein_coding; gene_status KNOWN; gene_name Cpa6; level 2; tag ncRNA_host; havana_gene OTTMUSG00000024232.1;	1	45	FALSE	FALSE	FALSE	FALSE	FALSE	FALSE	TRUE	FALSE	FALSE	FALSE	FALSE	FALSE	TRUE
chr1	10993465	11303681	+	gene_id ENSMUSG00000048960.13; gene_type protein_coding; gene_status KNOWN; gene_name Prex2; level 2; havana_gene OTTMUSG00000047927.1;	1	46	TRUE	FALSE	FALSE	FALSE	FALSE	FALSE	FALSE	TRUE	FALSE	FALSE	FALSE	TRUE	TRUE
chr1	11414105	11975901	+	gene_id ENSMUSG00000057715.13; gene_type protein_coding; gene_status KNOWN; gene_name A830018L16Rik; level 2; havana_gene OTTMUSG00000033915.2;	2	47,48	TRUE	FALSE	FALSE	FALSE	FALSE	FALSE	FALSE	FALSE	TRUE	FALSE	TRUE	TRUE	TRUE
chr1	12692277	12861192	+	gene_id ENSMUSG00000016918.15; gene_type protein_coding; gene_status KNOWN; gene_name Sulf1; level 2; havana_gene OTTMUSG00000047995.3;	4	49,50,51,52	TRUE	FALSE	FALSE	FALSE	FALSE	FALSE	FALSE	TRUE	FALSE	FALSE	FALSE	TRUE	TRUE
chr1	12866549	12992650	-	gene_id ENSMUSG00000025938.16; gene_type protein_coding; gene_status KNOWN; gene_name Slco5a1; level 2; havana_gene OTTMUSG00000022327.2;	1	53	TRUE	FALSE	FALSE	FALSE	FALSE	FALSE	FALSE	FALSE	TRUE	FALSE	TRUE	TRUE	TRUE
chr1	13113457	13127163	-	gene_id ENSMUSG00000042414.7; gene_type protein_coding; gene_status KNOWN; gene_name Prdm14; level 1; havana_gene OTTMUSG00000017097.2;	1	54	TRUE	TRUE	FALSE	TRUE	TRUE	FALSE	FALSE	TRUE	TRUE	TRUE	TRUE	TRUE	TRUE
chr1	13139105	13374083	-	gene_id ENSMUSG00000005886.14; gene_type protein_coding; gene_status KNOWN; gene_name Ncoa2; level 2; tag ncRNA_host; havana_gene OTTMUSG00000021630.4;	2	55,56	FALSE	TRUE	FALSE	TRUE	FALSE	TRUE	FALSE	FALSE	FALSE	FALSE	FALSE	FALSE	TRUE
chr1	13564698	13589910	-	gene_id ENSMUSG00000025935.10; gene_type protein_coding; gene_status KNOWN; gene_name Tram1; level 2; havana_gene OTTMUSG00000049113.1;	1	57	FALSE	FALSE	FALSE	FALSE	FALSE	FALSE	FALSE	FALSE	FALSE	FALSE	FALSE	TRUE	FALSE
chr1	13623330	13660546	-	gene_id ENSMUSG00000025937.6; gene_type protein_coding; gene_status KNOWN; gene_name Lactb2; level 2; havana_gene OTTMUSG00000021599.3;	1	58	FALSE	FALSE	FALSE	FALSE	FALSE	FALSE	FALSE	FALSE	FALSE	FALSE	FALSE	FALSE	FALSE
chr1	13668771	13701723	+	gene_id ENSMUSG00000067813.3; gene_type protein_coding; gene_status KNOWN; gene_name Xkr9; level 2; havana_gene OTTMUSG00000022137.1;	1	59	FALSE	FALSE	FALSE	FALSE	FALSE	FALSE	FALSE	FALSE	FALSE	FALSE	FALSE	FALSE	FALSE
chr1	14168954	14310235	-	gene_id ENSMUSG00000025932.14; gene_type protein_coding; gene_status KNOWN; gene_name Eya1; level 1; havana_gene OTTMUSG00000049176.2;	3	60,61,62	TRUE	FALSE	FALSE	FALSE	FALSE	FALSE	TRUE	TRUE	TRUE	FALSE	TRUE	TRUE	TRUE
chr1	14753346	14755992	-	gene_id ENSMUSG00000025930.6; gene_type protein_coding; gene_status KNOWN; gene_name Msc; level 2; havana_gene OTTMUSG00000049183.1;	1	63	TRUE	TRUE	FALSE	TRUE	FALSE	TRUE	FALSE	TRUE	TRUE	TRUE	TRUE	TRUE	TRUE
chr1	14872648	14918862	-	gene_id ENSMUSG00000032769.4; gene_type protein_coding; gene_status KNOWN; gene_name Trpa1; level 2; havana_gene OTTMUSG00000049207.1;	1	64	TRUE	FALSE	FALSE	FALSE	FALSE	FALSE	TRUE	FALSE	TRUE	FALSE	TRUE	FALSE	TRUE
chr1	15287254	15723750	+	gene_id ENSMUSG00000092083.4; gene_type protein_coding; gene_status KNOWN; gene_name Kcnb2; level 2; havana_gene OTTMUSG00000042215.3;	2	65,66	TRUE	FALSE	FALSE	FALSE	FALSE	FALSE	FALSE	FALSE	FALSE	FALSE	FALSE	FALSE	TRUE
chr1	15805646	15844052	+	gene_id ENSMUSG00000025925.14; gene_type protein_coding; gene_status KNOWN; gene_name Terf1; level 2; havana_gene OTTMUSG00000047984.2;	1	67	FALSE	FALSE	FALSE	FALSE	FALSE	FALSE	FALSE	FALSE	FALSE	FALSE	FALSE	FALSE	FALSE
chr1	15853862	15892722	-	gene_id ENSMUSG00000032719.4; gene_type protein_coding; gene_status KNOWN; gene_name Sbspon; level 2; havana_gene OTTMUSG00000026417.2;	1	68	TRUE	FALSE	FALSE	FALSE	FALSE	FALSE	FALSE	FALSE	TRUE	TRUE	FALSE	FALSE	TRUE
chr1	16065979	16093325	-	gene_id ENSMUSG00000067795.13; gene_type protein_coding; gene_status KNOWN; gene_name 4930444P10Rik; level 2; havana_gene OTTMUSG00000022165.2;	2	69,70	TRUE	FALSE	FALSE	FALSE	FALSE	FALSE	FALSE	FALSE	FALSE	FALSE	FALSE	TRUE	TRUE
chr1	16101295	16104662	-	gene_id ENSMUSG00000043716.13; gene_type protein_coding; gene_status KNOWN; gene_name Rpl7; level 2; havana_gene OTTMUSG00000016936.3;	1	71	FALSE	FALSE	FALSE	FALSE	FALSE	FALSE	FALSE	FALSE	FALSE	TRUE	FALSE	FALSE	FALSE
chr1	16105774	16133734	+	gene_id ENSMUSG00000025921.7; gene_type protein_coding; gene_status KNOWN; gene_name Rdh10; level 2; havana_gene OTTMUSG00000025248.1;	1	71	FALSE	FALSE	FALSE	FALSE	FALSE	FALSE	FALSE	TRUE	FALSE	TRUE	FALSE	TRUE	FALSE
chr1	16228674	16520112	-	gene_id ENSMUSG00000025920.19; gene_type protein_coding; gene_status KNOWN; gene_name Stau2; level 2; havana_gene OTTMUSG00000033135.7;	1	72	TRUE	FALSE	FALSE	FALSE	FALSE	FALSE	FALSE	TRUE	FALSE	FALSE	FALSE	TRUE	FALSE
chr1	16540790	16619489	-	gene_id ENSMUSG00000025939.17; gene_type protein_coding; gene_status KNOWN; gene_name Ube2w; level 2; havana_gene OTTMUSG00000029683.3;	1	73	FALSE	FALSE	FALSE	FALSE	FALSE	FALSE	FALSE	FALSE	FALSE	FALSE	TRUE	TRUE	FALSE
chr1	16641725	16657042	-	gene_id ENSMUSG00000079658.9; gene_type protein_coding; gene_status KNOWN; gene_name Tceb1; level 2; havana_gene OTTMUSG00000048076.2;	2	74,75	FALSE	FALSE	FALSE	FALSE	FALSE	FALSE	FALSE	FALSE	FALSE	FALSE	FALSE	FALSE	FALSE
chr1	16665207	16678275	+	gene_id ENSMUSG00000025940.6; gene_type protein_coding; gene_status KNOWN; gene_name Tmem70; level 1; havana_gene OTTMUSG00000042171.1;	1	76	FALSE	FALSE	FALSE	FALSE	FALSE	FALSE	TRUE	FALSE	FALSE	FALSE	FALSE	FALSE	FALSE
chr1	16688051	16709611	+	gene_id ENSMUSG00000025779.10; gene_type protein_coding; gene_status KNOWN; gene_name Ly96; level 2; havana_gene OTTMUSG00000048080.2;	1	77	FALSE	FALSE	FALSE	FALSE	FALSE	FALSE	FALSE	FALSE	FALSE	FALSE	FALSE	FALSE	TRUE
chr1	16964560	17097889	-	gene_id ENSMUSG00000042686.5; gene_type protein_coding; gene_status KNOWN; gene_name Jph1; level 2; havana_gene OTTMUSG00000048149.2;	1	78	TRUE	FALSE	FALSE	FALSE	FALSE	FALSE	TRUE	TRUE	TRUE	TRUE	TRUE	TRUE	TRUE
chr1	17145362	17164271	+	gene_id ENSMUSG00000025777.8; gene_type protein_coding; gene_status KNOWN; gene_name Gdap1; level 2; havana_gene OTTMUSG00000022300.2;	1	79	FALSE	FALSE	FALSE	FALSE	FALSE	FALSE	TRUE	FALSE	FALSE	FALSE	FALSE	FALSE	TRUE
chr1	17601901	17630939	+	gene_id ENSMUSG00000067780.3; gene_type protein_coding; gene_status KNOWN; gene_name Pi15; level 2; havana_gene OTTMUSG00000048206.1;	1	80	FALSE	FALSE	FALSE	FALSE	FALSE	FALSE	FALSE	TRUE	FALSE	FALSE	FALSE	FALSE	TRUE
chr1	17727045	17766344	+	gene_id ENSMUSG00000025776.13; gene_type protein_coding; gene_status KNOWN; gene_name Crispld1; level 2; havana_gene OTTMUSG00000029743.3;	1	81	FALSE	FALSE	FALSE	FALSE	FALSE	FALSE	FALSE	TRUE	FALSE	FALSE	TRUE	FALSE	TRUE
chr1	18115191	18145902	-	gene_id ENSMUSG00000025774.14; gene_type protein_coding; gene_status KNOWN; gene_name Crisp4; level 2; havana_gene OTTMUSG00000022295.1;	2	82,83	FALSE	FALSE	FALSE	FALSE	FALSE	FALSE	FALSE	FALSE	FALSE	FALSE	FALSE	FALSE	TRUE
chr1	18236473	18237443	-	gene_id ENSMUSG00000073735.1; gene_type protein_coding; gene_status KNOWN; gene_name Defb18; level 2; havana_gene OTTMUSG00000020949.2;	1	84	FALSE	FALSE	FALSE	FALSE	FALSE	FALSE	FALSE	FALSE	FALSE	FALSE	FALSE	FALSE	TRUE
chr1	18250980	18265138	-	gene_id ENSMUSG00000067773.6; gene_type protein_coding; gene_status KNOWN; gene_name Defb41; level 2; havana_gene OTTMUSG00000020948.4;	1	85	FALSE	FALSE	FALSE	FALSE	FALSE	FALSE	FALSE	FALSE	FALSE	FALSE	FALSE	FALSE	TRUE
chr1	19103022	19166346	+	gene_id ENSMUSG00000042596.7; gene_type protein_coding; gene_status KNOWN; gene_name Tfap2d; level 2; havana_gene OTTMUSG00000026492.2;	1	86	TRUE	TRUE	FALSE	TRUE	FALSE	TRUE	FALSE	TRUE	TRUE	TRUE	FALSE	TRUE	TRUE
chr1	19208914	19238576	+	gene_id ENSMUSG00000025927.13; gene_type protein_coding; gene_status KNOWN; gene_name Tfap2b; level 2; havana_gene OTTMUSG00000048274.1;	2	87,88	TRUE	TRUE	FALSE	TRUE	FALSE	TRUE	TRUE	TRUE	TRUE	TRUE	FALSE	TRUE	TRUE
chr1	20057779	20618064	-	gene_id ENSMUSG00000043760.16; gene_type protein_coding; gene_status KNOWN; gene_name Pkhd1; level 2; tag ncRNA_host; havana_gene OTTMUSG00000026248.2;	1	89	FALSE	FALSE	FALSE	FALSE	FALSE	TRUE	TRUE	TRUE	FALSE	FALSE	FALSE	FALSE	TRUE
chr1	20730905	20734496	+	gene_id ENSMUSG00000025929.4; gene_type protein_coding; gene_status KNOWN; gene_name Il17a; level 2; havana_gene OTTMUSG00000033825.1;	1	90	FALSE	FALSE	FALSE	FALSE	FALSE	FALSE	FALSE	TRUE	FALSE	FALSE	TRUE	FALSE	TRUE
chr1	20777146	20790617	-	gene_id ENSMUSG00000041872.9; gene_type protein_coding; gene_status KNOWN; gene_name Il17f; level 2; havana_gene OTTMUSG00000048286.2;	2	91,92	FALSE	FALSE	FALSE	FALSE	FALSE	FALSE	TRUE	TRUE	FALSE	FALSE	FALSE	FALSE	TRUE
chr1	20802968	20820312	-	gene_id ENSMUSG00000041859.10; gene_type protein_coding; gene_status KNOWN; gene_name Mcm3; level 2; havana_gene OTTMUSG00000048358.1;	1	93	FALSE	FALSE	FALSE	FALSE	FALSE	FALSE	FALSE	FALSE	FALSE	FALSE	FALSE	FALSE	FALSE
chr1	20890606	20939650	+	gene_id ENSMUSG00000025931.15; gene_type protein_coding; gene_status KNOWN; gene_name Paqr8; level 2; havana_gene OTTMUSG00000048364.1;	3	94,95,96	TRUE	FALSE	FALSE	FALSE	FALSE	FALSE	FALSE	TRUE	FALSE	FALSE	TRUE	TRUE	TRUE
chr1	20951626	20990841	+	gene_id ENSMUSG00000041809.5; gene_type protein_coding; gene_status KNOWN; gene_name Efhc1; level 2; havana_gene OTTMUSG00000029838.3;	1	97	FALSE	FALSE	FALSE	FALSE	FALSE	FALSE	TRUE	TRUE	FALSE	FALSE	FALSE	FALSE	TRUE
chr1	20996299	21079229	-	gene_id ENSMUSG00000041779.5; gene_type protein_coding; gene_status KNOWN; gene_name Tram2; level 2; havana_gene OTTMUSG00000026556.3;	1	98	FALSE	FALSE	FALSE	FALSE	FALSE	FALSE	FALSE	FALSE	FALSE	FALSE	FALSE	FALSE	FALSE
chr1	21218575	21230167	+	gene_id ENSMUSG00000025933.15; gene_type protein_coding; gene_status KNOWN; gene_name Tmem14a; level 2; havana_gene OTTMUSG00000029833.3;	1	99	FALSE	FALSE	FALSE	FALSE	FALSE	FALSE	FALSE	FALSE	FALSE	FALSE	FALSE	FALSE	TRUE
chr1	21240589	21265661	+	gene_id ENSMUSG00000025934.15; gene_type protein_coding; gene_status KNOWN; gene_name Gsta3; level 2; havana_gene OTTMUSG00000026333.4;	1	100	FALSE	FALSE	FALSE	FALSE	FALSE	FALSE	FALSE	TRUE	FALSE	FALSE	FALSE	FALSE	FALSE
chr1	21349641	21352200	+	gene_id ENSMUSG00000067750.3; gene_type protein_coding; gene_status KNOWN; gene_name Khdc1a; level 2; havana_gene OTTMUSG00000033754.1;	1	101	FALSE	FALSE	FALSE	FALSE	FALSE	FALSE	FALSE	FALSE	FALSE	FALSE	FALSE	FALSE	TRUE
chr1	21368331	21370845	+	gene_id ENSMUSG00000041722.7; gene_type protein_coding; gene_status KNOWN; gene_name Khdc1c; level 2; havana_gene OTTMUSG00000033756.2;	1	102	FALSE	FALSE	FALSE	FALSE	FALSE	FALSE	FALSE	FALSE	FALSE	FALSE	FALSE	FALSE	TRUE
chr1	21383556	21386373	+	gene_id ENSMUSG00000085079.3; gene_type protein_coding; gene_status KNOWN; gene_name Khdc1b; level 2; havana_gene OTTMUSG00000033753.1;	1	103	FALSE	FALSE	FALSE	FALSE	FALSE	FALSE	FALSE	FALSE	FALSE	FALSE	FALSE	FALSE	TRUE
chr1	21398403	21961942	-	gene_id ENSMUSG00000028033.16; gene_type protein_coding; gene_status KNOWN; gene_name Kcnq5; level 2; havana_gene OTTMUSG00000019675.5;	1	104	TRUE	FALSE	FALSE	FALSE	FALSE	FALSE	FALSE	FALSE	TRUE	TRUE	TRUE	TRUE	TRUE
chr1	22286251	22805724	-	gene_id ENSMUSG00000041670.15; gene_type protein_coding; gene_status KNOWN; gene_name Rims1; level 2; havana_gene OTTMUSG00000046025.2;	3	105106107	TRUE	FALSE	FALSE	FALSE	FALSE	FALSE	TRUE	TRUE	TRUE	TRUE	FALSE	FALSE	TRUE
chr1	23100473	23102253	-	gene_id ENSMUSG00000073730.2; gene_type protein_coding; gene_status KNOWN; gene_name 4933415F23Rik; level 2; havana_gene OTTMUSG00000046242.1;	1	108	FALSE	FALSE	FALSE	FALSE	FALSE	FALSE	FALSE	FALSE	FALSE	FALSE	FALSE	FALSE	FALSE
chr1	23366424	23397772	-	gene_id ENSMUSG00000026158.11; gene_type protein_coding; gene_status KNOWN; gene_name Ogfrl1; level 1; havana_gene OTTMUSG00000046267.3;	2	109110	FALSE	FALSE	FALSE	FALSE	FALSE	FALSE	FALSE	FALSE	FALSE	FALSE	FALSE	FALSE	FALSE
chr1	23761753	23849158	+	gene_id ENSMUSG00000026156.8; gene_type protein_coding; gene_status KNOWN; gene_name B3gat2; level 2; havana_gene OTTMUSG00000026519.3;	1	111	TRUE	FALSE	FALSE	FALSE	FALSE	FALSE	FALSE	FALSE	TRUE	TRUE	TRUE	TRUE	TRUE
chr1	23844846	23922317	-	gene_id ENSMUSG00000026155.13; gene_type protein_coding; gene_status KNOWN; gene_name Smap1; level 2; havana_gene OTTMUSG00000026521.4;	2	112113	FALSE	FALSE	FALSE	FALSE	FALSE	FALSE	FALSE	TRUE	FALSE	FALSE	TRUE	TRUE	FALSE
chr1	23995939	24005656	-	gene_id ENSMUSG00000026154.4; gene_type protein_coding; gene_status KNOWN; gene_name Sdhaf4; level 2; havana_gene OTTMUSG00000022115.3;	1	114	FALSE	FALSE	FALSE	FALSE	FALSE	FALSE	FALSE	TRUE	FALSE	FALSE	FALSE	FALSE	TRUE
chr1	24011093	24100341	-	gene_id ENSMUSG00000026153.15; gene_type protein_coding; gene_status KNOWN; gene_name Fam135a; level 2; havana_gene OTTMUSG00000046269.2;	2	115116	TRUE	FALSE	FALSE	FALSE	FALSE	FALSE	FALSE	FALSE	FALSE	FALSE	FALSE	TRUE	TRUE
chr1	24177610	24252684	+	gene_id ENSMUSG00000026147.16; gene_type protein_coding; gene_status KNOWN; gene_name Col9a1; level 2; havana_gene OTTMUSG00000022796.1;	2	117118	FALSE	FALSE	FALSE	FALSE	FALSE	FALSE	TRUE	TRUE	FALSE	FALSE	FALSE	FALSE	TRUE
chr1	24261890	24587472	-	gene_id ENSMUSG00000026141.13; gene_type protein_coding; gene_status KNOWN; gene_name Col19a1; level 2; tag ncRNA_host; havana_gene OTTMUSG00000021418.1;	1	119	TRUE	FALSE	FALSE	FALSE	FALSE	FALSE	FALSE	TRUE	TRUE	TRUE	TRUE	TRUE	TRUE
chr1	24678630	24766301	+	gene_id ENSMUSG00000073725.8; gene_type protein_coding; gene_status KNOWN; gene_name Lmbrd1; level 1; havana_gene OTTMUSG00000046322.2;	2	120121	FALSE	FALSE	FALSE	FALSE	FALSE	FALSE	TRUE	FALSE	FALSE	FALSE	FALSE	FALSE	FALSE
chr1	25067476	25829707	-	gene_id ENSMUSG00000033569.17; gene_type protein_coding; gene_status KNOWN; gene_name Adgrb3; level 1; tag ncRNA_host; havana_gene OTTMUSG00000025352.6;	3	122123124	TRUE	FALSE	FALSE	FALSE	FALSE	FALSE	FALSE	TRUE	TRUE	FALSE	FALSE	FALSE	TRUE
chr1	26681814	26687460	-	gene_id ENSMUSG00000073722.3; gene_type protein_coding; gene_status KNOWN; gene_name 4931408C20Rik; level 2; havana_gene OTTMUSG00000039939.1;	1	125	TRUE	FALSE	FALSE	FALSE	FALSE	FALSE	FALSE	FALSE	FALSE	TRUE	TRUE	TRUE	FALSE
chr1	28776117	28780252	-	gene_id ENSMUSG00000048411.4; gene_type protein_coding; gene_status KNOWN; gene_name Gm597; level 2; havana_gene OTTMUSG00000048685.1;	1	126	FALSE	FALSE	FALSE	FALSE	FALSE	FALSE	FALSE	FALSE	FALSE	FALSE	FALSE	FALSE	FALSE
chr1	30802339	30873921	-	gene_id ENSMUSG00000048874.15; gene_type protein_coding; gene_status KNOWN; gene_name Phf3; level 2; havana_gene OTTMUSG00000048797.4;	3	127128129	FALSE	FALSE	FALSE	FALSE	FALSE	FALSE	FALSE	FALSE	FALSE	FALSE	FALSE	FALSE	FALSE
chr1	30940302	30949770	-	gene_id ENSMUSG00000026064.15; gene_type protein_coding; gene_status KNOWN; gene_name Ptp4a1; level 2; havana_gene OTTMUSG00000021326.6;	1	130	FALSE	FALSE	FALSE	FALSE	FALSE	FALSE	FALSE	TRUE	FALSE	FALSE	FALSE	FALSE	FALSE
chr1	31135226	31222684	-	gene_id ENSMUSG00000086727.7; gene_type protein_coding; gene_status KNOWN; gene_name 4931428L18Rik; level 2; havana_gene OTTMUSG00000026557.5;	1	133	FALSE	FALSE	FALSE	FALSE	FALSE	FALSE	FALSE	FALSE	FALSE	FALSE	TRUE	FALSE	FALSE
chr1	31176401	31204725	+	gene_id ENSMUSG00000050217.13; gene_type protein_coding; gene_status KNOWN; gene_name Lgsn; level 2; havana_gene OTTMUSG00000026558.3;	2	131132	FALSE	FALSE	FALSE	FALSE	FALSE	FALSE	FALSE	FALSE	FALSE	FALSE	FALSE	FALSE	TRUE
chr1	31222838	31224288	+	gene_id ENSMUSG00000026063.4; gene_type protein_coding; gene_status KNOWN; gene_name Pih1d3; level 2; havana_gene OTTMUSG00000026559.3;	1	133	FALSE	FALSE	FALSE	FALSE	FALSE	FALSE	FALSE	FALSE	FALSE	FALSE	FALSE	FALSE	TRUE
chr1	32172714	32658568	+	gene_id ENSMUSG00000026058.11; gene_type protein_coding; gene_status KNOWN; gene_name Khdrbs2; level 2; havana_gene OTTMUSG00000048923.3;	1	134	TRUE	FALSE	FALSE	FALSE	FALSE	FALSE	FALSE	FALSE	TRUE	TRUE	FALSE	TRUE	TRUE
chr1	32543686	32547294	-	gene_id ENSMUSG00000091318.2; gene_type protein_coding; gene_status KNOWN; gene_name Gm5415; level 2; havana_gene OTTMUSG00000048930.1;	1	135	FALSE	FALSE	FALSE	FALSE	FALSE	FALSE	FALSE	FALSE	FALSE	FALSE	FALSE	FALSE	FALSE
chr1	33453810	33669795	-	gene_id ENSMUSG00000026134.11; gene_type protein_coding; gene_status KNOWN; gene_name Prim2; level 2; havana_gene OTTMUSG00000049047.3;	1	136	FALSE	FALSE	FALSE	FALSE	FALSE	FALSE	FALSE	FALSE	FALSE	FALSE	FALSE	FALSE	TRUE
chr1	33719887	33742564	+	gene_id ENSMUSG00000004768.14; gene_type protein_coding; gene_status KNOWN; gene_name Rab23; level 1; havana_gene OTTMUSG00000021871.6;	1	137	FALSE	FALSE	FALSE	FALSE	FALSE	TRUE	TRUE	TRUE	FALSE	FALSE	FALSE	FALSE	TRUE
chr1	33745484	33757795	-	gene_id ENSMUSG00000042215.8; gene_type protein_coding; gene_status KNOWN; gene_name Bag2; level 2; havana_gene OTTMUSG00000021814.3;	1	138	FALSE	FALSE	FALSE	FALSE	FALSE	FALSE	FALSE	FALSE	FALSE	FALSE	TRUE	TRUE	TRUE
chr1	33761545	33814595	-	gene_id ENSMUSG00000042197.13; gene_type protein_coding; gene_status KNOWN; gene_name Zfp451; level 1; havana_gene OTTMUSG00000021885.18;	2	139140	FALSE	TRUE	TRUE	TRUE	TRUE	TRUE	FALSE	FALSE	FALSE	FALSE	FALSE	FALSE	TRUE
chr1	33852052	33907816	-	gene_id ENSMUSG00000042182.16; gene_type protein_coding; gene_status KNOWN; gene_name Bend6; level 2; havana_gene OTTMUSG00000021502.7;	1	141	TRUE	FALSE	FALSE	FALSE	FALSE	TRUE	FALSE	TRUE	FALSE	TRUE	FALSE	TRUE	TRUE
chr1	33908225	34308661	+	gene_id ENSMUSG00000026131.17; gene_type protein_coding; gene_status KNOWN; gene_name Dst; level 1; tag ncRNA_host; havana_gene OTTMUSG00000044431.12;	6	1.41142e+17	TRUE	FALSE	FALSE	FALSE	FALSE	FALSE	FALSE	TRUE	FALSE	TRUE	FALSE	FALSE	TRUE
chr1	34436670	34439672	-	gene_id ENSMUSG00000042111.9; gene_type protein_coding; gene_status KNOWN; gene_name Ccdc115; level 2; havana_gene OTTMUSG00000049472.1;	1	147	FALSE	FALSE	FALSE	FALSE	FALSE	FALSE	TRUE	FALSE	FALSE	FALSE	FALSE	FALSE	FALSE
chr1	34439851	34449356	+	gene_id ENSMUSG00000026127.13; gene_type protein_coding; gene_status KNOWN; gene_name Imp4; level 2; havana_gene OTTMUSG00000029577.4;	1	147	FALSE	FALSE	FALSE	FALSE	FALSE	FALSE	FALSE	FALSE	FALSE	FALSE	FALSE	FALSE	FALSE
chr1	34459762	34475733	+	gene_id ENSMUSG00000026126.15; gene_type protein_coding; gene_status KNOWN; gene_name Ptpn18; level 1; havana_gene OTTMUSG00000049465.6;	2	148149	TRUE	FALSE	FALSE	FALSE	FALSE	FALSE	FALSE	FALSE	TRUE	TRUE	TRUE	TRUE	TRUE
chr1	34498410	34503063	+	gene_id ENSMUSG00000026125.9; gene_type protein_coding; gene_status KNOWN; gene_name Prss39; level 2; havana_gene OTTMUSG00000049474.1;	1	150	TRUE	FALSE	FALSE	FALSE	FALSE	FALSE	FALSE	FALSE	FALSE	FALSE	FALSE	FALSE	FALSE
chr1	34535648	34544313	+	gene_id ENSMUSG00000026124.4; gene_type protein_coding; gene_status KNOWN; gene_name Cfc1; level 2; havana_gene OTTMUSG00000049475.2;	1	151	TRUE	FALSE	FALSE	FALSE	FALSE	FALSE	TRUE	TRUE	TRUE	TRUE	FALSE	TRUE	TRUE
chr1	34543968	34560943	-	gene_id ENSMUSG00000037529.13; gene_type protein_coding; gene_status KNOWN; gene_name Prss40; level 2; havana_gene OTTMUSG00000022629.4;	2	152153	FALSE	FALSE	FALSE	FALSE	FALSE	FALSE	FALSE	FALSE	FALSE	TRUE	FALSE	FALSE	FALSE
chr1	34579657	34590944	+	gene_id ENSMUSG00000045174.10; gene_type protein_coding; gene_status KNOWN; gene_name Amer3; level 2; havana_gene OTTMUSG00000049476.2;	1	154	TRUE	FALSE	FALSE	FALSE	FALSE	FALSE	FALSE	TRUE	TRUE	FALSE	FALSE	FALSE	TRUE
chr1	34678188	34813309	+	gene_id ENSMUSG00000037509.18; gene_type protein_coding; gene_status KNOWN; gene_name Arhgef4; level 2; havana_gene OTTMUSG00000033276.12;	4	155156157158	TRUE	FALSE	FALSE	FALSE	FALSE	FALSE	FALSE	FALSE	FALSE	FALSE	FALSE	FALSE	TRUE
chr1	34813219	34843065	-	gene_id ENSMUSG00000037503.12; gene_type protein_coding; gene_status KNOWN; gene_name Fam168b; level 2; havana_gene OTTMUSG00000021855.4;	1	159	FALSE	FALSE	FALSE	FALSE	FALSE	FALSE	FALSE	FALSE	FALSE	FALSE	FALSE	FALSE	TRUE
chr1	34849976	34879580	+	gene_id ENSMUSG00000026123.11; gene_type protein_coding; gene_status KNOWN; gene_name Plekhb2; level 2; havana_gene OTTMUSG00000029565.6;	1	160	FALSE	FALSE	FALSE	FALSE	FALSE	FALSE	FALSE	TRUE	FALSE	FALSE	TRUE	FALSE	FALSE
chr1	36068400	36106446	+	gene_id ENSMUSG00000045216.7; gene_type protein_coding; gene_status KNOWN; gene_name Hs6st1; level 2; havana_gene OTTMUSG00000029555.3;	1	161	FALSE	FALSE	FALSE	FALSE	FALSE	FALSE	TRUE	TRUE	FALSE	FALSE	FALSE	TRUE	TRUE
chr1	36140027	36244720	-	gene_id ENSMUSG00000037470.14; gene_type protein_coding; gene_status KNOWN; gene_name Uggt1; level 2; tag ncRNA_host; havana_gene OTTMUSG00000037695.3;	1	162	FALSE	FALSE	FALSE	FALSE	FALSE	FALSE	FALSE	FALSE	FALSE	FALSE	FALSE	FALSE	FALSE
chr1	36264597	36274679	-	gene_id ENSMUSG00000047180.8; gene_type protein_coding; gene_status KNOWN; gene_name Neurl3; level 2; havana_gene OTTMUSG00000045459.2;	1	163	FALSE	FALSE	FALSE	FALSE	FALSE	FALSE	FALSE	FALSE	TRUE	TRUE	FALSE	FALSE	TRUE
chr1	36307733	36324029	+	gene_id ENSMUSG00000037447.16; gene_type protein_coding; gene_status KNOWN; gene_name Arid5a; level 1; havana_gene OTTMUSG00000021515.5;	1	164	FALSE	TRUE	FALSE	FALSE	FALSE	TRUE	FALSE	TRUE	TRUE	TRUE	TRUE	TRUE	TRUE
chr1	36335730	36369181	-	gene_id ENSMUSG00000010453.12; gene_type protein_coding; gene_status KNOWN; gene_name Kansl3; level 1; tag ncRNA_host; havana_gene OTTMUSG00000049477.4;	1	165	FALSE	FALSE	FALSE	FALSE	FALSE	FALSE	FALSE	TRUE	FALSE	FALSE	FALSE	FALSE	TRUE
chr1	36372291	36422110	+	gene_id ENSMUSG00000037432.15; gene_type protein_coding; gene_status KNOWN; gene_name Fer1l5; level 2; havana_gene OTTMUSG00000033700.4;	1	166	TRUE	FALSE	FALSE	FALSE	FALSE	FALSE	FALSE	TRUE	FALSE	FALSE	FALSE	FALSE	TRUE
chr1	36419871	36445271	-	gene_id ENSMUSG00000001143.13; gene_type protein_coding; gene_status KNOWN; gene_name Lman2l; level 2; havana_gene OTTMUSG00000021558.4;	3	167168169	FALSE	FALSE	FALSE	FALSE	FALSE	FALSE	TRUE	FALSE	FALSE	FALSE	FALSE	FALSE	FALSE
chr1	36471620	36508764	+	gene_id ENSMUSG00000037408.10; gene_type protein_coding; gene_status KNOWN; gene_name Cnnm4; level 2; tag ncRNA_host; havana_gene OTTMUSG00000033420.2;	1	170	FALSE	FALSE	FALSE	FALSE	FALSE	FALSE	TRUE	TRUE	TRUE	TRUE	FALSE	TRUE	TRUE
chr1	36511867	36528237	+	gene_id ENSMUSG00000001138.13; gene_type protein_coding; gene_status KNOWN; gene_name Cnnm3; level 2; havana_gene OTTMUSG00000021763.2;	1	171	FALSE	FALSE	FALSE	FALSE	FALSE	FALSE	FALSE	FALSE	FALSE	FALSE	FALSE	FALSE	FALSE
chr1	36530188	36536883	-	gene_id ENSMUSG00000067653.12; gene_type protein_coding; gene_status KNOWN; gene_name Ankrd23; level 2; havana_gene OTTMUSG00000049836.2;	1	172	FALSE	FALSE	FALSE	FALSE	FALSE	FALSE	FALSE	TRUE	FALSE	FALSE	FALSE	FALSE	TRUE
chr1	36530193	36539429	-	gene_id ENSMUSG00000109510.1; gene_type protein_coding; gene_status KNOWN; gene_name Gm43543; level 2; havana_gene OTTMUSG00000050010.4;	1	173	FALSE	FALSE	FALSE	FALSE	FALSE	FALSE	FALSE	FALSE	FALSE	FALSE	FALSE	FALSE	TRUE
chr1	36537507	36547445	-	gene_id ENSMUSG00000079610.9; gene_type protein_coding; gene_status KNOWN; gene_name Ankrd39; level 2; havana_gene OTTMUSG00000049837.2;	1	174	FALSE	FALSE	FALSE	FALSE	FALSE	FALSE	FALSE	FALSE	FALSE	FALSE	FALSE	TRUE	FALSE
chr1	36548639	36558349	-	gene_id ENSMUSG00000026121.13; gene_type protein_coding; gene_status KNOWN; gene_name Sema4c; level 2; havana_gene OTTMUSG00000020876.17;	1	175	TRUE	FALSE	FALSE	FALSE	FALSE	FALSE	FALSE	TRUE	FALSE	FALSE	FALSE	TRUE	TRUE
chr1	36562692	36683183	-	gene_id ENSMUSG00000046337.17; gene_type protein_coding; gene_status KNOWN; gene_name Fam178b; level 2; havana_gene OTTMUSG00000021818.6;	1	176	FALSE	FALSE	FALSE	FALSE	FALSE	FALSE	FALSE	FALSE	FALSE	FALSE	FALSE	FALSE	TRUE
chr1	36691484	36693681	+	gene_id ENSMUSG00000061518.10; gene_type protein_coding; gene_status KNOWN; gene_name Cox5b; level 2; havana_gene OTTMUSG00000049480.1;	1	177	FALSE	FALSE	FALSE	FALSE	FALSE	FALSE	FALSE	FALSE	FALSE	FALSE	FALSE	FALSE	TRUE
chr1	36698114	36714422	-	gene_id ENSMUSG00000037351.9; gene_type protein_coding; gene_status KNOWN; gene_name Actr1b; level 2; havana_gene OTTMUSG00000034164.4;	2	178179	FALSE	FALSE	FALSE	FALSE	FALSE	FALSE	FALSE	FALSE	FALSE	FALSE	FALSE	FALSE	FALSE
chr1	36710149	36757953	+	gene_id ENSMUSG00000102416.4; gene_type protein_coding; gene_status KNOWN; gene_name 4933424G06Rik; level 2; havana_gene OTTMUSG00000049901.4;	2	178179	FALSE	FALSE	FALSE	FALSE	FALSE	FALSE	FALSE	FALSE	FALSE	FALSE	FALSE	FALSE	FALSE
chr1	36761798	36782818	+	gene_id ENSMUSG00000026117.10; gene_type protein_coding; gene_status KNOWN; gene_name Zap70; level 2; havana_gene OTTMUSG00000049481.5;	2	180181	FALSE	FALSE	FALSE	FALSE	FALSE	FALSE	TRUE	TRUE	FALSE	FALSE	FALSE	TRUE	TRUE
chr1	36792191	36943666	-	gene_id ENSMUSG00000026116.11; gene_type protein_coding; gene_status KNOWN; gene_name Tmem131; level 2; havana_gene OTTMUSG00000049482.5;	3	182183184	FALSE	FALSE	FALSE	FALSE	FALSE	FALSE	FALSE	FALSE	FALSE	FALSE	FALSE	FALSE	FALSE
chr1	37026596	37187613	+	gene_id ENSMUSG00000050122.18; gene_type protein_coding; gene_status KNOWN; gene_name Vwa3b; level 2; havana_gene OTTMUSG00000029372.7;	4	185186187188	TRUE	FALSE	FALSE	FALSE	FALSE	FALSE	TRUE	FALSE	FALSE	FALSE	FALSE	FALSE	TRUE
chr1	37214434	37263384	+	gene_id ENSMUSG00000026114.14; gene_type protein_coding; gene_status KNOWN; gene_name Cnga3; level 1; havana_gene OTTMUSG00000024612.5;	2	189190	TRUE	FALSE	FALSE	FALSE	FALSE	FALSE	TRUE	TRUE	FALSE	FALSE	FALSE	FALSE	TRUE
chr1	37299865	37410736	+	gene_id ENSMUSG00000026113.17; gene_type protein_coding; gene_status KNOWN; gene_name Inpp4a; level 2; havana_gene OTTMUSG00000033181.6;	3	191192193	FALSE	FALSE	FALSE	FALSE	FALSE	FALSE	FALSE	FALSE	TRUE	TRUE	FALSE	TRUE	TRUE
chr1	37417084	37430103	-	gene_id ENSMUSG00000026112.7; gene_type protein_coding; gene_status KNOWN; gene_name Coa5; level 2; havana_gene OTTMUSG00000022117.2;	1	194	FALSE	FALSE	FALSE	FALSE	FALSE	FALSE	TRUE	FALSE	FALSE	FALSE	FALSE	FALSE	TRUE
chr1	37430139	37439124	+	gene_id ENSMUSG00000026111.15; gene_type protein_coding; gene_status KNOWN; gene_name Unc50; level 2; havana_gene OTTMUSG00000021774.21;	1	194	FALSE	FALSE	FALSE	FALSE	FALSE	FALSE	FALSE	FALSE	FALSE	FALSE	FALSE	FALSE	TRUE
chr1	37439340	37541016	-	gene_id ENSMUSG00000026110.15; gene_type protein_coding; gene_status KNOWN; gene_name Mgat4a; level 2; havana_gene OTTMUSG00000033899.7;	3	195196197	TRUE	FALSE	FALSE	FALSE	FALSE	FALSE	FALSE	FALSE	FALSE	FALSE	TRUE	TRUE	TRUE
chr1	37611677	37720085	-	gene_id ENSMUSG00000026090.16; gene_type protein_coding; gene_status KNOWN; gene_name 2010300C02Rik; level 2; havana_gene OTTMUSG00000030326.2;	2	198199	TRUE	FALSE	FALSE	FALSE	FALSE	FALSE	FALSE	FALSE	FALSE	FALSE	FALSE	TRUE	TRUE
chr1	37754776	37866429	-	gene_id ENSMUSG00000060771.14; gene_type protein_coding; gene_status KNOWN; gene_name Tsga10; level 2; havana_gene OTTMUSG00000023825.6;	2	200201	FALSE	FALSE	FALSE	FALSE	FALSE	FALSE	FALSE	FALSE	TRUE	FALSE	FALSE	FALSE	TRUE
chr1	37871738	37876228	+	gene_id ENSMUSG00000037216.5; gene_type protein_coding; gene_status KNOWN; gene_name Lipt1; level 2; havana_gene OTTMUSG00000022093.3;	1	202	FALSE	FALSE	FALSE	FALSE	FALSE	FALSE	TRUE	FALSE	FALSE	FALSE	FALSE	FALSE	TRUE
chr1	37874801	37890411	-	gene_id ENSMUSG00000026088.15; gene_type protein_coding; gene_status KNOWN; gene_name Mitd1; level 2; havana_gene OTTMUSG00000026563.5;	1	203	FALSE	FALSE	FALSE	FALSE	FALSE	FALSE	FALSE	FALSE	FALSE	FALSE	FALSE	FALSE	FALSE
chr1	37890477	37898535	+	gene_id ENSMUSG00000026087.11; gene_type protein_coding; gene_status KNOWN; gene_name Mrpl30; level 2; havana_gene OTTMUSG00000026562.6;	2	203204	FALSE	FALSE	FALSE	FALSE	FALSE	FALSE	FALSE	FALSE	FALSE	FALSE	FALSE	FALSE	TRUE
chr1	37905923	37916493	-	gene_id ENSMUSG00000061584.6; gene_type protein_coding; gene_status KNOWN; gene_name Lyg2; level 2; havana_gene OTTMUSG00000026561.3;	1	205	TRUE	FALSE	FALSE	FALSE	FALSE	FALSE	FALSE	FALSE	FALSE	FALSE	TRUE	FALSE	TRUE
chr1	37946736	37957759	-	gene_id ENSMUSG00000026085.11; gene_type protein_coding; gene_status KNOWN; gene_name Lyg1; level 2; havana_gene OTTMUSG00000022170.2;	1	206	FALSE	FALSE	FALSE	FALSE	FALSE	FALSE	FALSE	FALSE	FALSE	FALSE	TRUE	FALSE	FALSE
chr1	37985189	37997893	-	gene_id ENSMUSG00000058407.12; gene_type protein_coding; gene_status KNOWN; gene_name Txndc9; level 1; havana_gene OTTMUSG00000026595.7;	1	207	FALSE	FALSE	FALSE	FALSE	FALSE	FALSE	FALSE	FALSE	FALSE	FALSE	FALSE	FALSE	TRUE
chr1	37998010	38055579	+	gene_id ENSMUSG00000026083.12; gene_type protein_coding; gene_status KNOWN; gene_name Eif5b; level 2; havana_gene OTTMUSG00000049483.2;	1	207	FALSE	FALSE	FALSE	FALSE	FALSE	FALSE	FALSE	FALSE	FALSE	FALSE	FALSE	FALSE	TRUE
chr1	38052786	38129801	-	gene_id ENSMUSG00000026082.11; gene_type protein_coding; gene_status KNOWN; gene_name Rev1; level 2; havana_gene OTTMUSG00000049485.3;	1	208	FALSE	FALSE	FALSE	FALSE	FALSE	FALSE	FALSE	FALSE	FALSE	FALSE	FALSE	FALSE	TRUE
chr1	38177326	38664955	-	gene_id ENSMUSG00000037138.16; gene_type protein_coding; gene_status KNOWN; gene_name Aff3; level 1; havana_gene OTTMUSG00000019698.5;	2	209210	TRUE	FALSE	FALSE	TRUE	FALSE	TRUE	FALSE	TRUE	TRUE	TRUE	FALSE	TRUE	TRUE
chr1	38793645	38836711	-	gene_id ENSMUSG00000048814.10; gene_type protein_coding; gene_status KNOWN; gene_name Lonrf2; level 2; havana_gene OTTMUSG00000026560.4;	2	211212	TRUE	FALSE	FALSE	FALSE	FALSE	FALSE	FALSE	FALSE	FALSE	FALSE	FALSE	FALSE	TRUE
chr1	38863867	38898161	-	gene_id ENSMUSG00000026080.13; gene_type protein_coding; gene_status KNOWN; gene_name Chst10; level 2; havana_gene OTTMUSG00000049487.3;	1	213	TRUE	FALSE	FALSE	FALSE	FALSE	FALSE	FALSE	FALSE	FALSE	TRUE	TRUE	TRUE	TRUE
chr1	38939149	38950276	+	gene_id ENSMUSG00000067604.8; gene_type protein_coding; gene_status KNOWN; gene_name Nms; level 2; havana_gene OTTMUSG00000035128.5;	1	214	TRUE	FALSE	FALSE	FALSE	FALSE	FALSE	FALSE	FALSE	FALSE	FALSE	FALSE	FALSE	TRUE
chr1	38985608	38997238	+	gene_id ENSMUSG00000026078.10; gene_type protein_coding; gene_status KNOWN; gene_name Pdcl3; level 2; havana_gene OTTMUSG00000050275.4;	2	215216	FALSE	FALSE	FALSE	FALSE	FALSE	FALSE	FALSE	TRUE	FALSE	FALSE	FALSE	FALSE	FALSE
chr1	39193731	39363236	+	gene_id ENSMUSG00000026077.15; gene_type protein_coding; gene_status KNOWN; gene_name Npas2; level 2; havana_gene OTTMUSG00000036938.3;	1	217	TRUE	FALSE	FALSE	TRUE	FALSE	TRUE	FALSE	FALSE	TRUE	TRUE	TRUE	TRUE	TRUE
chr1	39367842	39371911	+	gene_id ENSMUSG00000073702.11; gene_type protein_coding; gene_status KNOWN; gene_name Rpl31; level 2; havana_gene OTTMUSG00000050276.2;	1	218	FALSE	FALSE	FALSE	FALSE	FALSE	FALSE	FALSE	FALSE	FALSE	FALSE	FALSE	FALSE	FALSE
chr1	39371492	39478755	-	gene_id ENSMUSG00000003134.10; gene_type protein_coding; gene_status KNOWN; gene_name Tbc1d8; level 2; havana_gene OTTMUSG00000050277.3;	1	219	FALSE	FALSE	FALSE	FALSE	FALSE	FALSE	FALSE	FALSE	TRUE	FALSE	FALSE	TRUE	TRUE
chr1	39534992	39546889	+	gene_id ENSMUSG00000003135.15; gene_type protein_coding; gene_status KNOWN; gene_name Cnot11; level 2; havana_gene OTTMUSG00000026590.3;	2	220221	FALSE	FALSE	FALSE	FALSE	FALSE	FALSE	FALSE	FALSE	FALSE	FALSE	FALSE	FALSE	FALSE
chr1	39551296	39577405	-	gene_id ENSMUSG00000048234.13; gene_type protein_coding; gene_status KNOWN; gene_name Rnf149; level 2; tag ncRNA_host; havana_gene OTTMUSG00000021879.2;	1	222	FALSE	FALSE	FALSE	FALSE	FALSE	FALSE	FALSE	FALSE	FALSE	FALSE	FALSE	FALSE	TRUE
chr1	39618406	39651474	-	gene_id ENSMUSG00000050967.5; gene_type protein_coding; gene_status KNOWN; gene_name Creg2; level 2; havana_gene OTTMUSG00000049490.1;	1	223	TRUE	FALSE	FALSE	FALSE	FALSE	FALSE	FALSE	FALSE	TRUE	TRUE	TRUE	TRUE	TRUE
chr1	39665301	39720997	-	gene_id ENSMUSG00000057173.8; gene_type protein_coding; gene_status KNOWN; gene_name Rfx8; level 2; havana_gene OTTMUSG00000033905.2;	1	224	TRUE	TRUE	FALSE	FALSE	FALSE	TRUE	FALSE	FALSE	FALSE	FALSE	FALSE	TRUE	TRUE
chr1	39804148	39805332	-	gene_id ENSMUSG00000091937.3; gene_type protein_coding; gene_status KNOWN; gene_name Gm3646; level 2; havana_gene OTTMUSG00000050279.1;	1	225	FALSE	FALSE	FALSE	FALSE	FALSE	FALSE	FALSE	FALSE	FALSE	FALSE	FALSE	FALSE	FALSE
chr1	39900913	40026310	+	gene_id ENSMUSG00000026074.14; gene_type protein_coding; gene_status KNOWN; gene_name Map4k4; level 2; havana_gene OTTMUSG00000050440.3;	2	226227	TRUE	FALSE	FALSE	FALSE	FALSE	FALSE	FALSE	TRUE	FALSE	FALSE	FALSE	FALSE	FALSE
chr1	40074079	40125231	+	gene_id ENSMUSG00000026073.13; gene_type protein_coding; gene_status KNOWN; gene_name Il1r2; level 2; havana_gene OTTMUSG00000050443.3;	2	228229	FALSE	FALSE	FALSE	FALSE	FALSE	FALSE	FALSE	FALSE	FALSE	FALSE	FALSE	FALSE	TRUE
chr1	40225080	40317257	+	gene_id ENSMUSG00000026072.12; gene_type protein_coding; gene_status KNOWN; gene_name Il1r1; level 2; havana_gene OTTMUSG00000050518.3;	2	230231	TRUE	FALSE	FALSE	FALSE	FALSE	FALSE	FALSE	TRUE	FALSE	FALSE	FALSE	TRUE	TRUE
chr1	40324610	40367562	+	gene_id ENSMUSG00000070942.8; gene_type protein_coding; gene_status KNOWN; gene_name Il1rl2; level 2; havana_gene OTTMUSG00000050520.3;	1	232	TRUE	FALSE	FALSE	FALSE	FALSE	FALSE	FALSE	TRUE	TRUE	TRUE	TRUE	TRUE	TRUE
chr1	40429570	40465415	+	gene_id ENSMUSG00000026069.15; gene_type protein_coding; gene_status KNOWN; gene_name Il1rl1; level 2; havana_gene OTTMUSG00000037806.4;	3	233234235	FALSE	FALSE	FALSE	FALSE	FALSE	FALSE	FALSE	FALSE	FALSE	FALSE	FALSE	FALSE	TRUE
chr1	40465552	40500854	+	gene_id ENSMUSG00000026070.15; gene_type protein_coding; gene_status KNOWN; gene_name Il18r1; level 2; havana_gene OTTMUSG00000050472.4;	1	236	TRUE	FALSE	FALSE	FALSE	FALSE	TRUE	FALSE	TRUE	FALSE	FALSE	FALSE	FALSE	TRUE
chr1	40515362	40551705	+	gene_id ENSMUSG00000026068.11; gene_type protein_coding; gene_status KNOWN; gene_name Il18rap; level 2; havana_gene OTTMUSG00000034788.2;	1	237	FALSE	FALSE	FALSE	FALSE	FALSE	FALSE	FALSE	FALSE	FALSE	FALSE	FALSE	FALSE	TRUE
chr1	40580081	40630725	+	gene_id ENSMUSG00000026065.8; gene_type protein_coding; gene_status KNOWN; gene_name Slc9a4; level 1; havana_gene OTTMUSG00000050474.4;	1	238	TRUE	FALSE	FALSE	FALSE	FALSE	FALSE	FALSE	TRUE	TRUE	FALSE	FALSE	FALSE	TRUE
chr1	40680574	40769273	+	gene_id ENSMUSG00000026062.12; gene_type protein_coding; gene_status KNOWN; gene_name Slc9a2; level 2; havana_gene OTTMUSG00000050475.3;	1	239	TRUE	FALSE	FALSE	FALSE	FALSE	FALSE	FALSE	FALSE	TRUE	TRUE	TRUE	TRUE	TRUE
chr1	40772038	40790687	-	gene_id ENSMUSG00000041945.12; gene_type protein_coding; gene_status KNOWN; gene_name Mfsd9; level 2; havana_gene OTTMUSG00000022617.2;	1	240	FALSE	FALSE	FALSE	FALSE	FALSE	FALSE	FALSE	FALSE	FALSE	FALSE	TRUE	FALSE	FALSE
chr1	40805601	40856887	+	gene_id ENSMUSG00000079588.3; gene_type protein_coding; gene_status KNOWN; gene_name Tmem182; level 2; havana_gene OTTMUSG00000042167.4;	1	241	FALSE	FALSE	FALSE	FALSE	FALSE	FALSE	FALSE	FALSE	FALSE	FALSE	FALSE	FALSE	FALSE
chr1	42695768	42703176	+	gene_id ENSMUSG00000045515.3; gene_type protein_coding; gene_status KNOWN; gene_name Pou3f3; level 2; havana_gene OTTMUSG00000022569.2;	1	242	TRUE	TRUE	FALSE	TRUE	FALSE	TRUE	FALSE	TRUE	TRUE	TRUE	TRUE	TRUE	TRUE
chr1	42851233	42905683	+	gene_id ENSMUSG00000060679.14; gene_type protein_coding; gene_status KNOWN; gene_name Mrps9; level 2; havana_gene OTTMUSG00000046302.2;	1	243	FALSE	FALSE	FALSE	FALSE	FALSE	FALSE	FALSE	FALSE	FALSE	FALSE	FALSE	FALSE	FALSE
chr1	42952872	43035456	+	gene_id ENSMUSG00000041907.9; gene_type protein_coding; gene_status KNOWN; gene_name Gpr45; level 2; havana_gene OTTMUSG00000045911.2;	2	244245	TRUE	FALSE	FALSE	FALSE	FALSE	FALSE	FALSE	FALSE	TRUE	TRUE	TRUE	TRUE	TRUE
chr1	43047200	43098637	-	gene_id ENSMUSG00000070939.9; gene_type protein_coding; gene_status KNOWN; gene_name Tgfbrap1; level 1; havana_gene OTTMUSG00000046304.4;	2	246247	FALSE	FALSE	FALSE	FALSE	FALSE	FALSE	FALSE	FALSE	FALSE	FALSE	FALSE	FALSE	FALSE
chr1	43098710	43115947	+	gene_id ENSMUSG00000010290.7; gene_type protein_coding; gene_status KNOWN; gene_name AI597479; level 2; havana_gene OTTMUSG00000021985.1;	1	247	FALSE	FALSE	FALSE	FALSE	FALSE	FALSE	FALSE	TRUE	FALSE	FALSE	FALSE	FALSE	TRUE
chr1	43123074	43196984	-	gene_id ENSMUSG00000008136.14; gene_type protein_coding; gene_status KNOWN; gene_name Fhl2; level 2; havana_gene OTTMUSG00000046311.2;	2	248249	TRUE	FALSE	FALSE	FALSE	FALSE	TRUE	FALSE	TRUE	TRUE	TRUE	TRUE	TRUE	TRUE
chr1	43444579	43570515	+	gene_id ENSMUSG00000066877.11; gene_type protein_coding; gene_status KNOWN; gene_name Nck2; level 2; havana_gene OTTMUSG00000021065.5;	2	250251	FALSE	FALSE	FALSE	FALSE	FALSE	FALSE	FALSE	TRUE	FALSE	FALSE	FALSE	FALSE	TRUE
chr1	43730602	43742578	+	gene_id ENSMUSG00000026051.8; gene_type protein_coding; gene_status KNOWN; gene_name 1500015O10Rik; level 2; havana_gene OTTMUSG00000020869.1;	1	252	FALSE	FALSE	FALSE	FALSE	FALSE	FALSE	FALSE	TRUE	FALSE	FALSE	FALSE	FALSE	TRUE
chr1	43746966	43827800	-	gene_id ENSMUSG00000057363.12; gene_type protein_coding; gene_status KNOWN; gene_name Uxs1; level 2; havana_gene OTTMUSG00000030350.4;	1	253	FALSE	FALSE	FALSE	FALSE	FALSE	FALSE	FALSE	FALSE	FALSE	FALSE	FALSE	FALSE	FALSE
chr1	43933647	44003000	+	gene_id ENSMUSG00000041763.14; gene_type protein_coding; gene_status KNOWN; gene_name Tpp2; level 2; havana_gene OTTMUSG00000046400.3;	3	254255256	FALSE	FALSE	FALSE	FALSE	FALSE	FALSE	FALSE	FALSE	FALSE	FALSE	FALSE	FALSE	FALSE
chr1	44009408	44020034	-	gene_id ENSMUSG00000047343.4; gene_type protein_coding; gene_status KNOWN; gene_name Mettl21c; level 2; havana_gene OTTMUSG00000026592.1;	1	257	FALSE	FALSE	FALSE	FALSE	FALSE	FALSE	FALSE	TRUE	FALSE	FALSE	FALSE	FALSE	TRUE
chr1	44055952	44061936	-	gene_id ENSMUSG00000091844.1; gene_type protein_coding; gene_status KNOWN; gene_name Gm8251; level 3;	1	258	FALSE	FALSE	FALSE	FALSE	FALSE	FALSE	FALSE	FALSE	FALSE	FALSE	FALSE	FALSE	FALSE
chr1	44086613	44102441	-	gene_id ENSMUSG00000026049.11; gene_type protein_coding; gene_status KNOWN; gene_name Tex30; level 2; havana_gene OTTMUSG00000034051.3;	1	259	FALSE	FALSE	FALSE	FALSE	FALSE	FALSE	FALSE	TRUE	FALSE	FALSE	FALSE	FALSE	TRUE
chr1	44106546	44118808	-	gene_id ENSMUSG00000026047.13; gene_type protein_coding; gene_status KNOWN; gene_name Kdelc1; level 2; havana_gene OTTMUSG00000034049.3;	1	260	FALSE	FALSE	FALSE	FALSE	FALSE	FALSE	FALSE	FALSE	FALSE	TRUE	FALSE	FALSE	TRUE
chr1	44118957	44144770	+	gene_id ENSMUSG00000041684.11; gene_type protein_coding; gene_status KNOWN; gene_name Bivm; level 2; havana_gene OTTMUSG00000023025.4;	1	260	FALSE	FALSE	FALSE	FALSE	FALSE	FALSE	FALSE	FALSE	FALSE	TRUE	FALSE	FALSE	TRUE
chr1	44147744	44181260	+	gene_id ENSMUSG00000026048.16; gene_type protein_coding; gene_status KNOWN; gene_name Ercc5; level 2; havana_gene OTTMUSG00000021431.3;	1	261	FALSE	FALSE	FALSE	FALSE	FALSE	TRUE	TRUE	TRUE	FALSE	FALSE	FALSE	FALSE	TRUE
chr1	44204070	44218961	-	gene_id ENSMUSG00000046828.3; gene_type protein_coding; gene_status KNOWN; gene_name Mettl21e; level 2; havana_gene OTTMUSG00000026594.2;	1	262	FALSE	FALSE	FALSE	FALSE	FALSE	FALSE	FALSE	FALSE	FALSE	FALSE	FALSE	FALSE	FALSE
chr1	44551511	44796838	+	gene_id ENSMUSG00000056870.9; gene_type protein_coding; gene_status KNOWN; gene_name Gulp1; level 2; havana_gene OTTMUSG00000030324.4;	2	263264	TRUE	FALSE	FALSE	FALSE	FALSE	FALSE	FALSE	FALSE	TRUE	TRUE	TRUE	TRUE	TRUE
chr1	45311538	45349706	+	gene_id ENSMUSG00000026043.18; gene_type protein_coding; gene_status KNOWN; gene_name Col3a1; level 2; tag ncRNA_host; havana_gene OTTMUSG00000021335.3;	3	265266267	FALSE	FALSE	FALSE	FALSE	FALSE	FALSE	TRUE	TRUE	FALSE	FALSE	FALSE	FALSE	TRUE
chr1	45374321	45503282	-	gene_id ENSMUSG00000026042.16; gene_type protein_coding; gene_status KNOWN; gene_name Col5a2; level 2; havana_gene OTTMUSG00000021356.1;	1	268	TRUE	FALSE	FALSE	FALSE	FALSE	FALSE	TRUE	TRUE	FALSE	FALSE	FALSE	FALSE	TRUE
chr1	45795166	45823619	+	gene_id ENSMUSG00000025995.16; gene_type protein_coding; gene_status KNOWN; gene_name Wdr75; level 2; havana_gene OTTMUSG00000022347.3;	2	269270	FALSE	FALSE	FALSE	FALSE	FALSE	FALSE	FALSE	FALSE	FALSE	FALSE	FALSE	FALSE	FALSE
chr1	45889525	45890273	-	gene_id ENSMUSG00000098549.1; gene_type protein_coding; gene_status KNOWN; gene_name Gm5269; level 2; havana_gene OTTMUSG00000035292.3;	1	271	FALSE	FALSE	FALSE	FALSE	FALSE	FALSE	FALSE	FALSE	FALSE	FALSE	FALSE	FALSE	FALSE
chr1	45908068	45926523	-	gene_id ENSMUSG00000025993.10; gene_type protein_coding; gene_status KNOWN; gene_name Slc40a1; level 2; havana_gene OTTMUSG00000046528.3;	1	272	TRUE	FALSE	FALSE	FALSE	FALSE	FALSE	TRUE	TRUE	TRUE	TRUE	TRUE	TRUE	TRUE
chr1	46066315	46373546	+	gene_id ENSMUSG00000041144.10; gene_type protein_coding; gene_status KNOWN; gene_name Dnah7b; level 2; havana_gene OTTMUSG00000046662.1;	1	273	FALSE	FALSE	FALSE	FALSE	FALSE	FALSE	FALSE	FALSE	FALSE	FALSE	FALSE	FALSE	TRUE
chr1	46425592	46807476	+	gene_id ENSMUSG00000101337.6; gene_type protein_coding; gene_status KNOWN; gene_name Dnah7c; level 1; havana_gene OTTMUSG00000046664.2;	2	274275	FALSE	FALSE	FALSE	FALSE	FALSE	FALSE	FALSE	FALSE	FALSE	FALSE	FALSE	FALSE	TRUE
chr1	46807544	46892852	-	gene_id ENSMUSG00000025986.6; gene_type protein_coding; gene_status KNOWN; gene_name Slc39a10; level 2; havana_gene OTTMUSG00000021430.4;	3	276277278	FALSE	FALSE	FALSE	FALSE	FALSE	FALSE	FALSE	FALSE	FALSE	FALSE	FALSE	FALSE	FALSE
chr1	50900647	51187270	+	gene_id ENSMUSG00000026109.14; gene_type protein_coding; gene_status KNOWN; gene_name Tmeff2; level 1; tag ncRNA_host; havana_gene OTTMUSG00000022395.3;	2	279280	TRUE	FALSE	FALSE	FALSE	FALSE	FALSE	FALSE	TRUE	TRUE	TRUE	FALSE	TRUE	TRUE
chr1	51289126	51302960	+	gene_id ENSMUSG00000045954.7; gene_type protein_coding; gene_status KNOWN; gene_name Sdpr; level 2; havana_gene OTTMUSG00000046712.1;	1	281	FALSE	FALSE	FALSE	FALSE	FALSE	FALSE	FALSE	FALSE	FALSE	FALSE	FALSE	FALSE	TRUE
chr1	51465862	51478425	-	gene_id ENSMUSG00000026107.11; gene_type protein_coding; gene_status KNOWN; gene_name Nabp1; level 2; havana_gene OTTMUSG00000046715.1;	1	282	FALSE	FALSE	FALSE	FALSE	FALSE	FALSE	FALSE	FALSE	FALSE	FALSE	FALSE	FALSE	TRUE
chr1	51749765	51916071	-	gene_id ENSMUSG00000018417.14; gene_type protein_coding; gene_status KNOWN; gene_name Myo1b; level 1; havana_gene OTTMUSG00000016470.4;	3	283284285	TRUE	FALSE	FALSE	FALSE	FALSE	FALSE	FALSE	FALSE	FALSE	FALSE	TRUE	TRUE	TRUE
chr1	51987148	52107189	+	gene_id ENSMUSG00000062939.11; gene_type protein_coding; gene_status KNOWN; gene_name Stat4; level 2; havana_gene OTTMUSG00000046732.1;	2	286287	TRUE	FALSE	FALSE	TRUE	FALSE	TRUE	TRUE	FALSE	FALSE	FALSE	FALSE	TRUE	TRUE
chr1	52119440	52161865	+	gene_id ENSMUSG00000026104.14; gene_type protein_coding; gene_status KNOWN; gene_name Stat1; level 1; havana_gene OTTMUSG00000046734.2;	2	288289	FALSE	FALSE	FALSE	TRUE	FALSE	TRUE	TRUE	TRUE	FALSE	FALSE	TRUE	TRUE	TRUE
chr1	52163448	52233232	-	gene_id ENSMUSG00000026103.14; gene_type protein_coding; gene_status KNOWN; gene_name Gls; level 2; havana_gene OTTMUSG00000021410.6;	3	290291292	FALSE	FALSE	FALSE	FALSE	FALSE	FALSE	FALSE	FALSE	FALSE	FALSE	FALSE	FALSE	TRUE
chr1	52457294	52500679	-	gene_id ENSMUSG00000002881.14; gene_type protein_coding; gene_status KNOWN; gene_name Nab1; level 2; havana_gene OTTMUSG00000035900.4;	2	293294	FALSE	FALSE	FALSE	FALSE	FALSE	TRUE	FALSE	TRUE	FALSE	TRUE	TRUE	TRUE	TRUE
chr1	52630703	52651919	+	gene_id ENSMUSG00000043015.15; gene_type protein_coding; gene_status KNOWN; gene_name Tmem194b; level 2; havana_gene OTTMUSG00000046917.1;	1	295	FALSE	FALSE	FALSE	FALSE	FALSE	FALSE	FALSE	FALSE	FALSE	FALSE	FALSE	FALSE	FALSE
chr1	52656286	52727462	-	gene_id ENSMUSG00000041439.15; gene_type protein_coding; gene_status KNOWN; gene_name Mfsd6; level 2; havana_gene OTTMUSG00000033382.3;	2	296297	TRUE	FALSE	FALSE	FALSE	FALSE	FALSE	FALSE	FALSE	TRUE	TRUE	FALSE	TRUE	TRUE
chr1	52785427	52817688	-	gene_id ENSMUSG00000026102.9; gene_type protein_coding; gene_status KNOWN; gene_name Inpp1; level 2; havana_gene OTTMUSG00000026596.5;	2	298299	FALSE	FALSE	FALSE	FALSE	FALSE	FALSE	FALSE	FALSE	TRUE	TRUE	TRUE	TRUE	TRUE
chr1	52844929	52920986	+	gene_id ENSMUSG00000041426.12; gene_type protein_coding; gene_status KNOWN; gene_name Hibch; level 1; havana_gene OTTMUSG00000030558.2;	1	300	FALSE	FALSE	FALSE	FALSE	FALSE	FALSE	TRUE	FALSE	FALSE	FALSE	FALSE	FALSE	TRUE
chr1	52922324	53020179	-	gene_id ENSMUSG00000043629.12; gene_type protein_coding; gene_status KNOWN; gene_name 1700019D03Rik; level 2; havana_gene OTTMUSG00000021472.2;	5	301302303304305	TRUE	FALSE	FALSE	FALSE	FALSE	FALSE	FALSE	FALSE	TRUE	FALSE	FALSE	FALSE	TRUE
chr1	53061640	53068079	+	gene_id ENSMUSG00000026100.6; gene_type protein_coding; gene_status KNOWN; gene_name Mstn; level 2; havana_gene OTTMUSG00000046890.1;	1	306	FALSE	FALSE	FALSE	FALSE	FALSE	FALSE	TRUE	TRUE	FALSE	FALSE	FALSE	FALSE	TRUE
chr1	53158577	53187636	-	gene_id ENSMUSG00000060715.9; gene_type protein_coding; gene_status KNOWN; gene_name 1700019A02Rik; level 2; havana_gene OTTMUSG00000046891.1;	1	307	FALSE	FALSE	FALSE	FALSE	FALSE	FALSE	FALSE	FALSE	FALSE	FALSE	FALSE	FALSE	FALSE
chr1	53189187	53297018	-	gene_id ENSMUSG00000026098.13; gene_type protein_coding; gene_status KNOWN; gene_name Pms1; level 2; havana_gene OTTMUSG00000021891.5;	2	308309	FALSE	FALSE	FALSE	FALSE	FALSE	FALSE	FALSE	FALSE	FALSE	FALSE	FALSE	FALSE	FALSE
chr1	53297095	53310309	+	gene_id ENSMUSG00000026097.9; gene_type protein_coding; gene_status KNOWN; gene_name Ormdl1; level 2; havana_gene OTTMUSG00000021828.1;	1	309	FALSE	FALSE	FALSE	FALSE	FALSE	FALSE	FALSE	FALSE	FALSE	FALSE	FALSE	FALSE	FALSE
chr1	53297111	53318035	+	gene_id ENSMUSG00000100679.1; gene_type protein_coding; gene_status KNOWN; gene_name Gm28778; level 2; havana_gene OTTMUSG00000046893.2;	1	309	FALSE	FALSE	FALSE	FALSE	FALSE	FALSE	FALSE	FALSE	FALSE	FALSE	FALSE	FALSE	FALSE
chr1	53313624	53326343	+	gene_id ENSMUSG00000026096.14; gene_type protein_coding; gene_status KNOWN; gene_name Osgepl1; level 2; havana_gene OTTMUSG00000021889.2;	1	310	FALSE	FALSE	FALSE	FALSE	FALSE	FALSE	FALSE	FALSE	FALSE	FALSE	FALSE	FALSE	FALSE
chr1	53344617	53352752	-	gene_id ENSMUSG00000026095.15; gene_type protein_coding; gene_status KNOWN; gene_name Asnsd1; level 2; havana_gene OTTMUSG00000046895.3;	1	311	FALSE	FALSE	FALSE	FALSE	FALSE	FALSE	FALSE	FALSE	FALSE	FALSE	FALSE	FALSE	FALSE
chr1	53397006	53706784	-	gene_id ENSMUSG00000096141.2; gene_type protein_coding; gene_status KNOWN; gene_name Dnah7a; level 2; tag ncRNA_host; havana_gene OTTMUSG00000046899.1;	1	312	FALSE	FALSE	FALSE	FALSE	FALSE	FALSE	FALSE	FALSE	FALSE	FALSE	FALSE	FALSE	FALSE
chr1	53755506	53785224	-	gene_id ENSMUSG00000026094.14; gene_type protein_coding; gene_status KNOWN; gene_name Stk17b; level 2; havana_gene OTTMUSG00000021434.3;	1	313	FALSE	FALSE	FALSE	FALSE	FALSE	FALSE	FALSE	FALSE	FALSE	FALSE	FALSE	FALSE	TRUE
chr1	53806876	54195168	-	gene_id ENSMUSG00000042807.15; gene_type protein_coding; gene_status KNOWN; gene_name Hecw2; level 2; tag ncRNA_host; havana_gene OTTMUSG00000029246.3;	1	314	TRUE	FALSE	FALSE	FALSE	FALSE	FALSE	TRUE	FALSE	TRUE	TRUE	FALSE	TRUE	TRUE
chr1	54250683	54368727	+	gene_id ENSMUSG00000025983.11; gene_type protein_coding; gene_status KNOWN; gene_name Ccdc150; level 2; havana_gene OTTMUSG00000034794.2;	1	315	FALSE	FALSE	FALSE	FALSE	FALSE	FALSE	FALSE	FALSE	FALSE	FALSE	FALSE	FALSE	TRUE
chr1	54396004	54438971	-	gene_id ENSMUSG00000041303.7; gene_type protein_coding; gene_status KNOWN; gene_name Gtf3c3; level 2; havana_gene OTTMUSG00000046944.1;	1	316	FALSE	FALSE	FALSE	FALSE	FALSE	TRUE	FALSE	FALSE	FALSE	FALSE	FALSE	FALSE	TRUE
chr1	54472994	54557684	-	gene_id ENSMUSG00000073678.4; gene_type protein_coding; gene_status KNOWN; gene_name Pgap1; level 2; havana_gene OTTMUSG00000046957.1;	1	317	FALSE	FALSE	FALSE	FALSE	FALSE	FALSE	TRUE	TRUE	FALSE	FALSE	FALSE	TRUE	TRUE
chr1	54645340	54926387	-	gene_id ENSMUSG00000052331.14; gene_type protein_coding; gene_status KNOWN; gene_name Ankrd44; level 2; havana_gene OTTMUSG00000042322.3;	4	318319320321	TRUE	FALSE	FALSE	FALSE	FALSE	FALSE	FALSE	FALSE	FALSE	TRUE	TRUE	TRUE	TRUE
chr1	54985169	55027481	-	gene_id ENSMUSG00000025982.13; gene_type protein_coding; gene_status KNOWN; gene_name Sf3b1; level 2; havana_gene OTTMUSG00000046964.1;	1	322	FALSE	FALSE	FALSE	FALSE	FALSE	FALSE	TRUE	TRUE	FALSE	FALSE	FALSE	FALSE	TRUE
chr1	55052770	55072702	+	gene_id ENSMUSG00000025981.13; gene_type protein_coding; gene_status KNOWN; gene_name Coq10b; level 2; havana_gene OTTMUSG00000046967.1;	1	323	FALSE	FALSE	FALSE	FALSE	FALSE	FALSE	FALSE	FALSE	FALSE	FALSE	FALSE	FALSE	TRUE
chr1	55077835	55088243	-	gene_id ENSMUSG00000025980.14; gene_type protein_coding; gene_status KNOWN; gene_name Hspd1; level 2; havana_gene OTTMUSG00000021770.4;	1	324	FALSE	FALSE	FALSE	FALSE	FALSE	FALSE	TRUE	TRUE	FALSE	FALSE	FALSE	FALSE	FALSE
chr1	55088132	55091307	+	gene_id ENSMUSG00000073676.4; gene_type protein_coding; gene_status KNOWN; gene_name Hspe1; level 2; havana_gene OTTMUSG00000021821.1;	1	324	FALSE	FALSE	FALSE	FALSE	FALSE	FALSE	FALSE	FALSE	FALSE	FALSE	FALSE	FALSE	TRUE
chr1	55131231	55154899	+	gene_id ENSMUSG00000025979.13; gene_type protein_coding; gene_status KNOWN; gene_name Mob4; level 2; havana_gene OTTMUSG00000034749.4;	1	325	FALSE	FALSE	FALSE	FALSE	FALSE	FALSE	FALSE	FALSE	FALSE	FALSE	FALSE	FALSE	FALSE
chr1	55170159	55226782	-	gene_id ENSMUSG00000025978.14; gene_type protein_coding; gene_status KNOWN; gene_name Rftn2; level 2; havana_gene OTTMUSG00000021806.2;	1	326	TRUE	FALSE	FALSE	FALSE	FALSE	FALSE	FALSE	FALSE	FALSE	FALSE	FALSE	TRUE	TRUE
chr1	55237177	55248470	+	gene_id ENSMUSG00000046994.9; gene_type protein_coding; gene_status KNOWN; gene_name Mars2; level 2; havana_gene OTTMUSG00000046972.2;	1	327	FALSE	FALSE	FALSE	FALSE	FALSE	FALSE	TRUE	FALSE	FALSE	FALSE	FALSE	TRUE	TRUE
chr1	55248658	55363469	-	gene_id ENSMUSG00000025977.15; gene_type protein_coding; gene_status KNOWN; gene_name Boll; level 2; havana_gene OTTMUSG00000030118.9;	1	328	TRUE	FALSE	FALSE	FALSE	FALSE	FALSE	FALSE	TRUE	TRUE	TRUE	TRUE	TRUE	TRUE
chr1	55405921	55754285	+	gene_id ENSMUSG00000038349.10; gene_type protein_coding; gene_status KNOWN; gene_name Plcl1; level 2; havana_gene OTTMUSG00000046977.2;	1	329	TRUE	FALSE	FALSE	FALSE	FALSE	FALSE	FALSE	FALSE	FALSE	FALSE	FALSE	TRUE	TRUE
chr1	56636044	56637435	-	gene_id ENSMUSG00000045336.5; gene_type protein_coding; gene_status KNOWN; gene_name Hsfy2; level 2; havana_gene OTTMUSG00000047042.1;	1	330	FALSE	TRUE	FALSE	TRUE	FALSE	TRUE	FALSE	FALSE	FALSE	FALSE	FALSE	FALSE	FALSE
chr1	56793981	56978650	-	gene_id ENSMUSG00000038331.15; gene_type protein_coding; gene_status KNOWN; gene_name Satb2; level 2; havana_gene OTTMUSG00000023028.5;	2	331332	TRUE	TRUE	FALSE	TRUE	FALSE	TRUE	TRUE	TRUE	TRUE	TRUE	TRUE	FALSE	TRUE
chr1	57377620	57385423	+	gene_id ENSMUSG00000038323.3; gene_type protein_coding; gene_status KNOWN; gene_name 1700066M21Rik; level 2; havana_gene OTTMUSG00000047047.1;	1	333	FALSE	FALSE	FALSE	FALSE	FALSE	FALSE	FALSE	FALSE	FALSE	FALSE	FALSE	FALSE	TRUE
chr1	57388237	57407101	-	gene_id ENSMUSG00000048495.16; gene_type protein_coding; gene_status KNOWN; gene_name Tyw5; level 2; havana_gene OTTMUSG00000029759.10;	1	334	FALSE	FALSE	FALSE	FALSE	FALSE	FALSE	FALSE	FALSE	FALSE	FALSE	FALSE	FALSE	FALSE
chr1	57406328	57417953	+	gene_id ENSMUSG00000025971.6; gene_type protein_coding; gene_status KNOWN; gene_name 9430016H08Rik; level 2; havana_gene OTTMUSG00000029760.4;	1	334	FALSE	FALSE	FALSE	FALSE	FALSE	FALSE	FALSE	FALSE	FALSE	FALSE	FALSE	FALSE	FALSE
chr1	57774162	57948394	+	gene_id ENSMUSG00000038305.14; gene_type protein_coding; gene_status KNOWN; gene_name Spats2l; level 2; havana_gene OTTMUSG00000035161.9;	2	335336	TRUE	FALSE	FALSE	FALSE	FALSE	FALSE	FALSE	FALSE	TRUE	TRUE	FALSE	TRUE	TRUE
chr1	57955101	58018956	-	gene_id ENSMUSG00000054770.16; gene_type protein_coding; gene_status KNOWN; gene_name Kctd18; level 2; havana_gene OTTMUSG00000035129.4;	1	337	FALSE	FALSE	FALSE	FALSE	FALSE	FALSE	FALSE	FALSE	FALSE	FALSE	FALSE	FALSE	TRUE
chr1	57995971	58025899	+	gene_id ENSMUSG00000026039.9; gene_type protein_coding; gene_status KNOWN; gene_name Sgol2a; level 2; havana_gene OTTMUSG00000021832.2;	1	338	FALSE	FALSE	FALSE	FALSE	FALSE	FALSE	FALSE	FALSE	FALSE	FALSE	FALSE	FALSE	TRUE
chr1	58029931	58106413	+	gene_id ENSMUSG00000063558.4; gene_type protein_coding; gene_status KNOWN; gene_name Aox1; level 2; havana_gene OTTMUSG00000029784.3;	1	339	FALSE	FALSE	FALSE	FALSE	FALSE	FALSE	FALSE	FALSE	FALSE	FALSE	FALSE	FALSE	TRUE
chr1	58113130	58200698	+	gene_id ENSMUSG00000064294.12; gene_type protein_coding; gene_status KNOWN; gene_name Aox3; level 2; havana_gene OTTMUSG00000021877.3;	1	340	FALSE	FALSE	FALSE	FALSE	FALSE	FALSE	FALSE	FALSE	FALSE	FALSE	FALSE	FALSE	FALSE
chr1	58210397	58268597	+	gene_id ENSMUSG00000038242.12; gene_type protein_coding; gene_status KNOWN; gene_name Aox4; level 2; havana_gene OTTMUSG00000026036.4;	1	341	TRUE	FALSE	FALSE	FALSE	FALSE	FALSE	FALSE	FALSE	FALSE	FALSE	FALSE	FALSE	FALSE
chr1	58278326	58380259	+	gene_id ENSMUSG00000079554.2; gene_type protein_coding; gene_status KNOWN; gene_name Aox2; level 2; havana_gene OTTMUSG00000047205.1;	1	342	FALSE	FALSE	FALSE	FALSE	FALSE	FALSE	FALSE	FALSE	FALSE	FALSE	FALSE	FALSE	FALSE
chr1	58392898	58407353	+	gene_id ENSMUSG00000051223.14; gene_type protein_coding; gene_status KNOWN; gene_name Bzw1; level 2; havana_gene OTTMUSG00000047207.2;	1	343	FALSE	FALSE	FALSE	FALSE	FALSE	FALSE	FALSE	FALSE	FALSE	FALSE	FALSE	FALSE	TRUE
chr1	58410189	58424066	-	gene_id ENSMUSG00000026034.17; gene_type protein_coding; gene_status KNOWN; gene_name Clk1; level 2; havana_gene OTTMUSG00000021803.4;	1	344	FALSE	FALSE	FALSE	FALSE	FALSE	FALSE	FALSE	FALSE	FALSE	FALSE	FALSE	FALSE	TRUE
chr1	58430994	58445486	-	gene_id ENSMUSG00000026035.15; gene_type protein_coding; gene_status KNOWN; gene_name Ppil3; level 2; havana_gene OTTMUSG00000021988.4;	1	345	FALSE	FALSE	FALSE	FALSE	FALSE	FALSE	FALSE	FALSE	FALSE	FALSE	FALSE	FALSE	FALSE
chr1	58445151	58481816	+	gene_id ENSMUSG00000026036.17; gene_type protein_coding; gene_status KNOWN; gene_name Nif3l1; level 1; havana_gene OTTMUSG00000021967.5;	1	345	FALSE	FALSE	FALSE	FALSE	FALSE	TRUE	FALSE	TRUE	FALSE	FALSE	FALSE	FALSE	FALSE
chr1	58462771	58505109	-	gene_id ENSMUSG00000026037.14; gene_type protein_coding; gene_status KNOWN; gene_name Orc2; level 2; tag ncRNA_host; havana_gene OTTMUSG00000021969.3;	2	346347	FALSE	FALSE	FALSE	FALSE	FALSE	FALSE	FALSE	FALSE	FALSE	FALSE	FALSE	FALSE	FALSE
chr1	58522806	58586323	-	gene_id ENSMUSG00000038174.14; gene_type protein_coding; gene_status KNOWN; gene_name Fam126b; level 2; havana_gene OTTMUSG00000026622.3;	1	348	FALSE	FALSE	FALSE	FALSE	FALSE	FALSE	FALSE	FALSE	FALSE	FALSE	FALSE	FALSE	FALSE
chr1	58586384	58595964	+	gene_id ENSMUSG00000026032.8; gene_type protein_coding; gene_status KNOWN; gene_name Ndufb3; level 2; havana_gene OTTMUSG00000026621.1;	1	348	FALSE	FALSE	FALSE	FALSE	FALSE	FALSE	TRUE	FALSE	FALSE	FALSE	FALSE	FALSE	FALSE
chr1	58646903	58695989	-	gene_id ENSMUSG00000047528.13; gene_type protein_coding; gene_status KNOWN; gene_name Als2cr12; level 2; havana_gene OTTMUSG00000047212.1;	2	349350	FALSE	FALSE	FALSE	FALSE	FALSE	FALSE	FALSE	FALSE	FALSE	FALSE	FALSE	FALSE	TRUE
chr1	58711508	58758884	+	gene_id ENSMUSG00000026031.15; gene_type protein_coding; gene_status KNOWN; gene_name Cflar; level 1; havana_gene OTTMUSG00000019581.3;	1	351	FALSE	FALSE	FALSE	FALSE	FALSE	TRUE	FALSE	TRUE	FALSE	FALSE	FALSE	FALSE	TRUE
chr1	58795374	58847503	+	gene_id ENSMUSG00000026029.14; gene_type protein_coding; gene_status KNOWN; gene_name Casp8; level 2; havana_gene OTTMUSG00000047216.3;	2	352353	TRUE	FALSE	FALSE	FALSE	FALSE	FALSE	TRUE	TRUE	FALSE	FALSE	FALSE	TRUE	TRUE
chr1	58900449	58973430	-	gene_id ENSMUSG00000026028.12; gene_type protein_coding; gene_status KNOWN; gene_name Trak2; level 1; havana_gene OTTMUSG00000037699.3;	2	354355	FALSE	FALSE	FALSE	FALSE	FALSE	FALSE	FALSE	TRUE	FALSE	FALSE	FALSE	FALSE	TRUE
chr1	58973522	58995715	+	gene_id ENSMUSG00000026027.13; gene_type protein_coding; gene_status KNOWN; gene_name Stradb; level 2; havana_gene OTTMUSG00000021303.2;	2	355356	FALSE	FALSE	FALSE	FALSE	FALSE	FALSE	FALSE	TRUE	FALSE	FALSE	FALSE	FALSE	FALSE
chr1	59050506	59094900	-	gene_id ENSMUSG00000072295.5; gene_type protein_coding; gene_status KNOWN; gene_name Als2cr11; level 2; havana_gene OTTMUSG00000023125.1;	1	357	FALSE	FALSE	FALSE	FALSE	FALSE	FALSE	FALSE	FALSE	FALSE	FALSE	FALSE	FALSE	FALSE
chr1	59100590	59120408	-	gene_id ENSMUSG00000038079.14; gene_type protein_coding; gene_status KNOWN; gene_name Tmem237; level 2; havana_gene OTTMUSG00000047221.2;	1	358	FALSE	FALSE	FALSE	FALSE	FALSE	FALSE	TRUE	FALSE	FALSE	FALSE	FALSE	FALSE	TRUE
chr1	59120935	59163389	-	gene_id ENSMUSG00000079550.9; gene_type protein_coding; gene_status KNOWN; gene_name Mpp4; level 2; havana_gene OTTMUSG00000047223.1;	2	359360	TRUE	FALSE	FALSE	FALSE	FALSE	FALSE	FALSE	FALSE	FALSE	FALSE	FALSE	FALSE	TRUE
chr1	59162926	59237231	-	gene_id ENSMUSG00000026024.14; gene_type protein_coding; gene_status KNOWN; gene_name Als2; level 1; havana_gene OTTMUSG00000021752.5;	1	361	FALSE	FALSE	FALSE	FALSE	FALSE	FALSE	TRUE	TRUE	FALSE	FALSE	FALSE	FALSE	TRUE
chr1	59256906	59352993	+	gene_id ENSMUSG00000026023.16; gene_type protein_coding; gene_status KNOWN; gene_name Cdk15; level 2; havana_gene OTTMUSG00000029822.2;	1	362	TRUE	FALSE	FALSE	FALSE	FALSE	FALSE	FALSE	FALSE	FALSE	FALSE	FALSE	FALSE	TRUE
chr1	59482424	59486955	+	gene_id ENSMUSG00000041075.8; gene_type protein_coding; gene_status KNOWN; gene_name Fzd7; level 2; havana_gene OTTMUSG00000020777.2;	1	363	FALSE	FALSE	FALSE	FALSE	FALSE	FALSE	FALSE	TRUE	FALSE	FALSE	FALSE	TRUE	TRUE
chr1	59516264	59636417	+	gene_id ENSMUSG00000047361.15; gene_type protein_coding; gene_status KNOWN; gene_name Gm973; level 2; tag ncRNA_host; havana_gene OTTMUSG00000047232.2;	3	364365366	TRUE	FALSE	FALSE	FALSE	FALSE	FALSE	FALSE	FALSE	FALSE	FALSE	FALSE	FALSE	TRUE
chr1	59586558	59670834	-	gene_id ENSMUSG00000026021.15; gene_type protein_coding; gene_status KNOWN; gene_name Sumo1; level 2; havana_gene OTTMUSG00000022159.3;	1	367	FALSE	FALSE	FALSE	FALSE	FALSE	TRUE	TRUE	TRUE	FALSE	FALSE	FALSE	FALSE	FALSE
chr1	59684971	59719044	+	gene_id ENSMUSG00000026020.9; gene_type protein_coding; gene_status KNOWN; gene_name Nop58; level 2; tag ncRNA_host; havana_gene OTTMUSG00000047257.4;	2	368369	FALSE	FALSE	FALSE	FALSE	FALSE	TRUE	FALSE	FALSE	FALSE	FALSE	FALSE	TRUE	FALSE
chr1	59763400	59879014	+	gene_id ENSMUSG00000067336.6; gene_type protein_coding; gene_status KNOWN; gene_name Bmpr2; level 2; havana_gene OTTMUSG00000047258.2;	1	370	FALSE	FALSE	FALSE	FALSE	FALSE	FALSE	TRUE	TRUE	FALSE	FALSE	TRUE	TRUE	TRUE
chr1	59913006	59985346	+	gene_id ENSMUSG00000041040.12; gene_type protein_coding; gene_status KNOWN; gene_name Fam117b; level 2; havana_gene OTTMUSG00000020914.3;	1	371	FALSE	FALSE	FALSE	FALSE	FALSE	FALSE	FALSE	FALSE	FALSE	FALSE	FALSE	FALSE	TRUE
chr1	59982490	60043184	-	gene_id ENSMUSG00000026018.12; gene_type protein_coding; gene_status KNOWN; gene_name Ica1l; level 2; havana_gene OTTMUSG00000047263.2;	2	372373	TRUE	FALSE	FALSE	FALSE	FALSE	FALSE	FALSE	TRUE	TRUE	TRUE	TRUE	TRUE	TRUE
chr1	60069785	60098645	-	gene_id ENSMUSG00000026019.15; gene_type protein_coding; gene_status KNOWN; gene_name Wdr12; level 2; havana_gene OTTMUSG00000021598.8;	1	374	FALSE	FALSE	FALSE	FALSE	FALSE	FALSE	FALSE	FALSE	FALSE	FALSE	FALSE	FALSE	FALSE
chr1	60098247	60153953	+	gene_id ENSMUSG00000026017.13; gene_type protein_coding; gene_status KNOWN; gene_name Carf; level 2; havana_gene OTTMUSG00000022350.5;	3	374375376	FALSE	FALSE	FALSE	FALSE	FALSE	TRUE	FALSE	FALSE	FALSE	FALSE	FALSE	FALSE	FALSE
chr1	60180599	60338328	+	gene_id ENSMUSG00000073664.11; gene_type protein_coding; gene_status KNOWN; gene_name Nbeal1; level 2; havana_gene OTTMUSG00000034193.9;	4	377378379380	FALSE	FALSE	FALSE	FALSE	FALSE	FALSE	FALSE	FALSE	FALSE	FALSE	FALSE	FALSE	FALSE
chr1	60343323	60388060	+	gene_id ENSMUSG00000049439.13; gene_type protein_coding; gene_status KNOWN; gene_name Cyp20a1; level 2; havana_gene OTTMUSG00000021516.3;	1	381	FALSE	FALSE	FALSE	FALSE	FALSE	FALSE	FALSE	FALSE	FALSE	FALSE	FALSE	FALSE	FALSE
chr1	60409619	60481158	+	gene_id ENSMUSG00000026782.15; gene_type protein_coding; gene_status KNOWN; gene_name Abi2; level 1; havana_gene OTTMUSG00000047318.3;	2	382383	FALSE	FALSE	FALSE	FALSE	FALSE	FALSE	FALSE	TRUE	FALSE	FALSE	FALSE	FALSE	TRUE
chr1	60482292	60567104	-	gene_id ENSMUSG00000026014.15; gene_type protein_coding; gene_status KNOWN; gene_name Raph1; level 2; havana_gene OTTMUSG00000002211.13;	2	384385	TRUE	FALSE	FALSE	FALSE	FALSE	FALSE	FALSE	TRUE	FALSE	FALSE	FALSE	FALSE	TRUE
chr1	60716800	60773359	+	gene_id ENSMUSG00000026012.2; gene_type protein_coding; gene_status KNOWN; gene_name Cd28; level 2; havana_gene OTTMUSG00000002254.5;	1	386	FALSE	FALSE	FALSE	FALSE	FALSE	FALSE	FALSE	TRUE	FALSE	FALSE	FALSE	FALSE	TRUE
chr1	60887000	60915832	+	gene_id ENSMUSG00000026011.13; gene_type protein_coding; gene_status KNOWN; gene_name Ctla4; level 2; havana_gene OTTMUSG00000002278.7;	1	387	FALSE	FALSE	FALSE	FALSE	FALSE	FALSE	TRUE	TRUE	FALSE	FALSE	FALSE	FALSE	TRUE
chr1	60977927	61000320	+	gene_id ENSMUSG00000026009.14; gene_type protein_coding; gene_status KNOWN; gene_name Icos; level 2; havana_gene OTTMUSG00000002307.2;	1	388	FALSE	FALSE	FALSE	FALSE	FALSE	FALSE	TRUE	TRUE	FALSE	FALSE	FALSE	FALSE	TRUE
chr1	61638824	62642284	+	gene_id ENSMUSG00000052062.14; gene_type protein_coding; gene_status KNOWN; gene_name Pard3b; level 1; havana_gene OTTMUSG00000002383.10;	1	389	FALSE	FALSE	FALSE	FALSE	FALSE	FALSE	FALSE	FALSE	TRUE	TRUE	TRUE	TRUE	TRUE
chr1	62703285	62818695	+	gene_id ENSMUSG00000025969.15; gene_type protein_coding; gene_status KNOWN; gene_name Nrp2; level 2; havana_gene OTTMUSG00000002566.7;	1	390	TRUE	FALSE	FALSE	FALSE	FALSE	FALSE	FALSE	TRUE	TRUE	TRUE	TRUE	TRUE	TRUE
chr1	62958418	63114667	-	gene_id ENSMUSG00000040865.15; gene_type protein_coding; gene_status KNOWN; gene_name Ino80d; level 2; havana_gene OTTMUSG00000002593.6;	1	391	FALSE	FALSE	FALSE	FALSE	FALSE	FALSE	FALSE	FALSE	FALSE	FALSE	FALSE	FALSE	FALSE
chr1	63143596	63176833	-	gene_id ENSMUSG00000025968.16; gene_type protein_coding; gene_status KNOWN; gene_name Ndufs1; level 1; havana_gene OTTMUSG00000002613.4;	1	392	FALSE	FALSE	FALSE	FALSE	FALSE	FALSE	TRUE	FALSE	FALSE	FALSE	FALSE	FALSE	FALSE
chr1	63176825	63180486	+	gene_id ENSMUSG00000025967.16; gene_type protein_coding; gene_status KNOWN; gene_name Eef1b2; level 2; tag ncRNA_host; havana_gene OTTMUSG00000002614.9;	1	392	FALSE	FALSE	FALSE	FALSE	FALSE	FALSE	FALSE	FALSE	FALSE	FALSE	FALSE	FALSE	FALSE
chr1	63182691	63214543	-	gene_id ENSMUSG00000046856.13; gene_type protein_coding; gene_status KNOWN; gene_name Gpr1; level 2; havana_gene OTTMUSG00000002612.2;	1	393	TRUE	FALSE	FALSE	FALSE	FALSE	FALSE	FALSE	FALSE	FALSE	FALSE	FALSE	FALSE	TRUE
chr1	63273265	63314576	+	gene_id ENSMUSG00000027520.15; gene_type protein_coding; gene_status KNOWN; gene_name Zdbf2; level 2; havana_gene OTTMUSG00000002659.3;	2	394395	TRUE	FALSE	FALSE	FALSE	FALSE	FALSE	FALSE	FALSE	FALSE	FALSE	FALSE	TRUE	TRUE
chr1	63445891	63596276	+	gene_id ENSMUSG00000025964.15; gene_type protein_coding; gene_status KNOWN; gene_name Adam23; level 2; havana_gene OTTMUSG00000002497.11;	1	396	TRUE	FALSE	FALSE	FALSE	FALSE	FALSE	FALSE	FALSE	FALSE	FALSE	FALSE	FALSE	TRUE
chr1	63622851	63686927	-	gene_id ENSMUSG00000069085.5; gene_type protein_coding; gene_status KNOWN; gene_name Dytn; level 2; havana_gene OTTMUSG00000008268.2;	1	397	TRUE	FALSE	FALSE	FALSE	FALSE	FALSE	FALSE	FALSE	FALSE	FALSE	FALSE	FALSE	TRUE
chr1	63698819	63730318	-	gene_id ENSMUSG00000025963.5; gene_type protein_coding; gene_status KNOWN; gene_name Mdh1b; level 2; havana_gene OTTMUSG00000008270.1;	1	398	FALSE	FALSE	FALSE	FALSE	FALSE	FALSE	FALSE	FALSE	TRUE	FALSE	FALSE	FALSE	TRUE
chr1	63730614	63754655	+	gene_id ENSMUSG00000025962.15; gene_type protein_coding; gene_status KNOWN; gene_name Fastkd2; level 2; havana_gene OTTMUSG00000013921.2;	1	398	FALSE	FALSE	FALSE	FALSE	FALSE	FALSE	TRUE	FALSE	TRUE	FALSE	FALSE	FALSE	TRUE
chr1	63754907	63769267	-	gene_id ENSMUSG00000025961.1; gene_type protein_coding; gene_status KNOWN; gene_name 4933402D24Rik; level 2; havana_gene OTTMUSG00000013922.1;	1	399	TRUE	FALSE	FALSE	FALSE	FALSE	FALSE	FALSE	FALSE	FALSE	FALSE	FALSE	FALSE	FALSE
chr1	64029447	64122282	-	gene_id ENSMUSG00000025959.13; gene_type protein_coding; gene_status KNOWN; gene_name Klf7; level 2; tag ncRNA_host; havana_gene OTTMUSG00000013919.3;	1	400	FALSE	TRUE	FALSE	TRUE	TRUE	TRUE	FALSE	TRUE	FALSE	FALSE	TRUE	FALSE	TRUE
chr1	64532645	64604548	+	gene_id ENSMUSG00000025958.14; gene_type protein_coding; gene_status KNOWN; gene_name Creb1; level 2; havana_gene OTTMUSG00000047617.1;	1	401	FALSE	TRUE	FALSE	TRUE	FALSE	TRUE	TRUE	TRUE	FALSE	FALSE	TRUE	FALSE	TRUE
chr1	64606473	64617242	-	gene_id ENSMUSG00000025956.10; gene_type protein_coding; gene_status KNOWN; gene_name Mettl21a; level 1; havana_gene OTTMUSG00000026623.1;	1	402	FALSE	FALSE	FALSE	FALSE	FALSE	FALSE	FALSE	FALSE	FALSE	FALSE	FALSE	FALSE	FALSE
chr1	64690455	64725644	+	gene_id ENSMUSG00000070871.10; gene_type protein_coding; gene_status KNOWN; gene_name Ccnyl1; level 2; havana_gene OTTMUSG00000021538.2;	1	403	FALSE	FALSE	FALSE	FALSE	FALSE	FALSE	FALSE	FALSE	FALSE	FALSE	TRUE	FALSE	FALSE
chr1	64730558	64737751	-	gene_id ENSMUSG00000045005.9; gene_type protein_coding; gene_status KNOWN; gene_name Fzd5; level 2; havana_gene OTTMUSG00000047622.1;	1	404	FALSE	FALSE	FALSE	FALSE	FALSE	FALSE	FALSE	TRUE	FALSE	FALSE	FALSE	TRUE	TRUE
chr1	64785983	64956824	-	gene_id ENSMUSG00000051344.13; gene_type protein_coding; gene_status KNOWN; gene_name Plekhm3; level 2; havana_gene OTTMUSG00000021993.5;	1	405	FALSE	FALSE	FALSE	FALSE	FALSE	FALSE	FALSE	FALSE	FALSE	FALSE	FALSE	FALSE	TRUE
chr1	65012689	65032759	-	gene_id ENSMUSG00000025955.13; gene_type protein_coding; gene_status KNOWN; gene_name Akr1cl; level 2; havana_gene OTTMUSG00000030348.3;	1	406	FALSE	FALSE	FALSE	FALSE	FALSE	FALSE	FALSE	FALSE	FALSE	FALSE	FALSE	FALSE	TRUE
chr1	65048554	65051149	-	gene_id ENSMUSG00000070870.6; gene_type protein_coding; gene_status KNOWN; gene_name Cryge; level 2; havana_gene OTTMUSG00000021574.1;	1	407	TRUE	FALSE	FALSE	FALSE	FALSE	FALSE	FALSE	TRUE	FALSE	FALSE	TRUE	TRUE	TRUE
chr1	65061872	65063452	-	gene_id ENSMUSG00000067299.11; gene_type protein_coding; gene_status KNOWN; gene_name Crygd; level 2; havana_gene OTTMUSG00000033410.2;	1	408	FALSE	FALSE	FALSE	FALSE	FALSE	FALSE	TRUE	TRUE	FALSE	FALSE	FALSE	FALSE	TRUE
chr1	65071525	65073689	-	gene_id ENSMUSG00000025952.15; gene_type protein_coding; gene_status KNOWN; gene_name Crygc; level 2; havana_gene OTTMUSG00000021759.2;	1	409	FALSE	FALSE	FALSE	FALSE	FALSE	FALSE	TRUE	TRUE	FALSE	FALSE	TRUE	FALSE	TRUE
chr1	65080219	65082288	-	gene_id ENSMUSG00000073658.4; gene_type protein_coding; gene_status KNOWN; gene_name Crygb; level 2; havana_gene OTTMUSG00000047625.1;	1	410	FALSE	FALSE	FALSE	FALSE	FALSE	FALSE	TRUE	TRUE	FALSE	TRUE	TRUE	FALSE	TRUE
chr1	65100389	65103373	-	gene_id ENSMUSG00000044429.8; gene_type protein_coding; gene_status KNOWN; gene_name Cryga; level 2; havana_gene OTTMUSG00000022111.1;	1	411	FALSE	FALSE	FALSE	FALSE	FALSE	FALSE	FALSE	TRUE	FALSE	FALSE	FALSE	FALSE	TRUE
chr1	65100619	65119558	-	gene_id ENSMUSG00000100846.1; gene_type protein_coding; gene_status KNOWN; gene_name Gm28845; level 2; havana_gene OTTMUSG00000026624.4;	1	412	FALSE	FALSE	FALSE	FALSE	FALSE	FALSE	FALSE	FALSE	FALSE	FALSE	FALSE	FALSE	TRUE
chr1	65105285	65123214	-	gene_id ENSMUSG00000044816.10; gene_type protein_coding; gene_status KNOWN; gene_name D630023F18Rik; level 2; havana_gene OTTMUSG00000047693.1;	1	413	FALSE	FALSE	FALSE	FALSE	FALSE	FALSE	FALSE	FALSE	FALSE	FALSE	FALSE	FALSE	TRUE
chr1	65158616	65186500	-	gene_id ENSMUSG00000025950.16; gene_type protein_coding; gene_status KNOWN; gene_name Idh1; level 2; havana_gene OTTMUSG00000021898.3;	3	414415416	FALSE	FALSE	FALSE	FALSE	FALSE	FALSE	TRUE	FALSE	FALSE	FALSE	FALSE	FALSE	FALSE
chr1	65186683	65278695	+	gene_id ENSMUSG00000025949.15; gene_type protein_coding; gene_status KNOWN; gene_name Pikfyve; level 2; havana_gene OTTMUSG00000047694.1;	1	416	FALSE	FALSE	FALSE	FALSE	FALSE	FALSE	TRUE	TRUE	FALSE	FALSE	FALSE	FALSE	FALSE
chr1	65282056	65389244	+	gene_id ENSMUSG00000025946.13; gene_type protein_coding; gene_status KNOWN; gene_name Pth2r; level 2; havana_gene OTTMUSG00000022339.2;	2	417418	TRUE	FALSE	FALSE	FALSE	FALSE	FALSE	FALSE	FALSE	TRUE	TRUE	FALSE	TRUE	TRUE
chr1	65926520	65928307	+	gene_id ENSMUSG00000025945.11; gene_type protein_coding; gene_status KNOWN; gene_name Crygf; level 2; havana_gene OTTMUSG00000024984.3;	1	419	FALSE	FALSE	FALSE	FALSE	FALSE	FALSE	FALSE	TRUE	FALSE	FALSE	FALSE	TRUE	TRUE
chr1	66175273	66442583	+	gene_id ENSMUSG00000015222.17; gene_type protein_coding; gene_status KNOWN; gene_name Map2; level 2; tag ncRNA_host; havana_gene OTTMUSG00000016448.12;	8	4.20421e+23	TRUE	FALSE	FALSE	FALSE	FALSE	FALSE	FALSE	TRUE	FALSE	FALSE	FALSE	FALSE	TRUE
chr1	66468367	66699866	+	gene_id ENSMUSG00000055567.16; gene_type protein_coding; gene_status KNOWN; gene_name Unc80; level 2; havana_gene OTTMUSG00000026091.6;	2	428429	TRUE	FALSE	FALSE	FALSE	FALSE	FALSE	TRUE	FALSE	TRUE	TRUE	FALSE	TRUE	TRUE
chr1	66700831	66719805	+	gene_id ENSMUSG00000026005.15; gene_type protein_coding; gene_status KNOWN; gene_name Rpe; level 2; havana_gene OTTMUSG00000021851.3;	1	430	FALSE	FALSE	FALSE	FALSE	FALSE	FALSE	FALSE	FALSE	FALSE	FALSE	FALSE	FALSE	TRUE
chr1	66719248	66817562	-	gene_id ENSMUSG00000026004.15; gene_type protein_coding; gene_status KNOWN; gene_name Kansl1l; level 2; havana_gene OTTMUSG00000025009.4;	2	431432	FALSE	FALSE	FALSE	FALSE	FALSE	FALSE	FALSE	FALSE	FALSE	FALSE	FALSE	TRUE	TRUE
chr1	66830839	66863277	-	gene_id ENSMUSG00000026003.5; gene_type protein_coding; gene_status KNOWN; gene_name Acadl; level 2; havana_gene OTTMUSG00000026221.1;	1	433	FALSE	FALSE	FALSE	FALSE	FALSE	FALSE	FALSE	FALSE	FALSE	FALSE	TRUE	TRUE	TRUE
chr1	66924295	66945404	-	gene_id ENSMUSG00000061816.15; gene_type protein_coding; gene_status KNOWN; gene_name Myl1; level 2; havana_gene OTTMUSG00000026242.6;	2	434435	FALSE	FALSE	FALSE	FALSE	FALSE	FALSE	FALSE	TRUE	FALSE	FALSE	FALSE	FALSE	TRUE
chr1	67000517	67038872	-	gene_id ENSMUSG00000026000.16; gene_type protein_coding; gene_status KNOWN; gene_name Lancl1; level 2; havana_gene OTTMUSG00000021584.4;	1	436	FALSE	FALSE	FALSE	FALSE	FALSE	FALSE	FALSE	FALSE	FALSE	FALSE	FALSE	FALSE	FALSE
chr1	67123026	67231259	+	gene_id ENSMUSG00000025991.8; gene_type protein_coding; gene_status KNOWN; gene_name Cps1; level 2; havana_gene OTTMUSG00000026539.2;	1	437	FALSE	FALSE	FALSE	FALSE	FALSE	FALSE	TRUE	FALSE	FALSE	FALSE	FALSE	FALSE	TRUE
chr1	68032186	69108059	-	gene_id ENSMUSG00000062209.15; gene_type protein_coding; gene_status KNOWN; gene_name Erbb4; level 2; tag ncRNA_host; havana_gene OTTMUSG00000025138.3;	1	438	TRUE	FALSE	FALSE	FALSE	FALSE	FALSE	TRUE	TRUE	FALSE	FALSE	FALSE	TRUE	TRUE
chr1	69531214	69687245	-	gene_id ENSMUSG00000025997.13; gene_type protein_coding; gene_status KNOWN; gene_name Ikzf2; level 1; havana_gene OTTMUSG00000047132.2;	1	439	FALSE	TRUE	TRUE	TRUE	TRUE	TRUE	FALSE	FALSE	FALSE	FALSE	FALSE	FALSE	TRUE
chr1	69826970	70725132	+	gene_id ENSMUSG00000053153.14; gene_type protein_coding; gene_status KNOWN; gene_name Spag16; level 2; tag ncRNA_host; havana_gene OTTMUSG00000034211.4;	1	440	FALSE	FALSE	FALSE	FALSE	FALSE	FALSE	FALSE	TRUE	FALSE	FALSE	FALSE	FALSE	TRUE
chr1	70725715	70885397	+	gene_id ENSMUSG00000045648.15; gene_type protein_coding; gene_status KNOWN; gene_name Vwc2l; level 1; havana_gene OTTMUSG00000026625.1;	1	441	TRUE	FALSE	FALSE	FALSE	FALSE	FALSE	FALSE	TRUE	FALSE	FALSE	FALSE	FALSE	TRUE
chr1	71027498	71103146	-	gene_id ENSMUSG00000026196.7; gene_type protein_coding; gene_status KNOWN; gene_name Bard1; level 2; havana_gene OTTMUSG00000030938.3;	1	442	FALSE	FALSE	FALSE	FALSE	FALSE	FALSE	TRUE	FALSE	FALSE	FALSE	FALSE	FALSE	FALSE
chr1	71242276	71414910	-	gene_id ENSMUSG00000050296.14; gene_type protein_coding; gene_status KNOWN; gene_name Abca12; level 2; havana_gene OTTMUSG00000048805.1;	1	443	FALSE	FALSE	FALSE	FALSE	FALSE	FALSE	TRUE	TRUE	FALSE	FALSE	FALSE	FALSE	TRUE
chr1	71557150	71579631	+	gene_id ENSMUSG00000026192.13; gene_type protein_coding; gene_status KNOWN; gene_name Atic; level 2; havana_gene OTTMUSG00000033605.2;	1	444	FALSE	FALSE	FALSE	FALSE	FALSE	FALSE	TRUE	FALSE	FALSE	FALSE	FALSE	FALSE	FALSE
chr1	71585520	71653200	-	gene_id ENSMUSG00000026193.15; gene_type protein_coding; gene_status KNOWN; gene_name Fn1; level 2; havana_gene OTTMUSG00000048807.4;	1	445	FALSE	FALSE	FALSE	FALSE	FALSE	FALSE	TRUE	TRUE	FALSE	FALSE	FALSE	FALSE	TRUE
chr1	72159442	72212307	-	gene_id ENSMUSG00000039395.8; gene_type protein_coding; gene_status KNOWN; gene_name Mreg; level 2; havana_gene OTTMUSG00000049069.1;	1	446	TRUE	FALSE	FALSE	FALSE	FALSE	FALSE	FALSE	TRUE	TRUE	FALSE	FALSE	TRUE	TRUE
chr1	72259167	72284314	-	gene_id ENSMUSG00000026189.13; gene_type protein_coding; gene_status KNOWN; gene_name Pecr; level 2; havana_gene OTTMUSG00000026657.2;	1	447	FALSE	FALSE	FALSE	FALSE	FALSE	FALSE	FALSE	FALSE	FALSE	TRUE	FALSE	FALSE	TRUE
chr1	72284369	72303104	+	gene_id ENSMUSG00000026188.11; gene_type protein_coding; gene_status KNOWN; gene_name Tmem169; level 2; havana_gene OTTMUSG00000026656.3;	1	447	FALSE	FALSE	FALSE	FALSE	FALSE	FALSE	FALSE	FALSE	FALSE	TRUE	FALSE	FALSE	TRUE
chr1	72307421	72394952	+	gene_id ENSMUSG00000026187.8; gene_type protein_coding; gene_status KNOWN; gene_name Xrcc5; level 3;	1	448	FALSE	FALSE	FALSE	FALSE	FALSE	FALSE	FALSE	TRUE	FALSE	FALSE	FALSE	FALSE	FALSE
chr1	72427112	72536930	-	gene_id ENSMUSG00000039372.5; gene_type protein_coding; gene_status KNOWN; gene_name March4; level 2; havana_gene OTTMUSG00000026658.1;	1	449	TRUE	FALSE	FALSE	FALSE	FALSE	FALSE	FALSE	FALSE	TRUE	TRUE	TRUE	FALSE	TRUE
chr1	72583251	72633134	+	gene_id ENSMUSG00000039354.16; gene_type protein_coding; gene_status KNOWN; gene_name Smarcal1; level 2; havana_gene OTTMUSG00000021499.4;	1	450	FALSE	FALSE	FALSE	FALSE	FALSE	FALSE	TRUE	FALSE	FALSE	FALSE	FALSE	FALSE	TRUE
chr1	72642980	72700564	-	gene_id ENSMUSG00000039342.4; gene_type protein_coding; gene_status KNOWN; gene_name Ankar; level 3;	1	451	FALSE	FALSE	FALSE	FALSE	FALSE	FALSE	FALSE	FALSE	FALSE	FALSE	FALSE	FALSE	FALSE
chr1	72711260	72713809	+	gene_id ENSMUSG00000046330.9; gene_type protein_coding; gene_status KNOWN; gene_name Rpl37a; level 3;	1	452	FALSE	FALSE	FALSE	FALSE	FALSE	FALSE	FALSE	FALSE	FALSE	FALSE	FALSE	FALSE	TRUE
chr1	72824503	72852474	+	gene_id ENSMUSG00000039323.18; gene_type protein_coding; gene_status KNOWN; gene_name Igfbp2; level 2; havana_gene OTTMUSG00000029573.1;	1	453	TRUE	FALSE	FALSE	FALSE	FALSE	FALSE	FALSE	FALSE	TRUE	FALSE	TRUE	TRUE	TRUE
chr1	72857932	72874884	-	gene_id ENSMUSG00000026185.8; gene_type protein_coding; gene_status KNOWN; gene_name Igfbp5; level 2; havana_gene OTTMUSG00000017306.1;	1	454	TRUE	FALSE	FALSE	FALSE	FALSE	FALSE	FALSE	TRUE	TRUE	TRUE	TRUE	TRUE	TRUE
chr1	73015074	73015909	-	gene_id ENSMUSG00000026182.6; gene_type protein_coding; gene_status KNOWN; gene_name Tnp1; level 2; havana_gene OTTMUSG00000048231.1;	1	455	FALSE	FALSE	FALSE	FALSE	FALSE	FALSE	FALSE	TRUE	FALSE	FALSE	FALSE	FALSE	TRUE
chr1	73910231	74124449	-	gene_id ENSMUSG00000055322.14; gene_type protein_coding; gene_status KNOWN; gene_name Tns1; level 1; havana_gene OTTMUSG00000047279.6;	9	4.56457e+26	TRUE	FALSE	FALSE	FALSE	FALSE	FALSE	FALSE	FALSE	TRUE	TRUE	FALSE	FALSE	TRUE
chr1	74125541	74148223	+	gene_id ENSMUSG00000061815.11; gene_type protein_coding; gene_status KNOWN; gene_name Rufy4; level 2; havana_gene OTTMUSG00000026659.3;	1	464	TRUE	FALSE	FALSE	FALSE	FALSE	FALSE	FALSE	FALSE	TRUE	TRUE	TRUE	TRUE	TRUE
chr1	74153989	74161246	+	gene_id ENSMUSG00000026180.8; gene_type protein_coding; gene_status KNOWN; gene_name Cxcr2; level 2; havana_gene OTTMUSG00000047665.1;	1	465	FALSE	FALSE	FALSE	FALSE	FALSE	FALSE	FALSE	TRUE	FALSE	FALSE	FALSE	FALSE	TRUE
chr1	74191785	74194631	-	gene_id ENSMUSG00000048480.5; gene_type protein_coding; gene_status KNOWN; gene_name Cxcr1; level 2; havana_gene OTTMUSG00000021550.2;	1	466	TRUE	FALSE	FALSE	FALSE	FALSE	FALSE	TRUE	FALSE	FALSE	FALSE	FALSE	FALSE	TRUE
chr1	74236084	74268209	+	gene_id ENSMUSG00000006304.14; gene_type protein_coding; gene_status KNOWN; gene_name Arpc2; level 1; havana_gene OTTMUSG00000016449.5;	1	467	FALSE	FALSE	FALSE	FALSE	FALSE	FALSE	FALSE	TRUE	FALSE	FALSE	FALSE	FALSE	TRUE
chr1	74278550	74279624	+	gene_id ENSMUSG00000064272.3; gene_type protein_coding; gene_status KNOWN; gene_name Gpbar1; level 2; havana_gene OTTMUSG00000047666.1;	1	468	FALSE	FALSE	FALSE	FALSE	FALSE	FALSE	FALSE	FALSE	FALSE	FALSE	FALSE	FALSE	FALSE
chr1	74279840	74284738	-	gene_id ENSMUSG00000006299.13; gene_type protein_coding; gene_status KNOWN; gene_name Aamp; level 2; havana_gene OTTMUSG00000047667.2;	1	469	FALSE	FALSE	FALSE	FALSE	FALSE	FALSE	FALSE	FALSE	FALSE	FALSE	FALSE	FALSE	TRUE
chr1	74284930	74353694	+	gene_id ENSMUSG00000026179.14; gene_type protein_coding; gene_status KNOWN; gene_name Pnkd; level 2; havana_gene OTTMUSG00000021729.3;	2	469472	FALSE	FALSE	FALSE	FALSE	FALSE	FALSE	TRUE	FALSE	FALSE	FALSE	TRUE	FALSE	TRUE
chr1	74288247	74305622	-	gene_id ENSMUSG00000006301.17; gene_type protein_coding; gene_status KNOWN; gene_name Tmbim1; level 2; havana_gene OTTMUSG00000021738.2;	2	470471	TRUE	FALSE	FALSE	FALSE	FALSE	FALSE	FALSE	TRUE	FALSE	FALSE	FALSE	TRUE	TRUE
chr1	74362108	74369321	+	gene_id ENSMUSG00000073650.8; gene_type protein_coding; gene_status KNOWN; gene_name Catip; level 2; havana_gene OTTMUSG00000026692.4;	1	473	TRUE	FALSE	FALSE	FALSE	FALSE	FALSE	FALSE	FALSE	FALSE	FALSE	FALSE	FALSE	TRUE
chr1	74375195	74386062	+	gene_id ENSMUSG00000026177.11; gene_type protein_coding; gene_status KNOWN; gene_name Slc11a1; level 1; havana_gene OTTMUSG00000016632.2;	1	474	FALSE	FALSE	FALSE	FALSE	FALSE	FALSE	TRUE	FALSE	FALSE	FALSE	FALSE	FALSE	TRUE
chr1	74391509	74397285	+	gene_id ENSMUSG00000026176.13; gene_type protein_coding; gene_status KNOWN; gene_name Ctdsp1; level 2; tag ncRNA_host; havana_gene OTTMUSG00000021740.5;	1	475	FALSE	FALSE	FALSE	FALSE	FALSE	FALSE	FALSE	TRUE	FALSE	FALSE	FALSE	TRUE	TRUE
chr1	74409376	74435559	+	gene_id ENSMUSG00000026175.12; gene_type protein_coding; gene_status KNOWN; gene_name Vil1; level 2; havana_gene OTTMUSG00000021741.3;	2	476477	FALSE	FALSE	FALSE	FALSE	FALSE	FALSE	FALSE	TRUE	FALSE	FALSE	FALSE	FALSE	TRUE
chr1	74435511	74544284	-	gene_id ENSMUSG00000033364.13; gene_type protein_coding; gene_status KNOWN; gene_name Usp37; level 2; havana_gene OTTMUSG00000047946.4;	2	478479	TRUE	FALSE	FALSE	FALSE	FALSE	FALSE	FALSE	FALSE	TRUE	FALSE	FALSE	FALSE	TRUE
chr1	74506058	74530842	+	gene_id ENSMUSG00000026174.9; gene_type protein_coding; gene_status KNOWN; gene_name Rqcd1; level 2; havana_gene OTTMUSG00000021742.2;	1	478	FALSE	FALSE	FALSE	FALSE	FALSE	TRUE	FALSE	FALSE	FALSE	FALSE	FALSE	FALSE	TRUE
chr1	74542888	74567794	+	gene_id ENSMUSG00000026173.15; gene_type protein_coding; gene_status KNOWN; gene_name Plcd4; level 2; havana_gene OTTMUSG00000021578.3;	1	479	TRUE	FALSE	FALSE	FALSE	FALSE	FALSE	FALSE	FALSE	TRUE	FALSE	FALSE	FALSE	TRUE
chr1	74565127	74588246	-	gene_id ENSMUSG00000026135.17; gene_type protein_coding; gene_status KNOWN; gene_name Zfp142; level 2; tag ncRNA_host; havana_gene OTTMUSG00000021744.3;	1	480	FALSE	FALSE	FALSE	TRUE	TRUE	FALSE	FALSE	FALSE	FALSE	FALSE	FALSE	FALSE	TRUE
chr1	74588289	74592443	+	gene_id ENSMUSG00000026172.12; gene_type protein_coding; gene_status KNOWN; gene_name Bcs1l; level 2; havana_gene OTTMUSG00000021745.1;	1	480	FALSE	FALSE	FALSE	FALSE	FALSE	FALSE	TRUE	FALSE	FALSE	FALSE	FALSE	FALSE	TRUE
chr1	74593748	74601397	-	gene_id ENSMUSG00000026171.12; gene_type protein_coding; gene_status KNOWN; gene_name Rnf25; level 2; havana_gene OTTMUSG00000021746.19;	1	481	FALSE	FALSE	FALSE	FALSE	FALSE	TRUE	FALSE	FALSE	FALSE	FALSE	FALSE	FALSE	TRUE
chr1	74601445	74636894	+	gene_id ENSMUSG00000033276.18; gene_type protein_coding; gene_status KNOWN; gene_name Stk36; level 2; havana_gene OTTMUSG00000021747.4;	1	481	FALSE	FALSE	FALSE	FALSE	FALSE	TRUE	FALSE	TRUE	FALSE	FALSE	FALSE	FALSE	TRUE
chr1	74661745	74703730	+	gene_id ENSMUSG00000033257.14; gene_type protein_coding; gene_status KNOWN; gene_name Ttll4; level 1; havana_gene OTTMUSG00000021753.3;	2	482483	FALSE	FALSE	FALSE	FALSE	FALSE	FALSE	FALSE	FALSE	FALSE	FALSE	FALSE	FALSE	FALSE
chr1	74713574	74737892	+	gene_id ENSMUSG00000026170.6; gene_type protein_coding; gene_status KNOWN; gene_name Cyp27a1; level 2; havana_gene OTTMUSG00000048252.1;	1	484	TRUE	FALSE	FALSE	FALSE	FALSE	FALSE	TRUE	FALSE	TRUE	TRUE	TRUE	TRUE	TRUE
chr1	74738922	74749221	-	gene_id ENSMUSG00000006542.13; gene_type protein_coding; gene_status KNOWN; gene_name Prkag3; level 2; havana_gene OTTMUSG00000034607.3;	1	485	TRUE	FALSE	FALSE	FALSE	FALSE	FALSE	FALSE	FALSE	TRUE	TRUE	TRUE	TRUE	TRUE
chr1	74771892	74785322	+	gene_id ENSMUSG00000033227.7; gene_type protein_coding; gene_status KNOWN; gene_name Wnt6; level 2; havana_gene OTTMUSG00000048253.1;	1	486	TRUE	FALSE	FALSE	FALSE	FALSE	FALSE	FALSE	TRUE	TRUE	TRUE	TRUE	TRUE	TRUE
chr1	74791516	74804179	+	gene_id ENSMUSG00000026167.14; gene_type protein_coding; gene_status KNOWN; gene_name Wnt10a; level 2; havana_gene OTTMUSG00000020879.2;	1	487	TRUE	FALSE	FALSE	FALSE	FALSE	FALSE	TRUE	TRUE	TRUE	TRUE	TRUE	TRUE	TRUE
chr1	74854934	74857732	+	gene_id ENSMUSG00000090071.4; gene_type protein_coding; gene_status KNOWN; gene_name Cdk5r2; level 2; havana_gene OTTMUSG00000034759.2;	1	488	TRUE	FALSE	FALSE	FALSE	FALSE	FALSE	FALSE	TRUE	TRUE	TRUE	TRUE	TRUE	TRUE
chr1	74881509	74885419	-	gene_id ENSMUSG00000055197.4; gene_type protein_coding; gene_status KNOWN; gene_name Fev; level 2; havana_gene OTTMUSG00000034755.1;	1	489	TRUE	TRUE	FALSE	TRUE	FALSE	TRUE	FALSE	TRUE	TRUE	TRUE	TRUE	TRUE	TRUE
chr1	74889934	74893143	-	gene_id ENSMUSG00000006546.3; gene_type protein_coding; gene_status KNOWN; gene_name Cryba2; level 2; havana_gene OTTMUSG00000020843.3;	1	490	TRUE	FALSE	FALSE	FALSE	FALSE	FALSE	TRUE	TRUE	TRUE	TRUE	TRUE	TRUE	TRUE
chr1	74902071	74935599	-	gene_id ENSMUSG00000047021.14; gene_type protein_coding; gene_status KNOWN; gene_name Ccdc108; level 2; havana_gene OTTMUSG00000026700.2;	1	491	TRUE	FALSE	FALSE	FALSE	FALSE	TRUE	FALSE	FALSE	TRUE	FALSE	FALSE	TRUE	TRUE
chr1	74945315	74951672	-	gene_id ENSMUSG00000006538.10; gene_type protein_coding; gene_status KNOWN; gene_name Ihh; level 2; havana_gene OTTMUSG00000048255.1;	1	492	TRUE	FALSE	FALSE	FALSE	FALSE	FALSE	TRUE	TRUE	TRUE	TRUE	TRUE	TRUE	TRUE
chr1	74967139	75125200	-	gene_id ENSMUSG00000026162.7; gene_type protein_coding; gene_status KNOWN; gene_name Nhej1; level 2; havana_gene OTTMUSG00000021757.2;	1	493	FALSE	FALSE	FALSE	FALSE	FALSE	FALSE	TRUE	TRUE	FALSE	FALSE	FALSE	FALSE	FALSE
chr1	75125541	75133890	-	gene_id ENSMUSG00000026205.8; gene_type protein_coding; gene_status KNOWN; gene_name Slc23a3; level 2; havana_gene OTTMUSG00000048447.1;	1	494	TRUE	FALSE	FALSE	FALSE	FALSE	FALSE	FALSE	FALSE	FALSE	FALSE	FALSE	FALSE	TRUE
chr1	75134554	75142711	-	gene_id ENSMUSG00000033159.14; gene_type protein_coding; gene_status KNOWN; gene_name Cnppd1; level 2; havana_gene OTTMUSG00000048448.2;	1	495	FALSE	FALSE	FALSE	FALSE	FALSE	FALSE	FALSE	FALSE	TRUE	TRUE	FALSE	FALSE	TRUE
chr1	75142778	75147913	+	gene_id ENSMUSG00000049339.16; gene_type protein_coding; gene_status KNOWN; gene_name Fam134a; level 2; havana_gene OTTMUSG00000048449.3;	2	495496	FALSE	FALSE	FALSE	FALSE	FALSE	FALSE	FALSE	FALSE	TRUE	TRUE	FALSE	FALSE	TRUE
chr1	75168646	75171629	+	gene_id ENSMUSG00000026197.12; gene_type protein_coding; gene_status KNOWN; gene_name Zfand2b; level 2; havana_gene OTTMUSG00000034818.3;	1	497	FALSE	FALSE	FALSE	FALSE	FALSE	FALSE	FALSE	FALSE	FALSE	FALSE	FALSE	FALSE	TRUE
chr1	75171717	75180392	-	gene_id ENSMUSG00000026198.15; gene_type protein_coding; gene_status KNOWN; gene_name Abcb6; level 2; havana_gene OTTMUSG00000034720.3;	2	498499	FALSE	FALSE	FALSE	FALSE	FALSE	FALSE	TRUE	TRUE	FALSE	FALSE	FALSE	FALSE	FALSE
chr1	75180860	75192196	-	gene_id ENSMUSG00000033124.15; gene_type protein_coding; gene_status KNOWN; gene_name Atg9a; level 2; havana_gene OTTMUSG00000048480.3;	2	500501	FALSE	FALSE	FALSE	FALSE	FALSE	FALSE	FALSE	FALSE	FALSE	FALSE	FALSE	FALSE	TRUE
chr1	75192151	75199387	+	gene_id ENSMUSG00000026199.17; gene_type protein_coding; gene_status KNOWN; gene_name Ankzf1; level 2; havana_gene OTTMUSG00000021565.3;	1	501	FALSE	FALSE	FALSE	FALSE	FALSE	FALSE	FALSE	FALSE	FALSE	FALSE	FALSE	FALSE	TRUE
chr1	75198236	75210813	-	gene_id ENSMUSG00000026200.13; gene_type protein_coding; gene_status KNOWN; gene_name Glb1l; level 2; tag ncRNA_host; havana_gene OTTMUSG00000021564.4;	1	502	FALSE	FALSE	FALSE	FALSE	FALSE	FALSE	FALSE	FALSE	FALSE	FALSE	FALSE	FALSE	TRUE
chr1	75210838	75215606	+	gene_id ENSMUSG00000026201.12; gene_type protein_coding; gene_status KNOWN; gene_name Stk16; level 2; havana_gene OTTMUSG00000029626.4;	1	502	FALSE	FALSE	FALSE	FALSE	FALSE	TRUE	FALSE	FALSE	FALSE	FALSE	FALSE	FALSE	TRUE
chr1	75214228	75219865	-	gene_id ENSMUSG00000026202.13; gene_type protein_coding; gene_status KNOWN; gene_name Tuba4a; level 1; havana_gene OTTMUSG00000048543.3;	1	503	TRUE	FALSE	FALSE	FALSE	FALSE	FALSE	TRUE	FALSE	TRUE	TRUE	FALSE	TRUE	TRUE
chr1	75220095	75232102	-	gene_id ENSMUSG00000096094.2; gene_type protein_coding; gene_status KNOWN; gene_name A630095N17Rik; level 2; havana_gene OTTMUSG00000048574.2;	2	504505	TRUE	FALSE	FALSE	FALSE	FALSE	FALSE	FALSE	FALSE	FALSE	FALSE	FALSE	FALSE	FALSE
chr1	75236406	75245692	+	gene_id ENSMUSG00000026203.16; gene_type protein_coding; gene_status KNOWN; gene_name Dnajb2; level 2; havana_gene OTTMUSG00000048595.2;	1	506	FALSE	FALSE	FALSE	FALSE	FALSE	FALSE	TRUE	FALSE	FALSE	FALSE	FALSE	FALSE	TRUE
chr1	75247027	75264502	-	gene_id ENSMUSG00000026204.15; gene_type protein_coding; gene_status KNOWN; gene_name Ptprn; level 2; havana_gene OTTMUSG00000048596.2;	1	507	TRUE	FALSE	FALSE	FALSE	FALSE	TRUE	FALSE	TRUE	TRUE	TRUE	FALSE	TRUE	TRUE
chr1	75272199	75278415	-	gene_id ENSMUSG00000033061.15; gene_type protein_coding; gene_status KNOWN; gene_name Resp18; level 2; havana_gene OTTMUSG00000024507.2;	1	508	TRUE	FALSE	FALSE	FALSE	FALSE	FALSE	FALSE	TRUE	TRUE	FALSE	TRUE	TRUE	TRUE
chr1	75307896	75317990	-	gene_id ENSMUSG00000026209.15; gene_type protein_coding; gene_status KNOWN; gene_name Dnpep; level 2; havana_gene OTTMUSG00000048821.2;	1	509	FALSE	FALSE	FALSE	FALSE	FALSE	FALSE	FALSE	FALSE	FALSE	FALSE	FALSE	FALSE	TRUE
chr1	75360329	75368579	+	gene_id ENSMUSG00000026208.9; gene_type protein_coding; gene_status KNOWN; gene_name Des; level 2; havana_gene OTTMUSG00000019416.1;	1	510	TRUE	FALSE	FALSE	FALSE	FALSE	FALSE	TRUE	TRUE	TRUE	TRUE	TRUE	TRUE	TRUE
chr1	75375297	75432320	+	gene_id ENSMUSG00000026207.16; gene_type protein_coding; gene_status KNOWN; gene_name Speg; level 1; havana_gene OTTMUSG00000019414.7;	4	511512513514	TRUE	FALSE	FALSE	FALSE	FALSE	FALSE	TRUE	TRUE	TRUE	TRUE	FALSE	FALSE	TRUE
chr1	75435930	75443179	+	gene_id ENSMUSG00000033021.16; gene_type protein_coding; gene_status KNOWN; gene_name Gmppa; level 2; havana_gene OTTMUSG00000019424.11;	1	515	FALSE	FALSE	FALSE	FALSE	FALSE	FALSE	TRUE	FALSE	FALSE	FALSE	FALSE	FALSE	TRUE
chr1	75450436	75474343	+	gene_id ENSMUSG00000033007.15; gene_type protein_coding; gene_status KNOWN; gene_name Asic4; level 2; havana_gene OTTMUSG00000019418.2;	1	516	TRUE	FALSE	FALSE	FALSE	FALSE	FALSE	FALSE	FALSE	TRUE	TRUE	FALSE	FALSE	TRUE
chr1	75474569	75479307	-	gene_id ENSMUSG00000032997.16; gene_type protein_coding; gene_status KNOWN; gene_name Chpf; level 2; havana_gene OTTMUSG00000019412.3;	1	517	TRUE	FALSE	FALSE	FALSE	FALSE	FALSE	FALSE	FALSE	FALSE	FALSE	FALSE	FALSE	TRUE
chr1	75479310	75506452	-	gene_id ENSMUSG00000026211.17; gene_type protein_coding; gene_status KNOWN; gene_name Obsl1; level 2; havana_gene OTTMUSG00000016912.6;	2	518519	TRUE	FALSE	FALSE	FALSE	FALSE	FALSE	FALSE	TRUE	FALSE	TRUE	FALSE	FALSE	TRUE
chr1	75479532	75485705	+	gene_id ENSMUSG00000051703.14; gene_type protein_coding; gene_status KNOWN; gene_name Tmem198; level 2; havana_gene OTTMUSG00000019413.5;	1	517	TRUE	FALSE	FALSE	FALSE	FALSE	FALSE	FALSE	TRUE	FALSE	FALSE	FALSE	FALSE	TRUE
chr1	75507077	75510366	+	gene_id ENSMUSG00000032968.4; gene_type protein_coding; gene_status KNOWN; gene_name Inha; level 2; havana_gene OTTMUSG00000019422.1;	1	519	TRUE	FALSE	FALSE	FALSE	FALSE	FALSE	FALSE	TRUE	FALSE	TRUE	FALSE	FALSE	TRUE
chr1	75521529	75537335	+	gene_id ENSMUSG00000026213.15; gene_type protein_coding; gene_status KNOWN; gene_name Stk11ip; level 2; havana_gene OTTMUSG00000019423.3;	1	520	FALSE	FALSE	FALSE	FALSE	FALSE	FALSE	FALSE	FALSE	FALSE	FALSE	FALSE	FALSE	TRUE
chr1	75546266	75562172	+	gene_id ENSMUSG00000006576.16; gene_type protein_coding; gene_status KNOWN; gene_name Slc4a3; level 2; havana_gene OTTMUSG00000019426.21;	2	521522	TRUE	FALSE	FALSE	FALSE	FALSE	FALSE	FALSE	FALSE	FALSE	FALSE	FALSE	TRUE	TRUE
chr1	77367185	77515088	-	gene_id ENSMUSG00000026235.14; gene_type protein_coding; gene_status KNOWN; gene_name Epha4; level 2; tag ncRNA_host; havana_gene OTTMUSG00000047778.2;	2	523524	FALSE	FALSE	FALSE	FALSE	FALSE	FALSE	FALSE	TRUE	TRUE	TRUE	TRUE	TRUE	TRUE
chr1	78101267	78197134	-	gene_id ENSMUSG00000004872.15; gene_type protein_coding; gene_status KNOWN; gene_name Pax3; level 2; havana_gene OTTMUSG00000037633.1;	1	525	TRUE	TRUE	FALSE	TRUE	FALSE	TRUE	TRUE	TRUE	TRUE	TRUE	TRUE	TRUE	TRUE
chr1	78310345	78420289	+	gene_id ENSMUSG00000032908.9; gene_type protein_coding; gene_status KNOWN; gene_name Sgpp2; level 2; havana_gene OTTMUSG00000047786.1;	1	526	TRUE	FALSE	FALSE	FALSE	FALSE	FALSE	FALSE	FALSE	TRUE	TRUE	TRUE	TRUE	TRUE
chr1	78417975	78488897	-	gene_id ENSMUSG00000026245.16; gene_type protein_coding; gene_status KNOWN; gene_name Farsb; level 2; havana_gene OTTMUSG00000047790.2;	1	527	FALSE	FALSE	FALSE	FALSE	FALSE	FALSE	FALSE	FALSE	FALSE	FALSE	FALSE	FALSE	TRUE
chr1	78497026	78512158	-	gene_id ENSMUSG00000090486.2; gene_type protein_coding; gene_status KNOWN; gene_name BC035947; level 1; havana_gene OTTMUSG00000047793.1;	1	528	TRUE	FALSE	FALSE	FALSE	FALSE	FALSE	FALSE	FALSE	TRUE	TRUE	FALSE	FALSE	FALSE
chr1	78510991	78538173	+	gene_id ENSMUSG00000012187.13; gene_type protein_coding; gene_status KNOWN; gene_name Mogat1; level 2; havana_gene OTTMUSG00000022263.2;	1	528	TRUE	FALSE	FALSE	FALSE	FALSE	FALSE	FALSE	FALSE	TRUE	TRUE	TRUE	TRUE	TRUE
chr1	78657825	78707743	+	gene_id ENSMUSG00000032883.15; gene_type protein_coding; gene_status KNOWN; gene_name Acsl3; level 2; havana_gene OTTMUSG00000033118.5;	2	529530	FALSE	FALSE	FALSE	FALSE	FALSE	FALSE	FALSE	FALSE	FALSE	FALSE	FALSE	FALSE	TRUE
chr1	78658038	78671512	+	gene_id ENSMUSG00000079470.8; gene_type protein_coding; gene_status KNOWN; gene_name Utp14b; level 2; havana_gene OTTMUSG00000033117.2;	1	529	FALSE	FALSE	FALSE	FALSE	FALSE	FALSE	FALSE	TRUE	FALSE	FALSE	FALSE	FALSE	TRUE
chr1	78816758	78820028	+	gene_id ENSMUSG00000047330.8; gene_type protein_coding; gene_status KNOWN; gene_name Kcne4; level 2; havana_gene OTTMUSG00000047860.1;	1	531	FALSE	FALSE	FALSE	FALSE	FALSE	FALSE	FALSE	FALSE	FALSE	FALSE	FALSE	FALSE	TRUE
chr1	79434669	79440120	-	gene_id ENSMUSG00000050711.7; gene_type protein_coding; gene_status KNOWN; gene_name Scg2; level 2; havana_gene OTTMUSG00000047863.1;	1	532	TRUE	FALSE	FALSE	FALSE	FALSE	FALSE	FALSE	TRUE	FALSE	FALSE	FALSE	FALSE	TRUE
chr1	79606876	79671972	-	gene_id ENSMUSG00000054702.14; gene_type protein_coding; gene_status KNOWN; gene_name Ap1s3; level 2; havana_gene OTTMUSG00000034766.1;	1	533	TRUE	FALSE	FALSE	FALSE	FALSE	FALSE	TRUE	FALSE	TRUE	FALSE	TRUE	TRUE	TRUE
chr1	79702262	79776143	-	gene_id ENSMUSG00000073643.11; gene_type protein_coding; gene_status KNOWN; gene_name Wdfy1; level 2; havana_gene OTTMUSG00000021445.6;	2	534535	FALSE	FALSE	FALSE	FALSE	FALSE	FALSE	FALSE	FALSE	FALSE	FALSE	FALSE	TRUE	TRUE
chr1	79776018	79781445	+	gene_id ENSMUSG00000026248.9; gene_type protein_coding; gene_status KNOWN; gene_name Mrpl44; level 2; havana_gene OTTMUSG00000047890.1;	1	535	FALSE	FALSE	FALSE	FALSE	FALSE	FALSE	TRUE	FALSE	FALSE	FALSE	FALSE	FALSE	TRUE
chr1	79794197	79861180	-	gene_id ENSMUSG00000026249.10; gene_type protein_coding; gene_status KNOWN; gene_name Serpine2; level 2; havana_gene OTTMUSG00000021751.3;	3	536537538	TRUE	FALSE	FALSE	FALSE	FALSE	FALSE	FALSE	TRUE	TRUE	TRUE	TRUE	TRUE	TRUE
chr1	80198706	80218473	-	gene_id ENSMUSG00000043230.2; gene_type protein_coding; gene_status KNOWN; gene_name Fam124b; level 2; havana_gene OTTMUSG00000034807.1;	1	539	FALSE	FALSE	FALSE	FALSE	FALSE	FALSE	FALSE	FALSE	FALSE	FALSE	FALSE	FALSE	TRUE
chr1	80264923	80340480	-	gene_id ENSMUSG00000004364.14; gene_type protein_coding; gene_status KNOWN; gene_name Cul3; level 1; havana_gene OTTMUSG00000035349.2;	2	540541	FALSE	FALSE	FALSE	FALSE	FALSE	FALSE	TRUE	TRUE	FALSE	FALSE	FALSE	FALSE	FALSE
chr1	80501073	80758527	-	gene_id ENSMUSG00000038608.15; gene_type protein_coding; gene_status KNOWN; gene_name Dock10; level 1; havana_gene OTTMUSG00000047903.2;	5	542543544545546	TRUE	FALSE	FALSE	FALSE	FALSE	FALSE	FALSE	TRUE	FALSE	FALSE	FALSE	TRUE	TRUE
chr1	81076950	81341764	+	gene_id ENSMUSG00000054976.14; gene_type protein_coding; gene_status KNOWN; gene_name Nyap2; level 2; havana_gene OTTMUSG00000026706.2;	1	547	TRUE	FALSE	FALSE	FALSE	FALSE	FALSE	FALSE	TRUE	FALSE	FALSE	FALSE	FALSE	TRUE
chr1	82233101	82291416	-	gene_id ENSMUSG00000055980.2; gene_type protein_coding; gene_status KNOWN; gene_name Irs1; level 2; havana_gene OTTMUSG00000016464.3;	1	549	FALSE	FALSE	FALSE	FALSE	FALSE	FALSE	TRUE	TRUE	TRUE	TRUE	FALSE	TRUE	TRUE
chr1	82233112	82235933	+	gene_id ENSMUSG00000022591.5; gene_type protein_coding; gene_status KNOWN; gene_name Gm9747; level 3;	1	548	FALSE	FALSE	FALSE	FALSE	FALSE	FALSE	FALSE	FALSE	FALSE	FALSE	FALSE	FALSE	FALSE
chr1	82316452	82445366	+	gene_id ENSMUSG00000026142.15; gene_type protein_coding; gene_status KNOWN; gene_name Rhbdd1; level 2; havana_gene OTTMUSG00000021465.3;	2	550551	FALSE	FALSE	FALSE	FALSE	FALSE	FALSE	FALSE	TRUE	FALSE	FALSE	FALSE	FALSE	FALSE
chr1	82448423	82586849	-	gene_id ENSMUSG00000067158.9; gene_type protein_coding; gene_status KNOWN; gene_name Col4a4; level 2; havana_gene OTTMUSG00000021695.2;	1	552	TRUE	FALSE	FALSE	FALSE	FALSE	FALSE	TRUE	TRUE	TRUE	TRUE	TRUE	FALSE	TRUE
chr1	82586921	82722059	+	gene_id ENSMUSG00000079465.8; gene_type protein_coding; gene_status KNOWN; gene_name Col4a3; level 2; tag ncRNA_host; havana_gene OTTMUSG00000021696.2;	2	552553	TRUE	FALSE	FALSE	FALSE	FALSE	FALSE	TRUE	TRUE	TRUE	TRUE	TRUE	FALSE	TRUE
chr1	82724890	82752394	+	gene_id ENSMUSG00000026150.14; gene_type protein_coding; gene_status KNOWN; gene_name Mff; level 2; havana_gene OTTMUSG00000034764.4;	3	554555556	FALSE	FALSE	FALSE	FALSE	FALSE	FALSE	FALSE	TRUE	FALSE	FALSE	FALSE	TRUE	FALSE
chr1	82756649	82768461	-	gene_id ENSMUSG00000026149.2; gene_type protein_coding; gene_status KNOWN; gene_name Tm4sf20; level 2; havana_gene OTTMUSG00000022140.1;	1	557	FALSE	FALSE	FALSE	FALSE	FALSE	FALSE	TRUE	FALSE	FALSE	FALSE	FALSE	FALSE	TRUE
chr1	82839483	82901182	+	gene_id ENSMUSG00000026159.13; gene_type protein_coding; gene_status KNOWN; gene_name Agfg1; level 2; havana_gene OTTMUSG00000047960.2;	1	558	FALSE	FALSE	FALSE	FALSE	FALSE	FALSE	FALSE	TRUE	FALSE	FALSE	FALSE	FALSE	FALSE
chr1	83012523	83038448	-	gene_id ENSMUSG00000038496.16; gene_type protein_coding; gene_status KNOWN; gene_name Slc19a3; level 2; havana_gene OTTMUSG00000022622.2;	1	559	FALSE	FALSE	FALSE	FALSE	FALSE	FALSE	TRUE	FALSE	FALSE	FALSE	FALSE	FALSE	TRUE
chr1	83060930	83061921	+	gene_id ENSMUSG00000101315.1; gene_type protein_coding; gene_status KNOWN; gene_name Krtap28-13; level 2; havana_gene OTTMUSG00000044999.1;	1	560	FALSE	FALSE	FALSE	FALSE	FALSE	FALSE	FALSE	FALSE	FALSE	FALSE	FALSE	FALSE	FALSE
chr1	83116766	83119167	+	gene_id ENSMUSG00000026166.14; gene_type protein_coding; gene_status KNOWN; gene_name Ccl20; level 1; havana_gene OTTMUSG00000016631.2;	1	561	FALSE	FALSE	FALSE	FALSE	FALSE	FALSE	FALSE	FALSE	FALSE	FALSE	FALSE	FALSE	TRUE
chr1	83159752	83210574	+	gene_id ENSMUSG00000053161.16; gene_type protein_coding; gene_status KNOWN; gene_name Daw1; level 1; havana_gene OTTMUSG00000022978.4;	1	562	FALSE	FALSE	FALSE	FALSE	FALSE	FALSE	FALSE	TRUE	FALSE	FALSE	FALSE	FALSE	TRUE
chr1	83254139	83408200	-	gene_id ENSMUSG00000026163.17; gene_type protein_coding; gene_status KNOWN; gene_name Sphkap; level 2; havana_gene OTTMUSG00000030288.4;	2	563564	TRUE	FALSE	FALSE	FALSE	FALSE	FALSE	FALSE	FALSE	TRUE	TRUE	FALSE	TRUE	TRUE
chr1	84036296	84364180	-	gene_id ENSMUSG00000045658.16; gene_type protein_coding; gene_status KNOWN; gene_name Pid1; level 2; tag ncRNA_host; havana_gene OTTMUSG00000040068.2;	4	565566567568	TRUE	FALSE	FALSE	FALSE	FALSE	FALSE	FALSE	TRUE	FALSE	FALSE	FALSE	TRUE	TRUE
chr1	84369839	84696221	-	gene_id ENSMUSG00000036766.12; gene_type protein_coding; gene_status KNOWN; gene_name Dner; level 2; havana_gene OTTMUSG00000048002.2;	3	569570571	TRUE	FALSE	FALSE	FALSE	FALSE	FALSE	FALSE	TRUE	TRUE	TRUE	TRUE	FALSE	TRUE
chr1	84721189	84840516	-	gene_id ENSMUSG00000026219.14; gene_type protein_coding; gene_status KNOWN; gene_name Trip12; level 2; havana_gene OTTMUSG00000048005.2;	3	572573574	FALSE	FALSE	FALSE	FALSE	FALSE	TRUE	FALSE	TRUE	FALSE	FALSE	FALSE	FALSE	FALSE
chr1	84839841	84900487	+	gene_id ENSMUSG00000073633.9; gene_type protein_coding; gene_status KNOWN; gene_name Fbxo36; level 2; havana_gene OTTMUSG00000021470.1;	1	574	FALSE	FALSE	FALSE	FALSE	FALSE	FALSE	FALSE	FALSE	FALSE	FALSE	FALSE	FALSE	FALSE
chr1	84905898	84935134	-	gene_id ENSMUSG00000026220.6; gene_type protein_coding; gene_status KNOWN; gene_name Slc16a14; level 2; havana_gene OTTMUSG00000048008.3;	1	575	TRUE	FALSE	FALSE	FALSE	FALSE	FALSE	FALSE	FALSE	TRUE	TRUE	TRUE	TRUE	TRUE
chr1	84992690	85270566	-	gene_id ENSMUSG00000052477.15; gene_type protein_coding; gene_status KNOWN; gene_name C130026I21Rik; level 2; havana_gene OTTMUSG00000029174.13;	3	578579580	FALSE	FALSE	FALSE	FALSE	FALSE	FALSE	FALSE	FALSE	FALSE	FALSE	FALSE	FALSE	TRUE
chr1	85083069	85109853	-	gene_id ENSMUSG00000089844.7; gene_type protein_coding; gene_status KNOWN; gene_name A530032D15Rik; level 2; havana_gene OTTMUSG00000029176.35;	1	577	FALSE	FALSE	FALSE	FALSE	FALSE	FALSE	FALSE	FALSE	FALSE	FALSE	FALSE	FALSE	TRUE
chr1	85100164	85100535	+	gene_id ENSMUSG00000073631.1; gene_type protein_coding; gene_status KNOWN; gene_name Gm10553; level 3;	1	576	FALSE	FALSE	FALSE	FALSE	FALSE	FALSE	FALSE	FALSE	FALSE	FALSE	FALSE	FALSE	FALSE
chr1	85575676	85577295	+	gene_id ENSMUSG00000094127.1; gene_type protein_coding; gene_status KNOWN; gene_name G530012D18Rik; level 3;	1	581	FALSE	FALSE	FALSE	FALSE	FALSE	FALSE	FALSE	FALSE	FALSE	FALSE	FALSE	FALSE	FALSE
chr1	85576899	85598817	-	gene_id ENSMUSG00000070034.13; gene_type protein_coding; gene_status KNOWN; gene_name Sp110; level 1; havana_gene OTTMUSG00000024589.3;	1	582	FALSE	TRUE	FALSE	TRUE	FALSE	FALSE	FALSE	FALSE	FALSE	FALSE	TRUE	FALSE	TRUE
chr1	85600378	85645037	+	gene_id ENSMUSG00000070031.11; gene_type protein_coding; gene_status KNOWN; gene_name Sp140; level 2; havana_gene OTTMUSG00000030222.3;	3	582583584	FALSE	TRUE	FALSE	TRUE	FALSE	FALSE	FALSE	FALSE	FALSE	FALSE	FALSE	FALSE	TRUE
chr1	85649988	85709998	+	gene_id ENSMUSG00000026222.16; gene_type protein_coding; gene_status KNOWN; gene_name Sp100; level 1; tag ncRNA_host; havana_gene OTTMUSG00000030061.3;	3	585586587	FALSE	TRUE	FALSE	TRUE	FALSE	FALSE	FALSE	FALSE	FALSE	FALSE	FALSE	FALSE	TRUE
chr1	85717083	85778643	-	gene_id ENSMUSG00000052760.15; gene_type protein_coding; gene_status KNOWN; gene_name A630001G21Rik; level 2; havana_gene OTTMUSG00000034229.2;	2	588589	FALSE	FALSE	FALSE	FALSE	FALSE	FALSE	FALSE	FALSE	FALSE	FALSE	FALSE	FALSE	FALSE
chr1	85793441	85851576	+	gene_id ENSMUSG00000036707.16; gene_type protein_coding; gene_status KNOWN; gene_name Cab39; level 2; havana_gene OTTMUSG00000021589.10;	1	590	FALSE	FALSE	FALSE	FALSE	FALSE	FALSE	FALSE	FALSE	FALSE	FALSE	FALSE	FALSE	FALSE
chr1	85894281	85908675	+	gene_id ENSMUSG00000026223.15; gene_type protein_coding; gene_status KNOWN; gene_name Itm2c; level 1; havana_gene OTTMUSG00000029979.2;	1	591	FALSE	FALSE	FALSE	FALSE	FALSE	FALSE	FALSE	TRUE	FALSE	FALSE	TRUE	FALSE	TRUE
chr1	85928483	85940624	+	gene_id ENSMUSG00000026224.11; gene_type protein_coding; gene_status KNOWN; gene_name 4933407L21Rik; level 2; havana_gene OTTMUSG00000033909.2;	1	592	FALSE	FALSE	FALSE	FALSE	FALSE	FALSE	FALSE	FALSE	FALSE	FALSE	FALSE	FALSE	FALSE
chr1	85938318	85961007	-	gene_id ENSMUSG00000049608.8; gene_type protein_coding; gene_status KNOWN; gene_name Gpr55; level 2; havana_gene OTTMUSG00000048041.1;	1	593	FALSE	FALSE	FALSE	FALSE	FALSE	FALSE	FALSE	TRUE	FALSE	FALSE	TRUE	FALSE	TRUE
chr1	86016816	86029958	+	gene_id ENSMUSG00000026226.15; gene_type protein_coding; gene_status KNOWN; gene_name Spata3; level 2; havana_gene OTTMUSG00000026756.3;	1	594	TRUE	FALSE	FALSE	FALSE	FALSE	FALSE	FALSE	FALSE	TRUE	FALSE	FALSE	TRUE	TRUE
chr1	86045863	86055456	+	gene_id ENSMUSG00000026227.11; gene_type protein_coding; gene_status KNOWN; gene_name 2810459M11Rik; level 2; havana_gene OTTMUSG00000022123.2;	1	595	TRUE	FALSE	FALSE	FALSE	FALSE	FALSE	FALSE	FALSE	FALSE	FALSE	FALSE	TRUE	TRUE
chr1	86064387	86139151	+	gene_id ENSMUSG00000026229.17; gene_type protein_coding; gene_status KNOWN; gene_name Psmd1; level 2; tag ncRNA_host; havana_gene OTTMUSG00000033949.3;	1	596	FALSE	FALSE	FALSE	FALSE	FALSE	FALSE	FALSE	FALSE	FALSE	FALSE	FALSE	FALSE	FALSE
chr1	86099026	86111970	-	gene_id ENSMUSG00000026228.6; gene_type protein_coding; gene_status KNOWN; gene_name Htr2b; level 2; havana_gene OTTMUSG00000033955.2;	1	597	FALSE	FALSE	FALSE	FALSE	FALSE	FALSE	FALSE	TRUE	FALSE	FALSE	FALSE	FALSE	FALSE
chr1	86154780	86278284	+	gene_id ENSMUSG00000062590.13; gene_type protein_coding; gene_status KNOWN; gene_name Armc9; level 1; havana_gene OTTMUSG00000033936.7;	3	598599600	FALSE	FALSE	FALSE	FALSE	FALSE	FALSE	FALSE	FALSE	FALSE	FALSE	FALSE	FALSE	TRUE
chr1	86302832	86307305	+	gene_id ENSMUSG00000079445.3; gene_type protein_coding; gene_status KNOWN; gene_name B3gnt7; level 2; havana_gene OTTMUSG00000048090.2;	1	601	TRUE	FALSE	FALSE	FALSE	FALSE	FALSE	FALSE	FALSE	TRUE	TRUE	TRUE	TRUE	TRUE
chr1	86344719	86359400	-	gene_id ENSMUSG00000026234.12; gene_type protein_coding; gene_status KNOWN; gene_name Ncl; level 2; tag ncRNA_host; havana_gene OTTMUSG00000048094.2;	1	602	FALSE	FALSE	FALSE	FALSE	FALSE	FALSE	FALSE	TRUE	FALSE	FALSE	TRUE	FALSE	TRUE
chr1	86386242	86388162	-	gene_id ENSMUSG00000026237.3; gene_type protein_coding; gene_status KNOWN; gene_name Nmur1; level 2; havana_gene OTTMUSG00000022669.1;	1	603	TRUE	FALSE	FALSE	FALSE	FALSE	FALSE	FALSE	FALSE	FALSE	FALSE	TRUE	FALSE	TRUE
chr1	86426329	86428052	+	gene_id ENSMUSG00000036574.5; gene_type protein_coding; gene_status KNOWN; gene_name 1700019O17Rik; level 2; havana_gene OTTMUSG00000042357.1;	1	604	FALSE	FALSE	FALSE	FALSE	FALSE	FALSE	FALSE	FALSE	FALSE	FALSE	FALSE	FALSE	TRUE
chr1	86526726	86530712	+	gene_id ENSMUSG00000026238.14; gene_type protein_coding; gene_status KNOWN; gene_name Ptma; level 1; havana_gene OTTMUSG00000048097.2;	1	605	FALSE	FALSE	FALSE	FALSE	FALSE	FALSE	FALSE	FALSE	FALSE	FALSE	FALSE	FALSE	FALSE
chr1	86542994	86582629	-	gene_id ENSMUSG00000026239.14; gene_type protein_coding; gene_status KNOWN; gene_name Pde6d; level 1; havana_gene OTTMUSG00000021876.4;	1	606	FALSE	FALSE	FALSE	FALSE	FALSE	FALSE	TRUE	FALSE	FALSE	FALSE	FALSE	FALSE	TRUE
chr1	86582904	86609375	+	gene_id ENSMUSG00000026240.12; gene_type protein_coding; gene_status KNOWN; gene_name Cops7b; level 1; havana_gene OTTMUSG00000027307.4;	2	606607	FALSE	FALSE	FALSE	FALSE	FALSE	FALSE	FALSE	FALSE	FALSE	FALSE	FALSE	FALSE	TRUE
chr1	86666291	86670571	-	gene_id ENSMUSG00000026241.5; gene_type protein_coding; gene_status KNOWN; gene_name Nppc; level 2; havana_gene OTTMUSG00000048101.1;	1	608	TRUE	FALSE	FALSE	FALSE	FALSE	FALSE	FALSE	TRUE	TRUE	TRUE	TRUE	TRUE	TRUE
chr1	86703808	87050095	+	gene_id ENSMUSG00000053333.15; gene_type protein_coding; gene_status KNOWN; gene_name Dis3l2; level 2; havana_gene OTTMUSG00000048134.1;	1	609	FALSE	FALSE	FALSE	FALSE	FALSE	FALSE	TRUE	TRUE	FALSE	FALSE	FALSE	FALSE	TRUE
chr1	87086694	87089928	-	gene_id ENSMUSG00000026246.12; gene_type protein_coding; gene_status KNOWN; gene_name Alppl2; level 2; havana_gene OTTMUSG00000048152.1;	1	610	FALSE	FALSE	FALSE	FALSE	FALSE	FALSE	FALSE	FALSE	FALSE	FALSE	FALSE	FALSE	TRUE
chr1	87098002	87101606	-	gene_id ENSMUSG00000079440.2; gene_type protein_coding; gene_status KNOWN; gene_name Alpi; level 2; havana_gene OTTMUSG00000048153.1;	1	611	TRUE	FALSE	FALSE	FALSE	FALSE	FALSE	FALSE	FALSE	FALSE	FALSE	FALSE	FALSE	TRUE
chr1	87124973	87127912	+	gene_id ENSMUSG00000036500.4; gene_type protein_coding; gene_status KNOWN; gene_name Akp3; level 2; havana_gene OTTMUSG00000048155.2;	1	612	TRUE	FALSE	FALSE	FALSE	FALSE	FALSE	FALSE	TRUE	TRUE	FALSE	FALSE	TRUE	TRUE
chr1	87147655	87156521	-	gene_id ENSMUSG00000026247.13; gene_type protein_coding; gene_status KNOWN; gene_name Ecel1; level 2; havana_gene OTTMUSG00000034823.1;	1	613	TRUE	FALSE	FALSE	FALSE	FALSE	FALSE	TRUE	FALSE	TRUE	TRUE	TRUE	TRUE	TRUE
chr1	87183313	87188405	+	gene_id ENSMUSG00000036480.9; gene_type protein_coding; gene_status KNOWN; gene_name Prss56; level 2; havana_gene OTTMUSG00000033560.2;	1	614	TRUE	FALSE	FALSE	FALSE	FALSE	FALSE	TRUE	TRUE	FALSE	FALSE	FALSE	TRUE	TRUE
chr1	87190607	87200070	+	gene_id ENSMUSG00000026251.13; gene_type protein_coding; gene_status KNOWN; gene_name Chrnd; level 2; havana_gene OTTMUSG00000048192.1;	1	615	TRUE	FALSE	FALSE	FALSE	FALSE	FALSE	TRUE	TRUE	FALSE	FALSE	FALSE	FALSE	TRUE
chr1	87204657	87212694	+	gene_id ENSMUSG00000026253.14; gene_type protein_coding; gene_status KNOWN; gene_name Chrng; level 2; havana_gene OTTMUSG00000048193.2;	1	616	TRUE	FALSE	FALSE	FALSE	FALSE	FALSE	TRUE	FALSE	TRUE	FALSE	FALSE	FALSE	TRUE
chr1	87213914	87240488	+	gene_id ENSMUSG00000026254.17; gene_type protein_coding; gene_status KNOWN; gene_name Eif4e2; level 2; havana_gene OTTMUSG00000021766.3;	1	617	FALSE	FALSE	FALSE	FALSE	FALSE	FALSE	FALSE	TRUE	FALSE	FALSE	FALSE	FALSE	TRUE
chr1	87264363	87310839	+	gene_id ENSMUSG00000026255.15; gene_type protein_coding; gene_status KNOWN; gene_name Efhd1; level 2; havana_gene OTTMUSG00000029545.1;	1	618	TRUE	FALSE	FALSE	FALSE	FALSE	FALSE	FALSE	TRUE	TRUE	TRUE	TRUE	TRUE	TRUE
chr1	87326998	87450796	+	gene_id ENSMUSG00000048000.15; gene_type protein_coding; gene_status KNOWN; gene_name Gigyf2; level 1; havana_gene OTTMUSG00000037064.6;	5	619620621624625	FALSE	FALSE	FALSE	FALSE	FALSE	FALSE	TRUE	TRUE	FALSE	FALSE	FALSE	FALSE	FALSE
chr1	87386363	87394729	-	gene_id ENSMUSG00000079436.3; gene_type protein_coding; gene_status KNOWN; gene_name Kcnj13; level 2; havana_gene OTTMUSG00000037066.2;	2	622623	FALSE	FALSE	FALSE	FALSE	FALSE	FALSE	TRUE	FALSE	FALSE	FALSE	FALSE	FALSE	FALSE
chr1	87470271	87475482	+	gene_id ENSMUSG00000026258.5; gene_type protein_coding; gene_status KNOWN; gene_name 3110079O15Rik; level 2; havana_gene OTTMUSG00000048194.1;	1	626	TRUE	FALSE	FALSE	FALSE	FALSE	FALSE	FALSE	TRUE	FALSE	FALSE	FALSE	TRUE	TRUE
chr1	87476834	87573870	-	gene_id ENSMUSG00000026259.14; gene_type protein_coding; gene_status KNOWN; gene_name Ngef; level 2; havana_gene OTTMUSG00000036755.2;	3	627628629	TRUE	FALSE	FALSE	FALSE	FALSE	FALSE	FALSE	TRUE	TRUE	TRUE	TRUE	TRUE	TRUE
chr1	87509889	87597845	+	gene_id ENSMUSG00000079434.8; gene_type protein_coding; gene_status KNOWN; gene_name Neu2; level 2; havana_gene OTTMUSG00000036754.4;	4	628629630631	TRUE	FALSE	FALSE	FALSE	FALSE	FALSE	FALSE	TRUE	TRUE	TRUE	TRUE	FALSE	TRUE
chr1	87620312	87720507	+	gene_id ENSMUSG00000026288.14; gene_type protein_coding; gene_status KNOWN; gene_name Inpp5d; level 2; havana_gene OTTMUSG00000035865.3;	2	632633	FALSE	FALSE	FALSE	FALSE	FALSE	FALSE	FALSE	TRUE	FALSE	FALSE	FALSE	FALSE	TRUE
chr1	87755870	87792428	+	gene_id ENSMUSG00000026289.15; gene_type protein_coding; gene_status KNOWN; gene_name Atg16l1; level 2; tag ncRNA_host; havana_gene OTTMUSG00000016467.6;	1	634	FALSE	FALSE	FALSE	FALSE	FALSE	FALSE	TRUE	FALSE	FALSE	FALSE	FALSE	FALSE	TRUE
chr1	87803680	87845158	+	gene_id ENSMUSG00000056055.13; gene_type protein_coding; gene_status KNOWN; gene_name Sag; level 2; havana_gene OTTMUSG00000021826.1;	1	635	FALSE	FALSE	FALSE	FALSE	FALSE	FALSE	TRUE	FALSE	FALSE	FALSE	FALSE	FALSE	TRUE
chr1	87853287	87945180	+	gene_id ENSMUSG00000070738.10; gene_type protein_coding; gene_status KNOWN; gene_name Dgkd; level 2; havana_gene OTTMUSG00000048195.2;	4	636637638639	FALSE	FALSE	FALSE	FALSE	FALSE	FALSE	FALSE	FALSE	FALSE	FALSE	FALSE	FALSE	TRUE
chr1	87945119	88008551	-	gene_id ENSMUSG00000005501.14; gene_type protein_coding; gene_status KNOWN; gene_name Usp40; level 2; havana_gene OTTMUSG00000048199.1;	1	640	FALSE	FALSE	FALSE	FALSE	FALSE	FALSE	FALSE	FALSE	FALSE	FALSE	FALSE	FALSE	TRUE
chr1	88055388	88219004	+	gene_id ENSMUSG00000090165.8; gene_type protein_coding; gene_status KNOWN; gene_name Ugt1a10; level 2; havana_gene OTTMUSG00000020817.6;	1	641	FALSE	FALSE	FALSE	FALSE	FALSE	FALSE	FALSE	FALSE	FALSE	FALSE	FALSE	FALSE	TRUE
chr1	88070800	88218997	+	gene_id ENSMUSG00000090175.1; gene_type protein_coding; gene_status KNOWN; gene_name Ugt1a9; level 2; havana_gene OTTMUSG00000020809.1;	1	642	FALSE	FALSE	FALSE	FALSE	FALSE	FALSE	FALSE	FALSE	FALSE	FALSE	FALSE	FALSE	TRUE
chr1	88087813	88219004	+	gene_id ENSMUSG00000089675.1; gene_type protein_coding; gene_status KNOWN; gene_name Ugt1a8; level 2; havana_gene OTTMUSG00000020811.1;	1	643	TRUE	FALSE	FALSE	FALSE	FALSE	FALSE	FALSE	FALSE	FALSE	FALSE	FALSE	FALSE	TRUE
chr1	88095062	88220002	+	gene_id ENSMUSG00000090124.7; gene_type protein_coding; gene_status KNOWN; gene_name Ugt1a7c; level 2; havana_gene OTTMUSG00000020819.6;	2	644645	FALSE	FALSE	FALSE	FALSE	FALSE	FALSE	FALSE	FALSE	FALSE	FALSE	FALSE	FALSE	TRUE
chr1	88103252	88219003	+	gene_id ENSMUSG00000090145.7; gene_type protein_coding; gene_status KNOWN; gene_name Ugt1a6b; level 2; havana_gene OTTMUSG00000020822.1;	2	645646	FALSE	FALSE	FALSE	FALSE	FALSE	FALSE	FALSE	FALSE	FALSE	FALSE	FALSE	FALSE	TRUE
chr1	88134809	88218997	+	gene_id ENSMUSG00000054545.17; gene_type protein_coding; gene_status KNOWN; gene_name Ugt1a6a; level 2; havana_gene OTTMUSG00000020818.4;	2	647648	TRUE	FALSE	FALSE	FALSE	FALSE	FALSE	FALSE	FALSE	FALSE	FALSE	FALSE	FALSE	TRUE
chr1	88166012	88218997	+	gene_id ENSMUSG00000089943.1; gene_type protein_coding; gene_status KNOWN; gene_name Ugt1a5; level 2; havana_gene OTTMUSG00000020821.1;	1	649	FALSE	FALSE	FALSE	FALSE	FALSE	FALSE	FALSE	FALSE	FALSE	FALSE	FALSE	FALSE	TRUE
chr1	88200601	88218997	+	gene_id ENSMUSG00000090171.1; gene_type protein_coding; gene_status KNOWN; gene_name Ugt1a2; level 2; havana_gene OTTMUSG00000020805.1;	1	650	TRUE	FALSE	FALSE	FALSE	FALSE	FALSE	FALSE	FALSE	FALSE	FALSE	FALSE	FALSE	TRUE
chr1	88204732	88205782	-	gene_id ENSMUSG00000081984.3; gene_type protein_coding; gene_status KNOWN; gene_name Dnajb3; level 2; havana_gene OTTMUSG00000020806.1;	1	651	FALSE	FALSE	FALSE	FALSE	FALSE	FALSE	FALSE	FALSE	TRUE	TRUE	TRUE	TRUE	FALSE
chr1	88211959	88218997	+	gene_id ENSMUSG00000089960.1; gene_type protein_coding; gene_status KNOWN; gene_name Ugt1a1; level 2; havana_gene OTTMUSG00000020815.1;	1	652	FALSE	FALSE	FALSE	FALSE	FALSE	FALSE	TRUE	FALSE	TRUE	TRUE	FALSE	FALSE	TRUE
chr1	88226986	88262289	+	gene_id ENSMUSG00000079429.9; gene_type protein_coding; gene_status KNOWN; gene_name Mroh2a; level 2; havana_gene OTTMUSG00000020804.3;	2	653654	FALSE	FALSE	FALSE	FALSE	FALSE	FALSE	FALSE	FALSE	FALSE	FALSE	FALSE	FALSE	TRUE
chr1	88262471	88277633	-	gene_id ENSMUSG00000044783.16; gene_type protein_coding; gene_status KNOWN; gene_name Hjurp; level 2; havana_gene OTTMUSG00000020807.2;	2	655656	FALSE	FALSE	FALSE	FALSE	FALSE	FALSE	FALSE	FALSE	TRUE	FALSE	FALSE	TRUE	TRUE
chr1	88277661	88389293	+	gene_id ENSMUSG00000036251.16; gene_type protein_coding; gene_status KNOWN; gene_name Trpm8; level 2; havana_gene OTTMUSG00000019582.3;	3	657658659	FALSE	FALSE	FALSE	FALSE	FALSE	FALSE	FALSE	FALSE	FALSE	FALSE	TRUE	FALSE	TRUE
chr1	88406961	88426438	+	gene_id ENSMUSG00000026295.12; gene_type protein_coding; gene_status KNOWN; gene_name Spp2; level 2; havana_gene OTTMUSG00000020812.3;	1	660	FALSE	FALSE	FALSE	FALSE	FALSE	FALSE	FALSE	FALSE	FALSE	FALSE	FALSE	FALSE	TRUE
chr1	88499871	88510066	-	gene_id ENSMUSG00000062310.7; gene_type protein_coding; gene_status KNOWN; gene_name Glrp1; level 2; havana_gene OTTMUSG00000048259.1;	1	661	FALSE	FALSE	FALSE	FALSE	FALSE	FALSE	FALSE	FALSE	FALSE	FALSE	FALSE	FALSE	FALSE
chr1	88673125	88702221	-	gene_id ENSMUSG00000049866.12; gene_type protein_coding; gene_status KNOWN; gene_name Arl4c; level 2; havana_gene OTTMUSG00000028785.5;	1	662	TRUE	FALSE	FALSE	FALSE	FALSE	FALSE	FALSE	FALSE	TRUE	TRUE	TRUE	TRUE	TRUE
chr1	89070415	89155068	+	gene_id ENSMUSG00000036206.12; gene_type protein_coding; gene_status KNOWN; gene_name Sh3bp4; level 2; havana_gene OTTMUSG00000029359.1;	1	663	FALSE	FALSE	FALSE	FALSE	FALSE	FALSE	FALSE	FALSE	FALSE	FALSE	FALSE	TRUE	TRUE
chr1	89454806	89897617	+	gene_id ENSMUSG00000055013.14; gene_type protein_coding; gene_status KNOWN; gene_name Agap1; level 2; tag ncRNA_host; havana_gene OTTMUSG00000048341.1;	2	664665	TRUE	FALSE	FALSE	FALSE	FALSE	FALSE	FALSE	FALSE	FALSE	FALSE	FALSE	TRUE	TRUE
chr1	89927956	89931179	-	gene_id ENSMUSG00000034486.8; gene_type protein_coding; gene_status KNOWN; gene_name Gbx2; level 2; havana_gene OTTMUSG00000037278.3;	1	666	TRUE	TRUE	FALSE	TRUE	FALSE	TRUE	FALSE	TRUE	TRUE	TRUE	TRUE	TRUE	TRUE
chr1	89950220	90014666	-	gene_id ENSMUSG00000067081.12; gene_type protein_coding; gene_status KNOWN; gene_name Asb18; level 2; havana_gene OTTMUSG00000026747.3;	1	667	TRUE	FALSE	FALSE	FALSE	FALSE	FALSE	FALSE	FALSE	FALSE	FALSE	TRUE	FALSE	TRUE
chr1	90042132	90153401	-	gene_id ENSMUSG00000026301.15; gene_type protein_coding; gene_status KNOWN; gene_name Iqca; level 2; havana_gene OTTMUSG00000048350.1;	2	668669	TRUE	FALSE	FALSE	FALSE	FALSE	FALSE	FALSE	FALSE	FALSE	FALSE	FALSE	FALSE	TRUE
chr1	90203980	90216751	+	gene_id ENSMUSG00000044337.5; gene_type protein_coding; gene_status KNOWN; gene_name Ackr3; level 2; havana_gene OTTMUSG00000029162.4;	1	670	TRUE	FALSE	FALSE	FALSE	FALSE	FALSE	FALSE	TRUE	FALSE	FALSE	FALSE	FALSE	TRUE
chr1	90602981	90613341	+	gene_id ENSMUSG00000034432.11; gene_type protein_coding; gene_status KNOWN; gene_name Cops8; level 2; havana_gene OTTMUSG00000048401.2;	2	671672	FALSE	FALSE	FALSE	FALSE	FALSE	FALSE	FALSE	FALSE	FALSE	FALSE	FALSE	FALSE	FALSE
chr1	90765923	90843971	-	gene_id ENSMUSG00000048126.16; gene_type protein_coding; gene_status KNOWN; gene_name Col6a3; level 2; havana_gene OTTMUSG00000022359.6;	1	673	FALSE	FALSE	FALSE	FALSE	FALSE	FALSE	TRUE	FALSE	FALSE	FALSE	TRUE	FALSE	TRUE
chr1	90915085	90951142	+	gene_id ENSMUSG00000026303.6; gene_type protein_coding; gene_status KNOWN; gene_name Mlph; level 2; havana_gene OTTMUSG00000022397.2;	2	674675	TRUE	FALSE	FALSE	FALSE	FALSE	FALSE	TRUE	TRUE	TRUE	TRUE	FALSE	TRUE	TRUE
chr1	90953108	90954027	+	gene_id ENSMUSG00000090550.2; gene_type protein_coding; gene_status KNOWN; gene_name Prlh; level 2; havana_gene OTTMUSG00000048409.1;	1	676	TRUE	FALSE	FALSE	FALSE	FALSE	FALSE	FALSE	TRUE	FALSE	FALSE	FALSE	FALSE	TRUE
chr1	90958133	90969661	-	gene_id ENSMUSG00000026304.13; gene_type protein_coding; gene_status KNOWN; gene_name Rab17; level 2; havana_gene OTTMUSG00000026752.3;	1	677	TRUE	FALSE	FALSE	FALSE	FALSE	FALSE	FALSE	TRUE	FALSE	FALSE	FALSE	FALSE	TRUE
chr1	90998737	91128944	+	gene_id ENSMUSG00000026305.15; gene_type protein_coding; gene_status KNOWN; gene_name Lrrfip1; level 2; havana_gene OTTMUSG00000048410.3;	2	678679	TRUE	TRUE	FALSE	FALSE	FALSE	TRUE	FALSE	FALSE	FALSE	FALSE	TRUE	TRUE	TRUE
chr1	91145089	91170795	+	gene_id ENSMUSG00000070732.2; gene_type protein_coding; gene_status KNOWN; gene_name Rbm44; level 2; havana_gene OTTMUSG00000048485.3;	1	680	FALSE	FALSE	FALSE	FALSE	FALSE	FALSE	FALSE	FALSE	FALSE	FALSE	FALSE	TRUE	TRUE
chr1	91179822	91225196	+	gene_id ENSMUSG00000034353.14; gene_type protein_coding; gene_status KNOWN; gene_name Ramp1; level 2; havana_gene OTTMUSG00000048487.1;	1	681	TRUE	FALSE	FALSE	FALSE	FALSE	FALSE	FALSE	TRUE	TRUE	TRUE	TRUE	TRUE	TRUE
chr1	91250304	91290337	+	gene_id ENSMUSG00000034343.14; gene_type protein_coding; gene_status KNOWN; gene_name Ube2f; level 2; havana_gene OTTMUSG00000048490.2;	1	682	FALSE	FALSE	FALSE	FALSE	FALSE	FALSE	FALSE	FALSE	FALSE	FALSE	FALSE	FALSE	TRUE
chr1	91298338	91321075	+	gene_id ENSMUSG00000026307.12; gene_type protein_coding; gene_status KNOWN; gene_name Scly; level 2; havana_gene OTTMUSG00000022404.3;	2	683684	FALSE	FALSE	FALSE	FALSE	FALSE	FALSE	FALSE	FALSE	FALSE	FALSE	TRUE	TRUE	TRUE
chr1	91322075	91348306	+	gene_id ENSMUSG00000049515.12; gene_type protein_coding; gene_status KNOWN; gene_name Espnl; level 1; havana_gene OTTMUSG00000022701.3;	1	685	FALSE	FALSE	FALSE	FALSE	FALSE	FALSE	FALSE	FALSE	FALSE	FALSE	TRUE	FALSE	TRUE
chr1	91351016	91362416	+	gene_id ENSMUSG00000026308.8; gene_type protein_coding; gene_status KNOWN; gene_name Klhl30; level 2; havana_gene OTTMUSG00000026754.1;	1	686	TRUE	FALSE	FALSE	FALSE	FALSE	FALSE	FALSE	FALSE	FALSE	FALSE	TRUE	FALSE	TRUE
chr1	91366430	91374217	+	gene_id ENSMUSG00000047443.14; gene_type protein_coding; gene_status KNOWN; gene_name Fam132b; level 2; havana_gene OTTMUSG00000048491.1;	2	687688	TRUE	FALSE	FALSE	FALSE	FALSE	FALSE	FALSE	FALSE	FALSE	FALSE	FALSE	TRUE	TRUE
chr1	91373861	91398815	-	gene_id ENSMUSG00000026309.14; gene_type protein_coding; gene_status KNOWN; gene_name Ilkap; level 2; havana_gene OTTMUSG00000048492.2;	2	689690	FALSE	FALSE	FALSE	FALSE	FALSE	FALSE	FALSE	FALSE	FALSE	FALSE	FALSE	FALSE	FALSE
chr1	91411483	91414038	-	gene_id ENSMUSG00000067071.8; gene_type protein_coding; gene_status KNOWN; gene_name Hes6; level 2; havana_gene OTTMUSG00000020919.2;	1	691	FALSE	TRUE	FALSE	TRUE	FALSE	TRUE	FALSE	TRUE	TRUE	TRUE	TRUE	TRUE	TRUE
chr1	91415982	91459324	-	gene_id ENSMUSG00000055866.9; gene_type protein_coding; gene_status KNOWN; gene_name Per2; level 2; havana_gene OTTMUSG00000048493.1;	1	692	FALSE	FALSE	FALSE	FALSE	FALSE	TRUE	TRUE	TRUE	TRUE	TRUE	TRUE	TRUE	TRUE
chr1	91494647	91529307	+	gene_id ENSMUSG00000034292.13; gene_type protein_coding; gene_status KNOWN; gene_name Traf3ip1; level 1; havana_gene OTTMUSG00000048497.1;	1	693	FALSE	FALSE	FALSE	FALSE	FALSE	FALSE	TRUE	TRUE	FALSE	FALSE	TRUE	TRUE	TRUE
chr1	91540544	91559589	+	gene_id ENSMUSG00000026311.16; gene_type protein_coding; gene_status KNOWN; gene_name Asb1; level 2; havana_gene OTTMUSG00000048498.2;	1	694	FALSE	FALSE	FALSE	FALSE	FALSE	FALSE	FALSE	TRUE	TRUE	FALSE	FALSE	TRUE	TRUE
chr1	91801461	91848028	+	gene_id ENSMUSG00000007805.4; gene_type protein_coding; gene_status KNOWN; gene_name Twist2; level 2; havana_gene OTTMUSG00000021957.2;	1	695	TRUE	FALSE	FALSE	TRUE	FALSE	TRUE	TRUE	TRUE	TRUE	TRUE	TRUE	TRUE	TRUE
chr1	91928779	92180341	-	gene_id ENSMUSG00000026313.15; gene_type protein_coding; gene_status KNOWN; gene_name Hdac4; level 2; havana_gene OTTMUSG00000048554.2;	3	696697698	FALSE	FALSE	FALSE	FALSE	FALSE	TRUE	FALSE	TRUE	FALSE	FALSE	FALSE	FALSE	TRUE
chr1	92439010	92473860	-	gene_id ENSMUSG00000026260.12; gene_type protein_coding; gene_status KNOWN; gene_name Ndufa10; level 2; tag ncRNA_host; havana_gene OTTMUSG00000021762.3;	1	699	FALSE	FALSE	FALSE	FALSE	FALSE	FALSE	TRUE	FALSE	FALSE	FALSE	FALSE	FALSE	TRUE
chr1	92479681	92485113	-	gene_id ENSMUSG00000067064.2; gene_type protein_coding; gene_status KNOWN; gene_name Olfr1416; level 2; havana_gene OTTMUSG00000048560.3;	2	700701	TRUE	FALSE	FALSE	FALSE	FALSE	FALSE	FALSE	FALSE	TRUE	FALSE	FALSE	TRUE	TRUE
chr1	92490818	92496101	-	gene_id ENSMUSG00000057464.3; gene_type protein_coding; gene_status KNOWN; gene_name Olfr1415; level 2; havana_gene OTTMUSG00000048561.3;	2	702703	TRUE	FALSE	FALSE	FALSE	FALSE	FALSE	FALSE	FALSE	FALSE	FALSE	FALSE	FALSE	TRUE
chr1	92511048	92518515	-	gene_id ENSMUSG00000042849.10; gene_type protein_coding; gene_status KNOWN; gene_name Olfr1414; level 2; havana_gene OTTMUSG00000048562.2;	1	704	TRUE	FALSE	FALSE	FALSE	FALSE	FALSE	FALSE	FALSE	FALSE	FALSE	FALSE	FALSE	TRUE
chr1	92573125	92574206	+	gene_id ENSMUSG00000058904.2; gene_type protein_coding; gene_status KNOWN; gene_name Olfr1413; level 2; havana_gene OTTMUSG00000048563.1;	1	705	TRUE	FALSE	FALSE	FALSE	FALSE	FALSE	FALSE	FALSE	FALSE	FALSE	FALSE	FALSE	FALSE
chr1	92588207	92589297	+	gene_id ENSMUSG00000046300.3; gene_type protein_coding; gene_status KNOWN; gene_name Olfr1412; level 2; havana_gene OTTMUSG00000048566.3;	1	706	FALSE	FALSE	FALSE	FALSE	FALSE	FALSE	FALSE	FALSE	FALSE	FALSE	FALSE	TRUE	FALSE
chr1	92596495	92597492	+	gene_id ENSMUSG00000062497.2; gene_type protein_coding; gene_status KNOWN; gene_name Olfr1411; level 2; havana_gene OTTMUSG00000048567.3;	1	707	FALSE	FALSE	FALSE	FALSE	FALSE	FALSE	FALSE	FALSE	TRUE	FALSE	TRUE	TRUE	FALSE
chr1	92607839	92608847	+	gene_id ENSMUSG00000063583.5; gene_type protein_coding; gene_status KNOWN; gene_name Olfr1410; level 2; havana_gene OTTMUSG00000048568.2;	1	708	TRUE	FALSE	FALSE	FALSE	FALSE	FALSE	FALSE	FALSE	TRUE	TRUE	TRUE	TRUE	FALSE
chr1	92619881	92620936	+	gene_id ENSMUSG00000061616.4; gene_type protein_coding; gene_status KNOWN; gene_name Olfr12; level 2; havana_gene OTTMUSG00000048569.1;	1	709	TRUE	FALSE	FALSE	FALSE	FALSE	FALSE	FALSE	FALSE	FALSE	FALSE	TRUE	TRUE	FALSE
chr1	92637145	92641985	-	gene_id ENSMUSG00000073616.10; gene_type protein_coding; gene_status KNOWN; gene_name Myeov2; level 2; havana_gene OTTMUSG00000022121.2;	1	710	FALSE	FALSE	FALSE	FALSE	FALSE	FALSE	FALSE	FALSE	FALSE	FALSE	FALSE	FALSE	TRUE
chr1	92644218	92648841	-	gene_id ENSMUSG00000044055.5; gene_type protein_coding; gene_status KNOWN; gene_name Otos; level 2; havana_gene OTTMUSG00000034772.2;	1	711	TRUE	FALSE	FALSE	FALSE	FALSE	FALSE	FALSE	FALSE	FALSE	FALSE	FALSE	FALSE	TRUE
chr1	92831645	92860779	+	gene_id ENSMUSG00000034220.7; gene_type protein_coding; gene_status KNOWN; gene_name Gpc1; level 2; tag ncRNA_host; havana_gene OTTMUSG00000048573.1;	1	712	TRUE	FALSE	FALSE	FALSE	FALSE	FALSE	FALSE	TRUE	TRUE	TRUE	TRUE	TRUE	TRUE
chr1	92870129	92902906	-	gene_id ENSMUSG00000034212.13; gene_type protein_coding; gene_status KNOWN; gene_name Ankmy1; level 2; havana_gene OTTMUSG00000021772.4;	1	713	TRUE	FALSE	FALSE	FALSE	FALSE	FALSE	FALSE	FALSE	TRUE	FALSE	FALSE	FALSE	TRUE
chr1	92906981	92908435	+	gene_id ENSMUSG00000047067.7; gene_type protein_coding; gene_status KNOWN; gene_name Dusp28; level 2; havana_gene OTTMUSG00000048631.1;	1	714	FALSE	FALSE	FALSE	FALSE	FALSE	FALSE	FALSE	FALSE	FALSE	FALSE	FALSE	TRUE	FALSE
chr1	92910783	92924384	+	gene_id ENSMUSG00000026269.14; gene_type protein_coding; gene_status KNOWN; gene_name Rnpepl1; level 1; havana_gene OTTMUSG00000042343.2;	2	715716	FALSE	FALSE	FALSE	FALSE	FALSE	FALSE	FALSE	FALSE	FALSE	TRUE	TRUE	TRUE	TRUE
chr1	92934376	92947941	+	gene_id ENSMUSG00000026270.11; gene_type protein_coding; gene_status KNOWN; gene_name Capn10; level 2; havana_gene OTTMUSG00000026368.2;	1	717	FALSE	FALSE	FALSE	FALSE	FALSE	FALSE	TRUE	TRUE	FALSE	FALSE	FALSE	FALSE	TRUE
chr1	92950865	92986391	+	gene_id ENSMUSG00000026271.15; gene_type protein_coding; gene_status KNOWN; gene_name Gpr35; level 1; havana_gene OTTMUSG00000048633.2;	5	718719720721722	TRUE	FALSE	FALSE	FALSE	FALSE	FALSE	FALSE	FALSE	FALSE	FALSE	TRUE	FALSE	TRUE
chr1	93006334	93012269	+	gene_id ENSMUSG00000045091.4; gene_type protein_coding; gene_status KNOWN; gene_name Aqp12; level 2; havana_gene OTTMUSG00000048635.1;	1	723	TRUE	FALSE	FALSE	FALSE	FALSE	FALSE	FALSE	FALSE	FALSE	TRUE	TRUE	FALSE	TRUE
chr1	93015464	93101951	-	gene_id ENSMUSG00000014602.15; gene_type protein_coding; gene_status KNOWN; gene_name Kif1a; level 2; havana_gene OTTMUSG00000048636.2;	2	724725	TRUE	FALSE	FALSE	FALSE	FALSE	FALSE	TRUE	TRUE	TRUE	TRUE	TRUE	TRUE	TRUE
chr1	93135240	93145421	+	gene_id ENSMUSG00000026272.6; gene_type protein_coding; gene_status KNOWN; gene_name Agxt; level 2; havana_gene OTTMUSG00000048639.1;	1	726	TRUE	FALSE	FALSE	FALSE	FALSE	FALSE	TRUE	FALSE	FALSE	FALSE	TRUE	FALSE	TRUE
chr1	93151349	93160948	-	gene_id ENSMUSG00000034159.12; gene_type protein_coding; gene_status KNOWN; gene_name 2310007B03Rik; level 2; havana_gene OTTMUSG00000026755.3;	1	727	TRUE	FALSE	FALSE	FALSE	FALSE	FALSE	FALSE	FALSE	FALSE	FALSE	TRUE	FALSE	TRUE
chr1	93168725	93231072	+	gene_id ENSMUSG00000084989.3; gene_type protein_coding; gene_status KNOWN; gene_name Crocc2; level 1; havana_gene OTTMUSG00000033626.3;	1	728	TRUE	FALSE	FALSE	FALSE	FALSE	FALSE	FALSE	FALSE	FALSE	FALSE	FALSE	FALSE	TRUE
chr1	93235841	93301065	+	gene_id ENSMUSG00000047793.13; gene_type protein_coding; gene_status KNOWN; gene_name Sned1; level 2; tag ncRNA_host; havana_gene OTTMUSG00000036435.2;	2	729730	TRUE	FALSE	FALSE	FALSE	FALSE	FALSE	FALSE	FALSE	TRUE	TRUE	FALSE	TRUE	TRUE
chr1	93299211	93305915	-	gene_id ENSMUSG00000026273.13; gene_type protein_coding; gene_status KNOWN; gene_name Mterf4; level 2; havana_gene OTTMUSG00000021521.2;	1	731	FALSE	FALSE	FALSE	FALSE	FALSE	FALSE	FALSE	TRUE	FALSE	FALSE	FALSE	FALSE	FALSE
chr1	93308770	93343482	-	gene_id ENSMUSG00000026274.11; gene_type protein_coding; gene_status KNOWN; gene_name Pask; level 2; havana_gene OTTMUSG00000021792.3;	1	732	FALSE	FALSE	FALSE	FALSE	FALSE	FALSE	FALSE	FALSE	FALSE	FALSE	FALSE	FALSE	TRUE
chr1	93342854	93373489	+	gene_id ENSMUSG00000026275.13; gene_type protein_coding; gene_status KNOWN; gene_name Ppp1r7; level 2; tag ncRNA_host; havana_gene OTTMUSG00000021853.4;	1	732	FALSE	FALSE	FALSE	FALSE	FALSE	FALSE	FALSE	FALSE	FALSE	FALSE	FALSE	FALSE	FALSE
chr1	93373930	93404303	+	gene_id ENSMUSG00000034107.10; gene_type protein_coding; gene_status KNOWN; gene_name Ano7; level 1; havana_gene OTTMUSG00000048653.1;	2	733734	TRUE	FALSE	FALSE	FALSE	FALSE	FALSE	FALSE	FALSE	FALSE	FALSE	FALSE	FALSE	TRUE
chr1	93405940	93478815	-	gene_id ENSMUSG00000034088.15; gene_type protein_coding; gene_status KNOWN; gene_name Hdlbp; level 2; havana_gene OTTMUSG00000048654.3;	3	735736737	FALSE	FALSE	FALSE	FALSE	FALSE	FALSE	FALSE	FALSE	FALSE	FALSE	FALSE	FALSE	TRUE
chr1	93478964	93510260	+	gene_id ENSMUSG00000026276.17; gene_type protein_coding; gene_status KNOWN; gene_name Sept2; level 2; havana_gene OTTMUSG00000021857.9;	2	737738	FALSE	FALSE	FALSE	FALSE	FALSE	FALSE	FALSE	TRUE	FALSE	FALSE	FALSE	FALSE	TRUE
chr1	93512079	93621976	+	gene_id ENSMUSG00000034066.13; gene_type protein_coding; gene_status KNOWN; gene_name Farp2; level 2; havana_gene OTTMUSG00000026441.2;	1	739	FALSE	FALSE	FALSE	FALSE	FALSE	FALSE	FALSE	TRUE	FALSE	FALSE	FALSE	FALSE	TRUE
chr1	93619751	93658659	-	gene_id ENSMUSG00000026277.13; gene_type protein_coding; gene_status KNOWN; gene_name Stk25; level 2; havana_gene OTTMUSG00000026452.3;	2	740741	TRUE	FALSE	FALSE	FALSE	FALSE	FALSE	FALSE	TRUE	FALSE	FALSE	FALSE	FALSE	FALSE
chr1	93685660	93695764	+	gene_id ENSMUSG00000026278.14; gene_type protein_coding; gene_status KNOWN; gene_name Bok; level 2; havana_gene OTTMUSG00000048660.3;	2	742743	TRUE	FALSE	FALSE	FALSE	FALSE	FALSE	FALSE	FALSE	TRUE	TRUE	TRUE	TRUE	TRUE
chr1	93701935	93754864	-	gene_id ENSMUSG00000026279.14; gene_type protein_coding; gene_status KNOWN; gene_name Thap4; level 2; havana_gene OTTMUSG00000048661.2;	3	744745746	FALSE	TRUE	FALSE	FALSE	FALSE	FALSE	FALSE	FALSE	FALSE	FALSE	FALSE	FALSE	TRUE
chr1	93751500	93790610	+	gene_id ENSMUSG00000026280.17; gene_type protein_coding; gene_status KNOWN; gene_name Atg4b; level 2; havana_gene OTTMUSG00000032629.3;	2	745746	FALSE	FALSE	FALSE	FALSE	FALSE	FALSE	FALSE	FALSE	FALSE	FALSE	FALSE	FALSE	TRUE
chr1	93792576	93801934	-	gene_id ENSMUSG00000026281.15; gene_type protein_coding; gene_status KNOWN; gene_name Dtymk; level 2; havana_gene OTTMUSG00000022163.3;	2	747748	FALSE	FALSE	FALSE	FALSE	FALSE	FALSE	FALSE	FALSE	FALSE	FALSE	FALSE	FALSE	TRUE
chr1	93803965	93822101	+	gene_id ENSMUSG00000026283.13; gene_type protein_coding; gene_status KNOWN; gene_name Ing5; level 2; havana_gene OTTMUSG00000048689.1;	1	749	FALSE	FALSE	FALSE	FALSE	FALSE	FALSE	FALSE	FALSE	FALSE	FALSE	FALSE	FALSE	TRUE
chr1	93824909	93852348	+	gene_id ENSMUSG00000073609.9; gene_type protein_coding; gene_status KNOWN; gene_name D2hgdh; level 2; havana_gene OTTMUSG00000021837.3;	2	750751	FALSE	FALSE	FALSE	FALSE	FALSE	FALSE	TRUE	FALSE	FALSE	FALSE	FALSE	FALSE	TRUE
chr1	93861306	93876494	+	gene_id ENSMUSG00000094651.2; gene_type protein_coding; gene_status KNOWN; gene_name Gal3st2; level 2; havana_gene OTTMUSG00000048690.2;	1	752	FALSE	FALSE	FALSE	FALSE	FALSE	FALSE	FALSE	FALSE	FALSE	FALSE	FALSE	FALSE	TRUE
chr1	93918311	93942650	+	gene_id ENSMUSG00000093805.7; gene_type protein_coding; gene_status KNOWN; gene_name Gm9994; level 2; havana_gene OTTMUSG00000048692.1;	2	753754	FALSE	FALSE	FALSE	FALSE	FALSE	FALSE	FALSE	FALSE	FALSE	FALSE	FALSE	FALSE	TRUE
chr1	93990509	94017147	+	gene_id ENSMUSG00000073608.4; gene_type protein_coding; gene_status KNOWN; gene_name Gm6086; level 2; havana_gene OTTMUSG00000048694.1;	1	755	FALSE	FALSE	FALSE	FALSE	FALSE	FALSE	FALSE	FALSE	FALSE	FALSE	FALSE	FALSE	TRUE
chr1	94020451	94028334	+	gene_id ENSMUSG00000034000.15; gene_type protein_coding; gene_status KNOWN; gene_name Neu4; level 2; havana_gene OTTMUSG00000048695.2;	1	756	FALSE	FALSE	FALSE	FALSE	FALSE	FALSE	FALSE	FALSE	FALSE	FALSE	TRUE	FALSE	TRUE
chr1	94038305	94052553	-	gene_id ENSMUSG00000026285.7; gene_type protein_coding; gene_status KNOWN; gene_name Pdcd1; level 2; havana_gene OTTMUSG00000048696.1;	1	757	FALSE	FALSE	FALSE	FALSE	FALSE	FALSE	TRUE	TRUE	FALSE	FALSE	TRUE	FALSE	TRUE
chr1	95313623	95335284	+	gene_id ENSMUSG00000051185.9; gene_type protein_coding; gene_status KNOWN; gene_name Fam174a; level 2; havana_gene OTTMUSG00000048750.1;	1	758	FALSE	FALSE	FALSE	FALSE	FALSE	FALSE	FALSE	FALSE	FALSE	FALSE	FALSE	FALSE	FALSE
chr1	95587682	95667571	-	gene_id ENSMUSG00000040710.10; gene_type protein_coding; gene_status KNOWN; gene_name St8sia4; level 2; havana_gene OTTMUSG00000048753.1;	1	759	FALSE	FALSE	FALSE	FALSE	FALSE	FALSE	FALSE	FALSE	TRUE	TRUE	FALSE	TRUE	TRUE
chr1	96816270	96872171	-	gene_id ENSMUSG00000040693.7; gene_type protein_coding; gene_status KNOWN; gene_name Slco4c1; level 2; havana_gene OTTMUSG00000048777.1;	1	760	TRUE	FALSE	FALSE	FALSE	FALSE	FALSE	FALSE	TRUE	TRUE	TRUE	FALSE	TRUE	TRUE
chr1	97059038	97128301	-	gene_id ENSMUSG00000026331.13; gene_type protein_coding; gene_status KNOWN; gene_name Slco6c1; level 2; havana_gene OTTMUSG00000048826.1;	1	761	FALSE	FALSE	FALSE	FALSE	FALSE	FALSE	FALSE	FALSE	FALSE	FALSE	FALSE	FALSE	TRUE
chr1	97606318	97662074	-	gene_id ENSMUSG00000044768.16; gene_type protein_coding; gene_status KNOWN; gene_name D1Ertd622e; level 2; havana_gene OTTMUSG00000021769.10;	1	762	FALSE	FALSE	FALSE	FALSE	FALSE	FALSE	FALSE	FALSE	FALSE	FALSE	TRUE	TRUE	FALSE
chr1	97706048	97770411	-	gene_id ENSMUSG00000040648.14; gene_type protein_coding; gene_status KNOWN; gene_name Ppip5k2; level 2; havana_gene OTTMUSG00000021900.3;	3	763764765	FALSE	FALSE	FALSE	FALSE	FALSE	FALSE	FALSE	FALSE	FALSE	FALSE	FALSE	FALSE	FALSE
chr1	97770172	97793709	+	gene_id ENSMUSG00000026333.14; gene_type protein_coding; gene_status KNOWN; gene_name Gin1; level 2; havana_gene OTTMUSG00000021440.3;	1	765	FALSE	FALSE	FALSE	FALSE	FALSE	FALSE	FALSE	FALSE	FALSE	FALSE	FALSE	FALSE	FALSE
chr1	97795114	98095646	-	gene_id ENSMUSG00000026335.16; gene_type protein_coding; gene_status KNOWN; gene_name Pam; level 2; havana_gene OTTMUSG00000034777.2;	4	766767768769	TRUE	FALSE	FALSE	FALSE	FALSE	FALSE	FALSE	FALSE	FALSE	FALSE	TRUE	TRUE	TRUE
chr1	98421124	98516991	+	gene_id ENSMUSG00000026336.13; gene_type protein_coding; gene_status KNOWN; gene_name Slco6d1; level 2; havana_gene OTTMUSG00000029690.2;	1	770	FALSE	FALSE	FALSE	FALSE	FALSE	FALSE	FALSE	FALSE	FALSE	FALSE	FALSE	FALSE	TRUE
chr1	99772765	100485942	+	gene_id ENSMUSG00000067028.11; gene_type protein_coding; gene_status KNOWN; gene_name Cntnap5b; level 1; havana_gene OTTMUSG00000048875.1;	2	771772	TRUE	FALSE	FALSE	FALSE	FALSE	FALSE	FALSE	FALSE	FALSE	FALSE	FALSE	FALSE	TRUE
chr1	104768529	104995481	+	gene_id ENSMUSG00000050840.8; gene_type protein_coding; gene_status KNOWN; gene_name Cdh20; level 2; havana_gene OTTMUSG00000025409.1;	1	773	TRUE	FALSE	FALSE	FALSE	FALSE	FALSE	FALSE	FALSE	TRUE	TRUE	TRUE	TRUE	TRUE
chr1	105276914	105356710	-	gene_id ENSMUSG00000047496.6; gene_type protein_coding; gene_status KNOWN; gene_name Rnf152; level 2; havana_gene OTTMUSG00000048957.1;	1	774	TRUE	FALSE	FALSE	FALSE	FALSE	FALSE	FALSE	FALSE	TRUE	TRUE	TRUE	TRUE	TRUE
chr1	105518422	105663677	-	gene_id ENSMUSG00000056536.14; gene_type protein_coding; gene_status KNOWN; gene_name Pign; level 1; havana_gene OTTMUSG00000048961.1;	3	775776777	FALSE	FALSE	FALSE	FALSE	FALSE	FALSE	TRUE	FALSE	FALSE	FALSE	FALSE	FALSE	FALSE
chr1	105663861	105755191	+	gene_id ENSMUSG00000026319.13; gene_type protein_coding; gene_status KNOWN; gene_name 2310035C23Rik; level 2; havana_gene OTTMUSG00000048965.1;	1	777	FALSE	FALSE	FALSE	FALSE	FALSE	FALSE	FALSE	FALSE	FALSE	FALSE	FALSE	FALSE	FALSE
chr1	105780718	105847981	+	gene_id ENSMUSG00000026321.7; gene_type protein_coding; gene_status KNOWN; gene_name Tnfrsf11a; level 2; havana_gene OTTMUSG00000048968.1;	1	778	TRUE	FALSE	FALSE	FALSE	FALSE	TRUE	TRUE	TRUE	TRUE	TRUE	FALSE	TRUE	TRUE
chr1	105990406	106034074	+	gene_id ENSMUSG00000038866.15; gene_type protein_coding; gene_status KNOWN; gene_name Zcchc2; level 2; havana_gene OTTMUSG00000026946.3;	2	779780	FALSE	FALSE	FALSE	FALSE	FALSE	FALSE	FALSE	FALSE	FALSE	FALSE	FALSE	TRUE	FALSE
chr1	106171752	106394250	+	gene_id ENSMUSG00000044340.7; gene_type protein_coding; gene_status KNOWN; gene_name Phlpp1; level 2; havana_gene OTTMUSG00000021548.2;	1	781	FALSE	FALSE	FALSE	FALSE	FALSE	FALSE	FALSE	TRUE	FALSE	FALSE	FALSE	TRUE	FALSE
chr1	106538178	106714274	-	gene_id ENSMUSG00000057329.7; gene_type protein_coding; gene_status KNOWN; gene_name Bcl2; level 2; tag ncRNA_host; havana_gene OTTMUSG00000022128.2;	1	782	TRUE	FALSE	FALSE	FALSE	FALSE	TRUE	TRUE	TRUE	TRUE	TRUE	TRUE	TRUE	TRUE
chr1	106720459	106759727	-	gene_id ENSMUSG00000009905.5; gene_type protein_coding; gene_status KNOWN; gene_name Kdsr; level 2; havana_gene OTTMUSG00000048603.1;	1	783	FALSE	FALSE	FALSE	FALSE	FALSE	FALSE	FALSE	FALSE	FALSE	FALSE	FALSE	FALSE	FALSE
chr1	106764071	106796728	-	gene_id ENSMUSG00000009907.17; gene_type protein_coding; gene_status KNOWN; gene_name Vps4b; level 2; havana_gene OTTMUSG00000021646.2;	1	784	FALSE	FALSE	FALSE	FALSE	FALSE	FALSE	FALSE	FALSE	FALSE	FALSE	FALSE	FALSE	FALSE
chr1	106861173	106883348	+	gene_id ENSMUSG00000067006.12; gene_type protein_coding; gene_status KNOWN; gene_name Serpinb5; level 1; havana_gene OTTMUSG00000020990.2;	2	785786	FALSE	FALSE	FALSE	FALSE	FALSE	FALSE	FALSE	TRUE	FALSE	FALSE	FALSE	FALSE	TRUE
chr1	106934449	106957080	+	gene_id ENSMUSG00000059956.14; gene_type protein_coding; gene_status KNOWN; gene_name Serpinb12; level 2; havana_gene OTTMUSG00000021002.1;	2	787788	FALSE	FALSE	FALSE	FALSE	FALSE	FALSE	FALSE	TRUE	FALSE	FALSE	FALSE	FALSE	TRUE
chr1	106980984	107001195	+	gene_id ENSMUSG00000048775.10; gene_type protein_coding; gene_status KNOWN; gene_name Serpinb13; level 2; havana_gene OTTMUSG00000020999.2;	1	789	FALSE	FALSE	FALSE	FALSE	FALSE	FALSE	FALSE	FALSE	FALSE	FALSE	FALSE	FALSE	TRUE
chr1	107045587	107052303	-	gene_id ENSMUSG00000044594.14; gene_type protein_coding; gene_status KNOWN; gene_name Serpinb3a; level 2; havana_gene OTTMUSG00000021000.2;	1	790	FALSE	FALSE	FALSE	FALSE	FALSE	FALSE	FALSE	FALSE	FALSE	FALSE	FALSE	FALSE	TRUE
chr1	107078167	107083506	-	gene_id ENSMUSG00000058017.6; gene_type protein_coding; gene_status KNOWN; gene_name Serpinb3d; level 2; havana_gene OTTMUSG00000020997.2;	1	791	FALSE	FALSE	FALSE	FALSE	FALSE	FALSE	FALSE	TRUE	FALSE	FALSE	FALSE	FALSE	TRUE
chr1	107153940	107278361	-	gene_id ENSMUSG00000073602.10; gene_type protein_coding; gene_status KNOWN; gene_name Serpinb3b; level 2; havana_gene OTTMUSG00000021003.1;	2	792793	FALSE	FALSE	FALSE	FALSE	FALSE	FALSE	FALSE	FALSE	FALSE	FALSE	FALSE	FALSE	TRUE
chr1	107271201	107278371	-	gene_id ENSMUSG00000073601.2; gene_type protein_coding; gene_status KNOWN; gene_name Serpinb3c; level 2; havana_gene OTTMUSG00000021005.1;	1	793	FALSE	FALSE	FALSE	FALSE	FALSE	FALSE	FALSE	FALSE	FALSE	FALSE	FALSE	FALSE	TRUE
chr1	107361198	107380475	+	gene_id ENSMUSG00000026327.8; gene_type protein_coding; gene_status KNOWN; gene_name Serpinb11; level 2; havana_gene OTTMUSG00000020991.3;	1	794	FALSE	FALSE	FALSE	FALSE	FALSE	FALSE	FALSE	FALSE	FALSE	FALSE	FALSE	FALSE	TRUE
chr1	107399655	107452689	+	gene_id ENSMUSG00000067001.11; gene_type protein_coding; gene_status KNOWN; gene_name Serpinb7; level 2; havana_gene OTTMUSG00000021004.2;	2	795796	FALSE	FALSE	FALSE	FALSE	FALSE	FALSE	TRUE	TRUE	FALSE	FALSE	FALSE	FALSE	TRUE
chr1	107511423	107535478	+	gene_id ENSMUSG00000062345.10; gene_type protein_coding; gene_status KNOWN; gene_name Serpinb2; level 2; havana_gene OTTMUSG00000021001.2;	1	797	FALSE	FALSE	FALSE	FALSE	FALSE	FALSE	FALSE	FALSE	FALSE	FALSE	FALSE	FALSE	TRUE
chr1	107535508	107547072	+	gene_id ENSMUSG00000102843.1; gene_type protein_coding; gene_status KNOWN; gene_name Serpinb10; level 3;	1	799	FALSE	FALSE	FALSE	FALSE	FALSE	FALSE	FALSE	FALSE	FALSE	FALSE	FALSE	FALSE	TRUE
chr1	107590006	107610484	+	gene_id ENSMUSG00000026315.13; gene_type protein_coding; gene_status KNOWN; gene_name Serpinb8; level 2; havana_gene OTTMUSG00000020994.2;	2	800801	FALSE	FALSE	FALSE	FALSE	FALSE	FALSE	TRUE	FALSE	FALSE	FALSE	FALSE	FALSE	TRUE
chr1	109982431	110140157	+	gene_id ENSMUSG00000026312.17; gene_type protein_coding; gene_status KNOWN; gene_name Cdh7; level 2; havana_gene OTTMUSG00000022413.7;	3	802803804	TRUE	FALSE	FALSE	FALSE	FALSE	FALSE	FALSE	FALSE	TRUE	TRUE	TRUE	TRUE	TRUE
chr1	110888326	110977584	-	gene_id ENSMUSG00000047216.8; gene_type protein_coding; gene_status KNOWN; gene_name Cdh19; level 2; havana_gene OTTMUSG00000048849.1;	1	805	FALSE	FALSE	FALSE	FALSE	FALSE	FALSE	FALSE	FALSE	FALSE	FALSE	FALSE	FALSE	TRUE
chr1	111858702	111864918	-	gene_id ENSMUSG00000038702.6; gene_type protein_coding; gene_status KNOWN; gene_name Dsel; level 2; havana_gene OTTMUSG00000048898.1;	1	806	FALSE	FALSE	FALSE	FALSE	FALSE	FALSE	FALSE	FALSE	FALSE	FALSE	FALSE	FALSE	TRUE
chr1	115684756	116587323	+	gene_id ENSMUSG00000070695.4; gene_type protein_coding; gene_status KNOWN; gene_name Cntnap5a; level 2; havana_gene OTTMUSG00000022099.3;	1	807	FALSE	FALSE	FALSE	FALSE	FALSE	FALSE	FALSE	FALSE	FALSE	FALSE	FALSE	TRUE	TRUE
chr1	116802983	116823410	+	gene_id ENSMUSG00000094429.2; gene_type protein_coding; gene_status KNOWN; gene_name Gm19965; level 2; havana_gene OTTMUSG00000049128.2;	1	808	FALSE	FALSE	FALSE	FALSE	FALSE	FALSE	FALSE	FALSE	FALSE	FALSE	FALSE	FALSE	FALSE
chr1	117697131	117727441	+	gene_id ENSMUSG00000100265.1; gene_type protein_coding; gene_status KNOWN; gene_name Gm28363; level 1; havana_gene OTTMUSG00000049133.2;	1	809	FALSE	FALSE	FALSE	FALSE	FALSE	FALSE	FALSE	FALSE	FALSE	FALSE	FALSE	FALSE	FALSE
chr1	117781133	117803359	+	gene_id ENSMUSG00000101303.1; gene_type protein_coding; gene_status KNOWN; gene_name B020011L13Rik; level 2; havana_gene OTTMUSG00000049136.1;	1	810	FALSE	FALSE	FALSE	FALSE	FALSE	TRUE	FALSE	FALSE	FALSE	FALSE	FALSE	FALSE	TRUE
chr1	117830081	117854496	+	gene_id ENSMUSG00000100305.1; gene_type protein_coding; gene_status KNOWN; gene_name Gm28360; level 2; havana_gene OTTMUSG00000049137.2;	1	811	FALSE	FALSE	FALSE	FALSE	FALSE	TRUE	FALSE	FALSE	FALSE	FALSE	FALSE	FALSE	FALSE
chr1	117928015	117949988	+	gene_id ENSMUSG00000101415.1; gene_type protein_coding; gene_status KNOWN; gene_name Gm28168; level 2; havana_gene OTTMUSG00000049141.1;	1	812	FALSE	FALSE	FALSE	FALSE	FALSE	TRUE	FALSE	FALSE	FALSE	FALSE	FALSE	FALSE	FALSE
chr1	117965939	117986884	+	gene_id ENSMUSG00000100617.1; gene_type protein_coding; gene_status KNOWN; gene_name Gm7145; level 2; havana_gene OTTMUSG00000049197.1;	1	813	FALSE	FALSE	FALSE	FALSE	FALSE	TRUE	FALSE	FALSE	FALSE	FALSE	FALSE	FALSE	TRUE
chr1	118176542	118202307	+	gene_id ENSMUSG00000102030.1; gene_type protein_coding; gene_status KNOWN; gene_name Gm29106; level 2; havana_gene OTTMUSG00000049204.1;	1	814	FALSE	FALSE	FALSE	FALSE	FALSE	FALSE	FALSE	FALSE	FALSE	FALSE	FALSE	FALSE	FALSE
chr1	118294778	118311739	-	gene_id ENSMUSG00000026374.14; gene_type protein_coding; gene_status KNOWN; gene_name Tsn; level 2; havana_gene OTTMUSG00000049222.1;	1	815	FALSE	FALSE	FALSE	FALSE	FALSE	FALSE	FALSE	FALSE	FALSE	FALSE	FALSE	FALSE	TRUE
chr1	118321839	118333822	+	gene_id ENSMUSG00000026377.12; gene_type protein_coding; gene_status KNOWN; gene_name Nifk; level 1; havana_gene OTTMUSG00000034779.2;	1	816	FALSE	FALSE	FALSE	FALSE	FALSE	FALSE	FALSE	FALSE	FALSE	FALSE	FALSE	FALSE	FALSE
chr1	118389058	118612678	+	gene_id ENSMUSG00000064302.13; gene_type protein_coding; gene_status KNOWN; gene_name Clasp1; level 2; havana_gene OTTMUSG00000048576.20;	5	817818819820821	FALSE	FALSE	FALSE	FALSE	FALSE	FALSE	FALSE	TRUE	FALSE	FALSE	FALSE	FALSE	TRUE
chr1	118627945	118685168	+	gene_id ENSMUSG00000026380.10; gene_type protein_coding; gene_status KNOWN; gene_name Tfcp2l1; level 2; tag ncRNA_host; havana_gene OTTMUSG00000049007.1;	1	822	TRUE	TRUE	FALSE	TRUE	FALSE	TRUE	FALSE	TRUE	TRUE	FALSE	FALSE	TRUE	TRUE
chr1	118834132	119053619	-	gene_id ENSMUSG00000048402.14; gene_type protein_coding; gene_status KNOWN; gene_name Gli2; level 2; havana_gene OTTMUSG00000034815.4;	1	823	TRUE	TRUE	FALSE	TRUE	TRUE	TRUE	TRUE	TRUE	FALSE	TRUE	TRUE	TRUE	TRUE
chr1	119415465	119422248	-	gene_id ENSMUSG00000037035.5; gene_type protein_coding; gene_status KNOWN; gene_name Inhbb; level 2; havana_gene OTTMUSG00000034781.1;	1	824	TRUE	FALSE	FALSE	FALSE	FALSE	FALSE	FALSE	TRUE	TRUE	TRUE	TRUE	TRUE	TRUE
chr1	119470305	119504794	-	gene_id ENSMUSG00000004451.14; gene_type protein_coding; gene_status KNOWN; gene_name Ralb; level 2; havana_gene OTTMUSG00000021776.3;	2	825826	FALSE	FALSE	FALSE	FALSE	FALSE	FALSE	FALSE	FALSE	FALSE	FALSE	TRUE	FALSE	TRUE
chr1	119526160	119528983	+	gene_id ENSMUSG00000098923.1; gene_type protein_coding; gene_status KNOWN; gene_name Tmem185b; level 2; havana_gene OTTMUSG00000044568.1;	1	827	FALSE	FALSE	FALSE	FALSE	FALSE	FALSE	FALSE	FALSE	FALSE	FALSE	FALSE	TRUE	TRUE
chr1	119545037	119649000	-	gene_id ENSMUSG00000026383.14; gene_type protein_coding; gene_status KNOWN; gene_name Epb41l5; level 2; havana_gene OTTMUSG00000049017.2;	1	828	FALSE	FALSE	FALSE	FALSE	FALSE	FALSE	FALSE	TRUE	TRUE	FALSE	FALSE	FALSE	TRUE
chr1	119652467	119837613	-	gene_id ENSMUSG00000026384.13; gene_type protein_coding; gene_status KNOWN; gene_name Ptpn4; level 1; havana_gene OTTMUSG00000035374.6;	2	829830	FALSE	FALSE	FALSE	FALSE	FALSE	FALSE	FALSE	FALSE	FALSE	FALSE	FALSE	FALSE	TRUE
chr1	119907890	119913208	-	gene_id ENSMUSG00000036975.5; gene_type protein_coding; gene_status KNOWN; gene_name Tmem177; level 2; havana_gene OTTMUSG00000022105.1;	1	831	FALSE	FALSE	FALSE	FALSE	FALSE	FALSE	FALSE	FALSE	FALSE	FALSE	FALSE	FALSE	TRUE
chr1	119923341	119997234	-	gene_id ENSMUSG00000036962.12; gene_type protein_coding; gene_status KNOWN; gene_name Cfap221; level 2; havana_gene OTTMUSG00000035381.2;	1	832	FALSE	FALSE	FALSE	FALSE	FALSE	FALSE	FALSE	FALSE	FALSE	FALSE	FALSE	FALSE	TRUE
chr1	120006894	120063536	+	gene_id ENSMUSG00000026387.15; gene_type protein_coding; gene_status KNOWN; gene_name Sctr; level 2; havana_gene OTTMUSG00000049072.1;	1	833	TRUE	FALSE	FALSE	FALSE	FALSE	FALSE	FALSE	FALSE	TRUE	TRUE	TRUE	TRUE	TRUE
chr1	120067377	120074074	-	gene_id ENSMUSG00000050777.7; gene_type protein_coding; gene_status KNOWN; gene_name Tmem37; level 2; havana_gene OTTMUSG00000022101.1;	1	834	TRUE	FALSE	FALSE	FALSE	FALSE	FALSE	FALSE	FALSE	FALSE	FALSE	TRUE	TRUE	TRUE
chr1	120113280	120121078	-	gene_id ENSMUSG00000026385.16; gene_type protein_coding; gene_status KNOWN; gene_name Dbi; level 2; havana_gene OTTMUSG00000021601.3;	1	835	FALSE	FALSE	FALSE	FALSE	FALSE	FALSE	FALSE	TRUE	FALSE	FALSE	FALSE	FALSE	TRUE
chr1	120121187	120188189	+	gene_id ENSMUSG00000026388.15; gene_type protein_coding; gene_status KNOWN; gene_name 3110009E18Rik; level 2; havana_gene OTTMUSG00000030546.5;	2	835836	FALSE	FALSE	FALSE	FALSE	FALSE	FALSE	FALSE	FALSE	FALSE	FALSE	FALSE	FALSE	TRUE
chr1	120190757	120272705	-	gene_id ENSMUSG00000026389.16; gene_type protein_coding; gene_status KNOWN; gene_name Steap3; level 2; havana_gene OTTMUSG00000021495.2;	2	837838	TRUE	FALSE	FALSE	FALSE	FALSE	FALSE	TRUE	FALSE	TRUE	TRUE	TRUE	TRUE	TRUE
chr1	120340582	120343174	+	gene_id ENSMUSG00000036907.9; gene_type protein_coding; gene_status KNOWN; gene_name C1ql2; level 2; havana_gene OTTMUSG00000049073.1;	1	839	TRUE	FALSE	FALSE	FALSE	FALSE	FALSE	FALSE	FALSE	TRUE	TRUE	TRUE	TRUE	TRUE
chr1	120474538	120505024	-	gene_id ENSMUSG00000026390.7; gene_type protein_coding; gene_status KNOWN; gene_name Marco; level 2; havana_gene OTTMUSG00000049075.1;	1	840	FALSE	FALSE	FALSE	FALSE	FALSE	FALSE	FALSE	FALSE	FALSE	FALSE	TRUE	FALSE	TRUE
chr1	120602418	120607992	+	gene_id ENSMUSG00000058665.8; gene_type protein_coding; gene_status KNOWN; gene_name En1; level 2; havana_gene OTTMUSG00000037271.2;	1	841	TRUE	TRUE	FALSE	TRUE	FALSE	TRUE	FALSE	TRUE	TRUE	TRUE	TRUE	TRUE	TRUE
chr1	121304353	121332589	-	gene_id ENSMUSG00000003721.14; gene_type protein_coding; gene_status KNOWN; gene_name Insig2; level 2; havana_gene OTTMUSG00000034839.4;	3	842843844	FALSE	FALSE	FALSE	FALSE	FALSE	TRUE	FALSE	TRUE	FALSE	FALSE	FALSE	FALSE	TRUE
chr1	121431049	121506460	+	gene_id ENSMUSG00000026339.18; gene_type protein_coding; gene_status KNOWN; gene_name Ccdc93; level 2; havana_gene OTTMUSG00000021024.2;	1	845	FALSE	FALSE	FALSE	FALSE	FALSE	FALSE	FALSE	FALSE	FALSE	TRUE	TRUE	TRUE	TRUE
chr1	121509842	121528465	-	gene_id ENSMUSG00000050534.8; gene_type protein_coding; gene_status KNOWN; gene_name Htr5b; level 2; havana_gene OTTMUSG00000021025.1;	1	846	TRUE	FALSE	FALSE	FALSE	FALSE	FALSE	FALSE	FALSE	TRUE	TRUE	TRUE	TRUE	FALSE
chr1	121553835	121567989	-	gene_id ENSMUSG00000001674.11; gene_type protein_coding; gene_status KNOWN; gene_name Ddx18; level 2; havana_gene OTTMUSG00000019928.6;	2	847848	FALSE	FALSE	FALSE	FALSE	FALSE	FALSE	FALSE	FALSE	FALSE	FALSE	FALSE	FALSE	FALSE
chr1	123321471	124045559	-	gene_id ENSMUSG00000036815.16; gene_type protein_coding; gene_status KNOWN; gene_name Dpp10; level 2; tag ncRNA_host; havana_gene OTTMUSG00000020794.3;	1	849	TRUE	FALSE	FALSE	FALSE	FALSE	FALSE	FALSE	FALSE	TRUE	TRUE	TRUE	TRUE	TRUE
chr1	125392905	125435727	-	gene_id ENSMUSG00000026341.16; gene_type protein_coding; gene_status KNOWN; gene_name Actr3; level 2; havana_gene OTTMUSG00000049251.3;	1	850	FALSE	FALSE	FALSE	FALSE	FALSE	FALSE	FALSE	TRUE	FALSE	FALSE	FALSE	FALSE	FALSE
chr1	125560595	125595820	+	gene_id ENSMUSG00000026342.10; gene_type protein_coding; gene_status KNOWN; gene_name Slc35f5; level 2; havana_gene OTTMUSG00000049262.2;	1	851	FALSE	FALSE	FALSE	FALSE	FALSE	FALSE	FALSE	FALSE	FALSE	FALSE	TRUE	FALSE	FALSE
chr1	125676995	125873862	+	gene_id ENSMUSG00000026343.6; gene_type protein_coding; gene_status KNOWN; gene_name Gpr39; level 2; havana_gene OTTMUSG00000030266.2;	1	852	TRUE	FALSE	FALSE	FALSE	FALSE	FALSE	FALSE	FALSE	FALSE	FALSE	FALSE	FALSE	TRUE
chr1	125867622	125913101	-	gene_id ENSMUSG00000026344.9; gene_type protein_coding; gene_status KNOWN; gene_name Lypd1; level 2; havana_gene OTTMUSG00000030265.8;	1	853	TRUE	FALSE	FALSE	FALSE	FALSE	FALSE	FALSE	FALSE	TRUE	TRUE	TRUE	TRUE	TRUE
chr1	125913620	126830799	-	gene_id ENSMUSG00000049690.15; gene_type protein_coding; gene_status KNOWN; gene_name Nckap5; level 2; havana_gene OTTMUSG00000030251.7;	5	854855856857858	TRUE	FALSE	FALSE	FALSE	FALSE	FALSE	FALSE	FALSE	FALSE	TRUE	FALSE	TRUE	TRUE
chr1	127205015	127488336	+	gene_id ENSMUSG00000036155.13; gene_type protein_coding; gene_status KNOWN; gene_name Mgat5; level 2; tag ncRNA_host; havana_gene OTTMUSG00000049295.1;	2	859860	FALSE	FALSE	FALSE	FALSE	FALSE	FALSE	FALSE	FALSE	FALSE	FALSE	FALSE	TRUE	TRUE
chr1	127486546	127679548	-	gene_id ENSMUSG00000026347.13; gene_type protein_coding; gene_status KNOWN; gene_name Tmem163; level 2; havana_gene OTTMUSG00000030321.3;	1	861	TRUE	FALSE	FALSE	FALSE	FALSE	FALSE	FALSE	FALSE	TRUE	TRUE	TRUE	TRUE	TRUE
chr1	127729413	127767978	+	gene_id ENSMUSG00000026348.7; gene_type protein_coding; gene_status KNOWN; gene_name Acmsd; level 2; havana_gene OTTMUSG00000049346.1;	1	862	FALSE	FALSE	FALSE	FALSE	FALSE	FALSE	FALSE	FALSE	FALSE	FALSE	FALSE	FALSE	TRUE
chr1	127774164	127808061	+	gene_id ENSMUSG00000026349.14; gene_type protein_coding; gene_status KNOWN; gene_name Ccnt2; level 2; havana_gene OTTMUSG00000021611.1;	1	863	FALSE	FALSE	FALSE	FALSE	FALSE	TRUE	FALSE	TRUE	FALSE	FALSE	FALSE	FALSE	TRUE
chr1	127815253	127855031	-	gene_id ENSMUSG00000051590.9; gene_type protein_coding; gene_status KNOWN; gene_name Map3k19; level 2; havana_gene OTTMUSG00000045399.5;	2	864865	TRUE	FALSE	FALSE	FALSE	FALSE	FALSE	FALSE	FALSE	FALSE	FALSE	FALSE	FALSE	TRUE
chr1	127868773	127943868	+	gene_id ENSMUSG00000036104.11; gene_type protein_coding; gene_status KNOWN; gene_name Rab3gap1; level 2; havana_gene OTTMUSG00000025233.2;	1	866	FALSE	FALSE	FALSE	FALSE	FALSE	FALSE	TRUE	TRUE	FALSE	FALSE	FALSE	FALSE	FALSE
chr1	127954184	128103047	-	gene_id ENSMUSG00000036086.16; gene_type protein_coding; gene_status KNOWN; gene_name Zranb3; level 1; havana_gene OTTMUSG00000017423.3;	1	867	FALSE	FALSE	FALSE	FALSE	FALSE	FALSE	FALSE	FALSE	FALSE	FALSE	FALSE	FALSE	FALSE
chr1	128103301	128237736	+	gene_id ENSMUSG00000056211.13; gene_type protein_coding; gene_status KNOWN; gene_name R3hdm1; level 2; tag ncRNA_host; havana_gene OTTMUSG00000049353.2;	5	867868869870871	FALSE	FALSE	FALSE	FALSE	FALSE	FALSE	FALSE	FALSE	FALSE	FALSE	FALSE	FALSE	FALSE
chr1	128243964	128279378	+	gene_id ENSMUSG00000026353.9; gene_type protein_coding; gene_status KNOWN; gene_name Ubxn4; level 1; havana_gene OTTMUSG00000049358.2;	1	872	FALSE	FALSE	FALSE	FALSE	FALSE	FALSE	FALSE	FALSE	FALSE	FALSE	FALSE	FALSE	FALSE
chr1	128284756	128328318	-	gene_id ENSMUSG00000026354.8; gene_type protein_coding; gene_status KNOWN; gene_name Lct; level 2; havana_gene OTTMUSG00000030320.1;	1	873	FALSE	FALSE	FALSE	FALSE	FALSE	FALSE	TRUE	FALSE	FALSE	FALSE	FALSE	FALSE	TRUE
chr1	128331590	128359664	-	gene_id ENSMUSG00000026355.11; gene_type protein_coding; gene_status KNOWN; gene_name Mcm6; level 2; havana_gene OTTMUSG00000049360.1;	1	874	FALSE	FALSE	FALSE	FALSE	FALSE	FALSE	TRUE	FALSE	FALSE	FALSE	FALSE	FALSE	FALSE
chr1	128363707	128417368	-	gene_id ENSMUSG00000026356.15; gene_type protein_coding; gene_status KNOWN; gene_name Dars; level 2; havana_gene OTTMUSG00000049561.1;	1	875	FALSE	FALSE	FALSE	FALSE	FALSE	FALSE	TRUE	FALSE	FALSE	FALSE	FALSE	FALSE	FALSE
chr1	128588199	128592293	-	gene_id ENSMUSG00000045382.6; gene_type protein_coding; gene_status KNOWN; gene_name Cxcr4; level 2; havana_gene OTTMUSG00000020918.2;	1	876	FALSE	FALSE	FALSE	FALSE	FALSE	FALSE	TRUE	TRUE	TRUE	TRUE	TRUE	TRUE	TRUE
chr1	129273302	130219278	+	gene_id ENSMUSG00000042581.14; gene_type protein_coding; gene_status KNOWN; gene_name Thsd7b; level 2; havana_gene OTTMUSG00000026224.5;	2	877878	TRUE	FALSE	FALSE	FALSE	FALSE	FALSE	FALSE	FALSE	TRUE	TRUE	TRUE	TRUE	TRUE
chr1	130388537	130423009	-	gene_id ENSMUSG00000026401.15; gene_type protein_coding; gene_status KNOWN; gene_name Cd55b; level 2; havana_gene OTTMUSG00000025172.2;	1	879	TRUE	FALSE	FALSE	FALSE	FALSE	FALSE	FALSE	FALSE	FALSE	FALSE	FALSE	FALSE	TRUE
chr1	130439027	130462744	-	gene_id ENSMUSG00000026399.12; gene_type protein_coding; gene_status KNOWN; gene_name Cd55; level 2; havana_gene OTTMUSG00000025169.1;	2	880881	FALSE	FALSE	FALSE	FALSE	FALSE	FALSE	FALSE	FALSE	FALSE	FALSE	FALSE	TRUE	TRUE
chr1	130576713	130629621	-	gene_id ENSMUSG00000042554.10; gene_type protein_coding; gene_status KNOWN; gene_name Zp3r; level 2; tag ncRNA_host; havana_gene OTTMUSG00000026758.2;	1	882	FALSE	FALSE	FALSE	FALSE	FALSE	FALSE	FALSE	FALSE	FALSE	FALSE	FALSE	FALSE	TRUE
chr1	130634773	130661632	-	gene_id ENSMUSG00000026405.14; gene_type protein_coding; gene_status KNOWN; gene_name C4bp; level 2; havana_gene OTTMUSG00000030002.6;	2	883884	FALSE	FALSE	FALSE	FALSE	FALSE	FALSE	FALSE	FALSE	FALSE	FALSE	FALSE	FALSE	TRUE
chr1	130689182	130729253	-	gene_id ENSMUSG00000026409.14; gene_type protein_coding; gene_status KNOWN; gene_name Pfkfb2; level 2; havana_gene OTTMUSG00000049608.1;	2	885886	FALSE	FALSE	FALSE	FALSE	FALSE	FALSE	FALSE	FALSE	FALSE	FALSE	FALSE	FALSE	TRUE
chr1	130717327	130724358	+	gene_id ENSMUSG00000046404.5; gene_type protein_coding; gene_status KNOWN; gene_name Yod1; level 2; havana_gene OTTMUSG00000049609.1;	1	885	FALSE	FALSE	FALSE	FALSE	FALSE	FALSE	FALSE	FALSE	FALSE	FALSE	FALSE	FALSE	FALSE
chr1	130731976	130744622	+	gene_id ENSMUSG00000042510.7; gene_type protein_coding; gene_status KNOWN; gene_name AA986860; level 2; havana_gene OTTMUSG00000049611.1;	1	887	FALSE	FALSE	FALSE	FALSE	FALSE	FALSE	FALSE	FALSE	FALSE	FALSE	FALSE	FALSE	TRUE
chr1	130800902	130814740	+	gene_id ENSMUSG00000026415.11; gene_type protein_coding; gene_status KNOWN; gene_name Fcamr; level 2; havana_gene OTTMUSG00000026760.1;	1	888	TRUE	FALSE	FALSE	FALSE	FALSE	FALSE	FALSE	FALSE	FALSE	FALSE	TRUE	FALSE	TRUE
chr1	130826684	130852249	+	gene_id ENSMUSG00000026417.13; gene_type protein_coding; gene_status KNOWN; gene_name Pigr; level 2; havana_gene OTTMUSG00000022632.2;	2	889890	TRUE	FALSE	FALSE	FALSE	FALSE	FALSE	FALSE	FALSE	FALSE	FALSE	TRUE	FALSE	TRUE
chr1	130865669	130880791	+	gene_id ENSMUSG00000042474.6; gene_type protein_coding; gene_status KNOWN; gene_name Fcmr; level 1; havana_gene OTTMUSG00000026802.2;	1	891	FALSE	FALSE	FALSE	FALSE	FALSE	FALSE	FALSE	FALSE	FALSE	FALSE	FALSE	FALSE	TRUE
chr1	130882074	130887454	-	gene_id ENSMUSG00000026420.16; gene_type protein_coding; gene_status KNOWN; gene_name Il24; level 2; havana_gene OTTMUSG00000028577.3;	1	892	TRUE	FALSE	FALSE	FALSE	FALSE	FALSE	FALSE	FALSE	FALSE	TRUE	FALSE	FALSE	TRUE
chr1	130906985	130911451	-	gene_id ENSMUSG00000026416.12; gene_type protein_coding; gene_status KNOWN; gene_name Il20; level 2; havana_gene OTTMUSG00000049114.2;	1	893	FALSE	FALSE	FALSE	FALSE	FALSE	FALSE	FALSE	TRUE	FALSE	FALSE	FALSE	FALSE	TRUE
chr1	130932656	130940115	-	gene_id ENSMUSG00000016524.12; gene_type protein_coding; gene_status KNOWN; gene_name Il19; level 1; havana_gene OTTMUSG00000049115.2;	1	894	FALSE	FALSE	FALSE	FALSE	FALSE	FALSE	FALSE	FALSE	FALSE	FALSE	FALSE	FALSE	TRUE
chr1	131019845	131024974	+	gene_id ENSMUSG00000016529.5; gene_type protein_coding; gene_status KNOWN; gene_name Il10; level 2; havana_gene OTTMUSG00000016630.1;	1	895	TRUE	FALSE	FALSE	FALSE	FALSE	TRUE	TRUE	TRUE	FALSE	FALSE	TRUE	FALSE	TRUE
chr1	131053700	131097826	-	gene_id ENSMUSG00000016528.10; gene_type protein_coding; gene_status KNOWN; gene_name Mapkapk2; level 2; tag ncRNA_host; havana_gene OTTMUSG00000049116.1;	2	896897	FALSE	FALSE	FALSE	FALSE	FALSE	FALSE	FALSE	TRUE	TRUE	TRUE	TRUE	TRUE	TRUE
chr1	131127455	131138340	-	gene_id ENSMUSG00000016526.8; gene_type protein_coding; gene_status KNOWN; gene_name Dyrk3; level 2; havana_gene OTTMUSG00000049119.3;	1	898	FALSE	FALSE	FALSE	FALSE	FALSE	FALSE	FALSE	TRUE	FALSE	FALSE	FALSE	FALSE	TRUE
chr1	131153181	131187658	+	gene_id ENSMUSG00000026427.16; gene_type protein_coding; gene_status KNOWN; gene_name Eif2d; level 1; havana_gene OTTMUSG00000021553.3;	1	899	FALSE	FALSE	FALSE	FALSE	FALSE	FALSE	FALSE	FALSE	FALSE	FALSE	FALSE	FALSE	FALSE
chr1	131176410	131245258	-	gene_id ENSMUSG00000026430.15; gene_type protein_coding; gene_status KNOWN; gene_name Rassf5; level 1; havana_gene OTTMUSG00000021554.1;	2	900901	TRUE	FALSE	FALSE	FALSE	FALSE	FALSE	FALSE	FALSE	TRUE	TRUE	TRUE	TRUE	TRUE
chr1	131254343	131279606	-	gene_id ENSMUSG00000042349.13; gene_type protein_coding; gene_status KNOWN; gene_name Ikbke; level 1; havana_gene OTTMUSG00000034782.2;	2	902903	TRUE	FALSE	FALSE	FALSE	FALSE	FALSE	FALSE	FALSE	FALSE	FALSE	FALSE	FALSE	TRUE
chr1	131285251	131527352	-	gene_id ENSMUSG00000026425.15; gene_type protein_coding; gene_status KNOWN; gene_name Srgap2; level 2; tag ncRNA_host; havana_gene OTTMUSG00000049188.2;	6	9.04906e+17	FALSE	FALSE	FALSE	FALSE	FALSE	FALSE	FALSE	TRUE	FALSE	FALSE	FALSE	FALSE	FALSE
chr1	131527903	131539872	+	gene_id ENSMUSG00000055184.4; gene_type protein_coding; gene_status KNOWN; gene_name Fam72a; level 2; havana_gene OTTMUSG00000021788.1;	1	909	FALSE	FALSE	FALSE	FALSE	FALSE	FALSE	FALSE	FALSE	FALSE	FALSE	FALSE	FALSE	FALSE
chr1	131599239	131612000	+	gene_id ENSMUSG00000026432.7; gene_type protein_coding; gene_status KNOWN; gene_name Avpr1b; level 2; havana_gene OTTMUSG00000020888.2;	1	910	TRUE	FALSE	FALSE	FALSE	FALSE	FALSE	FALSE	FALSE	TRUE	TRUE	TRUE	FALSE	TRUE
chr1	131638306	131675505	+	gene_id ENSMUSG00000004552.16; gene_type protein_coding; gene_status KNOWN; gene_name Ctse; level 2; havana_gene OTTMUSG00000022661.3;	1	911	FALSE	FALSE	FALSE	FALSE	FALSE	FALSE	FALSE	FALSE	FALSE	FALSE	FALSE	FALSE	TRUE
chr1	131688695	131715439	+	gene_id ENSMUSG00000052688.12; gene_type protein_coding; gene_status KNOWN; gene_name Rab7b; level 2; havana_gene OTTMUSG00000026757.4;	1	912	FALSE	FALSE	FALSE	FALSE	FALSE	TRUE	FALSE	TRUE	FALSE	FALSE	FALSE	FALSE	FALSE
chr1	131744022	131771504	+	gene_id ENSMUSG00000042268.10; gene_type protein_coding; gene_status KNOWN; gene_name Slc26a9; level 2; havana_gene OTTMUSG00000021566.3;	2	913914	TRUE	FALSE	FALSE	FALSE	FALSE	FALSE	FALSE	FALSE	FALSE	FALSE	TRUE	FALSE	TRUE
chr1	131797381	131821473	+	gene_id ENSMUSG00000042251.12; gene_type protein_coding; gene_status KNOWN; gene_name Pm20d1; level 2; havana_gene OTTMUSG00000021544.2;	2	915916	TRUE	FALSE	FALSE	FALSE	FALSE	FALSE	FALSE	FALSE	TRUE	FALSE	FALSE	FALSE	TRUE
chr1	131827493	131848865	+	gene_id ENSMUSG00000013275.9; gene_type protein_coding; gene_status KNOWN; gene_name Slc41a1; level 2; havana_gene OTTMUSG00000021791.1;	1	917	FALSE	FALSE	FALSE	FALSE	FALSE	FALSE	FALSE	FALSE	FALSE	FALSE	FALSE	FALSE	TRUE
chr1	131867224	131872887	+	gene_id ENSMUSG00000026433.13; gene_type protein_coding; gene_status KNOWN; gene_name Rab29; level 2; havana_gene OTTMUSG00000017320.3;	1	918	FALSE	FALSE	FALSE	FALSE	FALSE	FALSE	FALSE	TRUE	FALSE	FALSE	FALSE	FALSE	TRUE
chr1	131910534	131936321	+	gene_id ENSMUSG00000026434.12; gene_type protein_coding; gene_status KNOWN; gene_name Nucks1; level 2; havana_gene OTTMUSG00000049194.1;	1	919	FALSE	FALSE	FALSE	FALSE	FALSE	TRUE	FALSE	FALSE	FALSE	FALSE	FALSE	FALSE	TRUE
chr1	131962967	131982969	+	gene_id ENSMUSG00000026435.15; gene_type protein_coding; gene_status KNOWN; gene_name Slc45a3; level 2; havana_gene OTTMUSG00000049196.2;	3	920921922	TRUE	FALSE	FALSE	FALSE	FALSE	FALSE	FALSE	TRUE	FALSE	FALSE	TRUE	TRUE	TRUE
chr1	132007607	132032612	+	gene_id ENSMUSG00000026436.15; gene_type protein_coding; gene_status KNOWN; gene_name Elk4; level 2; havana_gene OTTMUSG00000024989.5;	1	923	FALSE	TRUE	FALSE	TRUE	FALSE	TRUE	FALSE	TRUE	FALSE	FALSE	FALSE	FALSE	FALSE
chr1	132022806	132068062	-	gene_id ENSMUSG00000059149.17; gene_type protein_coding; gene_status KNOWN; gene_name Mfsd4; level 1; havana_gene OTTMUSG00000024990.5;	1	924	TRUE	FALSE	FALSE	FALSE	FALSE	FALSE	FALSE	FALSE	TRUE	TRUE	TRUE	TRUE	TRUE
chr1	132112237	132139684	-	gene_id ENSMUSG00000026437.11; gene_type protein_coding; gene_status KNOWN; gene_name Cdk18; level 2; havana_gene OTTMUSG00000049382.1;	1	925	TRUE	FALSE	FALSE	FALSE	FALSE	FALSE	FALSE	FALSE	FALSE	FALSE	FALSE	TRUE	TRUE
chr1	132191431	132259227	+	gene_id ENSMUSG00000079330.8; gene_type protein_coding; gene_status KNOWN; gene_name Lemd1; level 2; tag ncRNA_host; havana_gene OTTMUSG00000049384.1;	2	926927	TRUE	FALSE	FALSE	FALSE	FALSE	FALSE	FALSE	FALSE	TRUE	TRUE	TRUE	TRUE	TRUE
chr1	132229048	132229767	-	gene_id ENSMUSG00000066936.4; gene_type protein_coding; gene_status KNOWN; gene_name Gm10188; level 3;	1	927	TRUE	FALSE	FALSE	FALSE	FALSE	FALSE	FALSE	FALSE	FALSE	FALSE	FALSE	FALSE	FALSE
chr1	132298626	132307357	+	gene_id ENSMUSG00000042115.4; gene_type protein_coding; gene_status KNOWN; gene_name Klhdc8a; level 2; havana_gene OTTMUSG00000049386.1;	1	928	TRUE	FALSE	FALSE	FALSE	FALSE	FALSE	FALSE	FALSE	TRUE	TRUE	TRUE	TRUE	TRUE
chr1	132316126	132333488	+	gene_id ENSMUSG00000009772.15; gene_type protein_coding; gene_status KNOWN; gene_name Nuak2; level 2; havana_gene OTTMUSG00000021956.2;	1	929	TRUE	FALSE	FALSE	FALSE	FALSE	FALSE	FALSE	FALSE	TRUE	TRUE	TRUE	TRUE	TRUE
chr1	132356315	132391281	-	gene_id ENSMUSG00000042066.15; gene_type protein_coding; gene_status KNOWN; gene_name Tmcc2; level 2; havana_gene OTTMUSG00000026803.4;	2	930931	FALSE	FALSE	FALSE	FALSE	FALSE	FALSE	FALSE	FALSE	FALSE	FALSE	TRUE	TRUE	TRUE
chr1	132417555	132466958	+	gene_id ENSMUSG00000042046.15; gene_type protein_coding; gene_status KNOWN; gene_name Dstyk; level 2; havana_gene OTTMUSG00000049388.2;	2	932933	FALSE	FALSE	FALSE	FALSE	FALSE	FALSE	TRUE	FALSE	FALSE	FALSE	FALSE	TRUE	TRUE
chr1	132477365	132505659	+	gene_id ENSMUSG00000026439.14; gene_type protein_coding; gene_status KNOWN; gene_name Rbbp5; level 2; havana_gene OTTMUSG00000049391.2;	1	934	FALSE	FALSE	FALSE	FALSE	FALSE	FALSE	FALSE	FALSE	FALSE	FALSE	FALSE	FALSE	FALSE
chr1	132506230	132508639	+	gene_id ENSMUSG00000048174.2; gene_type protein_coding; gene_status KNOWN; gene_name Tmem81; level 2; havana_gene OTTMUSG00000049392.1;	1	935	FALSE	FALSE	FALSE	FALSE	FALSE	FALSE	FALSE	FALSE	FALSE	FALSE	FALSE	FALSE	FALSE
chr1	132509427	132543256	-	gene_id ENSMUSG00000053024.14; gene_type protein_coding; gene_status KNOWN; gene_name Cntn2; level 2; havana_gene OTTMUSG00000049393.2;	2	936937	TRUE	FALSE	FALSE	FALSE	FALSE	FALSE	TRUE	TRUE	TRUE	TRUE	FALSE	TRUE	TRUE
chr1	132564690	132741797	-	gene_id ENSMUSG00000026442.14; gene_type protein_coding; gene_status KNOWN; gene_name Nfasc; level 2; havana_gene OTTMUSG00000049394.4;	3	938939940	TRUE	FALSE	FALSE	FALSE	FALSE	FALSE	FALSE	TRUE	TRUE	TRUE	TRUE	TRUE	TRUE
chr1	132880273	132940005	+	gene_id ENSMUSG00000026443.3; gene_type protein_coding; gene_status KNOWN; gene_name Lrrn2; level 2; havana_gene OTTMUSG00000029281.1;	1	941	TRUE	FALSE	FALSE	FALSE	FALSE	FALSE	FALSE	TRUE	TRUE	TRUE	TRUE	TRUE	TRUE
chr1	132959484	133030561	-	gene_id ENSMUSG00000054387.13; gene_type protein_coding; gene_status KNOWN; gene_name Mdm4; level 2; havana_gene OTTMUSG00000049638.2;	2	942943	FALSE	FALSE	FALSE	FALSE	FALSE	FALSE	FALSE	TRUE	FALSE	FALSE	FALSE	FALSE	FALSE
chr1	133045667	133108687	+	gene_id ENSMUSG00000026447.16; gene_type protein_coding; gene_status KNOWN; gene_name Pik3c2b; level 2; havana_gene OTTMUSG00000021915.2;	1	944	TRUE	FALSE	FALSE	FALSE	FALSE	FALSE	FALSE	FALSE	FALSE	FALSE	FALSE	TRUE	TRUE
chr1	133131143	133139783	+	gene_id ENSMUSG00000046062.5; gene_type protein_coding; gene_status KNOWN; gene_name Ppp1r15b; level 2; havana_gene OTTMUSG00000022095.3;	1	945	FALSE	FALSE	FALSE	FALSE	FALSE	FALSE	TRUE	FALSE	FALSE	FALSE	FALSE	FALSE	FALSE
chr1	133181321	133303435	+	gene_id ENSMUSG00000041757.15; gene_type protein_coding; gene_status KNOWN; gene_name Plekha6; level 2; havana_gene OTTMUSG00000049641.4;	5	946947948949950	TRUE	FALSE	FALSE	FALSE	FALSE	FALSE	FALSE	FALSE	FALSE	FALSE	FALSE	FALSE	TRUE
chr1	133309800	133323026	+	gene_id ENSMUSG00000103421.1; gene_type protein_coding; gene_status KNOWN; gene_name Golt1a; level 2; havana_gene OTTMUSG00000044879.7;	1	951	TRUE	FALSE	FALSE	FALSE	FALSE	FALSE	FALSE	FALSE	FALSE	FALSE	FALSE	FALSE	TRUE
chr1	133309827	133329722	+	gene_id ENSMUSG00000102367.5; gene_type protein_coding; gene_status KNOWN; gene_name Kiss1; level 2; havana_gene OTTMUSG00000044883.2;	2	951953	TRUE	FALSE	FALSE	FALSE	FALSE	FALSE	TRUE	TRUE	FALSE	FALSE	TRUE	FALSE	TRUE
chr1	133309827	133329901	+	gene_id ENSMUSG00000098306.7; gene_type protein_coding; gene_status KNOWN; gene_name Gm28040; level 2; havana_gene OTTMUSG00000044884.2;	3	951952954	TRUE	FALSE	FALSE	FALSE	FALSE	FALSE	FALSE	FALSE	TRUE	FALSE	FALSE	FALSE	TRUE
chr1	133350510	133360325	+	gene_id ENSMUSG00000070645.5; gene_type protein_coding; gene_status KNOWN; gene_name Ren1; level 2; havana_gene OTTMUSG00000021617.2;	1	955	TRUE	FALSE	FALSE	FALSE	FALSE	FALSE	TRUE	TRUE	TRUE	TRUE	FALSE	FALSE	TRUE
chr1	133363572	133380336	+	gene_id ENSMUSG00000070644.13; gene_type protein_coding; gene_status KNOWN; gene_name Etnk2; level 2; havana_gene OTTMUSG00000026805.3;	1	956	TRUE	FALSE	FALSE	FALSE	FALSE	FALSE	FALSE	TRUE	TRUE	TRUE	FALSE	TRUE	TRUE
chr1	133382303	133424377	-	gene_id ENSMUSG00000070643.11; gene_type protein_coding; gene_status KNOWN; gene_name Sox13; level 2; havana_gene OTTMUSG00000026807.5;	2	957958	TRUE	TRUE	FALSE	FALSE	FALSE	TRUE	FALSE	TRUE	TRUE	TRUE	FALSE	TRUE	TRUE
chr1	133603871	133610291	-	gene_id ENSMUSG00000090553.8; gene_type protein_coding; gene_status KNOWN; gene_name Snrpe; level 2; havana_gene OTTMUSG00000035312.3;	1	959	FALSE	FALSE	FALSE	FALSE	FALSE	FALSE	FALSE	FALSE	FALSE	FALSE	FALSE	FALSE	FALSE
chr1	133619862	133661380	-	gene_id ENSMUSG00000102976.5; gene_type protein_coding; gene_status KNOWN; gene_name Zc3h11a; level 1; havana_gene OTTMUSG00000049664.2;	2	960961	FALSE	FALSE	FALSE	FALSE	FALSE	FALSE	FALSE	FALSE	FALSE	FALSE	FALSE	FALSE	FALSE
chr1	133619940	133661318	-	gene_id ENSMUSG00000094410.7; gene_type protein_coding; gene_status KNOWN; gene_name Gm38394; level 2; havana_gene OTTMUSG00000049665.1;	1	961	FALSE	TRUE	FALSE	FALSE	FALSE	FALSE	FALSE	FALSE	FALSE	FALSE	FALSE	FALSE	FALSE
chr1	133655879	133660885	-	gene_id ENSMUSG00000102049.1; gene_type protein_coding; gene_status KNOWN; gene_name Zbed6; level 2; havana_gene OTTMUSG00000049666.1;	1	961	FALSE	TRUE	TRUE	FALSE	FALSE	TRUE	FALSE	FALSE	FALSE	FALSE	FALSE	FALSE	FALSE
chr1	133679091	133690108	-	gene_id ENSMUSG00000051998.14; gene_type protein_coding; gene_status KNOWN; gene_name Lax1; level 1; havana_gene OTTMUSG00000049667.1;	1	962	FALSE	FALSE	FALSE	FALSE	FALSE	FALSE	FALSE	FALSE	FALSE	FALSE	FALSE	FALSE	TRUE
chr1	133699457	133801041	-	gene_id ENSMUSG00000026463.17; gene_type protein_coding; gene_status KNOWN; gene_name Atp2b4; level 2; tag ncRNA_host; havana_gene OTTMUSG00000016442.5;	3	963964965	FALSE	FALSE	FALSE	FALSE	FALSE	FALSE	FALSE	FALSE	FALSE	FALSE	FALSE	TRUE	TRUE
chr1	133897199	133907999	-	gene_id ENSMUSG00000010311.15; gene_type protein_coding; gene_status KNOWN; gene_name Optc; level 2; havana_gene OTTMUSG00000026873.2;	1	966	TRUE	FALSE	FALSE	FALSE	FALSE	FALSE	FALSE	TRUE	TRUE	TRUE	TRUE	TRUE	TRUE
chr1	133910304	133921414	-	gene_id ENSMUSG00000041577.5; gene_type protein_coding; gene_status KNOWN; gene_name Prelp; level 2; havana_gene OTTMUSG00000026872.2;	1	967	FALSE	FALSE	FALSE	FALSE	FALSE	FALSE	FALSE	TRUE	TRUE	FALSE	FALSE	FALSE	TRUE
chr1	134037254	134048277	+	gene_id ENSMUSG00000041559.7; gene_type protein_coding; gene_status KNOWN; gene_name Fmod; level 2; havana_gene OTTMUSG00000034789.3;	1	968	FALSE	FALSE	FALSE	FALSE	FALSE	FALSE	FALSE	FALSE	FALSE	FALSE	FALSE	FALSE	TRUE
chr1	134075170	134079120	-	gene_id ENSMUSG00000020423.6; gene_type protein_coding; gene_status KNOWN; gene_name Btg2; level 2; havana_gene OTTMUSG00000034725.1;	1	969	FALSE	FALSE	FALSE	FALSE	FALSE	TRUE	FALSE	TRUE	FALSE	FALSE	FALSE	TRUE	TRUE
chr1	134111242	134151540	+	gene_id ENSMUSG00000026450.14; gene_type protein_coding; gene_status KNOWN; gene_name Chit1; level 2; havana_gene OTTMUSG00000021755.2;	2	970971	FALSE	FALSE	FALSE	FALSE	FALSE	FALSE	TRUE	FALSE	FALSE	FALSE	FALSE	FALSE	TRUE
chr1	134182176	134190181	+	gene_id ENSMUSG00000064246.10; gene_type protein_coding; gene_status KNOWN; gene_name Chil1; level 2; havana_gene OTTMUSG00000030091.5;	1	972	TRUE	FALSE	FALSE	FALSE	FALSE	FALSE	TRUE	TRUE	FALSE	FALSE	FALSE	FALSE	TRUE
chr1	134193448	134201232	+	gene_id ENSMUSG00000042451.12; gene_type protein_coding; gene_status KNOWN; gene_name Mybph; level 2; havana_gene OTTMUSG00000049674.1;	1	973	TRUE	FALSE	FALSE	FALSE	FALSE	FALSE	FALSE	TRUE	FALSE	FALSE	TRUE	FALSE	TRUE
chr1	134199223	134235431	-	gene_id ENSMUSG00000042429.8; gene_type protein_coding; gene_status KNOWN; gene_name Adora1; level 2; havana_gene OTTMUSG00000049675.2;	1	974	TRUE	FALSE	FALSE	FALSE	FALSE	FALSE	FALSE	FALSE	TRUE	TRUE	TRUE	TRUE	TRUE
chr1	134289989	134292548	+	gene_id ENSMUSG00000026459.5; gene_type protein_coding; gene_status KNOWN; gene_name Myog; level 2; havana_gene OTTMUSG00000049677.1;	1	975	FALSE	TRUE	FALSE	TRUE	FALSE	TRUE	FALSE	TRUE	FALSE	FALSE	FALSE	FALSE	TRUE
chr1	134296783	134332928	-	gene_id ENSMUSG00000026458.13; gene_type protein_coding; gene_status KNOWN; gene_name Ppfia4; level 2; havana_gene OTTMUSG00000049678.1;	2	976977	TRUE	FALSE	FALSE	FALSE	FALSE	FALSE	FALSE	FALSE	FALSE	FALSE	FALSE	FALSE	TRUE
chr1	134346097	134361979	-	gene_id ENSMUSG00000042305.12; gene_type protein_coding; gene_status KNOWN; gene_name Tmem183a; level 2; havana_gene OTTMUSG00000049679.2;	1	978	FALSE	FALSE	FALSE	FALSE	FALSE	FALSE	FALSE	FALSE	FALSE	FALSE	FALSE	FALSE	FALSE
chr1	134385940	134390981	+	gene_id ENSMUSG00000050526.5; gene_type protein_coding; gene_status KNOWN; gene_name 4933406M09Rik; level 2; havana_gene OTTMUSG00000029248.4;	1	979	TRUE	FALSE	FALSE	FALSE	FALSE	FALSE	FALSE	FALSE	FALSE	FALSE	FALSE	FALSE	FALSE
chr1	134405559	134411740	+	gene_id ENSMUSG00000026456.18; gene_type protein_coding; gene_status KNOWN; gene_name Cyb5r1; level 2; havana_gene OTTMUSG00000023725.5;	1	980	FALSE	FALSE	FALSE	FALSE	FALSE	FALSE	FALSE	FALSE	FALSE	FALSE	FALSE	TRUE	FALSE
chr1	134415378	134433351	+	gene_id ENSMUSG00000026457.14; gene_type protein_coding; gene_status KNOWN; gene_name Adipor1; level 2; havana_gene OTTMUSG00000021808.1;	1	981	FALSE	FALSE	FALSE	FALSE	FALSE	FALSE	FALSE	TRUE	FALSE	FALSE	FALSE	FALSE	FALSE
chr1	134455531	134491018	+	gene_id ENSMUSG00000026455.14; gene_type protein_coding; gene_status KNOWN; gene_name Klhl12; level 2; havana_gene OTTMUSG00000021463.2;	1	982	FALSE	FALSE	FALSE	FALSE	FALSE	FALSE	FALSE	TRUE	FALSE	FALSE	FALSE	FALSE	FALSE
chr1	134494648	134508774	+	gene_id ENSMUSG00000042229.9; gene_type protein_coding; gene_status KNOWN; gene_name Rabif; level 2; tag ncRNA_host; havana_gene OTTMUSG00000049682.1;	1	983	FALSE	FALSE	FALSE	FALSE	FALSE	FALSE	FALSE	FALSE	FALSE	FALSE	FALSE	FALSE	FALSE
chr1	134540941	134549682	-	gene_id ENSMUSG00000046367.10; gene_type protein_coding; gene_status KNOWN; gene_name Mgat4e; level 2; havana_gene OTTMUSG00000037371.2;	2	984985	FALSE	FALSE	FALSE	FALSE	FALSE	FALSE	FALSE	FALSE	FALSE	FALSE	FALSE	FALSE	FALSE
chr1	134560171	134635285	+	gene_id ENSMUSG00000042207.17; gene_type protein_coding; gene_status KNOWN; gene_name Kdm5b; level 1; havana_gene OTTMUSG00000017092.2;	1	986	FALSE	TRUE	FALSE	TRUE	TRUE	TRUE	FALSE	TRUE	FALSE	FALSE	FALSE	FALSE	TRUE
chr1	134646677	134762593	+	gene_id ENSMUSG00000026452.15; gene_type protein_coding; gene_status KNOWN; gene_name Syt2; level 2; havana_gene OTTMUSG00000029462.3;	2	987988	TRUE	FALSE	FALSE	FALSE	FALSE	FALSE	TRUE	TRUE	TRUE	TRUE	FALSE	TRUE	TRUE
chr1	134754658	134955942	-	gene_id ENSMUSG00000073557.11; gene_type protein_coding; gene_status KNOWN; gene_name Ppp1r12b; level 1; havana_gene OTTMUSG00000021600.2;	1	989	FALSE	FALSE	FALSE	FALSE	FALSE	FALSE	FALSE	FALSE	FALSE	FALSE	FALSE	FALSE	TRUE
chr1	134962565	134974162	+	gene_id ENSMUSG00000026429.8; gene_type protein_coding; gene_status KNOWN; gene_name Ube2t; level 2; havana_gene OTTMUSG00000021432.3;	2	990991	FALSE	FALSE	FALSE	FALSE	FALSE	FALSE	TRUE	FALSE	FALSE	FALSE	FALSE	FALSE	FALSE
chr1	134983301	135105276	-	gene_id ENSMUSG00000042793.13; gene_type protein_coding; gene_status KNOWN; gene_name Lgr6; level 2; havana_gene OTTMUSG00000026806.3;	2	992993	TRUE	FALSE	FALSE	FALSE	FALSE	FALSE	FALSE	TRUE	TRUE	TRUE	TRUE	TRUE	TRUE
chr1	135132700	135145317	+	gene_id ENSMUSG00000031506.11; gene_type protein_coding; gene_status KNOWN; gene_name Ptpn7; level 2; havana_gene OTTMUSG00000049797.1;	1	994	TRUE	FALSE	FALSE	FALSE	FALSE	FALSE	FALSE	FALSE	FALSE	FALSE	FALSE	FALSE	TRUE
chr1	135146824	135156269	+	gene_id ENSMUSG00000026426.10; gene_type protein_coding; gene_status KNOWN; gene_name Arl8a; level 2; havana_gene OTTMUSG00000021955.2;	1	995	FALSE	FALSE	FALSE	FALSE	FALSE	FALSE	FALSE	FALSE	FALSE	FALSE	TRUE	TRUE	TRUE
chr1	135160234	135167681	-	gene_id ENSMUSG00000026424.8; gene_type protein_coding; gene_status KNOWN; gene_name Gpr37l1; level 2; havana_gene OTTMUSG00000022102.1;	1	996	TRUE	FALSE	FALSE	FALSE	FALSE	FALSE	FALSE	TRUE	FALSE	FALSE	FALSE	FALSE	TRUE
chr1	135253575	135258568	-	gene_id ENSMUSG00000003051.13; gene_type protein_coding; gene_status KNOWN; gene_name Elf3; level 2; havana_gene OTTMUSG00000049800.1;	1	997	FALSE	TRUE	FALSE	TRUE	FALSE	TRUE	FALSE	TRUE	FALSE	FALSE	FALSE	FALSE	TRUE
chr1	135262712	135284084	-	gene_id ENSMUSG00000041926.15; gene_type protein_coding; gene_status KNOWN; gene_name Rnpep; level 2; havana_gene OTTMUSG00000021833.2;	1	998	FALSE	FALSE	FALSE	FALSE	FALSE	FALSE	FALSE	FALSE	FALSE	FALSE	TRUE	TRUE	FALSE
chr1	135295213	135313778	-	gene_id ENSMUSG00000062580.9; gene_type protein_coding; gene_status KNOWN; gene_name Timm17a; level 2; havana_gene OTTMUSG00000021888.6;	2	9991000	FALSE	FALSE	FALSE	FALSE	FALSE	FALSE	FALSE	FALSE	FALSE	FALSE	FALSE	FALSE	FALSE
chr1	135324807	135368065	+	gene_id ENSMUSG00000048096.7; gene_type protein_coding; gene_status KNOWN; gene_name Lmod1; level 2; havana_gene OTTMUSG00000022119.1;	1	1001	TRUE	FALSE	FALSE	FALSE	FALSE	FALSE	FALSE	TRUE	FALSE	TRUE	FALSE	FALSE	TRUE
chr1	135371057	135375237	-	gene_id ENSMUSG00000041889.7; gene_type protein_coding; gene_status KNOWN; gene_name Shisa4; level 2; havana_gene OTTMUSG00000026808.1;	1	1002	TRUE	FALSE	FALSE	FALSE	FALSE	FALSE	FALSE	FALSE	TRUE	TRUE	FALSE	TRUE	TRUE
chr1	135382312	135430499	-	gene_id ENSMUSG00000041879.13; gene_type protein_coding; gene_status KNOWN; gene_name Ipo9; level 2; havana_gene OTTMUSG00000034791.1;	2	10031004	FALSE	FALSE	FALSE	FALSE	FALSE	FALSE	FALSE	FALSE	FALSE	FALSE	FALSE	FALSE	FALSE
chr1	135434580	135607295	-	gene_id ENSMUSG00000009418.15; gene_type protein_coding; gene_status KNOWN; gene_name Nav1; level 2; tag ncRNA_host; havana_gene OTTMUSG00000049802.2;	3	100510061007	TRUE	FALSE	FALSE	FALSE	FALSE	FALSE	FALSE	TRUE	TRUE	TRUE	FALSE	TRUE	TRUE
chr1	135720061	135752232	+	gene_id ENSMUSG00000026421.14; gene_type protein_coding; gene_status KNOWN; gene_name Csrp1; level 2; havana_gene OTTMUSG00000021802.1;	2	10081009	FALSE	FALSE	FALSE	FALSE	FALSE	FALSE	FALSE	FALSE	FALSE	FALSE	FALSE	FALSE	TRUE
chr1	135766119	135769136	+	gene_id ENSMUSG00000041801.5; gene_type protein_coding; gene_status KNOWN; gene_name Phlda3; level 1; havana_gene OTTMUSG00000022104.1;	1	1010	TRUE	FALSE	FALSE	FALSE	FALSE	FALSE	FALSE	FALSE	TRUE	TRUE	TRUE	TRUE	TRUE
chr1	135779434	135810989	+	gene_id ENSMUSG00000026418.16; gene_type protein_coding; gene_status KNOWN; gene_name Tnni1; level 2; havana_gene OTTMUSG00000033121.3;	3	101110121013	TRUE	FALSE	FALSE	FALSE	FALSE	FALSE	FALSE	TRUE	FALSE	FALSE	FALSE	FALSE	TRUE
chr1	135818598	135833342	+	gene_id ENSMUSG00000041782.14; gene_type protein_coding; gene_status KNOWN; gene_name Lad1; level 2; havana_gene OTTMUSG00000049829.1;	1	1014	TRUE	FALSE	FALSE	FALSE	FALSE	FALSE	FALSE	FALSE	TRUE	TRUE	TRUE	TRUE	TRUE
chr1	135836354	135852260	+	gene_id ENSMUSG00000026414.13; gene_type protein_coding; gene_status KNOWN; gene_name Tnnt2; level 2; havana_gene OTTMUSG00000049830.2;	2	10151016	TRUE	FALSE	FALSE	FALSE	FALSE	FALSE	TRUE	TRUE	FALSE	FALSE	FALSE	FALSE	TRUE
chr1	135871395	135919207	-	gene_id ENSMUSG00000026413.12; gene_type protein_coding; gene_status KNOWN; gene_name Pkp1; level 2; havana_gene OTTMUSG00000022498.4;	1	1017	TRUE	FALSE	FALSE	FALSE	FALSE	FALSE	TRUE	FALSE	TRUE	TRUE	TRUE	TRUE	TRUE
chr1	135953578	136006342	-	gene_id ENSMUSG00000051985.12; gene_type protein_coding; gene_status KNOWN; gene_name Igfn1; level 1; havana_gene OTTMUSG00000019636.4;	2	10181019	TRUE	FALSE	FALSE	FALSE	FALSE	FALSE	FALSE	FALSE	FALSE	FALSE	FALSE	TRUE	TRUE
chr1	136008150	136035342	+	gene_id ENSMUSG00000026411.17; gene_type protein_coding; gene_status KNOWN; gene_name Tmem9; level 2; havana_gene OTTMUSG00000029663.2;	2	10191020	TRUE	FALSE	FALSE	FALSE	FALSE	FALSE	FALSE	FALSE	FALSE	FALSE	FALSE	FALSE	TRUE
chr1	136050804	136051370	+	gene_id ENSMUSG00000097918.1; gene_type protein_coding; gene_status KNOWN; gene_name Ascl5; level 2; havana_gene OTTMUSG00000042967.2;	1	1021	TRUE	TRUE	FALSE	FALSE	FALSE	TRUE	FALSE	FALSE	TRUE	TRUE	FALSE	FALSE	TRUE
chr1	136052750	136119822	+	gene_id ENSMUSG00000026407.17; gene_type protein_coding; gene_status KNOWN; gene_name Cacna1s; level 2; havana_gene OTTMUSG00000033761.1;	2	10211022	TRUE	FALSE	FALSE	FALSE	FALSE	FALSE	TRUE	TRUE	TRUE	TRUE	TRUE	TRUE	TRUE
chr1	136131389	136177998	+	gene_id ENSMUSG00000041642.18; gene_type protein_coding; gene_status KNOWN; gene_name Kif21b; level 2; havana_gene OTTMUSG00000026867.6;	1	1023	FALSE	FALSE	FALSE	FALSE	FALSE	FALSE	FALSE	FALSE	TRUE	TRUE	TRUE	FALSE	TRUE
chr1	136181474	136207097	-	gene_id ENSMUSG00000087230.8; gene_type protein_coding; gene_status KNOWN; gene_name Mroh3; level 2; havana_gene OTTMUSG00000033572.8;	3	102410251026	TRUE	FALSE	FALSE	FALSE	FALSE	FALSE	FALSE	FALSE	FALSE	FALSE	FALSE	FALSE	FALSE
chr1	136213531	136234264	-	gene_id ENSMUSG00000041605.16; gene_type protein_coding; gene_status KNOWN; gene_name 5730559C18Rik; level 2; havana_gene OTTMUSG00000029725.4;	2	10271028	TRUE	FALSE	FALSE	FALSE	FALSE	FALSE	FALSE	FALSE	FALSE	FALSE	FALSE	FALSE	TRUE
chr1	136259797	136260873	-	gene_id ENSMUSG00000052759.7; gene_type protein_coding; gene_status KNOWN; gene_name Gpr25; level 2; havana_gene OTTMUSG00000049849.2;	1	1029	TRUE	FALSE	FALSE	FALSE	FALSE	FALSE	FALSE	FALSE	FALSE	FALSE	FALSE	TRUE	TRUE
chr1	136268123	136346104	-	gene_id ENSMUSG00000041570.14; gene_type protein_coding; gene_status KNOWN; gene_name Camsap2; level 2; havana_gene OTTMUSG00000049850.1;	2	10301031	FALSE	FALSE	FALSE	FALSE	FALSE	FALSE	FALSE	TRUE	FALSE	FALSE	FALSE	TRUE	TRUE
chr1	136415271	136440158	+	gene_id ENSMUSG00000026404.12; gene_type protein_coding; gene_status KNOWN; gene_name Ddx59; level 2; havana_gene OTTMUSG00000021585.1;	1	1032	FALSE	FALSE	FALSE	FALSE	FALSE	FALSE	TRUE	FALSE	FALSE	FALSE	FALSE	FALSE	FALSE
chr1	136466343	136531511	+	gene_id ENSMUSG00000041498.13; gene_type protein_coding; gene_status KNOWN; gene_name Kif14; level 1; havana_gene OTTMUSG00000046083.5;	2	10331034	FALSE	FALSE	FALSE	FALSE	FALSE	FALSE	TRUE	TRUE	FALSE	FALSE	FALSE	FALSE	TRUE
chr1	136624901	136630053	+	gene_id ENSMUSG00000041483.14; gene_type protein_coding; gene_status KNOWN; gene_name Zfp281; level 2; havana_gene OTTMUSG00000022094.1;	1	1035	FALSE	TRUE	TRUE	TRUE	TRUE	TRUE	FALSE	TRUE	FALSE	FALSE	FALSE	FALSE	FALSE
chr1	136842571	136960448	-	gene_id ENSMUSG00000026398.14; gene_type protein_coding; gene_status KNOWN; gene_name Nr5a2; level 2; havana_gene OTTMUSG00000049882.2;	3	103610371038	TRUE	TRUE	FALSE	TRUE	TRUE	TRUE	FALSE	TRUE	TRUE	FALSE	FALSE	TRUE	TRUE
chr1	138062861	138175708	-	gene_id ENSMUSG00000026395.16; gene_type protein_coding; gene_status KNOWN; gene_name Ptprc; level 2; havana_gene OTTMUSG00000043098.7;	1	1039	FALSE	FALSE	FALSE	FALSE	FALSE	FALSE	TRUE	TRUE	FALSE	FALSE	FALSE	FALSE	FALSE
chr1	138273738	138289462	+	gene_id ENSMUSG00000026394.5; gene_type protein_coding; gene_status KNOWN; gene_name Atp6v1g3; level 2; havana_gene OTTMUSG00000026869.2;	1	1040	TRUE	FALSE	FALSE	FALSE	FALSE	FALSE	FALSE	FALSE	FALSE	FALSE	TRUE	FALSE	TRUE
chr1	138482875	138620141	-	gene_id ENSMUSG00000026393.10; gene_type protein_coding; gene_status KNOWN; gene_name Nek7; level 2; havana_gene OTTMUSG00000049434.4;	1	1041	FALSE	FALSE	FALSE	FALSE	FALSE	FALSE	FALSE	FALSE	FALSE	FALSE	FALSE	FALSE	TRUE
chr1	138825186	138848577	-	gene_id ENSMUSG00000019230.14; gene_type protein_coding; gene_status KNOWN; gene_name Lhx9; level 2; havana_gene OTTMUSG00000022572.7;	2	10421043	TRUE	TRUE	FALSE	TRUE	FALSE	FALSE	FALSE	TRUE	TRUE	TRUE	TRUE	TRUE	TRUE
chr1	138851983	138856852	-	gene_id ENSMUSG00000079283.2; gene_type protein_coding; gene_status KNOWN; gene_name 2310009B15Rik; level 2; havana_gene OTTMUSG00000049925.3;	1	1044	FALSE	FALSE	FALSE	FALSE	FALSE	FALSE	FALSE	FALSE	FALSE	FALSE	FALSE	TRUE	TRUE
chr1	138963435	139178960	+	gene_id ENSMUSG00000056268.15; gene_type protein_coding; gene_status KNOWN; gene_name Dennd1b; level 2; havana_gene OTTMUSG00000033401.8;	2	10451046	FALSE	FALSE	FALSE	FALSE	FALSE	FALSE	FALSE	FALSE	FALSE	FALSE	FALSE	FALSE	TRUE
chr1	139197056	139377100	-	gene_id ENSMUSG00000063681.14; gene_type protein_coding; gene_status KNOWN; gene_name Crb1; level 2; havana_gene OTTMUSG00000033974.4;	1	1047	TRUE	FALSE	FALSE	FALSE	FALSE	FALSE	TRUE	TRUE	FALSE	FALSE	FALSE	FALSE	TRUE
chr1	139422288	139453005	+	gene_id ENSMUSG00000033964.12; gene_type protein_coding; gene_status KNOWN; gene_name Zbtb41; level 2; havana_gene OTTMUSG00000050595.2;	1	1048	FALSE	TRUE	TRUE	TRUE	TRUE	FALSE	FALSE	FALSE	FALSE	FALSE	FALSE	FALSE	FALSE
chr1	139454772	139494091	+	gene_id ENSMUSG00000033952.14; gene_type protein_coding; gene_status KNOWN; gene_name Aspm; level 2; havana_gene OTTMUSG00000019630.3;	1	1049	FALSE	FALSE	FALSE	FALSE	FALSE	FALSE	TRUE	TRUE	FALSE	FALSE	FALSE	FALSE	TRUE
chr1	139501702	139523752	+	gene_id ENSMUSG00000026368.6; gene_type protein_coding; gene_status KNOWN; gene_name F13b; level 2; havana_gene OTTMUSG00000021467.3;	1	1050	FALSE	FALSE	FALSE	FALSE	FALSE	FALSE	TRUE	FALSE	FALSE	FALSE	FALSE	FALSE	TRUE
chr1	139547053	139560272	-	gene_id ENSMUSG00000057037.8; gene_type protein_coding; gene_status KNOWN; gene_name Cfhr1; level 2; havana_gene OTTMUSG00000034842.5;	2	10511052	FALSE	FALSE	FALSE	FALSE	FALSE	FALSE	TRUE	FALSE	FALSE	FALSE	FALSE	FALSE	TRUE
chr1	139697623	139781243	-	gene_id ENSMUSG00000070594.10; gene_type protein_coding; gene_status KNOWN; gene_name Gm4788; level 2; havana_gene OTTMUSG00000050044.3;	1	1053	FALSE	FALSE	FALSE	FALSE	FALSE	FALSE	FALSE	FALSE	FALSE	FALSE	FALSE	FALSE	TRUE
chr1	139804167	139858702	-	gene_id ENSMUSG00000033898.16; gene_type protein_coding; gene_status KNOWN; gene_name Cfhr2; level 2; havana_gene OTTMUSG00000033649.4;	1	1054	FALSE	FALSE	FALSE	FALSE	FALSE	FALSE	FALSE	FALSE	FALSE	FALSE	FALSE	FALSE	TRUE
chr1	140084708	140183764	-	gene_id ENSMUSG00000026365.15; gene_type protein_coding; gene_status KNOWN; gene_name Cfh; level 2; havana_gene OTTMUSG00000024648.5;	2	10551056	FALSE	FALSE	FALSE	FALSE	FALSE	FALSE	TRUE	FALSE	FALSE	FALSE	FALSE	FALSE	TRUE
chr1	140246158	140612067	+	gene_id ENSMUSG00000052726.15; gene_type protein_coding; gene_status KNOWN; gene_name Kcnt2; level 1; havana_gene OTTMUSG00000029830.7;	1	1057	FALSE	FALSE	FALSE	FALSE	FALSE	FALSE	FALSE	FALSE	FALSE	FALSE	FALSE	TRUE	TRUE
chr1	143598800	143702893	-	gene_id ENSMUSG00000026361.8; gene_type protein_coding; gene_status KNOWN; gene_name Cdc73; level 2; havana_gene OTTMUSG00000030974.3;	1	1059	FALSE	FALSE	FALSE	FALSE	FALSE	TRUE	TRUE	TRUE	FALSE	FALSE	FALSE	FALSE	FALSE
chr1	143640664	143654614	+	gene_id ENSMUSG00000033849.3; gene_type protein_coding; gene_status KNOWN; gene_name B3galt2; level 2; havana_gene OTTMUSG00000030947.2;	1	1058	FALSE	FALSE	FALSE	FALSE	FALSE	FALSE	FALSE	FALSE	FALSE	FALSE	FALSE	FALSE	FALSE
chr1	143716338	143749676	+	gene_id ENSMUSG00000018196.18; gene_type protein_coding; gene_status KNOWN; gene_name Glrx2; level 2; havana_gene OTTMUSG00000020841.4;	1	1060	FALSE	FALSE	FALSE	FALSE	FALSE	FALSE	FALSE	FALSE	FALSE	FALSE	FALSE	FALSE	FALSE
chr1	143750790	143777068	-	gene_id ENSMUSG00000018199.8; gene_type protein_coding; gene_status KNOWN; gene_name Trove2; level 2; havana_gene OTTMUSG00000021864.1;	1	1061	FALSE	FALSE	FALSE	FALSE	FALSE	FALSE	FALSE	TRUE	FALSE	FALSE	FALSE	FALSE	TRUE
chr1	143777272	143807466	+	gene_id ENSMUSG00000018189.12; gene_type protein_coding; gene_status KNOWN; gene_name Uchl5; level 2; tag ncRNA_host; havana_gene OTTMUSG00000049324.2;	1	1061	FALSE	FALSE	FALSE	FALSE	FALSE	FALSE	FALSE	TRUE	FALSE	FALSE	FALSE	FALSE	FALSE
chr1	143999338	144004161	-	gene_id ENSMUSG00000026360.9; gene_type protein_coding; gene_status KNOWN; gene_name Rgs2; level 2; havana_gene OTTMUSG00000020882.3;	1	1062	FALSE	FALSE	FALSE	FALSE	FALSE	FALSE	FALSE	TRUE	TRUE	TRUE	TRUE	TRUE	TRUE
chr1	144138654	144177372	-	gene_id ENSMUSG00000051079.8; gene_type protein_coding; gene_status KNOWN; gene_name Rgs13; level 2; havana_gene OTTMUSG00000020880.2;	1	1063	FALSE	FALSE	FALSE	FALSE	FALSE	FALSE	FALSE	FALSE	FALSE	FALSE	FALSE	FALSE	TRUE
chr1	144242296	144249242	-	gene_id ENSMUSG00000026358.13; gene_type protein_coding; gene_status KNOWN; gene_name Rgs1; level 2; havana_gene OTTMUSG00000035154.3;	1	1064	FALSE	FALSE	FALSE	FALSE	FALSE	FALSE	FALSE	FALSE	FALSE	FALSE	FALSE	FALSE	TRUE
chr1	144516648	144567667	-	gene_id ENSMUSG00000098509.2; gene_type protein_coding; gene_status KNOWN; gene_name Rgs21; level 2; havana_gene OTTMUSG00000044613.2;	1	1065	FALSE	FALSE	FALSE	FALSE	FALSE	FALSE	FALSE	FALSE	FALSE	FALSE	FALSE	FALSE	TRUE
chr1	144752683	144775435	-	gene_id ENSMUSG00000026357.3; gene_type protein_coding; gene_status KNOWN; gene_name Rgs18; level 2; havana_gene OTTMUSG00000026870.1;	1	1066	FALSE	FALSE	FALSE	FALSE	FALSE	FALSE	FALSE	FALSE	FALSE	FALSE	FALSE	FALSE	FALSE
chr1	146494760	146902472	+	gene_id ENSMUSG00000035131.14; gene_type protein_coding; gene_status KNOWN; gene_name Brinp3; level 2; havana_gene OTTMUSG00000024055.3;	2	10671068	TRUE	FALSE	FALSE	FALSE	FALSE	FALSE	FALSE	TRUE	TRUE	TRUE	FALSE	FALSE	TRUE
chr1	149829618	149961290	-	gene_id ENSMUSG00000056220.14; gene_type protein_coding; gene_status KNOWN; gene_name Pla2g4a; level 2; havana_gene OTTMUSG00000016429.4;	2	10691070	FALSE	FALSE	FALSE	FALSE	FALSE	FALSE	TRUE	TRUE	FALSE	FALSE	FALSE	FALSE	TRUE
chr1	150100031	150108227	+	gene_id ENSMUSG00000032487.8; gene_type protein_coding; gene_status KNOWN; gene_name Ptgs2; level 2; havana_gene OTTMUSG00000049547.2;	1	1071	TRUE	FALSE	FALSE	FALSE	FALSE	FALSE	FALSE	TRUE	TRUE	TRUE	TRUE	FALSE	TRUE
chr1	150319417	150333906	+	gene_id ENSMUSG00000006007.14; gene_type protein_coding; gene_status KNOWN; gene_name Pdc; level 2; havana_gene OTTMUSG00000049379.2;	1	1072	FALSE	FALSE	FALSE	FALSE	FALSE	FALSE	FALSE	FALSE	FALSE	FALSE	FALSE	FALSE	TRUE
chr1	150361305	150393080	-	gene_id ENSMUSG00000006010.14; gene_type protein_coding; gene_status KNOWN; gene_name BC003331; level 2; havana_gene OTTMUSG00000021629.2;	1	1073	FALSE	FALSE	FALSE	FALSE	FALSE	FALSE	FALSE	FALSE	FALSE	FALSE	FALSE	FALSE	FALSE
chr1	150392838	150449935	+	gene_id ENSMUSG00000006005.17; gene_type protein_coding; gene_status KNOWN; gene_name Tpr; level 2; havana_gene OTTMUSG00000029496.5;	3	107310741075	FALSE	FALSE	FALSE	FALSE	FALSE	FALSE	FALSE	FALSE	FALSE	FALSE	FALSE	FALSE	FALSE
chr1	150449412	150466165	-	gene_id ENSMUSG00000006014.16; gene_type protein_coding; gene_status KNOWN; gene_name Prg4; level 2; havana_gene OTTMUSG00000033522.2;	1	1076	FALSE	FALSE	FALSE	FALSE	FALSE	FALSE	FALSE	TRUE	FALSE	FALSE	FALSE	FALSE	TRUE
chr1	150562524	150993435	-	gene_id ENSMUSG00000066842.18; gene_type protein_coding; gene_status KNOWN; gene_name Hmcn1; level 2; havana_gene OTTMUSG00000021664.7;	2	10771078	TRUE	FALSE	FALSE	FALSE	FALSE	FALSE	TRUE	FALSE	FALSE	FALSE	TRUE	TRUE	TRUE
chr1	151344477	151364422	+	gene_id ENSMUSG00000023150.14; gene_type protein_coding; gene_status KNOWN; gene_name Ivns1abp; level 2; havana_gene OTTMUSG00000049560.1;	2	10791080	FALSE	FALSE	FALSE	FALSE	FALSE	FALSE	FALSE	FALSE	FALSE	FALSE	FALSE	FALSE	FALSE
chr1	151367699	151428455	-	gene_id ENSMUSG00000052748.14; gene_type protein_coding; gene_status KNOWN; gene_name Swt1; level 2; havana_gene OTTMUSG00000033903.4;	3	108110821083	FALSE	FALSE	FALSE	FALSE	FALSE	FALSE	FALSE	FALSE	FALSE	FALSE	FALSE	FALSE	FALSE
chr1	151428542	151458161	+	gene_id ENSMUSG00000053286.11; gene_type protein_coding; gene_status KNOWN; gene_name Trmt1l; level 2; tag ncRNA_host; havana_gene OTTMUSG00000049568.2;	1	1083	FALSE	FALSE	FALSE	FALSE	FALSE	FALSE	FALSE	FALSE	FALSE	FALSE	FALSE	FALSE	FALSE
chr1	151458004	151500955	-	gene_id ENSMUSG00000026484.13; gene_type protein_coding; gene_status KNOWN; gene_name Rnf2; level 2; havana_gene OTTMUSG00000049593.2;	2	10841085	FALSE	FALSE	FALSE	FALSE	FALSE	TRUE	FALSE	TRUE	FALSE	FALSE	FALSE	FALSE	FALSE
chr1	151571186	151721939	+	gene_id ENSMUSG00000026483.13; gene_type protein_coding; gene_status KNOWN; gene_name Fam129a; level 2; havana_gene OTTMUSG00000021503.3;	1	1086	TRUE	FALSE	FALSE	FALSE	FALSE	FALSE	FALSE	FALSE	FALSE	FALSE	FALSE	TRUE	TRUE
chr1	151755371	151822051	+	gene_id ENSMUSG00000043019.12; gene_type protein_coding; gene_status KNOWN; gene_name Edem3; level 2; havana_gene OTTMUSG00000049645.1;	1	1087	FALSE	FALSE	FALSE	FALSE	FALSE	FALSE	FALSE	FALSE	FALSE	FALSE	FALSE	FALSE	FALSE
chr1	151852403	152090125	-	gene_id ENSMUSG00000032666.16; gene_type protein_coding; gene_status KNOWN; gene_name 1700025G04Rik; level 2; tag ncRNA_host; havana_gene OTTMUSG00000029402.3;	1	1088	FALSE	FALSE	FALSE	FALSE	FALSE	FALSE	FALSE	FALSE	TRUE	TRUE	TRUE	TRUE	TRUE
chr1	152370735	152386688	-	gene_id ENSMUSG00000014980.14; gene_type protein_coding; gene_status KNOWN; gene_name Tsen15; level 2; havana_gene OTTMUSG00000034856.3;	1	1089	FALSE	FALSE	FALSE	FALSE	FALSE	FALSE	TRUE	FALSE	FALSE	FALSE	FALSE	FALSE	FALSE
chr1	152399830	152510695	+	gene_id ENSMUSG00000032649.14; gene_type protein_coding; gene_status KNOWN; gene_name Colgalt2; level 2; havana_gene OTTMUSG00000024393.1;	1	1090	TRUE	FALSE	FALSE	FALSE	FALSE	FALSE	FALSE	FALSE	TRUE	TRUE	FALSE	FALSE	TRUE
chr1	152516760	152766351	-	gene_id ENSMUSG00000026482.13; gene_type protein_coding; gene_status KNOWN; gene_name Rgl1; level 2; havana_gene OTTMUSG00000022514.3;	2	10911093	TRUE	FALSE	FALSE	FALSE	FALSE	FALSE	FALSE	FALSE	TRUE	TRUE	TRUE	TRUE	TRUE
chr1	152750551	152757544	+	gene_id ENSMUSG00000055547.4; gene_type protein_coding; gene_status KNOWN; gene_name Apobec4; level 2; havana_gene OTTMUSG00000019687.1;	1	1092	FALSE	FALSE	FALSE	FALSE	FALSE	FALSE	FALSE	FALSE	FALSE	FALSE	TRUE	FALSE	TRUE
chr1	152766542	152775597	+	gene_id ENSMUSG00000008475.13; gene_type protein_coding; gene_status KNOWN; gene_name Arpc5; level 2; havana_gene OTTMUSG00000022155.1;	1	1093	FALSE	FALSE	FALSE	FALSE	FALSE	FALSE	FALSE	FALSE	TRUE	FALSE	TRUE	TRUE	FALSE
chr1	152800194	152836991	+	gene_id ENSMUSG00000026480.12; gene_type protein_coding; gene_status KNOWN; gene_name Ncf2; level 2; havana_gene OTTMUSG00000049696.3;	2	10941095	FALSE	FALSE	FALSE	FALSE	FALSE	FALSE	TRUE	FALSE	FALSE	FALSE	FALSE	FALSE	TRUE
chr1	152836995	152902646	-	gene_id ENSMUSG00000042772.15; gene_type protein_coding; gene_status KNOWN; gene_name Smg7; level 2; havana_gene OTTMUSG00000049697.1;	2	10961097	FALSE	FALSE	FALSE	FALSE	FALSE	FALSE	FALSE	FALSE	FALSE	FALSE	FALSE	FALSE	TRUE
chr1	152954993	153119261	+	gene_id ENSMUSG00000042751.14; gene_type protein_coding; gene_status KNOWN; gene_name Nmnat2; level 2; havana_gene OTTMUSG00000049702.3;	1	1098	TRUE	FALSE	FALSE	FALSE	FALSE	FALSE	FALSE	FALSE	TRUE	TRUE	TRUE	TRUE	TRUE
chr1	153122756	153186447	-	gene_id ENSMUSG00000026479.13; gene_type protein_coding; gene_status KNOWN; gene_name Lamc2; level 2; havana_gene OTTMUSG00000049711.1;	2	10991100	TRUE	FALSE	FALSE	FALSE	FALSE	FALSE	TRUE	TRUE	TRUE	TRUE	FALSE	TRUE	TRUE
chr1	153218922	153332786	-	gene_id ENSMUSG00000026478.14; gene_type protein_coding; gene_status KNOWN; gene_name Lamc1; level 2; havana_gene OTTMUSG00000030992.1;	2	11011102	FALSE	FALSE	FALSE	FALSE	FALSE	FALSE	FALSE	TRUE	FALSE	FALSE	FALSE	FALSE	TRUE
chr1	153425162	153452574	+	gene_id ENSMUSG00000042708.12; gene_type protein_coding; gene_status KNOWN; gene_name Shcbp1l; level 2; tag ncRNA_host; havana_gene OTTMUSG00000022957.2;	1	1103	TRUE	FALSE	FALSE	FALSE	FALSE	FALSE	FALSE	TRUE	TRUE	TRUE	FALSE	TRUE	TRUE
chr1	153455758	153487660	-	gene_id ENSMUSG00000042699.11; gene_type protein_coding; gene_status KNOWN; gene_name Dhx9; level 2; havana_gene OTTMUSG00000049714.2;	1	1104	FALSE	FALSE	FALSE	FALSE	FALSE	TRUE	FALSE	FALSE	FALSE	FALSE	FALSE	FALSE	FALSE
chr1	153503015	153550045	-	gene_id ENSMUSG00000042684.8; gene_type protein_coding; gene_status KNOWN; gene_name Npl; level 2; havana_gene OTTMUSG00000049716.1;	1	1105	TRUE	FALSE	FALSE	FALSE	FALSE	FALSE	FALSE	FALSE	TRUE	FALSE	FALSE	TRUE	TRUE
chr1	153653025	153700323	+	gene_id ENSMUSG00000042671.12; gene_type protein_coding; gene_status KNOWN; gene_name Rgs8; level 2; havana_gene OTTMUSG00000021608.2;	3	110611071108	TRUE	FALSE	FALSE	FALSE	FALSE	FALSE	FALSE	FALSE	TRUE	TRUE	TRUE	TRUE	TRUE
chr1	153740349	153745468	+	gene_id ENSMUSG00000026475.7; gene_type protein_coding; gene_status KNOWN; gene_name Rgs16; level 2; havana_gene OTTMUSG00000020889.1;	1	1109	TRUE	FALSE	FALSE	FALSE	FALSE	FALSE	FALSE	FALSE	TRUE	FALSE	TRUE	TRUE	TRUE
chr1	153749426	153764221	+	gene_id ENSMUSG00000066800.11; gene_type protein_coding; gene_status KNOWN; gene_name Rnasel; level 2; havana_gene OTTMUSG00000043573.5;	2	11101111	FALSE	FALSE	FALSE	FALSE	FALSE	FALSE	TRUE	TRUE	FALSE	FALSE	TRUE	TRUE	TRUE
chr1	153779381	153844142	-	gene_id ENSMUSG00000042641.18; gene_type protein_coding; gene_status KNOWN; gene_name Rgsl1; level 2; havana_gene OTTMUSG00000021823.11;	2	11121113	FALSE	FALSE	FALSE	FALSE	FALSE	FALSE	FALSE	FALSE	FALSE	FALSE	FALSE	FALSE	TRUE
chr1	153849542	153900228	-	gene_id ENSMUSG00000045968.7; gene_type protein_coding; gene_status KNOWN; gene_name Teddm2; level 1; havana_gene OTTMUSG00000033702.2;	2	11141117	FALSE	FALSE	FALSE	FALSE	FALSE	FALSE	FALSE	FALSE	FALSE	FALSE	FALSE	FALSE	FALSE
chr1	153874345	153876871	+	gene_id ENSMUSG00000043282.3; gene_type protein_coding; gene_status KNOWN; gene_name Teddm1b; level 2; havana_gene OTTMUSG00000049772.1;	1	1115	FALSE	FALSE	FALSE	FALSE	FALSE	FALSE	FALSE	FALSE	FALSE	FALSE	FALSE	FALSE	TRUE
chr1	153891742	153893058	+	gene_id ENSMUSG00000047053.5; gene_type protein_coding; gene_status KNOWN; gene_name Teddm1a; level 2; havana_gene OTTMUSG00000049774.1;	1	1116	TRUE	FALSE	FALSE	FALSE	FALSE	FALSE	FALSE	FALSE	FALSE	FALSE	FALSE	FALSE	TRUE
chr1	153899944	153909723	+	gene_id ENSMUSG00000026473.15; gene_type protein_coding; gene_status KNOWN; gene_name Glul; level 1; havana_gene OTTMUSG00000016462.5;	1	1117	FALSE	FALSE	FALSE	FALSE	FALSE	FALSE	TRUE	FALSE	FALSE	FALSE	FALSE	FALSE	TRUE
chr1	154201187	154205689	+	gene_id ENSMUSG00000066797.6; gene_type protein_coding; gene_status KNOWN; gene_name Zfp648; level 2; havana_gene OTTMUSG00000049816.1;	1	1118	TRUE	TRUE	TRUE	TRUE	TRUE	FALSE	FALSE	FALSE	FALSE	FALSE	FALSE	TRUE	TRUE
chr1	154390731	154884501	-	gene_id ENSMUSG00000004110.14; gene_type protein_coding; gene_status KNOWN; gene_name Cacna1e; level 2; havana_gene OTTMUSG00000049818.1;	1	1119	TRUE	FALSE	FALSE	FALSE	FALSE	FALSE	FALSE	FALSE	TRUE	TRUE	TRUE	TRUE	TRUE
chr1	155096361	155099636	-	gene_id ENSMUSG00000056708.5; gene_type protein_coding; gene_status KNOWN; gene_name Ier5; level 2; havana_gene OTTMUSG00000049822.1;	1	1120	FALSE	FALSE	FALSE	FALSE	FALSE	FALSE	FALSE	FALSE	TRUE	TRUE	TRUE	TRUE	TRUE
chr1	155127277	155146814	-	gene_id ENSMUSG00000026471.14; gene_type protein_coding; gene_status KNOWN; gene_name Mr1; level 2; havana_gene OTTMUSG00000049823.2;	1	1121	FALSE	FALSE	FALSE	FALSE	FALSE	FALSE	FALSE	FALSE	FALSE	FALSE	FALSE	FALSE	TRUE
chr1	155158715	155208256	+	gene_id ENSMUSG00000026470.14; gene_type protein_coding; gene_status KNOWN; gene_name Stx6; level 2; havana_gene OTTMUSG00000049966.3;	2	11221123	FALSE	FALSE	FALSE	FALSE	FALSE	FALSE	FALSE	FALSE	FALSE	FALSE	FALSE	FALSE	FALSE
chr1	155212471	155244444	-	gene_id ENSMUSG00000033722.9; gene_type protein_coding; gene_status KNOWN; gene_name BC034090; level 2; havana_gene OTTMUSG00000046207.10;	2	11241125	TRUE	FALSE	FALSE	FALSE	FALSE	FALSE	FALSE	FALSE	FALSE	FALSE	FALSE	FALSE	TRUE
chr1	155275701	155417415	-	gene_id ENSMUSG00000026469.14; gene_type protein_coding; gene_status KNOWN; gene_name Xpr1; level 2; havana_gene OTTMUSG00000022503.4;	1	1126	FALSE	FALSE	FALSE	FALSE	FALSE	FALSE	TRUE	FALSE	FALSE	FALSE	FALSE	FALSE	TRUE
chr1	155558120	155691330	+	gene_id ENSMUSG00000033701.13; gene_type protein_coding; gene_status KNOWN; gene_name Acbd6; level 2; havana_gene OTTMUSG00000034796.2;	1	1127	FALSE	FALSE	FALSE	FALSE	FALSE	FALSE	FALSE	FALSE	FALSE	FALSE	FALSE	FALSE	FALSE
chr1	155698031	155751684	-	gene_id ENSMUSG00000026468.14; gene_type protein_coding; gene_status KNOWN; gene_name Lhx4; level 2; havana_gene OTTMUSG00000039744.6;	2	11281129	TRUE	TRUE	FALSE	TRUE	FALSE	FALSE	TRUE	TRUE	FALSE	FALSE	TRUE	TRUE	TRUE
chr1	155776029	155812889	-	gene_id ENSMUSG00000033684.14; gene_type protein_coding; gene_status KNOWN; gene_name Qsox1; level 1; havana_gene OTTMUSG00000025411.4;	1	1130	FALSE	FALSE	FALSE	FALSE	FALSE	FALSE	FALSE	FALSE	FALSE	TRUE	FALSE	TRUE	TRUE
chr1	155844964	155973255	-	gene_id ENSMUSG00000033671.17; gene_type protein_coding; gene_status KNOWN; gene_name Cep350; level 1; havana_gene OTTMUSG00000033963.7;	1	1131	FALSE	FALSE	FALSE	FALSE	FALSE	FALSE	FALSE	FALSE	FALSE	FALSE	FALSE	FALSE	FALSE
chr1	156004599	156036480	-	gene_id ENSMUSG00000026466.16; gene_type protein_coding; gene_status KNOWN; gene_name Tor1aip1; level 2; havana_gene OTTMUSG00000021975.5;	1	1132	FALSE	FALSE	FALSE	FALSE	FALSE	FALSE	TRUE	FALSE	FALSE	FALSE	FALSE	FALSE	FALSE
chr1	156035403	156068861	+	gene_id ENSMUSG00000050565.16; gene_type protein_coding; gene_status KNOWN; gene_name Tor1aip2; level 2; havana_gene OTTMUSG00000021976.4;	2	11321133	FALSE	FALSE	FALSE	FALSE	FALSE	FALSE	FALSE	FALSE	FALSE	FALSE	FALSE	FALSE	FALSE
chr1	156075966	156205026	-	gene_id ENSMUSG00000015484.3; gene_type protein_coding; gene_status KNOWN; gene_name Fam163a; level 2; havana_gene OTTMUSG00000050341.1;	1	1134	TRUE	FALSE	FALSE	FALSE	FALSE	FALSE	FALSE	FALSE	TRUE	TRUE	FALSE	FALSE	TRUE
chr1	156255296	156303664	-	gene_id ENSMUSG00000060985.15; gene_type protein_coding; gene_status KNOWN; gene_name Tdrd5; level 1; havana_gene OTTMUSG00000026427.6;	1	1135	TRUE	FALSE	FALSE	FALSE	FALSE	FALSE	FALSE	TRUE	FALSE	FALSE	FALSE	TRUE	TRUE
chr1	156310727	156328035	+	gene_id ENSMUSG00000026602.9; gene_type protein_coding; gene_status KNOWN; gene_name Nphs2; level 2; havana_gene OTTMUSG00000050345.1;	1	1136	TRUE	FALSE	FALSE	FALSE	FALSE	FALSE	TRUE	FALSE	TRUE	TRUE	TRUE	TRUE	TRUE
chr1	156323509	156421159	-	gene_id ENSMUSG00000026601.13; gene_type protein_coding; gene_status KNOWN; gene_name Axdnd1; level 1; havana_gene OTTMUSG00000023021.4;	2	11381139	FALSE	FALSE	FALSE	FALSE	FALSE	FALSE	FALSE	FALSE	FALSE	FALSE	FALSE	FALSE	TRUE
chr1	156366040	156366484	+	gene_id ENSMUSG00000078193.2; gene_type protein_coding; gene_status KNOWN; gene_name Gm2000; level 2; havana_gene OTTMUSG00000046249.2;	1	1137	FALSE	FALSE	FALSE	FALSE	FALSE	FALSE	FALSE	FALSE	FALSE	FALSE	FALSE	FALSE	FALSE
chr1	156424525	156474331	-	gene_id ENSMUSG00000026600.12; gene_type protein_coding; gene_status KNOWN; gene_name Soat1; level 2; havana_gene OTTMUSG00000049652.2;	2	11401141	TRUE	FALSE	FALSE	FALSE	FALSE	FALSE	FALSE	TRUE	FALSE	FALSE	FALSE	FALSE	TRUE
chr1	156524012	156526664	+	gene_id ENSMUSG00000101523.1; gene_type protein_coding; gene_status KNOWN; gene_name Gm10031; level 2; havana_gene OTTMUSG00000049654.1;	1	1142	FALSE	FALSE	FALSE	FALSE	FALSE	FALSE	FALSE	FALSE	FALSE	FALSE	FALSE	FALSE	TRUE
chr1	156558786	156649568	+	gene_id ENSMUSG00000026596.13; gene_type protein_coding; gene_status KNOWN; gene_name Abl2; level 2; havana_gene OTTMUSG00000037114.3;	2	11431144	FALSE	FALSE	FALSE	FALSE	FALSE	FALSE	FALSE	TRUE	FALSE	FALSE	FALSE	FALSE	FALSE
chr1	156653617	156674356	-	gene_id ENSMUSG00000060519.11; gene_type protein_coding; gene_status KNOWN; gene_name Tor3a; level 2; havana_gene OTTMUSG00000021567.4;	1	1145	TRUE	FALSE	FALSE	FALSE	FALSE	FALSE	FALSE	FALSE	FALSE	FALSE	TRUE	TRUE	TRUE
chr1	156678532	156719086	-	gene_id ENSMUSG00000033557.17; gene_type protein_coding; gene_status KNOWN; gene_name Fam20b; level 1; havana_gene OTTMUSG00000029656.3;	1	1146	FALSE	FALSE	FALSE	FALSE	FALSE	FALSE	FALSE	FALSE	FALSE	FALSE	FALSE	FALSE	FALSE
chr1	156804166	156939626	-	gene_id ENSMUSG00000026594.14; gene_type protein_coding; gene_status KNOWN; gene_name Ralgps2; level 2; havana_gene OTTMUSG00000049722.3;	1	1148	FALSE	FALSE	FALSE	FALSE	FALSE	FALSE	FALSE	FALSE	TRUE	FALSE	FALSE	FALSE	TRUE
chr1	156838562	156861078	+	gene_id ENSMUSG00000033544.6; gene_type protein_coding; gene_status KNOWN; gene_name Angptl1; level 2; havana_gene OTTMUSG00000022614.1;	1	1147	FALSE	FALSE	FALSE	FALSE	FALSE	FALSE	FALSE	FALSE	FALSE	FALSE	FALSE	FALSE	TRUE
chr1	157099139	157108680	-	gene_id ENSMUSG00000026592.13; gene_type protein_coding; gene_status KNOWN; gene_name Tex35; level 2; havana_gene OTTMUSG00000029783.4;	1	1149	FALSE	FALSE	FALSE	FALSE	FALSE	FALSE	FALSE	FALSE	FALSE	FALSE	FALSE	FALSE	TRUE
chr1	157135182	157412595	-	gene_id ENSMUSG00000070565.11; gene_type protein_coding; gene_status KNOWN; gene_name Rasal2; level 2; havana_gene OTTMUSG00000033172.4;	4	1150115111521150	FALSE	FALSE	FALSE	FALSE	FALSE	FALSE	FALSE	FALSE	FALSE	FALSE	FALSE	FALSE	TRUE
chr1	157458577	157492638	+	gene_id ENSMUSG00000033488.11; gene_type protein_coding; gene_status KNOWN; gene_name BC026585; level 2; havana_gene OTTMUSG00000023034.4;	2	11541155	FALSE	FALSE	FALSE	FALSE	FALSE	FALSE	FALSE	FALSE	FALSE	FALSE	FALSE	TRUE	FALSE
chr1	157506728	157568425	+	gene_id ENSMUSG00000026589.14; gene_type protein_coding; gene_status KNOWN; gene_name Sec16b; level 2; havana_gene OTTMUSG00000022599.3;	3	115611571158	TRUE	FALSE	FALSE	FALSE	FALSE	FALSE	FALSE	FALSE	FALSE	FALSE	FALSE	FALSE	TRUE
chr1	158245269	158356326	-	gene_id ENSMUSG00000004031.13; gene_type protein_coding; gene_status KNOWN; gene_name Brinp2; level 1; havana_gene OTTMUSG00000049880.1;	1	1159	TRUE	FALSE	FALSE	FALSE	FALSE	FALSE	FALSE	TRUE	TRUE	TRUE	FALSE	FALSE	TRUE
chr1	158362273	158691781	+	gene_id ENSMUSG00000026587.15; gene_type protein_coding; gene_status KNOWN; gene_name Astn1; level 1; tag ncRNA_host; havana_gene OTTMUSG00000050031.2;	3	116011611162	TRUE	FALSE	FALSE	FALSE	FALSE	FALSE	FALSE	TRUE	TRUE	TRUE	TRUE	TRUE	TRUE
chr1	158711727	158980490	-	gene_id ENSMUSG00000073530.11; gene_type protein_coding; gene_status KNOWN; gene_name Pappa2; level 2; havana_gene OTTMUSG00000029804.9;	2	11631164	FALSE	FALSE	FALSE	FALSE	FALSE	FALSE	FALSE	TRUE	FALSE	FALSE	FALSE	FALSE	TRUE
chr1	159232320	159347640	+	gene_id ENSMUSG00000040782.12; gene_type protein_coding; gene_status KNOWN; gene_name Rfwd2; level 2; tag ncRNA_host; havana_gene OTTMUSG00000050285.2;	4	1165116611671160	FALSE	FALSE	FALSE	FALSE	FALSE	FALSE	FALSE	FALSE	FALSE	FALSE	FALSE	FALSE	FALSE
chr1	159523769	159931729	+	gene_id ENSMUSG00000015829.13; gene_type protein_coding; gene_status KNOWN; gene_name Tnr; level 1; havana_gene OTTMUSG00000050612.2;	4	1169117011711170	TRUE	FALSE	FALSE	FALSE	FALSE	FALSE	FALSE	TRUE	FALSE	FALSE	FALSE	TRUE	TRUE
chr1	160044382	160080208	+	gene_id ENSMUSG00000090394.8; gene_type protein_coding; gene_status KNOWN; gene_name 4930523C07Rik; level 2; havana_gene OTTMUSG00000036480.2;	1	1173	FALSE	FALSE	FALSE	FALSE	FALSE	FALSE	FALSE	FALSE	FALSE	FALSE	FALSE	TRUE	TRUE
chr1	160085029	160153580	-	gene_id ENSMUSG00000026725.17; gene_type protein_coding; gene_status KNOWN; gene_name Tnn; level 2; havana_gene OTTMUSG00000025412.4;	2	11741175	TRUE	FALSE	FALSE	FALSE	FALSE	FALSE	FALSE	TRUE	FALSE	FALSE	TRUE	FALSE	TRUE
chr1	160195215	160202170	+	gene_id ENSMUSG00000058267.13; gene_type protein_coding; gene_status KNOWN; gene_name Mrps14; level 2; havana_gene OTTMUSG00000021950.2;	1	1176	FALSE	FALSE	FALSE	FALSE	FALSE	FALSE	FALSE	FALSE	FALSE	FALSE	FALSE	FALSE	FALSE
chr1	160202367	160212875	-	gene_id ENSMUSG00000014226.10; gene_type protein_coding; gene_status KNOWN; gene_name Cacybp; level 2; havana_gene OTTMUSG00000050680.3;	1	1177	FALSE	FALSE	FALSE	FALSE	FALSE	FALSE	FALSE	TRUE	FALSE	FALSE	FALSE	FALSE	FALSE
chr1	160219174	160793211	-	gene_id ENSMUSG00000026721.15; gene_type protein_coding; gene_status KNOWN; gene_name Rabgap1l; level 1; tag ncRNA_host; havana_gene OTTMUSG00000050683.2;	5	1.17812e+19	FALSE	FALSE	FALSE	FALSE	FALSE	FALSE	FALSE	TRUE	FALSE	TRUE	FALSE	TRUE	TRUE
chr1	160906418	160974978	+	gene_id ENSMUSG00000040423.10; gene_type protein_coding; gene_status KNOWN; gene_name Rc3h1; level 1; havana_gene OTTMUSG00000034799.1;	2	11831184	FALSE	FALSE	FALSE	FALSE	FALSE	FALSE	FALSE	TRUE	FALSE	FALSE	FALSE	FALSE	TRUE
chr1	160978585	161005863	+	gene_id ENSMUSG00000026715.12; gene_type protein_coding; gene_status KNOWN; gene_name Serpinc1; level 2; havana_gene OTTMUSG00000050830.3;	2	11851186	FALSE	FALSE	FALSE	FALSE	FALSE	FALSE	TRUE	FALSE	FALSE	FALSE	FALSE	FALSE	TRUE
chr1	161002922	161034849	-	gene_id ENSMUSG00000043467.19; gene_type protein_coding; gene_status KNOWN; gene_name Zbtb37; level 1; havana_gene OTTMUSG00000021887.4;	1	1187	FALSE	TRUE	TRUE	FALSE	FALSE	FALSE	FALSE	FALSE	FALSE	FALSE	FALSE	FALSE	FALSE
chr1	161040601	161070658	-	gene_id ENSMUSG00000026709.10; gene_type protein_coding; gene_status KNOWN; gene_name Dars2; level 2; havana_gene OTTMUSG00000031015.6;	1	1188	FALSE	FALSE	FALSE	FALSE	FALSE	FALSE	TRUE	FALSE	FALSE	FALSE	FALSE	FALSE	FALSE
chr1	161070713	161086724	+	gene_id ENSMUSG00000026708.16; gene_type protein_coding; gene_status KNOWN; gene_name Cenpl; level 2; havana_gene OTTMUSG00000022157.3;	1	1188	FALSE	FALSE	FALSE	FALSE	FALSE	FALSE	FALSE	FALSE	FALSE	FALSE	FALSE	FALSE	FALSE
chr1	161088375	161131511	-	gene_id ENSMUSG00000026705.16; gene_type protein_coding; gene_status KNOWN; gene_name Klhl20; level 2; havana_gene OTTMUSG00000021980.3;	1	1189	FALSE	FALSE	FALSE	FALSE	FALSE	FALSE	FALSE	FALSE	FALSE	FALSE	FALSE	FALSE	FALSE
chr1	161142691	161170498	+	gene_id ENSMUSG00000044835.15; gene_type protein_coding; gene_status KNOWN; gene_name Ankrd45; level 2; havana_gene OTTMUSG00000022133.4;	1	1190	TRUE	FALSE	FALSE	FALSE	FALSE	FALSE	FALSE	FALSE	FALSE	FALSE	FALSE	FALSE	TRUE
chr1	161240112	161251219	-	gene_id ENSMUSG00000026701.15; gene_type protein_coding; gene_status KNOWN; gene_name Prdx6; level 2; havana_gene OTTMUSG00000016463.3;	1	1191	FALSE	FALSE	FALSE	FALSE	FALSE	FALSE	FALSE	FALSE	FALSE	FALSE	FALSE	FALSE	FALSE
chr1	161395409	161418410	+	gene_id ENSMUSG00000026700.4; gene_type protein_coding; gene_status KNOWN; gene_name Tnfsf4; level 2; havana_gene OTTMUSG00000042461.1;	1	1192	FALSE	FALSE	FALSE	FALSE	FALSE	TRUE	TRUE	TRUE	FALSE	FALSE	FALSE	FALSE	TRUE
chr1	161494655	161505290	+	gene_id ENSMUSG00000066755.2; gene_type protein_coding; gene_status KNOWN; gene_name Tnfsf18; level 2; havana_gene OTTMUSG00000026871.2;	1	1193	FALSE	FALSE	FALSE	FALSE	FALSE	TRUE	FALSE	TRUE	FALSE	FALSE	FALSE	FALSE	TRUE
chr1	161780689	161788495	-	gene_id ENSMUSG00000000817.10; gene_type protein_coding; gene_status KNOWN; gene_name Fasl; level 2; havana_gene OTTMUSG00000050992.1;	1	1194	FALSE	FALSE	FALSE	FALSE	FALSE	FALSE	TRUE	TRUE	FALSE	FALSE	TRUE	FALSE	TRUE
chr1	161816114	161876682	-	gene_id ENSMUSG00000040297.12; gene_type protein_coding; gene_status KNOWN; gene_name Suco; level 2; havana_gene OTTMUSG00000050995.2;	3	119511961197	FALSE	FALSE	FALSE	FALSE	FALSE	FALSE	FALSE	TRUE	FALSE	FALSE	FALSE	FALSE	FALSE
chr1	161942086	161979636	-	gene_id ENSMUSG00000086277.2; gene_type protein_coding; gene_status KNOWN; gene_name 4930558K02Rik; level 2; havana_gene OTTMUSG00000029467.3;	1	1199	FALSE	FALSE	FALSE	FALSE	FALSE	FALSE	FALSE	FALSE	FALSE	FALSE	FALSE	FALSE	TRUE
chr1	161969186	161973435	+	gene_id ENSMUSG00000026698.8; gene_type protein_coding; gene_status KNOWN; gene_name Pigc; level 2; havana_gene OTTMUSG00000029439.5;	1	1198	FALSE	FALSE	FALSE	FALSE	FALSE	FALSE	FALSE	FALSE	FALSE	FALSE	FALSE	FALSE	FALSE
chr1	161982453	162478034	-	gene_id ENSMUSG00000040265.16; gene_type protein_coding; gene_status KNOWN; gene_name Dnm3; level 1; havana_gene OTTMUSG00000029472.10;	2	12001201	TRUE	FALSE	FALSE	FALSE	FALSE	FALSE	FALSE	TRUE	TRUE	TRUE	TRUE	TRUE	TRUE
chr1	162532127	162548551	-	gene_id ENSMUSG00000026694.19; gene_type protein_coding; gene_status KNOWN; gene_name Mettl13; level 2; havana_gene OTTMUSG00000022659.4;	2	12021203	FALSE	FALSE	FALSE	FALSE	FALSE	FALSE	FALSE	FALSE	FALSE	FALSE	FALSE	TRUE	FALSE
chr1	162570515	162599084	+	gene_id ENSMUSG00000026696.15; gene_type protein_coding; gene_status KNOWN; gene_name Vamp4; level 2; havana_gene OTTMUSG00000033107.2;	1	1204	FALSE	FALSE	FALSE	FALSE	FALSE	FALSE	FALSE	FALSE	FALSE	FALSE	FALSE	TRUE	FALSE
chr1	162639155	162649693	+	gene_id ENSMUSG00000026697.10; gene_type protein_coding; gene_status KNOWN; gene_name Myoc; level 2; havana_gene OTTMUSG00000051917.1;	1	1205	FALSE	FALSE	FALSE	FALSE	FALSE	FALSE	TRUE	TRUE	FALSE	FALSE	FALSE	FALSE	TRUE
chr1	162647193	162658219	-	gene_id ENSMUSG00000091060.2; gene_type protein_coding; gene_status KNOWN; gene_name 7420461P10Rik; level 2; havana_gene OTTMUSG00000051918.1;	1	1206	FALSE	FALSE	FALSE	FALSE	FALSE	FALSE	FALSE	FALSE	FALSE	FALSE	FALSE	FALSE	FALSE
chr1	162670725	162740556	-	gene_id ENSMUSG00000040225.15; gene_type protein_coding; gene_status KNOWN; gene_name Prrc2c; level 1; tag ncRNA_host; havana_gene OTTMUSG00000043447.13;	2	12071208	FALSE	FALSE	FALSE	FALSE	FALSE	FALSE	FALSE	TRUE	FALSE	FALSE	FALSE	FALSE	FALSE
chr1	162793188	162813972	-	gene_id ENSMUSG00000026692.12; gene_type protein_coding; gene_status KNOWN; gene_name Fmo4; level 2; havana_gene OTTMUSG00000021469.4;	1	1209	FALSE	FALSE	FALSE	FALSE	FALSE	FALSE	FALSE	FALSE	FALSE	FALSE	FALSE	FALSE	TRUE
chr1	162829561	162866610	-	gene_id ENSMUSG00000040181.14; gene_type protein_coding; gene_status KNOWN; gene_name Fmo1; level 2; havana_gene OTTMUSG00000024069.4;	2	12101211	FALSE	FALSE	FALSE	FALSE	FALSE	FALSE	FALSE	FALSE	FALSE	FALSE	FALSE	FALSE	TRUE
chr1	162874317	162898726	-	gene_id ENSMUSG00000040170.13; gene_type protein_coding; gene_status KNOWN; gene_name Fmo2; level 2; havana_gene OTTMUSG00000024135.3;	1	1212	FALSE	FALSE	FALSE	FALSE	FALSE	FALSE	FALSE	FALSE	FALSE	FALSE	FALSE	FALSE	TRUE
chr1	162916551	162937515	-	gene_id ENSMUSG00000095576.5; gene_type protein_coding; gene_status KNOWN; gene_name Fmo6; level 2; havana_gene OTTMUSG00000051983.3;	1	1213	FALSE	FALSE	FALSE	FALSE	FALSE	FALSE	FALSE	FALSE	FALSE	FALSE	FALSE	FALSE	FALSE
chr1	162953800	162984528	-	gene_id ENSMUSG00000026691.10; gene_type protein_coding; gene_status KNOWN; gene_name Fmo3; level 2; havana_gene OTTMUSG00000024141.2;	1	1214	FALSE	FALSE	FALSE	FALSE	FALSE	FALSE	TRUE	FALSE	FALSE	FALSE	FALSE	FALSE	TRUE
chr1	163024302	163085670	-	gene_id ENSMUSG00000071890.4; gene_type protein_coding; gene_status KNOWN; gene_name Mroh9; level 2; tag ncRNA_host; havana_gene OTTMUSG00000050999.1;	1	1215	FALSE	FALSE	FALSE	FALSE	FALSE	FALSE	FALSE	FALSE	FALSE	FALSE	FALSE	FALSE	TRUE
chr1	163245119	163313710	-	gene_id ENSMUSG00000026586.16; gene_type protein_coding; gene_status KNOWN; gene_name Prrx1; level 2; havana_gene OTTMUSG00000037738.3;	1	1216	TRUE	TRUE	FALSE	TRUE	FALSE	TRUE	TRUE	TRUE	TRUE	TRUE	FALSE	TRUE	TRUE
chr1	163384908	163403669	-	gene_id ENSMUSG00000040124.5; gene_type protein_coding; gene_status KNOWN; gene_name Gorab; level 2; havana_gene OTTMUSG00000049704.1;	1	1217	FALSE	FALSE	FALSE	FALSE	FALSE	FALSE	TRUE	TRUE	FALSE	FALSE	FALSE	FALSE	FALSE
chr1	163702256	163725232	-	gene_id ENSMUSG00000040113.14; gene_type protein_coding; gene_status KNOWN; gene_name Mettl11b; level 2; havana_gene OTTMUSG00000034802.2;	1	1218	FALSE	FALSE	FALSE	FALSE	FALSE	FALSE	FALSE	FALSE	FALSE	FALSE	FALSE	FALSE	TRUE
chr1	163779583	163917109	+	gene_id ENSMUSG00000026585.13; gene_type protein_coding; gene_status KNOWN; gene_name Kifap3; level 2; havana_gene OTTMUSG00000018234.1;	1	1219	FALSE	FALSE	FALSE	FALSE	FALSE	FALSE	FALSE	FALSE	FALSE	FALSE	FALSE	FALSE	FALSE
chr1	163929100	163955126	+	gene_id ENSMUSG00000026584.14; gene_type protein_coding; gene_status KNOWN; gene_name Scyl3; level 2; havana_gene OTTMUSG00000034804.2;	2	12201221	FALSE	FALSE	FALSE	FALSE	FALSE	FALSE	FALSE	FALSE	FALSE	FALSE	FALSE	FALSE	FALSE
chr1	163945993	163994796	-	gene_id ENSMUSG00000041406.14; gene_type protein_coding; gene_status KNOWN; gene_name BC055324; level 2; havana_gene OTTMUSG00000034817.2;	1	1222	FALSE	FALSE	FALSE	FALSE	FALSE	FALSE	FALSE	FALSE	FALSE	FALSE	FALSE	FALSE	FALSE
chr1	163994889	163997243	+	gene_id ENSMUSG00000041396.13; gene_type protein_coding; gene_status KNOWN; gene_name Mettl18; level 2; havana_gene OTTMUSG00000021827.1;	1	1222	FALSE	FALSE	FALSE	FALSE	FALSE	FALSE	FALSE	FALSE	FALSE	FALSE	FALSE	FALSE	FALSE
chr1	164048234	164057677	+	gene_id ENSMUSG00000026582.6; gene_type protein_coding; gene_status KNOWN; gene_name Sele; level 2; havana_gene OTTMUSG00000050836.1;	1	1223	FALSE	FALSE	FALSE	FALSE	FALSE	FALSE	FALSE	FALSE	FALSE	FALSE	FALSE	FALSE	TRUE
chr1	164061982	164084181	+	gene_id ENSMUSG00000026581.14; gene_type protein_coding; gene_status KNOWN; gene_name Sell; level 2; havana_gene OTTMUSG00000050837.1;	2	12241225	FALSE	FALSE	FALSE	FALSE	FALSE	FALSE	FALSE	FALSE	FALSE	FALSE	FALSE	FALSE	TRUE
chr1	164115264	164150026	+	gene_id ENSMUSG00000026580.16; gene_type protein_coding; gene_status KNOWN; gene_name Selp; level 2; havana_gene OTTMUSG00000034812.1;	1	1226	FALSE	FALSE	FALSE	FALSE	FALSE	FALSE	TRUE	FALSE	FALSE	FALSE	FALSE	FALSE	TRUE
chr1	164151838	164220277	+	gene_id ENSMUSG00000026579.8; gene_type protein_coding; gene_status KNOWN; gene_name F5; level 2; havana_gene OTTMUSG00000034808.1;	1	1227	TRUE	FALSE	FALSE	FALSE	FALSE	FALSE	TRUE	FALSE	FALSE	FALSE	FALSE	FALSE	TRUE
chr1	164249046	164265385	+	gene_id ENSMUSG00000040918.12; gene_type protein_coding; gene_status KNOWN; gene_name Slc19a2; level 2; havana_gene OTTMUSG00000031583.4;	1	1228	FALSE	FALSE	FALSE	FALSE	FALSE	FALSE	TRUE	FALSE	FALSE	FALSE	FALSE	TRUE	FALSE
chr1	164275585	164287847	+	gene_id ENSMUSG00000026578.6; gene_type protein_coding; gene_status KNOWN; gene_name Ccdc181; level 2; havana_gene OTTMUSG00000022174.1;	1	1229	FALSE	FALSE	FALSE	FALSE	FALSE	FALSE	FALSE	FALSE	FALSE	FALSE	FALSE	FALSE	TRUE
chr1	164289800	164307489	-	gene_id ENSMUSG00000026577.13; gene_type protein_coding; gene_status KNOWN; gene_name Blzf1; level 2; havana_gene OTTMUSG00000029367.1;	1	1230	FALSE	FALSE	FALSE	FALSE	FALSE	FALSE	FALSE	FALSE	FALSE	FALSE	FALSE	FALSE	FALSE
chr1	164304121	164437725	+	gene_id ENSMUSG00000026575.15; gene_type protein_coding; gene_status KNOWN; gene_name Nme7; level 2; havana_gene OTTMUSG00000050838.1;	2	12301231	FALSE	FALSE	FALSE	FALSE	FALSE	FALSE	FALSE	TRUE	FALSE	FALSE	FALSE	FALSE	FALSE
chr1	164437109	164458355	-	gene_id ENSMUSG00000026576.12; gene_type protein_coding; gene_status KNOWN; gene_name Atp1b1; level 2; havana_gene OTTMUSG00000049860.3;	2	12321233	TRUE	FALSE	FALSE	FALSE	FALSE	FALSE	FALSE	TRUE	TRUE	FALSE	FALSE	TRUE	TRUE
chr1	164796644	164824266	+	gene_id ENSMUSG00000026574.5; gene_type protein_coding; gene_status KNOWN; gene_name Dpt; level 2; havana_gene OTTMUSG00000049869.1;	1	1234	FALSE	FALSE	FALSE	FALSE	FALSE	FALSE	FALSE	FALSE	FALSE	FALSE	FALSE	FALSE	TRUE
chr1	164931644	164935527	-	gene_id ENSMUSG00000026573.7; gene_type protein_coding; gene_status KNOWN; gene_name Xcl1; level 2; havana_gene OTTMUSG00000026875.1;	1	1235	FALSE	FALSE	FALSE	FALSE	FALSE	TRUE	FALSE	FALSE	FALSE	FALSE	FALSE	FALSE	TRUE
chr1	165137855	165160773	-	gene_id ENSMUSG00000026572.11; gene_type protein_coding; gene_status KNOWN; gene_name Tbx19; level 2; havana_gene OTTMUSG00000034848.2;	2	12361237	FALSE	TRUE	FALSE	TRUE	FALSE	TRUE	TRUE	TRUE	FALSE	FALSE	FALSE	FALSE	TRUE
chr1	165174337	165194438	-	gene_id ENSMUSG00000040848.11; gene_type protein_coding; gene_status KNOWN; gene_name Sft2d2; level 2; havana_gene OTTMUSG00000049874.1;	1	1238	TRUE	FALSE	FALSE	FALSE	FALSE	FALSE	FALSE	FALSE	FALSE	FALSE	FALSE	TRUE	FALSE
chr1	165212286	165236996	-	gene_id ENSMUSG00000040843.10; gene_type protein_coding; gene_status KNOWN; gene_name Tiprl; level 2; havana_gene OTTMUSG00000029649.3;	1	1239	FALSE	FALSE	FALSE	FALSE	FALSE	FALSE	FALSE	FALSE	FALSE	FALSE	FALSE	FALSE	FALSE
chr1	165295789	165326745	+	gene_id ENSMUSG00000040836.15; gene_type protein_coding; gene_status KNOWN; gene_name Gpr161; level 2; havana_gene OTTMUSG00000049888.1;	2	12401241	FALSE	FALSE	FALSE	FALSE	FALSE	FALSE	FALSE	TRUE	FALSE	FALSE	FALSE	FALSE	TRUE
chr1	165328698	165460475	-	gene_id ENSMUSG00000026571.12; gene_type protein_coding; gene_status KNOWN; gene_name Dcaf6; level 2; havana_gene OTTMUSG00000037113.3;	2	12421243	FALSE	FALSE	FALSE	FALSE	FALSE	TRUE	FALSE	FALSE	FALSE	FALSE	FALSE	FALSE	FALSE
chr1	165460637	165481214	+	gene_id ENSMUSG00000026568.6; gene_type protein_coding; gene_status KNOWN; gene_name Mpc2; level 2; havana_gene OTTMUSG00000022567.2;	1	1243	FALSE	FALSE	FALSE	FALSE	FALSE	FALSE	FALSE	FALSE	FALSE	FALSE	FALSE	FALSE	FALSE
chr1	165485183	165576774	+	gene_id ENSMUSG00000026567.16; gene_type protein_coding; gene_status KNOWN; gene_name Adcy10; level 2; havana_gene OTTMUSG00000021452.4;	2	12441245	FALSE	FALSE	FALSE	FALSE	FALSE	FALSE	TRUE	FALSE	FALSE	FALSE	FALSE	FALSE	FALSE
chr1	165592240	165634538	-	gene_id ENSMUSG00000026566.15; gene_type protein_coding; gene_status KNOWN; gene_name Mpzl1; level 1; havana_gene OTTMUSG00000049918.2;	3	124612471248	FALSE	FALSE	FALSE	FALSE	FALSE	FALSE	FALSE	FALSE	FALSE	FALSE	FALSE	FALSE	TRUE
chr1	165646516	165709757	-	gene_id ENSMUSG00000040723.14; gene_type protein_coding; gene_status KNOWN; gene_name Rcsd1; level 2; havana_gene OTTMUSG00000050544.2;	1	1249	TRUE	FALSE	FALSE	FALSE	FALSE	FALSE	FALSE	FALSE	TRUE	TRUE	FALSE	TRUE	TRUE
chr1	165763746	165775308	+	gene_id ENSMUSG00000040713.12; gene_type protein_coding; gene_status KNOWN; gene_name Creg1; level 2; havana_gene OTTMUSG00000021575.3;	2	12501251	TRUE	FALSE	FALSE	FALSE	FALSE	TRUE	FALSE	FALSE	TRUE	TRUE	TRUE	TRUE	FALSE
chr1	165788681	165877277	+	gene_id ENSMUSG00000005763.15; gene_type protein_coding; gene_status KNOWN; gene_name Cd247; level 2; havana_gene OTTMUSG00000034863.5;	1	1252	TRUE	FALSE	FALSE	FALSE	FALSE	FALSE	TRUE	FALSE	FALSE	TRUE	FALSE	FALSE	TRUE
chr1	165865154	166002678	-	gene_id ENSMUSG00000026565.18; gene_type protein_coding; gene_status KNOWN; gene_name Pou2f1; level 2; havana_gene OTTMUSG00000034833.8;	4	1253125412551250	FALSE	TRUE	FALSE	TRUE	FALSE	TRUE	FALSE	TRUE	FALSE	FALSE	FALSE	FALSE	FALSE
chr1	166098148	166127922	-	gene_id ENSMUSG00000026564.9; gene_type protein_coding; gene_status KNOWN; gene_name Dusp27; level 2; havana_gene OTTMUSG00000050554.1;	1	1257	FALSE	FALSE	FALSE	FALSE	FALSE	FALSE	FALSE	FALSE	FALSE	FALSE	FALSE	FALSE	TRUE
chr1	166130238	166166510	+	gene_id ENSMUSG00000000544.14; gene_type protein_coding; gene_status KNOWN; gene_name Gpa33; level 2; havana_gene OTTMUSG00000016903.3;	1	1258	FALSE	FALSE	FALSE	FALSE	FALSE	FALSE	FALSE	FALSE	FALSE	FALSE	FALSE	FALSE	TRUE
chr1	166201201	166238747	-	gene_id ENSMUSG00000040629.8; gene_type protein_coding; gene_status KNOWN; gene_name Mael; level 2; havana_gene OTTMUSG00000026876.2;	1	1259	FALSE	FALSE	FALSE	FALSE	FALSE	FALSE	FALSE	TRUE	FALSE	FALSE	TRUE	TRUE	TRUE
chr1	166254139	166316823	+	gene_id ENSMUSG00000040612.13; gene_type protein_coding; gene_status KNOWN; gene_name Ildr2; level 1; havana_gene OTTMUSG00000021748.2;	1	1260	TRUE	FALSE	FALSE	FALSE	FALSE	FALSE	FALSE	TRUE	FALSE	FALSE	FALSE	TRUE	TRUE
chr1	166379097	166393621	+	gene_id ENSMUSG00000026563.13; gene_type protein_coding; gene_status KNOWN; gene_name Tada1; level 2; havana_gene OTTMUSG00000026881.2;	1	1261	FALSE	FALSE	FALSE	FALSE	FALSE	TRUE	FALSE	FALSE	TRUE	TRUE	FALSE	TRUE	TRUE
chr1	166384622	166409863	-	gene_id ENSMUSG00000040596.15; gene_type protein_coding; gene_status KNOWN; gene_name Pogk; level 2; havana_gene OTTMUSG00000026882.5;	1	1262	FALSE	FALSE	FALSE	FALSE	FALSE	FALSE	FALSE	TRUE	TRUE	TRUE	FALSE	TRUE	FALSE
chr1	166483613	166497588	-	gene_id ENSMUSG00000086056.1; gene_type protein_coding; gene_status KNOWN; gene_name Gm4846; level 2; havana_gene OTTMUSG00000033784.1;	1	1263	FALSE	FALSE	FALSE	FALSE	FALSE	FALSE	FALSE	FALSE	FALSE	FALSE	FALSE	FALSE	FALSE
chr1	166628971	166647693	-	gene_id ENSMUSG00000051081.7; gene_type protein_coding; gene_status KNOWN; gene_name Gm4847; level 1; havana_gene OTTMUSG00000029828.1;	1	1264	FALSE	FALSE	FALSE	FALSE	FALSE	FALSE	FALSE	FALSE	FALSE	FALSE	FALSE	FALSE	FALSE
chr1	166662055	166681845	-	gene_id ENSMUSG00000026560.13; gene_type protein_coding; gene_status KNOWN; gene_name Fmo9; level 2; havana_gene OTTMUSG00000022566.3;	1	1265	FALSE	FALSE	FALSE	FALSE	FALSE	FALSE	FALSE	FALSE	FALSE	FALSE	FALSE	FALSE	FALSE
chr1	167001417	167091302	+	gene_id ENSMUSG00000060568.14; gene_type protein_coding; gene_status KNOWN; gene_name Fam78b; level 2; havana_gene OTTMUSG00000033956.3;	1	1266	TRUE	FALSE	FALSE	FALSE	FALSE	FALSE	FALSE	FALSE	TRUE	TRUE	FALSE	FALSE	TRUE
chr1	167222883	167285320	-	gene_id ENSMUSG00000026558.13; gene_type protein_coding; gene_status KNOWN; gene_name Uck2; level 2; havana_gene OTTMUSG00000050631.1;	3	126712681269	FALSE	FALSE	FALSE	FALSE	FALSE	FALSE	FALSE	FALSE	FALSE	FALSE	FALSE	TRUE	FALSE
chr1	167308378	167333978	+	gene_id ENSMUSG00000052428.10; gene_type protein_coding; gene_status KNOWN; gene_name Tmco1; level 2; havana_gene OTTMUSG00000050635.1;	2	12701271	FALSE	FALSE	FALSE	FALSE	FALSE	FALSE	TRUE	FALSE	FALSE	FALSE	FALSE	FALSE	TRUE
chr1	167349991	167368532	+	gene_id ENSMUSG00000026687.14; gene_type protein_coding; gene_status KNOWN; gene_name Aldh9a1; level 2; havana_gene OTTMUSG00000050636.1;	1	1272	FALSE	FALSE	FALSE	FALSE	FALSE	FALSE	FALSE	FALSE	FALSE	FALSE	FALSE	FALSE	FALSE
chr1	167371966	167393841	-	gene_id ENSMUSG00000026688.5; gene_type protein_coding; gene_status KNOWN; gene_name Mgst3; level 2; havana_gene OTTMUSG00000022623.2;	1	1273	FALSE	FALSE	FALSE	FALSE	FALSE	FALSE	FALSE	FALSE	FALSE	FALSE	FALSE	TRUE	TRUE
chr1	167445669	167466780	-	gene_id ENSMUSG00000040485.5; gene_type protein_coding; gene_status KNOWN; gene_name Lrrc52; level 2; havana_gene OTTMUSG00000050637.1;	1	1274	TRUE	FALSE	FALSE	FALSE	FALSE	FALSE	FALSE	FALSE	FALSE	FALSE	FALSE	FALSE	TRUE
chr1	167598384	167639623	+	gene_id ENSMUSG00000015843.10; gene_type protein_coding; gene_status KNOWN; gene_name Rxrg; level 2; havana_gene OTTMUSG00000022560.2;	2	12751276	TRUE	TRUE	FALSE	TRUE	TRUE	TRUE	FALSE	TRUE	TRUE	TRUE	TRUE	TRUE	TRUE
chr1	167689237	167848741	+	gene_id ENSMUSG00000026686.14; gene_type protein_coding; gene_status KNOWN; gene_name Lmx1a; level 2; havana_gene OTTMUSG00000020906.2;	1	1277	TRUE	TRUE	FALSE	TRUE	FALSE	TRUE	FALSE	TRUE	TRUE	TRUE	TRUE	TRUE	TRUE
chr1	168119364	168432270	-	gene_id ENSMUSG00000052534.15; gene_type protein_coding; gene_status KNOWN; gene_name Pbx1; level 1; havana_gene OTTMUSG00000040100.7;	1	1278	FALSE	TRUE	FALSE	TRUE	FALSE	TRUE	FALSE	TRUE	FALSE	FALSE	FALSE	FALSE	TRUE
chr1	169497934	169531464	-	gene_id ENSMUSG00000026683.14; gene_type protein_coding; gene_status KNOWN; gene_name Nuf2; level 2; havana_gene OTTMUSG00000049910.2;	2	12791280	FALSE	FALSE	FALSE	FALSE	FALSE	FALSE	FALSE	FALSE	FALSE	FALSE	FALSE	FALSE	TRUE
chr1	169655501	169695813	+	gene_id ENSMUSG00000026678.10; gene_type protein_coding; gene_status KNOWN; gene_name Rgs5; level 2; havana_gene OTTMUSG00000020901.2;	1	1281	FALSE	FALSE	FALSE	FALSE	FALSE	FALSE	FALSE	FALSE	FALSE	FALSE	TRUE	FALSE	TRUE
chr1	169741477	169747642	-	gene_id ENSMUSG00000038530.11; gene_type protein_coding; gene_status KNOWN; gene_name Rgs4; level 2; havana_gene OTTMUSG00000020909.1;	1	1282	TRUE	FALSE	FALSE	FALSE	FALSE	FALSE	FALSE	FALSE	FALSE	FALSE	FALSE	FALSE	TRUE
chr1	169928648	169934653	+	gene_id ENSMUSG00000070532.5; gene_type protein_coding; gene_status KNOWN; gene_name Ccdc190; level 2; havana_gene OTTMUSG00000026878.3;	1	1283	TRUE	FALSE	FALSE	FALSE	FALSE	FALSE	FALSE	FALSE	FALSE	FALSE	FALSE	FALSE	TRUE
chr1	169949535	169969241	-	gene_id ENSMUSG00000026675.12; gene_type protein_coding; gene_status KNOWN; gene_name Hsd17b7; level 2; havana_gene OTTMUSG00000020778.2;	1	1284	FALSE	FALSE	FALSE	FALSE	FALSE	FALSE	FALSE	FALSE	FALSE	FALSE	FALSE	FALSE	FALSE
chr1	169972307	170110762	-	gene_id ENSMUSG00000026674.9; gene_type protein_coding; gene_status KNOWN; gene_name Ddr2; level 2; havana_gene OTTMUSG00000049937.2;	2	12851286	TRUE	FALSE	FALSE	FALSE	FALSE	TRUE	TRUE	TRUE	FALSE	FALSE	TRUE	FALSE	TRUE
chr1	170141938	170174957	-	gene_id ENSMUSG00000026670.15; gene_type protein_coding; gene_status KNOWN; gene_name Uap1; level 2; havana_gene OTTMUSG00000023030.3;	1	1287	FALSE	FALSE	FALSE	FALSE	FALSE	FALSE	FALSE	FALSE	FALSE	FALSE	FALSE	FALSE	FALSE
chr1	170193420	170215397	-	gene_id ENSMUSG00000026667.14; gene_type protein_coding; gene_status KNOWN; gene_name Uhmk1; level 1; havana_gene OTTMUSG00000021543.1;	1	1288	FALSE	FALSE	FALSE	FALSE	FALSE	FALSE	FALSE	TRUE	FALSE	FALSE	FALSE	FALSE	TRUE
chr1	170232749	170253608	+	gene_id ENSMUSG00000073494.5; gene_type protein_coding; gene_status KNOWN; gene_name Sh2d1b2; level 2; havana_gene OTTMUSG00000019331.2;	1	1289	TRUE	FALSE	FALSE	FALSE	FALSE	FALSE	FALSE	FALSE	FALSE	FALSE	FALSE	FALSE	TRUE
chr1	170277320	170286769	+	gene_id ENSMUSG00000102418.1; gene_type protein_coding; gene_status KNOWN; gene_name Sh2d1b1; level 2; havana_gene OTTMUSG00000049940.1;	1	1290	FALSE	FALSE	FALSE	FALSE	FALSE	FALSE	FALSE	FALSE	FALSE	FALSE	FALSE	FALSE	TRUE
chr1	170298199	170306332	-	gene_id ENSMUSG00000102752.1; gene_type protein_coding; gene_status KNOWN; gene_name Gm7694; level 2; havana_gene OTTMUSG00000049941.1;	1	1291	FALSE	FALSE	FALSE	FALSE	FALSE	FALSE	FALSE	FALSE	FALSE	FALSE	FALSE	FALSE	TRUE
chr1	170302668	170589861	-	gene_id ENSMUSG00000038473.14; gene_type protein_coding; gene_status KNOWN; gene_name Nos1ap; level 2; havana_gene OTTMUSG00000029837.9;	2	12931294	TRUE	FALSE	FALSE	FALSE	FALSE	FALSE	FALSE	FALSE	FALSE	FALSE	FALSE	TRUE	TRUE
chr1	170308803	170312125	+	gene_id ENSMUSG00000042800.5; gene_type protein_coding; gene_status KNOWN; gene_name 1700015E13Rik; level 2; havana_gene OTTMUSG00000039913.1;	1	1292	FALSE	FALSE	FALSE	FALSE	FALSE	FALSE	FALSE	TRUE	FALSE	FALSE	FALSE	FALSE	TRUE
chr1	170644532	170682789	+	gene_id ENSMUSG00000038463.8; gene_type protein_coding; gene_status KNOWN; gene_name Olfml2b; level 2; havana_gene OTTMUSG00000026879.1;	1	1295	TRUE	FALSE	FALSE	FALSE	FALSE	FALSE	FALSE	FALSE	TRUE	TRUE	TRUE	TRUE	TRUE
chr1	170704674	170867771	-	gene_id ENSMUSG00000026663.6; gene_type protein_coding; gene_status KNOWN; gene_name Atf6; level 2; tag ncRNA_host; havana_gene OTTMUSG00000043564.1;	1	1296	FALSE	TRUE	FALSE	TRUE	FALSE	TRUE	TRUE	TRUE	FALSE	FALSE	FALSE	FALSE	FALSE
chr1	170873498	170885540	-	gene_id ENSMUSG00000026659.13; gene_type protein_coding; gene_status KNOWN; gene_name Dusp12; level 1; havana_gene OTTMUSG00000035839.2;	1	1297	FALSE	FALSE	FALSE	FALSE	FALSE	FALSE	FALSE	FALSE	FALSE	FALSE	FALSE	FALSE	TRUE
chr1	170885065	170885881	+	gene_id ENSMUSG00000096968.1; gene_type protein_coding; gene_status KNOWN; gene_name Gm26620; level 3;	1	1297	FALSE	FALSE	FALSE	FALSE	FALSE	FALSE	FALSE	FALSE	FALSE	FALSE	FALSE	FALSE	FALSE
chr1	170907273	170912941	-	gene_id ENSMUSG00000070524.1; gene_type protein_coding; gene_status KNOWN; gene_name Fcrlb; level 2; havana_gene OTTMUSG00000049943.2;	1	1298	TRUE	FALSE	FALSE	FALSE	FALSE	FALSE	FALSE	FALSE	FALSE	FALSE	FALSE	FALSE	TRUE
chr1	170917576	170927583	-	gene_id ENSMUSG00000038421.13; gene_type protein_coding; gene_status KNOWN; gene_name Fcrla; level 2; havana_gene OTTMUSG00000029894.5;	1	1299	FALSE	FALSE	FALSE	FALSE	FALSE	FALSE	FALSE	TRUE	FALSE	FALSE	FALSE	FALSE	TRUE
chr1	170958617	170976547	-	gene_id ENSMUSG00000026656.15; gene_type protein_coding; gene_status KNOWN; gene_name Fcgr2b; level 2; havana_gene OTTMUSG00000021775.3;	1	1300	FALSE	FALSE	FALSE	FALSE	FALSE	TRUE	TRUE	TRUE	FALSE	FALSE	FALSE	FALSE	TRUE
chr1	171018920	171029761	+	gene_id ENSMUSG00000059089.4; gene_type protein_coding; gene_status KNOWN; gene_name Fcgr4; level 2; tag ncRNA_host; havana_gene OTTMUSG00000022168.1;	1	1301	FALSE	FALSE	FALSE	FALSE	FALSE	FALSE	TRUE	FALSE	FALSE	FALSE	FALSE	FALSE	TRUE
chr1	171051174	171064935	-	gene_id ENSMUSG00000059498.13; gene_type protein_coding; gene_status KNOWN; gene_name Fcgr3; level 2; tag ncRNA_host; havana_gene OTTMUSG00000035155.2;	2	13021303	TRUE	FALSE	FALSE	FALSE	FALSE	FALSE	TRUE	FALSE	FALSE	FALSE	FALSE	FALSE	TRUE
chr1	171113918	171126967	+	gene_id ENSMUSG00000026649.14; gene_type protein_coding; gene_status KNOWN; gene_name Cfap126; level 2; havana_gene OTTMUSG00000021658.4;	3	130413051306	FALSE	FALSE	FALSE	FALSE	FALSE	FALSE	FALSE	FALSE	FALSE	FALSE	FALSE	FALSE	FALSE
chr1	171127165	171150603	-	gene_id ENSMUSG00000058076.12; gene_type protein_coding; gene_status KNOWN; gene_name Sdhc; level 2; havana_gene OTTMUSG00000021661.2;	1	1307	FALSE	FALSE	FALSE	FALSE	FALSE	FALSE	TRUE	FALSE	FALSE	FALSE	FALSE	FALSE	FALSE
chr1	171150711	171161130	+	gene_id ENSMUSG00000056569.10; gene_type protein_coding; gene_status KNOWN; gene_name Mpz; level 2; havana_gene OTTMUSG00000021546.1;	2	13071308	TRUE	FALSE	FALSE	FALSE	FALSE	FALSE	TRUE	TRUE	FALSE	FALSE	FALSE	FALSE	TRUE
chr1	171173262	171196268	-	gene_id ENSMUSG00000038370.6; gene_type protein_coding; gene_status KNOWN; gene_name Pcp4l1; level 2; havana_gene OTTMUSG00000021662.1;	1	1309	TRUE	FALSE	FALSE	FALSE	FALSE	FALSE	FALSE	FALSE	FALSE	FALSE	FALSE	TRUE	TRUE
chr1	171213970	171220701	+	gene_id ENSMUSG00000005677.14; gene_type protein_coding; gene_status KNOWN; gene_name Nr1i3; level 2; havana_gene OTTMUSG00000022426.4;	1	1310	TRUE	TRUE	FALSE	TRUE	TRUE	TRUE	FALSE	FALSE	FALSE	FALSE	FALSE	FALSE	TRUE
chr1	171216011	171222514	-	gene_id ENSMUSG00000005674.9; gene_type protein_coding; gene_status KNOWN; gene_name Tomm40l; level 2; havana_gene OTTMUSG00000021586.4;	1	1311	FALSE	FALSE	FALSE	FALSE	FALSE	FALSE	FALSE	FALSE	FALSE	FALSE	FALSE	FALSE	TRUE
chr1	171225054	171226379	+	gene_id ENSMUSG00000005681.12; gene_type protein_coding; gene_status KNOWN; gene_name Apoa2; level 2; havana_gene OTTMUSG00000021666.2;	1	1312	TRUE	FALSE	FALSE	FALSE	FALSE	FALSE	TRUE	TRUE	FALSE	FALSE	FALSE	FALSE	TRUE
chr1	171229572	171234365	-	gene_id ENSMUSG00000058715.11; gene_type protein_coding; gene_status KNOWN; gene_name Fcer1g; level 2; havana_gene OTTMUSG00000021504.2;	1	1313	FALSE	FALSE	FALSE	FALSE	FALSE	FALSE	FALSE	TRUE	FALSE	FALSE	FALSE	FALSE	TRUE
chr1	171234853	171251388	-	gene_id ENSMUSG00000013593.12; gene_type protein_coding; gene_status KNOWN; gene_name Ndufs2; level 1; havana_gene OTTMUSG00000021571.4;	2	13141315	TRUE	FALSE	FALSE	FALSE	FALSE	FALSE	TRUE	FALSE	FALSE	FALSE	FALSE	FALSE	TRUE
chr1	171250421	171260637	+	gene_id ENSMUSG00000006403.12; gene_type protein_coding; gene_status KNOWN; gene_name Adamts4; level 2; havana_gene OTTMUSG00000021528.2;	1	1315	TRUE	FALSE	FALSE	FALSE	FALSE	FALSE	FALSE	FALSE	FALSE	FALSE	FALSE	TRUE	TRUE
chr1	171270328	171276896	+	gene_id ENSMUSG00000052423.14; gene_type protein_coding; gene_status KNOWN; gene_name B4galt3; level 2; havana_gene OTTMUSG00000021683.5;	1	1316	FALSE	FALSE	FALSE	FALSE	FALSE	FALSE	FALSE	FALSE	FALSE	FALSE	FALSE	FALSE	FALSE
chr1	171275990	171281186	-	gene_id ENSMUSG00000062729.11; gene_type protein_coding; gene_status KNOWN; gene_name Ppox; level 1; havana_gene OTTMUSG00000021555.2;	1	1317	FALSE	FALSE	FALSE	FALSE	FALSE	FALSE	TRUE	FALSE	FALSE	FALSE	FALSE	FALSE	FALSE
chr1	171281945	171287991	-	gene_id ENSMUSG00000053483.13; gene_type protein_coding; gene_status KNOWN; gene_name Usp21; level 1; havana_gene OTTMUSG00000021702.4;	1	1318	FALSE	FALSE	FALSE	FALSE	FALSE	TRUE	FALSE	TRUE	FALSE	FALSE	FALSE	FALSE	TRUE
chr1	171288563	171295024	-	gene_id ENSMUSG00000062963.10; gene_type protein_coding; gene_status KNOWN; gene_name Ufc1; level 2; havana_gene OTTMUSG00000021650.2;	1	1319	FALSE	FALSE	FALSE	FALSE	FALSE	FALSE	FALSE	FALSE	FALSE	FALSE	FALSE	TRUE	FALSE
chr1	171329145	171342331	+	gene_id ENSMUSG00000013973.12; gene_type protein_coding; gene_status KNOWN; gene_name Dedd; level 2; havana_gene OTTMUSG00000021703.3;	2	13201321	FALSE	FALSE	FALSE	FALSE	FALSE	FALSE	FALSE	TRUE	FALSE	FALSE	FALSE	FALSE	FALSE
chr1	171338008	171345646	-	gene_id ENSMUSG00000013997.10; gene_type protein_coding; gene_status KNOWN; gene_name Nit1; level 2; havana_gene OTTMUSG00000021715.3;	1	1322	FALSE	FALSE	FALSE	FALSE	FALSE	FALSE	FALSE	FALSE	FALSE	FALSE	FALSE	FALSE	FALSE
chr1	171345670	171359254	+	gene_id ENSMUSG00000006412.10; gene_type protein_coding; gene_status KNOWN; gene_name Pfdn2; level 2; havana_gene OTTMUSG00000021718.1;	1	1322	FALSE	FALSE	FALSE	FALSE	FALSE	FALSE	FALSE	FALSE	FALSE	FALSE	FALSE	FALSE	FALSE
chr1	171358446	171360798	-	gene_id ENSMUSG00000045259.4; gene_type protein_coding; gene_status KNOWN; gene_name Klhdc9; level 2; havana_gene OTTMUSG00000021557.1;	1	1323	FALSE	FALSE	FALSE	FALSE	FALSE	FALSE	FALSE	FALSE	FALSE	FALSE	FALSE	FALSE	TRUE
chr1	171370099	171388598	+	gene_id ENSMUSG00000006411.12; gene_type protein_coding; gene_status KNOWN; gene_name Pvrl4; level 2; havana_gene OTTMUSG00000021602.3;	1	1324	TRUE	FALSE	FALSE	FALSE	FALSE	FALSE	TRUE	FALSE	FALSE	FALSE	FALSE	FALSE	TRUE
chr1	171388954	171410298	+	gene_id ENSMUSG00000048865.16; gene_type protein_coding; gene_status KNOWN; gene_name Arhgap30; level 2; havana_gene OTTMUSG00000021534.2;	1	1325	FALSE	FALSE	FALSE	FALSE	FALSE	FALSE	FALSE	FALSE	FALSE	FALSE	FALSE	FALSE	TRUE
chr1	171411313	171419142	+	gene_id ENSMUSG00000026641.13; gene_type protein_coding; gene_status KNOWN; gene_name Usf1; level 2; havana_gene OTTMUSG00000030990.5;	1	1326	FALSE	TRUE	FALSE	TRUE	FALSE	TRUE	TRUE	FALSE	FALSE	FALSE	FALSE	FALSE	FALSE
chr1	171418872	171420352	+	gene_id ENSMUSG00000103711.1; gene_type protein_coding; gene_status KNOWN; gene_name Tstd1; level 2; havana_gene OTTMUSG00000050080.1;	1	1327	FALSE	FALSE	FALSE	FALSE	FALSE	FALSE	FALSE	FALSE	FALSE	FALSE	FALSE	FALSE	FALSE
chr1	171437535	171464603	+	gene_id ENSMUSG00000038235.4; gene_type protein_coding; gene_status KNOWN; gene_name F11r; level 2; havana_gene OTTMUSG00000021724.1;	1	1328	TRUE	FALSE	FALSE	FALSE	FALSE	FALSE	FALSE	TRUE	TRUE	FALSE	FALSE	TRUE	TRUE
chr1	171503478	171504750	+	gene_id ENSMUSG00000060244.1; gene_type protein_coding; gene_status KNOWN; gene_name Alyref2; level 2; havana_gene OTTMUSG00000050081.1;	1	1329	FALSE	FALSE	FALSE	FALSE	FALSE	FALSE	FALSE	FALSE	FALSE	FALSE	FALSE	FALSE	FALSE
chr1	171518122	171535294	-	gene_id ENSMUSG00000038209.12; gene_type protein_coding; gene_status KNOWN; gene_name Itln1; level 2; havana_gene OTTMUSG00000036496.2;	2	13301331	FALSE	FALSE	FALSE	FALSE	FALSE	FALSE	FALSE	FALSE	FALSE	FALSE	FALSE	TRUE	TRUE
chr1	171559193	171609746	+	gene_id ENSMUSG00000004709.14; gene_type protein_coding; gene_status KNOWN; gene_name Cd244; level 2; havana_gene OTTMUSG00000016914.2;	1	1332	FALSE	FALSE	FALSE	FALSE	FALSE	FALSE	TRUE	FALSE	FALSE	FALSE	FALSE	TRUE	TRUE
chr1	171588624	171607410	-	gene_id ENSMUSG00000004707.14; gene_type protein_coding; gene_status KNOWN; gene_name Ly9; level 1; havana_gene OTTMUSG00000016916.3;	1	1333	FALSE	FALSE	FALSE	FALSE	FALSE	FALSE	FALSE	TRUE	FALSE	FALSE	FALSE	FALSE	TRUE
chr1	171632403	171653035	-	gene_id ENSMUSG00000038179.13; gene_type protein_coding; gene_status KNOWN; gene_name Slamf7; level 2; tag ncRNA_host; havana_gene OTTMUSG00000050083.1;	2	13341335	FALSE	FALSE	FALSE	FALSE	FALSE	FALSE	FALSE	FALSE	FALSE	FALSE	FALSE	FALSE	TRUE
chr1	171682009	171705258	+	gene_id ENSMUSG00000015355.13; gene_type protein_coding; gene_status KNOWN; gene_name Cd48; level 2; havana_gene OTTMUSG00000016904.2;	1	1336	FALSE	FALSE	FALSE	FALSE	FALSE	FALSE	FALSE	FALSE	FALSE	FALSE	TRUE	FALSE	TRUE
chr1	171767127	171801184	+	gene_id ENSMUSG00000015316.11; gene_type protein_coding; gene_status KNOWN; gene_name Slamf1; level 2; havana_gene OTTMUSG00000035822.2;	1	1337	FALSE	FALSE	FALSE	FALSE	FALSE	FALSE	FALSE	TRUE	FALSE	FALSE	FALSE	FALSE	TRUE
chr1	171839697	171890718	+	gene_id ENSMUSG00000038147.13; gene_type protein_coding; gene_status KNOWN; gene_name Cd84; level 2; havana_gene OTTMUSG00000026928.3;	1	1338	FALSE	FALSE	FALSE	FALSE	FALSE	TRUE	FALSE	FALSE	FALSE	FALSE	FALSE	FALSE	TRUE
chr1	171895664	171898237	+	gene_id ENSMUSG00000073492.2; gene_type protein_coding; gene_status KNOWN; gene_name Gm10521; level 3;	1	1339	FALSE	FALSE	FALSE	FALSE	FALSE	FALSE	FALSE	FALSE	FALSE	FALSE	FALSE	FALSE	FALSE
chr1	171917515	171953170	+	gene_id ENSMUSG00000015314.10; gene_type protein_coding; gene_status KNOWN; gene_name Slamf6; level 2; havana_gene OTTMUSG00000050091.2;	1	1340	FALSE	FALSE	FALSE	FALSE	FALSE	FALSE	FALSE	TRUE	FALSE	FALSE	FALSE	FALSE	TRUE
chr1	172000960	172028444	-	gene_id ENSMUSG00000026556.15; gene_type protein_coding; gene_status KNOWN; gene_name Vangl2; level 2; havana_gene OTTMUSG00000021582.3;	1	1341	TRUE	FALSE	FALSE	FALSE	FALSE	FALSE	TRUE	TRUE	FALSE	FALSE	TRUE	TRUE	TRUE
chr1	172052292	172057573	-	gene_id ENSMUSG00000051251.3; gene_type protein_coding; gene_status KNOWN; gene_name Nhlh1; level 2; havana_gene OTTMUSG00000033453.1;	1	1342	TRUE	TRUE	FALSE	TRUE	FALSE	TRUE	FALSE	TRUE	TRUE	FALSE	FALSE	FALSE	TRUE
chr1	172066013	172082795	-	gene_id ENSMUSG00000003458.12; gene_type protein_coding; gene_status KNOWN; gene_name Ncstn; level 2; havana_gene OTTMUSG00000021508.2;	1	1343	FALSE	FALSE	FALSE	FALSE	FALSE	FALSE	TRUE	FALSE	FALSE	FALSE	FALSE	FALSE	FALSE
chr1	172082529	172122330	+	gene_id ENSMUSG00000026553.17; gene_type protein_coding; gene_status KNOWN; gene_name Copa; level 2; havana_gene OTTMUSG00000033968.2;	1	1343	FALSE	FALSE	FALSE	FALSE	FALSE	FALSE	TRUE	FALSE	FALSE	FALSE	FALSE	FALSE	FALSE
chr1	172126755	172136493	+	gene_id ENSMUSG00000003464.13; gene_type protein_coding; gene_status KNOWN; gene_name Pex19; level 2; havana_gene OTTMUSG00000029601.1;	1	1344	FALSE	FALSE	FALSE	FALSE	FALSE	FALSE	TRUE	FALSE	FALSE	FALSE	FALSE	FALSE	FALSE
chr1	172148084	172197005	+	gene_id ENSMUSG00000026554.15; gene_type protein_coding; gene_status KNOWN; gene_name Dcaf8; level 1; havana_gene OTTMUSG00000050094.1;	2	13451346	FALSE	FALSE	FALSE	FALSE	FALSE	FALSE	TRUE	FALSE	FALSE	FALSE	FALSE	FALSE	FALSE
chr1	172196728	172206804	-	gene_id ENSMUSG00000013698.12; gene_type protein_coding; gene_status KNOWN; gene_name Pea15a; level 2; havana_gene OTTMUSG00000022139.2;	1	1347	TRUE	FALSE	FALSE	FALSE	FALSE	FALSE	FALSE	FALSE	FALSE	FALSE	FALSE	FALSE	FALSE
chr1	172209894	172219868	-	gene_id ENSMUSG00000007122.11; gene_type protein_coding; gene_status KNOWN; gene_name Casq1; level 1; havana_gene OTTMUSG00000035165.2;	1	1348	FALSE	FALSE	FALSE	FALSE	FALSE	FALSE	TRUE	TRUE	FALSE	FALSE	TRUE	FALSE	TRUE
chr1	172223513	172258414	-	gene_id ENSMUSG00000007107.6; gene_type protein_coding; gene_status KNOWN; gene_name Atp1a4; level 2; havana_gene OTTMUSG00000021836.2;	1	1349	FALSE	FALSE	FALSE	FALSE	FALSE	FALSE	FALSE	FALSE	FALSE	FALSE	FALSE	FALSE	TRUE
chr1	172261641	172319841	+	gene_id ENSMUSG00000038034.15; gene_type protein_coding; gene_status KNOWN; gene_name Igsf8; level 1; havana_gene OTTMUSG00000021443.4;	3	135013521353	TRUE	FALSE	FALSE	FALSE	FALSE	FALSE	FALSE	FALSE	FALSE	FALSE	FALSE	TRUE	FALSE
chr1	172271709	172298064	-	gene_id ENSMUSG00000007097.14; gene_type protein_coding; gene_status KNOWN; gene_name Atp1a2; level 2; havana_gene OTTMUSG00000021834.2;	1	1351	TRUE	FALSE	FALSE	FALSE	FALSE	FALSE	TRUE	FALSE	TRUE	FALSE	TRUE	FALSE	TRUE
chr1	172320501	172329318	-	gene_id ENSMUSG00000038026.12; gene_type protein_coding; gene_status KNOWN; gene_name Kcnj9; level 2; havana_gene OTTMUSG00000050096.1;	1	1354	TRUE	FALSE	FALSE	FALSE	FALSE	FALSE	FALSE	FALSE	TRUE	TRUE	FALSE	FALSE	TRUE
chr1	172341210	172374085	+	gene_id ENSMUSG00000044708.5; gene_type protein_coding; gene_status KNOWN; gene_name Kcnj10; level 2; havana_gene OTTMUSG00000050148.1;	1	1355	TRUE	FALSE	FALSE	FALSE	FALSE	FALSE	TRUE	TRUE	TRUE	TRUE	TRUE	TRUE	TRUE
chr1	172376546	172384099	+	gene_id ENSMUSG00000050229.3; gene_type protein_coding; gene_status KNOWN; gene_name Pigm; level 2; havana_gene OTTMUSG00000050149.1;	1	1356	FALSE	FALSE	FALSE	FALSE	FALSE	FALSE	TRUE	FALSE	FALSE	FALSE	FALSE	FALSE	TRUE
chr1	172475358	172478575	+	gene_id ENSMUSG00000026548.4; gene_type protein_coding; gene_status KNOWN; gene_name Slamf9; level 2; havana_gene OTTMUSG00000021429.1;	1	1357	FALSE	FALSE	FALSE	FALSE	FALSE	FALSE	FALSE	FALSE	FALSE	FALSE	TRUE	FALSE	TRUE
chr1	172481788	172498878	+	gene_id ENSMUSG00000037995.15; gene_type protein_coding; gene_status KNOWN; gene_name Igsf9; level 2; havana_gene OTTMUSG00000033897.3;	2	13581359	TRUE	FALSE	FALSE	FALSE	FALSE	FALSE	FALSE	TRUE	FALSE	FALSE	FALSE	TRUE	TRUE
chr1	172500047	172507380	+	gene_id ENSMUSG00000026547.15; gene_type protein_coding; gene_status KNOWN; gene_name Tagln2; level 2; havana_gene OTTMUSG00000021616.3;	1	1360	TRUE	FALSE	FALSE	FALSE	FALSE	FALSE	FALSE	TRUE	FALSE	FALSE	FALSE	TRUE	TRUE
chr1	172520801	172545870	+	gene_id ENSMUSG00000026546.16; gene_type protein_coding; gene_status KNOWN; gene_name Cfap45; level 1; havana_gene OTTMUSG00000034521.6;	3	136113621363	TRUE	FALSE	FALSE	FALSE	FALSE	FALSE	FALSE	FALSE	FALSE	FALSE	FALSE	FALSE	TRUE
chr1	172555938	172563717	+	gene_id ENSMUSG00000049598.9; gene_type protein_coding; gene_status KNOWN; gene_name Vsig8; level 2; havana_gene OTTMUSG00000036736.2;	2	13641365	TRUE	FALSE	FALSE	FALSE	FALSE	FALSE	FALSE	FALSE	FALSE	FALSE	FALSE	TRUE	TRUE
chr1	172581758	172590568	-	gene_id ENSMUSG00000053318.7; gene_type protein_coding; gene_status KNOWN; gene_name Slamf8; level 2; havana_gene OTTMUSG00000050153.1;	1	1366	TRUE	FALSE	FALSE	FALSE	FALSE	FALSE	FALSE	TRUE	FALSE	FALSE	FALSE	TRUE	TRUE
chr1	172596642	172602551	-	gene_id ENSMUSG00000070504.9; gene_type protein_coding; gene_status KNOWN; gene_name Fcrl6; level 2; havana_gene OTTMUSG00000050154.1;	1	1367	TRUE	FALSE	FALSE	FALSE	FALSE	FALSE	FALSE	FALSE	FALSE	FALSE	FALSE	FALSE	TRUE
chr1	172630764	172632962	-	gene_id ENSMUSG00000026544.6; gene_type protein_coding; gene_status KNOWN; gene_name Dusp23; level 2; havana_gene OTTMUSG00000050155.1;	1	1368	FALSE	FALSE	FALSE	FALSE	FALSE	FALSE	FALSE	FALSE	FALSE	FALSE	FALSE	FALSE	TRUE
chr1	172698055	172833031	+	gene_id ENSMUSG00000037942.5; gene_type protein_coding; gene_status KNOWN; gene_name Crp; level 2; havana_gene OTTMUSG00000050157.1;	1	1369	FALSE	FALSE	FALSE	FALSE	FALSE	FALSE	FALSE	TRUE	FALSE	FALSE	FALSE	FALSE	TRUE
chr1	172893961	172895041	-	gene_id ENSMUSG00000026542.6; gene_type protein_coding; gene_status KNOWN; gene_name Apcs; level 2; havana_gene OTTMUSG00000050160.1;	1	1370	FALSE	FALSE	FALSE	FALSE	FALSE	FALSE	FALSE	TRUE	FALSE	FALSE	FALSE	FALSE	TRUE
chr1	172956382	172957817	+	gene_id ENSMUSG00000037924.5; gene_type protein_coding; gene_status KNOWN; gene_name Olfr16; level 2; havana_gene OTTMUSG00000050161.2;	1	1371	FALSE	FALSE	FALSE	FALSE	FALSE	FALSE	FALSE	FALSE	FALSE	FALSE	FALSE	FALSE	TRUE
chr1	173130200	173137334	-	gene_id ENSMUSG00000062527.5; gene_type protein_coding; gene_status KNOWN; gene_name Olfr1408; level 2; havana_gene OTTMUSG00000050163.2;	2	13721373	FALSE	FALSE	FALSE	FALSE	FALSE	FALSE	FALSE	FALSE	FALSE	FALSE	FALSE	FALSE	FALSE
chr1	173183442	173190635	-	gene_id ENSMUSG00000058981.3; gene_type protein_coding; gene_status KNOWN; gene_name Olfr1406; level 2; havana_gene OTTMUSG00000050165.4;	2	13741375	FALSE	FALSE	FALSE	FALSE	FALSE	FALSE	FALSE	FALSE	FALSE	FALSE	FALSE	FALSE	FALSE
chr1	173203358	173204299	+	gene_id ENSMUSG00000046643.1; gene_type protein_coding; gene_status KNOWN; gene_name Olfr218; level 2; havana_gene OTTMUSG00000050166.2;	1	1376	FALSE	FALSE	FALSE	FALSE	FALSE	FALSE	FALSE	FALSE	FALSE	FALSE	FALSE	FALSE	FALSE
chr1	173215607	173216640	+	gene_id ENSMUSG00000049456.2; gene_type protein_coding; gene_status KNOWN; gene_name Olfr1404; level 2; havana_gene OTTMUSG00000050167.1;	1	1377	FALSE	FALSE	FALSE	FALSE	FALSE	FALSE	FALSE	FALSE	FALSE	FALSE	FALSE	FALSE	FALSE
chr1	173221284	173227214	-	gene_id ENSMUSG00000005339.10; gene_type protein_coding; gene_status KNOWN; gene_name Fcer1a; level 1; havana_gene OTTMUSG00000050168.1;	1	1378	FALSE	FALSE	FALSE	FALSE	FALSE	FALSE	FALSE	FALSE	FALSE	FALSE	FALSE	FALSE	TRUE
chr1	173270147	173271137	+	gene_id ENSMUSG00000049605.2; gene_type protein_coding; gene_status KNOWN; gene_name Olfr418; level 2; havana_gene OTTMUSG00000050169.1;	1	1379	FALSE	FALSE	FALSE	FALSE	FALSE	FALSE	FALSE	FALSE	FALSE	FALSE	FALSE	FALSE	FALSE
chr1	173274382	173277777	-	gene_id ENSMUSG00000079180.4; gene_type protein_coding; gene_status KNOWN; gene_name Mptx2; level 2; havana_gene OTTMUSG00000050170.1;	1	1380	FALSE	FALSE	FALSE	FALSE	FALSE	FALSE	FALSE	FALSE	FALSE	FALSE	FALSE	FALSE	FALSE
chr1	173331886	173333750	-	gene_id ENSMUSG00000037872.5; gene_type protein_coding; gene_status KNOWN; gene_name Ackr1; level 2; havana_gene OTTMUSG00000050197.1;	1	1381	TRUE	FALSE	FALSE	FALSE	FALSE	FALSE	TRUE	FALSE	FALSE	FALSE	FALSE	FALSE	TRUE
chr1	173333258	173367695	-	gene_id ENSMUSG00000005338.13; gene_type protein_coding; gene_status KNOWN; gene_name Cadm3; level 2; havana_gene OTTMUSG00000024341.3;	1	1383	TRUE	FALSE	FALSE	FALSE	FALSE	FALSE	FALSE	FALSE	TRUE	TRUE	TRUE	TRUE	TRUE
chr1	173350879	173466040	+	gene_id ENSMUSG00000037860.15; gene_type protein_coding; gene_status KNOWN; gene_name Aim2; level 2; havana_gene OTTMUSG00000033253.7;	3	138213841385	FALSE	FALSE	FALSE	FALSE	FALSE	TRUE	FALSE	FALSE	FALSE	FALSE	FALSE	FALSE	TRUE
chr1	173468509	173491041	-	gene_id ENSMUSG00000037849.7; gene_type protein_coding; gene_status KNOWN; gene_name Gm4955; level 2; havana_gene OTTMUSG00000034635.4;	2	13861387	FALSE	FALSE	FALSE	FALSE	FALSE	TRUE	FALSE	FALSE	FALSE	FALSE	FALSE	FALSE	FALSE
chr1	173519717	173535957	-	gene_id ENSMUSG00000070501.13; gene_type protein_coding; gene_status KNOWN; gene_name BC094916; level 2; havana_gene OTTMUSG00000033419.2;	1	1388	FALSE	FALSE	FALSE	FALSE	FALSE	TRUE	FALSE	FALSE	FALSE	FALSE	FALSE	FALSE	FALSE
chr1	173566284	173599274	-	gene_id ENSMUSG00000073491.10; gene_type protein_coding; gene_status KNOWN; gene_name Pydc4; level 1; havana_gene OTTMUSG00000033987.5;	1	1389	FALSE	FALSE	FALSE	FALSE	FALSE	TRUE	FALSE	FALSE	FALSE	FALSE	FALSE	FALSE	FALSE
chr1	173630917	173647928	+	gene_id ENSMUSG00000043263.13; gene_type protein_coding; gene_status KNOWN; gene_name Pyhin1; level 2; havana_gene OTTMUSG00000050198.1;	1	1390	FALSE	FALSE	FALSE	FALSE	FALSE	TRUE	FALSE	FALSE	FALSE	FALSE	FALSE	FALSE	FALSE
chr1	173673675	173698392	+	gene_id ENSMUSG00000066677.11; gene_type protein_coding; gene_status KNOWN; gene_name Pydc3; level 2; havana_gene OTTMUSG00000033992.3;	2	13911392	FALSE	FALSE	FALSE	FALSE	FALSE	TRUE	FALSE	FALSE	FALSE	FALSE	FALSE	FALSE	FALSE
chr1	173723430	173741809	-	gene_id ENSMUSG00000073490.10; gene_type protein_coding; gene_status KNOWN; gene_name AI607873; level 2; havana_gene OTTMUSG00000033916.1;	1	1393	FALSE	FALSE	FALSE	FALSE	FALSE	TRUE	FALSE	FALSE	FALSE	FALSE	FALSE	FALSE	FALSE
chr1	173747293	173766943	-	gene_id ENSMUSG00000073489.5; gene_type protein_coding; gene_status KNOWN; gene_name Ifi204; level 2; havana_gene OTTMUSG00000033920.2;	1	1394	FALSE	FALSE	FALSE	FALSE	FALSE	TRUE	FALSE	TRUE	FALSE	FALSE	FALSE	FALSE	TRUE
chr1	173857220	173942491	-	gene_id ENSMUSG00000090272.7; gene_type protein_coding; gene_status KNOWN; gene_name Mndal; level 2; havana_gene OTTMUSG00000045572.10;	3	139513961398	FALSE	FALSE	FALSE	FALSE	FALSE	TRUE	FALSE	FALSE	FALSE	FALSE	FALSE	FALSE	TRUE
chr1	173896345	173913046	-	gene_id ENSMUSG00000026536.9; gene_type protein_coding; gene_status KNOWN; gene_name Mnda; level 2; havana_gene OTTMUSG00000050203.1;	1	1397	FALSE	FALSE	FALSE	FALSE	FALSE	TRUE	FALSE	FALSE	FALSE	FALSE	FALSE	FALSE	TRUE
chr1	173920407	173942672	-	gene_id ENSMUSG00000039997.16; gene_type protein_coding; gene_status KNOWN; gene_name Ifi203; level 1; havana_gene OTTMUSG00000026980.4;	1	1398	FALSE	FALSE	FALSE	FALSE	FALSE	TRUE	FALSE	FALSE	FALSE	FALSE	FALSE	FALSE	FALSE
chr1	173962568	173982744	-	gene_id ENSMUSG00000026535.9; gene_type protein_coding; gene_status KNOWN; gene_name Ifi202b; level 2; havana_gene OTTMUSG00000050204.1;	1	1399	FALSE	FALSE	FALSE	FALSE	FALSE	FALSE	FALSE	FALSE	FALSE	FALSE	FALSE	FALSE	FALSE
chr1	174011998	174031810	-	gene_id ENSMUSG00000054203.7; gene_type protein_coding; gene_status KNOWN; gene_name Ifi205; level 2; havana_gene OTTMUSG00000050206.1;	1	1400	FALSE	FALSE	FALSE	FALSE	FALSE	TRUE	FALSE	FALSE	FALSE	FALSE	FALSE	FALSE	TRUE
chr1	174041118	174043523	+	gene_id ENSMUSG00000045381.5; gene_type protein_coding; gene_status KNOWN; gene_name Olfr433; level 2; havana_gene OTTMUSG00000050207.2;	1	1401	FALSE	FALSE	FALSE	FALSE	FALSE	FALSE	FALSE	FALSE	FALSE	FALSE	FALSE	FALSE	FALSE
chr1	174050375	174051313	+	gene_id ENSMUSG00000047048.3; gene_type protein_coding; gene_status KNOWN; gene_name Olfr432; level 2; havana_gene OTTMUSG00000050208.2;	1	1402	FALSE	FALSE	FALSE	FALSE	FALSE	FALSE	FALSE	FALSE	FALSE	FALSE	FALSE	FALSE	FALSE
chr1	174069300	174070253	+	gene_id ENSMUSG00000050134.6; gene_type protein_coding; gene_status KNOWN; gene_name Olfr430; level 2; havana_gene OTTMUSG00000050210.2;	1	1403	FALSE	FALSE	FALSE	FALSE	FALSE	FALSE	FALSE	FALSE	FALSE	FALSE	FALSE	FALSE	TRUE
chr1	174084331	174089980	+	gene_id ENSMUSG00000049528.5; gene_type protein_coding; gene_status KNOWN; gene_name Olfr429; level 2; havana_gene OTTMUSG00000050211.3;	2	14041405	FALSE	FALSE	FALSE	FALSE	FALSE	FALSE	FALSE	FALSE	FALSE	FALSE	FALSE	FALSE	TRUE
chr1	174099460	174100407	+	gene_id ENSMUSG00000059371.3; gene_type protein_coding; gene_status KNOWN; gene_name Olfr427; level 2; havana_gene OTTMUSG00000050212.2;	1	1406	FALSE	FALSE	FALSE	FALSE	FALSE	FALSE	FALSE	FALSE	FALSE	FALSE	FALSE	FALSE	FALSE
chr1	174117091	174118014	-	gene_id ENSMUSG00000046486.3; gene_type protein_coding; gene_status KNOWN; gene_name Olfr231; level 2; havana_gene OTTMUSG00000050214.2;	1	1407	FALSE	FALSE	FALSE	FALSE	FALSE	FALSE	FALSE	FALSE	FALSE	FALSE	FALSE	FALSE	TRUE
chr1	174136746	174137693	+	gene_id ENSMUSG00000051528.3; gene_type protein_coding; gene_status KNOWN; gene_name Olfr424; level 2; havana_gene OTTMUSG00000050215.2;	1	1408	FALSE	FALSE	FALSE	FALSE	FALSE	FALSE	FALSE	FALSE	FALSE	FALSE	FALSE	FALSE	TRUE
chr1	174158722	174159767	+	gene_id ENSMUSG00000055033.3; gene_type protein_coding; gene_status KNOWN; gene_name Olfr420; level 2; havana_gene OTTMUSG00000050217.1;	1	1409	FALSE	FALSE	FALSE	FALSE	FALSE	FALSE	FALSE	FALSE	FALSE	FALSE	FALSE	FALSE	TRUE
chr1	174172776	174248450	+	gene_id ENSMUSG00000026532.7; gene_type protein_coding; gene_status KNOWN; gene_name Spta1; level 2; havana_gene OTTMUSG00000029638.2;	1	1410	FALSE	FALSE	FALSE	FALSE	FALSE	FALSE	TRUE	TRUE	FALSE	FALSE	FALSE	FALSE	TRUE
chr1	174249889	174250976	-	gene_id ENSMUSG00000050788.4; gene_type protein_coding; gene_status KNOWN; gene_name Olfr419; level 2; havana_gene OTTMUSG00000050218.1;	1	1411	FALSE	FALSE	FALSE	FALSE	FALSE	FALSE	FALSE	FALSE	FALSE	FALSE	FALSE	FALSE	TRUE
chr1	174330518	174332873	+	gene_id ENSMUSG00000026531.4; gene_type protein_coding; gene_status KNOWN; gene_name Mptx1; level 2; havana_gene OTTMUSG00000034865.1;	1	1412	FALSE	FALSE	FALSE	FALSE	FALSE	FALSE	FALSE	FALSE	FALSE	FALSE	FALSE	FALSE	FALSE
chr1	174368919	174369848	+	gene_id ENSMUSG00000066672.1; gene_type protein_coding; gene_status KNOWN; gene_name Olfr417; level 2; havana_gene OTTMUSG00000050219.2;	1	1413	FALSE	FALSE	FALSE	FALSE	FALSE	FALSE	FALSE	FALSE	FALSE	FALSE	FALSE	FALSE	FALSE
chr1	174391046	174392055	+	gene_id ENSMUSG00000059503.2; gene_type protein_coding; gene_status KNOWN; gene_name Olfr248; level 2; havana_gene OTTMUSG00000050221.1;	1	1414	FALSE	FALSE	FALSE	FALSE	FALSE	FALSE	FALSE	FALSE	FALSE	FALSE	FALSE	FALSE	FALSE
chr1	174424126	174431552	+	gene_id ENSMUSG00000051509.5; gene_type protein_coding; gene_status KNOWN; gene_name Olfr414; level 2; havana_gene OTTMUSG00000050222.1;	2	14151416	FALSE	FALSE	FALSE	FALSE	FALSE	FALSE	FALSE	FALSE	FALSE	FALSE	FALSE	FALSE	TRUE
chr1	174442159	174449602	+	gene_id ENSMUSG00000066671.3; gene_type protein_coding; gene_status KNOWN; gene_name Olfr220; level 2; havana_gene OTTMUSG00000050223.2;	2	14171418	FALSE	FALSE	FALSE	FALSE	FALSE	FALSE	FALSE	FALSE	FALSE	FALSE	FALSE	FALSE	TRUE
chr1	174501825	174822729	+	gene_id ENSMUSG00000028354.13; gene_type protein_coding; gene_status KNOWN; gene_name Fmn2; level 2; havana_gene OTTMUSG00000050244.2;	2	14191420	TRUE	FALSE	FALSE	FALSE	FALSE	FALSE	TRUE	TRUE	TRUE	TRUE	TRUE	TRUE	TRUE
chr1	174833785	174921819	-	gene_id ENSMUSG00000050069.3; gene_type protein_coding; gene_status KNOWN; gene_name Grem2; level 2; havana_gene OTTMUSG00000022494.1;	1	1421	TRUE	FALSE	FALSE	FALSE	FALSE	FALSE	TRUE	TRUE	FALSE	TRUE	FALSE	TRUE	TRUE
chr1	175059087	175492500	-	gene_id ENSMUSG00000026527.13; gene_type protein_coding; gene_status KNOWN; gene_name Rgs7; level 2; havana_gene OTTMUSG00000050245.1;	3	142214231424	TRUE	FALSE	FALSE	FALSE	FALSE	FALSE	FALSE	FALSE	TRUE	TRUE	FALSE	TRUE	TRUE
chr1	175600374	175625635	-	gene_id ENSMUSG00000026526.14; gene_type protein_coding; gene_status KNOWN; gene_name Fh1; level 2; havana_gene OTTMUSG00000025588.3;	2	14251426	FALSE	FALSE	FALSE	FALSE	FALSE	FALSE	TRUE	FALSE	FALSE	FALSE	FALSE	FALSE	FALSE
chr1	175620381	175662116	+	gene_id ENSMUSG00000039783.15; gene_type protein_coding; gene_status KNOWN; gene_name Kmo; level 1; havana_gene OTTMUSG00000025589.1;	1	1427	FALSE	FALSE	FALSE	FALSE	FALSE	FALSE	FALSE	FALSE	FALSE	FALSE	FALSE	FALSE	TRUE
chr1	175662421	175692776	-	gene_id ENSMUSG00000026525.9; gene_type protein_coding; gene_status KNOWN; gene_name Opn3; level 2; havana_gene OTTMUSG00000021478.1;	1	1429	FALSE	FALSE	FALSE	FALSE	FALSE	FALSE	FALSE	FALSE	FALSE	FALSE	FALSE	FALSE	FALSE
chr1	175682237	175688353	-	gene_id ENSMUSG00000078185.2; gene_type protein_coding; gene_status KNOWN; gene_name Chml; level 2; havana_gene OTTMUSG00000021480.2;	1	1428	FALSE	FALSE	FALSE	FALSE	FALSE	FALSE	FALSE	FALSE	FALSE	FALSE	FALSE	FALSE	FALSE
chr1	175698593	175815734	+	gene_id ENSMUSG00000026523.14; gene_type protein_coding; gene_status KNOWN; gene_name Wdr64; level 2; tag ncRNA_host; havana_gene OTTMUSG00000050252.2;	1	1430	FALSE	FALSE	FALSE	FALSE	FALSE	FALSE	FALSE	FALSE	FALSE	FALSE	FALSE	FALSE	TRUE
chr1	175880581	175913489	+	gene_id ENSMUSG00000039748.11; gene_type protein_coding; gene_status KNOWN; gene_name Exo1; level 1; tag ncRNA_host; havana_gene OTTMUSG00000050253.2;	4	1431143214331430	FALSE	FALSE	FALSE	FALSE	FALSE	FALSE	FALSE	TRUE	FALSE	FALSE	FALSE	FALSE	TRUE
chr1	175920329	175922225	+	gene_id ENSMUSG00000104158.2; gene_type protein_coding; gene_status KNOWN; gene_name Gm38100; level 2; havana_gene OTTMUSG00000050256.3;	1	1435	FALSE	FALSE	FALSE	FALSE	FALSE	FALSE	FALSE	FALSE	FALSE	FALSE	FALSE	FALSE	TRUE
chr1	175962306	176275312	-	gene_id ENSMUSG00000055214.15; gene_type protein_coding; gene_status KNOWN; gene_name Pld5; level 1; havana_gene OTTMUSG00000024158.4;	2	14371438	TRUE	FALSE	FALSE	FALSE	FALSE	FALSE	FALSE	FALSE	TRUE	TRUE	TRUE	TRUE	TRUE
chr1	175977777	175979114	-	gene_id ENSMUSG00000078184.1; gene_type protein_coding; gene_status KNOWN; gene_name Rbm8a2; level 2; havana_gene OTTMUSG00000024194.1;	1	1436	FALSE	FALSE	FALSE	FALSE	FALSE	FALSE	FALSE	FALSE	FALSE	FALSE	FALSE	FALSE	FALSE
chr1	176733653	176814067	-	gene_id ENSMUSG00000057335.11; gene_type protein_coding; gene_status KNOWN; gene_name Cep170; level 2; tag ncRNA_host; havana_gene OTTMUSG00000050317.2;	6	1.43914e+23	FALSE	FALSE	FALSE	FALSE	FALSE	FALSE	FALSE	FALSE	FALSE	FALSE	FALSE	FALSE	FALSE
chr1	176814660	177020437	+	gene_id ENSMUSG00000026504.17; gene_type protein_coding; gene_status KNOWN; gene_name Sdccag8; level 2; tag ncRNA_host; havana_gene OTTMUSG00000021519.3;	1	1444	FALSE	FALSE	FALSE	FALSE	FALSE	FALSE	TRUE	TRUE	FALSE	FALSE	FALSE	FALSE	FALSE
chr1	177020073	177258203	-	gene_id ENSMUSG00000019699.15; gene_type protein_coding; gene_status KNOWN; gene_name Akt3; level 2; havana_gene OTTMUSG00000020798.2;	2	14451446	FALSE	FALSE	FALSE	FALSE	FALSE	FALSE	TRUE	TRUE	FALSE	FALSE	FALSE	FALSE	TRUE
chr1	177442351	177450764	+	gene_id ENSMUSG00000063659.11; gene_type protein_coding; gene_status KNOWN; gene_name Zbtb18; level 2; havana_gene OTTMUSG00000050359.3;	1	1447	FALSE	TRUE	TRUE	TRUE	TRUE	TRUE	TRUE	TRUE	FALSE	FALSE	FALSE	FALSE	TRUE
chr1	177729814	177753324	+	gene_id ENSMUSG00000015962.5; gene_type protein_coding; gene_status KNOWN; gene_name 1700016C15Rik; level 2; havana_gene OTTMUSG00000029757.1;	1	1448	FALSE	FALSE	FALSE	FALSE	FALSE	FALSE	FALSE	FALSE	FALSE	FALSE	FALSE	FALSE	TRUE
chr1	177762962	177796511	-	gene_id ENSMUSG00000015961.8; gene_type protein_coding; gene_status KNOWN; gene_name Adss; level 2; havana_gene OTTMUSG00000034836.1;	1	1449	FALSE	FALSE	FALSE	FALSE	FALSE	FALSE	FALSE	FALSE	FALSE	FALSE	FALSE	FALSE	FALSE
chr1	177983423	178172704	+	gene_id ENSMUSG00000091476.6; gene_type protein_coding; gene_status KNOWN; gene_name Gm16432; level 2; havana_gene OTTMUSG00000050375.1;	1	1450	FALSE	FALSE	FALSE	FALSE	FALSE	FALSE	FALSE	FALSE	FALSE	FALSE	FALSE	TRUE	FALSE
chr1	178187417	178257301	+	gene_id ENSMUSG00000026502.13; gene_type protein_coding; gene_status KNOWN; gene_name Desi2; level 2; havana_gene OTTMUSG00000029657.5;	2	14511452	FALSE	FALSE	FALSE	FALSE	FALSE	FALSE	FALSE	FALSE	FALSE	FALSE	FALSE	FALSE	TRUE
chr1	178319130	178322693	+	gene_id ENSMUSG00000026500.6; gene_type protein_coding; gene_status KNOWN; gene_name Cox20; level 2; havana_gene OTTMUSG00000022143.1;	1	1453	FALSE	FALSE	FALSE	FALSE	FALSE	FALSE	TRUE	FALSE	FALSE	FALSE	FALSE	FALSE	FALSE
chr1	178324343	178337797	-	gene_id ENSMUSG00000039630.9; gene_type protein_coding; gene_status KNOWN; gene_name Hnrnpu; level 2; havana_gene OTTMUSG00000021881.3;	1	1454	FALSE	FALSE	FALSE	FALSE	FALSE	TRUE	TRUE	TRUE	FALSE	FALSE	FALSE	FALSE	FALSE
chr1	178406085	178484513	+	gene_id ENSMUSG00000026495.8; gene_type protein_coding; gene_status KNOWN; gene_name Efcab2; level 2; havana_gene OTTMUSG00000050382.1;	1	1455	FALSE	FALSE	FALSE	FALSE	FALSE	FALSE	FALSE	FALSE	FALSE	FALSE	FALSE	FALSE	TRUE
chr1	178529125	178939200	+	gene_id ENSMUSG00000026494.12; gene_type protein_coding; gene_status KNOWN; gene_name Kif26b; level 1; tag ncRNA_host; havana_gene OTTMUSG00000034866.3;	2	14561457	TRUE	FALSE	FALSE	FALSE	FALSE	FALSE	FALSE	TRUE	TRUE	TRUE	FALSE	TRUE	TRUE
chr1	178951960	179518041	-	gene_id ENSMUSG00000055067.15; gene_type protein_coding; gene_status KNOWN; gene_name Smyd3; level 2; havana_gene OTTMUSG00000017093.2;	1	1458	FALSE	FALSE	FALSE	FALSE	FALSE	FALSE	FALSE	TRUE	FALSE	FALSE	FALSE	FALSE	FALSE
chr1	179528055	179546267	-	gene_id ENSMUSG00000026492.11; gene_type protein_coding; gene_status KNOWN; gene_name Tfb2m; level 2; havana_gene OTTMUSG00000022545.1;	1	1459	FALSE	FALSE	FALSE	FALSE	FALSE	TRUE	FALSE	FALSE	FALSE	FALSE	FALSE	FALSE	FALSE
chr1	179546370	179627478	+	gene_id ENSMUSG00000038949.8; gene_type protein_coding; gene_status KNOWN; gene_name Cnst; level 2; havana_gene OTTMUSG00000022551.1;	1	1459	FALSE	FALSE	FALSE	FALSE	FALSE	FALSE	FALSE	FALSE	FALSE	FALSE	FALSE	FALSE	FALSE
chr1	179668210	179687189	+	gene_id ENSMUSG00000038936.13; gene_type protein_coding; gene_status KNOWN; gene_name Sccpdh; level 2; havana_gene OTTMUSG00000021897.4;	2	14601461	TRUE	FALSE	FALSE	FALSE	FALSE	FALSE	FALSE	FALSE	FALSE	FALSE	TRUE	TRUE	TRUE
chr1	179695297	179745185	-	gene_id ENSMUSG00000087236.1; gene_type protein_coding; gene_status KNOWN; gene_name Gm1305; level 1; havana_gene OTTMUSG00000033760.3;	1	1462	FALSE	FALSE	FALSE	FALSE	FALSE	FALSE	FALSE	FALSE	FALSE	FALSE	FALSE	FALSE	FALSE
chr1	179744894	179803680	-	gene_id ENSMUSG00000026491.13; gene_type protein_coding; gene_status KNOWN; gene_name Ahctf1; level 1; havana_gene OTTMUSG00000033771.5;	3	146314641465	FALSE	FALSE	FALSE	FALSE	FALSE	TRUE	FALSE	TRUE	FALSE	FALSE	FALSE	FALSE	FALSE
chr1	179803376	179804676	+	gene_id ENSMUSG00000073486.2; gene_type protein_coding; gene_status KNOWN; gene_name Gm10518; level 3;	1	1465	FALSE	FALSE	FALSE	FALSE	FALSE	FALSE	FALSE	FALSE	FALSE	FALSE	FALSE	FALSE	FALSE
chr1	179960472	180165603	+	gene_id ENSMUSG00000026490.17; gene_type protein_coding; gene_status KNOWN; gene_name Cdc42bpa; level 1; havana_gene OTTMUSG00000021765.7;	4	1466146714681460	FALSE	FALSE	FALSE	FALSE	FALSE	FALSE	FALSE	FALSE	FALSE	FALSE	FALSE	FALSE	TRUE
chr1	180165238	180199602	-	gene_id ENSMUSG00000026489.13; gene_type protein_coding; gene_status KNOWN; gene_name Adck3; level 2; havana_gene OTTMUSG00000034709.5;	5	1.47015e+19	TRUE	FALSE	FALSE	FALSE	FALSE	FALSE	TRUE	FALSE	TRUE	FALSE	FALSE	FALSE	TRUE
chr1	180227004	180263438	-	gene_id ENSMUSG00000010609.15; gene_type protein_coding; gene_status KNOWN; gene_name Psen2; level 2; havana_gene OTTMUSG00000021488.4;	5	1.47515e+19	TRUE	FALSE	FALSE	FALSE	FALSE	FALSE	TRUE	TRUE	FALSE	FALSE	FALSE	FALSE	TRUE
chr1	180330485	180424802	+	gene_id ENSMUSG00000038855.10; gene_type protein_coding; gene_status KNOWN; gene_name Itpkb; level 2; havana_gene OTTMUSG00000021781.2;	1	1480	FALSE	FALSE	FALSE	FALSE	FALSE	FALSE	FALSE	TRUE	TRUE	TRUE	TRUE	FALSE	TRUE
chr1	180432387	180483504	-	gene_id ENSMUSG00000053963.6; gene_type protein_coding; gene_status KNOWN; gene_name 6330403A02Rik; level 2; havana_gene OTTMUSG00000033911.1;	1	1481	TRUE	FALSE	FALSE	FALSE	FALSE	FALSE	FALSE	FALSE	TRUE	TRUE	TRUE	TRUE	TRUE
chr1	180568924	180601254	+	gene_id ENSMUSG00000026496.11; gene_type protein_coding; gene_status KNOWN; gene_name Parp1; level 2; tag ncRNA_host; havana_gene OTTMUSG00000050450.2;	2	14821483	FALSE	FALSE	FALSE	FALSE	FALSE	TRUE	FALSE	TRUE	FALSE	FALSE	FALSE	FALSE	FALSE
chr1	180641150	180690694	+	gene_id ENSMUSG00000058729.13; gene_type protein_coding; gene_status KNOWN; gene_name Lin9; level 2; havana_gene OTTMUSG00000050451.2;	1	1484	FALSE	FALSE	FALSE	FALSE	FALSE	FALSE	FALSE	FALSE	FALSE	FALSE	FALSE	FALSE	FALSE
chr1	180693043	180697034	-	gene_id ENSMUSG00000026497.7; gene_type protein_coding; gene_status KNOWN; gene_name Mixl1; level 2; havana_gene OTTMUSG00000037622.1;	1	1485	TRUE	TRUE	FALSE	TRUE	FALSE	TRUE	FALSE	TRUE	TRUE	TRUE	TRUE	TRUE	TRUE
chr1	180726043	180754204	+	gene_id ENSMUSG00000026499.5; gene_type protein_coding; gene_status KNOWN; gene_name Acbd3; level 2; havana_gene OTTMUSG00000050453.1;	1	1486	FALSE	FALSE	FALSE	FALSE	FALSE	FALSE	FALSE	FALSE	FALSE	FALSE	FALSE	FALSE	TRUE
chr1	180800832	180813943	-	gene_id ENSMUSG00000060743.12; gene_type protein_coding; gene_status KNOWN; gene_name H3f3a; level 2; havana_gene OTTMUSG00000021525.3;	1	1487	FALSE	FALSE	FALSE	FALSE	FALSE	FALSE	FALSE	TRUE	FALSE	FALSE	FALSE	FALSE	FALSE
chr1	180851127	180868113	+	gene_id ENSMUSG00000038806.7; gene_type protein_coding; gene_status KNOWN; gene_name Sde2; level 2; havana_gene OTTMUSG00000050456.1;	1	1488	FALSE	FALSE	FALSE	FALSE	FALSE	FALSE	FALSE	FALSE	FALSE	FALSE	FALSE	FALSE	FALSE
chr1	180893108	180899103	+	gene_id ENSMUSG00000066652.5; gene_type protein_coding; gene_status KNOWN; gene_name Lefty2; level 2; havana_gene OTTMUSG00000021474.2;	1	1489	TRUE	FALSE	FALSE	FALSE	FALSE	FALSE	TRUE	TRUE	TRUE	TRUE	TRUE	TRUE	TRUE
chr1	180904293	180908088	+	gene_id ENSMUSG00000026520.8; gene_type protein_coding; gene_status KNOWN; gene_name Pycr2; level 2; havana_gene OTTMUSG00000050459.1;	1	1490	FALSE	FALSE	FALSE	FALSE	FALSE	FALSE	TRUE	FALSE	FALSE	FALSE	FALSE	TRUE	FALSE
chr1	180935022	180938400	+	gene_id ENSMUSG00000038793.8; gene_type protein_coding; gene_status KNOWN; gene_name Lefty1; level 2; havana_gene OTTMUSG00000021473.1;	1	1491	TRUE	FALSE	FALSE	FALSE	FALSE	FALSE	FALSE	TRUE	TRUE	TRUE	TRUE	TRUE	TRUE
chr1	180942344	180975112	+	gene_id ENSMUSG00000026519.16; gene_type protein_coding; gene_status KNOWN; gene_name Tmem63a; level 2; havana_gene OTTMUSG00000034843.4;	1	1492	TRUE	FALSE	FALSE	FALSE	FALSE	FALSE	FALSE	FALSE	TRUE	TRUE	TRUE	TRUE	TRUE
chr1	180976210	181020904	-	gene_id ENSMUSG00000038776.13; gene_type protein_coding; gene_status KNOWN; gene_name Ephx1; level 2; havana_gene OTTMUSG00000021983.4;	3	149314941495	TRUE	FALSE	FALSE	FALSE	FALSE	FALSE	TRUE	FALSE	FALSE	FALSE	FALSE	TRUE	TRUE
chr1	181051237	181060667	+	gene_id ENSMUSG00000038768.8; gene_type protein_coding; gene_status KNOWN; gene_name 9130409I23Rik; level 1; havana_gene OTTMUSG00000050463.1;	1	1496	FALSE	FALSE	FALSE	FALSE	FALSE	FALSE	FALSE	FALSE	FALSE	FALSE	FALSE	FALSE	TRUE
chr1	181087138	181144204	-	gene_id ENSMUSG00000026516.8; gene_type protein_coding; gene_status KNOWN; gene_name Nvl; level 2; havana_gene OTTMUSG00000050467.1;	1	1497	FALSE	FALSE	FALSE	FALSE	FALSE	FALSE	FALSE	FALSE	FALSE	FALSE	FALSE	FALSE	FALSE
chr1	181144693	181168994	+	gene_id ENSMUSG00000062169.13; gene_type protein_coding; gene_status KNOWN; gene_name Cnih4; level 2; havana_gene OTTMUSG00000022153.2;	2	14971498	FALSE	FALSE	FALSE	FALSE	FALSE	FALSE	FALSE	FALSE	FALSE	FALSE	FALSE	FALSE	FALSE
chr1	181173228	181211552	-	gene_id ENSMUSG00000038733.13; gene_type protein_coding; gene_status KNOWN; gene_name Wdr26; level 2; havana_gene OTTMUSG00000034873.2;	2	14991500	FALSE	FALSE	FALSE	FALSE	FALSE	FALSE	FALSE	FALSE	FALSE	FALSE	FALSE	FALSE	FALSE
chr1	181352628	181460641	+	gene_id ENSMUSG00000026514.13; gene_type protein_coding; gene_status KNOWN; gene_name Cnih3; level 2; havana_gene OTTMUSG00000034937.2;	1	1501	TRUE	FALSE	FALSE	FALSE	FALSE	FALSE	FALSE	FALSE	TRUE	TRUE	TRUE	TRUE	TRUE
chr1	181509633	181511451	-	gene_id ENSMUSG00000050625.4; gene_type protein_coding; gene_status KNOWN; gene_name Ccdc121; level 2; havana_gene OTTMUSG00000044368.1;	1	1502	FALSE	FALSE	FALSE	FALSE	FALSE	FALSE	FALSE	FALSE	FALSE	FALSE	FALSE	TRUE	TRUE
chr1	181576559	181815774	+	gene_id ENSMUSG00000047369.15; gene_type protein_coding; gene_status KNOWN; gene_name Dnah14; level 1; havana_gene OTTMUSG00000034874.5;	3	150315041505	FALSE	FALSE	FALSE	FALSE	FALSE	FALSE	FALSE	FALSE	FALSE	FALSE	FALSE	FALSE	FALSE
chr1	181815335	181843046	-	gene_id ENSMUSG00000004880.11; gene_type protein_coding; gene_status KNOWN; gene_name Lbr; level 2; tag ncRNA_host; havana_gene OTTMUSG00000050712.2;	2	15061507	FALSE	FALSE	FALSE	FALSE	FALSE	FALSE	TRUE	FALSE	FALSE	FALSE	FALSE	FALSE	FALSE
chr1	181896384	182019990	-	gene_id ENSMUSG00000022995.16; gene_type protein_coding; gene_status KNOWN; gene_name Enah; level 2; havana_gene OTTMUSG00000050713.2;	3	150815091510	TRUE	FALSE	FALSE	FALSE	FALSE	FALSE	FALSE	TRUE	FALSE	FALSE	FALSE	TRUE	TRUE
chr1	182124737	182132407	+	gene_id ENSMUSG00000026511.7; gene_type protein_coding; gene_status KNOWN; gene_name Srp9; level 2; havana_gene OTTMUSG00000022125.2;	1	1511	FALSE	FALSE	FALSE	FALSE	FALSE	FALSE	FALSE	FALSE	FALSE	FALSE	FALSE	FALSE	FALSE
chr1	182157144	182158319	-	gene_id ENSMUSG00000091013.2; gene_type protein_coding; gene_status KNOWN; gene_name Vmn1r1; level 2; havana_gene OTTMUSG00000038238.1;	1	1512	FALSE	FALSE	FALSE	FALSE	FALSE	FALSE	FALSE	FALSE	FALSE	FALSE	FALSE	FALSE	FALSE
chr1	182275772	182282804	-	gene_id ENSMUSG00000038633.5; gene_type protein_coding; gene_status KNOWN; gene_name Degs1; level 2; havana_gene OTTMUSG00000021622.4;	1	1513	FALSE	FALSE	FALSE	FALSE	FALSE	FALSE	FALSE	FALSE	FALSE	FALSE	FALSE	TRUE	TRUE
chr1	182313102	182341629	-	gene_id ENSMUSG00000047539.9; gene_type protein_coding; gene_status KNOWN; gene_name Fbxo28; level 2; havana_gene OTTMUSG00000050383.1;	1	1514	FALSE	FALSE	FALSE	FALSE	FALSE	FALSE	FALSE	FALSE	FALSE	FALSE	FALSE	FALSE	TRUE
chr1	182409172	182462432	+	gene_id ENSMUSG00000026510.10; gene_type protein_coding; gene_status KNOWN; gene_name Trp53bp2; level 2; havana_gene OTTMUSG00000027043.4;	2	15151516	FALSE	FALSE	FALSE	FALSE	FALSE	TRUE	FALSE	TRUE	FALSE	FALSE	FALSE	FALSE	FALSE
chr1	182467260	182517608	-	gene_id ENSMUSG00000026509.15; gene_type protein_coding; gene_status KNOWN; gene_name Capn2; level 2; havana_gene OTTMUSG00000050407.1;	1	1517	TRUE	FALSE	FALSE	FALSE	FALSE	FALSE	FALSE	TRUE	FALSE	FALSE	FALSE	TRUE	TRUE
chr1	182565007	182632352	+	gene_id ENSMUSG00000038599.14; gene_type protein_coding; gene_status KNOWN; gene_name Capn8; level 2; havana_gene OTTMUSG00000050481.1;	1	1518	TRUE	FALSE	FALSE	FALSE	FALSE	FALSE	FALSE	FALSE	FALSE	FALSE	FALSE	FALSE	TRUE
chr1	182747126	182749180	-	gene_id ENSMUSG00000043429.7; gene_type protein_coding; gene_status KNOWN; gene_name Ccdc185; level 2; havana_gene OTTMUSG00000050484.1;	1	1519	TRUE	FALSE	FALSE	FALSE	FALSE	FALSE	FALSE	FALSE	TRUE	TRUE	FALSE	FALSE	TRUE
chr1	182763860	182896591	+	gene_id ENSMUSG00000038576.15; gene_type protein_coding; gene_status KNOWN; gene_name Susd4; level 2; havana_gene OTTMUSG00000027014.5;	1	1520	TRUE	FALSE	FALSE	FALSE	FALSE	FALSE	FALSE	FALSE	TRUE	TRUE	TRUE	TRUE	TRUE
chr1	182954788	182976044	+	gene_id ENSMUSG00000079164.8; gene_type protein_coding; gene_status KNOWN; gene_name Tlr5; level 2; havana_gene OTTMUSG00000050487.3;	2	15211522	FALSE	FALSE	FALSE	FALSE	FALSE	FALSE	TRUE	FALSE	TRUE	FALSE	TRUE	TRUE	TRUE
chr1	183086266	183221522	-	gene_id ENSMUSG00000030768.12; gene_type protein_coding; gene_status KNOWN; gene_name Disp1; level 2; havana_gene OTTMUSG00000050524.4;	2	15231524	FALSE	FALSE	FALSE	FALSE	FALSE	FALSE	FALSE	TRUE	FALSE	FALSE	FALSE	FALSE	TRUE
chr1	183276352	183297269	-	gene_id ENSMUSG00000046836.13; gene_type protein_coding; gene_status KNOWN; gene_name Brox; level 2; havana_gene OTTMUSG00000050558.2;	1	1525	FALSE	FALSE	FALSE	FALSE	FALSE	FALSE	FALSE	FALSE	FALSE	FALSE	FALSE	FALSE	FALSE
chr1	183296590	183325476	+	gene_id ENSMUSG00000042901.10; gene_type protein_coding; gene_status KNOWN; gene_name Aida; level 2; havana_gene OTTMUSG00000050559.1;	1	1525	FALSE	FALSE	FALSE	FALSE	FALSE	FALSE	FALSE	TRUE	FALSE	FALSE	FALSE	FALSE	FALSE
chr1	183326725	183369553	-	gene_id ENSMUSG00000056050.12; gene_type protein_coding; gene_status KNOWN; gene_name Mia3; level 2; havana_gene OTTMUSG00000050580.4;	5	1.52615e+19	FALSE	FALSE	FALSE	FALSE	FALSE	FALSE	FALSE	TRUE	FALSE	FALSE	FALSE	FALSE	TRUE
chr1	183388981	183410198	+	gene_id ENSMUSG00000072258.10; gene_type protein_coding; gene_status KNOWN; gene_name Taf1a; level 2; havana_gene OTTMUSG00000050605.3;	2	15311532	FALSE	FALSE	FALSE	FALSE	FALSE	TRUE	FALSE	FALSE	FALSE	FALSE	FALSE	TRUE	FALSE
chr1	183418215	183436808	+	gene_id ENSMUSG00000053461.9; gene_type protein_coding; gene_status KNOWN; gene_name Hhipl2; level 1; havana_gene OTTMUSG00000050575.2;	1	1533	FALSE	FALSE	FALSE	FALSE	FALSE	FALSE	FALSE	FALSE	FALSE	FALSE	FALSE	FALSE	TRUE
chr1	184013302	184075636	+	gene_id ENSMUSG00000039384.8; gene_type protein_coding; gene_status KNOWN; gene_name Dusp10; level 2; havana_gene OTTMUSG00000033984.3;	2	15341535	FALSE	FALSE	FALSE	FALSE	FALSE	FALSE	FALSE	TRUE	FALSE	FALSE	TRUE	FALSE	TRUE
chr1	184033030	184034301	-	gene_id ENSMUSG00000044854.7; gene_type protein_coding; gene_status KNOWN; gene_name 1700056E22Rik; level 2; havana_gene OTTMUSG00000045249.1;	1	1535	FALSE	FALSE	FALSE	FALSE	FALSE	FALSE	FALSE	FALSE	FALSE	FALSE	FALSE	TRUE	FALSE
chr1	184727140	184732619	-	gene_id ENSMUSG00000039377.7; gene_type protein_coding; gene_status KNOWN; gene_name Hlx; level 2; havana_gene OTTMUSG00000037282.3;	1	1536	TRUE	TRUE	FALSE	TRUE	FALSE	FALSE	FALSE	TRUE	TRUE	TRUE	TRUE	TRUE	TRUE
chr1	184786767	184811313	-	gene_id ENSMUSG00000026621.13; gene_type protein_coding; gene_status KNOWN; gene_name Marc1; level 1; havana_gene OTTMUSG00000045414.2;	2	15371538	TRUE	FALSE	FALSE	FALSE	FALSE	FALSE	FALSE	FALSE	TRUE	TRUE	FALSE	FALSE	TRUE
chr1	184813068	184846451	-	gene_id ENSMUSG00000073481.9; gene_type protein_coding; gene_status KNOWN; gene_name Marc2; level 2; tag ncRNA_host; havana_gene OTTMUSG00000034883.3;	1	1539	FALSE	FALSE	FALSE	FALSE	FALSE	FALSE	FALSE	FALSE	FALSE	FALSE	FALSE	FALSE	TRUE
chr1	184871926	184883218	-	gene_id ENSMUSG00000039349.5; gene_type protein_coding; gene_status KNOWN; gene_name C130074G19Rik; level 2; havana_gene OTTMUSG00000029896.1;	1	1540	TRUE	FALSE	FALSE	FALSE	FALSE	FALSE	FALSE	FALSE	TRUE	TRUE	TRUE	TRUE	TRUE
chr1	184896789	184999570	-	gene_id ENSMUSG00000026620.11; gene_type protein_coding; gene_status KNOWN; gene_name Mark1; level 2; havana_gene OTTMUSG00000050984.2;	1	1541	TRUE	FALSE	FALSE	FALSE	FALSE	FALSE	FALSE	TRUE	FALSE	TRUE	TRUE	TRUE	TRUE
chr1	185204117	185286759	+	gene_id ENSMUSG00000039318.12; gene_type protein_coding; gene_status KNOWN; gene_name Rab3gap2; level 2; tag ncRNA_host; havana_gene OTTMUSG00000050654.7;	1	1542	FALSE	FALSE	FALSE	FALSE	FALSE	FALSE	TRUE	FALSE	FALSE	FALSE	FALSE	FALSE	FALSE
chr1	185284726	185329396	-	gene_id ENSMUSG00000026618.11; gene_type protein_coding; gene_status KNOWN; gene_name Iars2; level 2; havana_gene OTTMUSG00000021852.1;	1	1543	FALSE	FALSE	FALSE	FALSE	FALSE	FALSE	TRUE	FALSE	FALSE	FALSE	FALSE	FALSE	FALSE
chr1	185332149	185357777	+	gene_id ENSMUSG00000026617.15; gene_type protein_coding; gene_status KNOWN; gene_name Bpnt1; level 2; havana_gene OTTMUSG00000021435.3;	1	1544	FALSE	FALSE	FALSE	FALSE	FALSE	FALSE	FALSE	FALSE	FALSE	FALSE	FALSE	FALSE	FALSE
chr1	185363044	185428360	+	gene_id ENSMUSG00000026615.14; gene_type protein_coding; gene_status KNOWN; gene_name Eprs; level 2; havana_gene OTTMUSG00000050732.6;	1	1545	FALSE	FALSE	FALSE	FALSE	FALSE	FALSE	FALSE	FALSE	FALSE	FALSE	FALSE	FALSE	FALSE
chr1	185454848	185468762	+	gene_id ENSMUSG00000026614.6; gene_type protein_coding; gene_status KNOWN; gene_name Slc30a10; level 3;	1	1546	TRUE	FALSE	FALSE	FALSE	FALSE	FALSE	TRUE	TRUE	TRUE	TRUE	TRUE	FALSE	TRUE
chr1	186087731	186117310	-	gene_id ENSMUSG00000039246.8; gene_type protein_coding; gene_status KNOWN; gene_name Lyplal1; level 2; havana_gene OTTMUSG00000027017.2;	1	1547	FALSE	FALSE	FALSE	FALSE	FALSE	FALSE	FALSE	FALSE	FALSE	FALSE	TRUE	FALSE	TRUE
chr1	186622792	186705989	-	gene_id ENSMUSG00000039239.14; gene_type protein_coding; gene_status KNOWN; gene_name Tgfb2; level 2; havana_gene OTTMUSG00000050852.3;	1	1548	TRUE	FALSE	FALSE	FALSE	FALSE	FALSE	TRUE	TRUE	TRUE	TRUE	TRUE	TRUE	TRUE
chr1	186720978	186749358	-	gene_id ENSMUSG00000001305.5; gene_type protein_coding; gene_status KNOWN; gene_name Rrp15; level 2; havana_gene OTTMUSG00000034905.1;	1	1549	FALSE	FALSE	FALSE	FALSE	FALSE	FALSE	FALSE	FALSE	FALSE	FALSE	FALSE	FALSE	TRUE
chr1	186967416	186970627	+	gene_id ENSMUSG00000039224.1; gene_type protein_coding; gene_status KNOWN; gene_name D1Pas1; level 2; havana_gene OTTMUSG00000029142.1;	1	1550	FALSE	FALSE	FALSE	FALSE	FALSE	FALSE	FALSE	TRUE	FALSE	FALSE	TRUE	TRUE	FALSE
chr1	187044648	187215465	-	gene_id ENSMUSG00000026611.17; gene_type protein_coding; gene_status KNOWN; gene_name Spata17; level 2; havana_gene OTTMUSG00000022987.7;	2	15511552	TRUE	FALSE	FALSE	FALSE	FALSE	FALSE	FALSE	FALSE	FALSE	FALSE	FALSE	FALSE	FALSE
chr1	187215508	187351704	+	gene_id ENSMUSG00000039210.16; gene_type protein_coding; gene_status KNOWN; gene_name Gpatch2; level 2; havana_gene OTTMUSG00000023031.5;	2	15521553	FALSE	FALSE	FALSE	FALSE	FALSE	FALSE	FALSE	FALSE	FALSE	FALSE	FALSE	FALSE	FALSE
chr1	187608791	188214885	+	gene_id ENSMUSG00000026610.13; gene_type protein_coding; gene_status KNOWN; gene_name Esrrg; level 1; havana_gene OTTMUSG00000022373.4;	2	15541555	TRUE	TRUE	FALSE	TRUE	TRUE	TRUE	FALSE	TRUE	TRUE	TRUE	TRUE	TRUE	TRUE
chr1	188262023	188965041	+	gene_id ENSMUSG00000026609.15; gene_type protein_coding; gene_status KNOWN; gene_name Ush2a; level 1; tag ncRNA_host; havana_gene OTTMUSG00000018252.1;	2	15561557	TRUE	FALSE	FALSE	FALSE	FALSE	FALSE	TRUE	TRUE	FALSE	FALSE	FALSE	FALSE	TRUE
chr1	188971095	189007841	-	gene_id ENSMUSG00000026608.12; gene_type protein_coding; gene_status KNOWN; gene_name Kctd3; level 2; havana_gene OTTMUSG00000050925.8;	2	15581559	FALSE	FALSE	FALSE	FALSE	FALSE	FALSE	FALSE	FALSE	FALSE	FALSE	FALSE	FALSE	TRUE
chr1	189207930	189402273	-	gene_id ENSMUSG00000037624.15; gene_type protein_coding; gene_status KNOWN; gene_name Kcnk2; level 2; havana_gene OTTMUSG00000051040.9;	2	15601561	TRUE	FALSE	FALSE	FALSE	FALSE	FALSE	FALSE	TRUE	TRUE	TRUE	TRUE	TRUE	TRUE
chr1	189640606	189688086	-	gene_id ENSMUSG00000026605.14; gene_type protein_coding; gene_status KNOWN; gene_name Cenpf; level 1; havana_gene OTTMUSG00000035168.6;	2	15621563	FALSE	FALSE	FALSE	FALSE	FALSE	TRUE	TRUE	TRUE	FALSE	FALSE	FALSE	FALSE	TRUE
chr1	189728268	189876695	+	gene_id ENSMUSG00000026604.17; gene_type protein_coding; gene_status KNOWN; gene_name Ptpn14; level 2; havana_gene OTTMUSG00000022087.6;	2	15641565	TRUE	FALSE	FALSE	FALSE	FALSE	TRUE	TRUE	TRUE	FALSE	TRUE	TRUE	TRUE	TRUE
chr1	189880492	189922363	-	gene_id ENSMUSG00000026603.13; gene_type protein_coding; gene_status KNOWN; gene_name Smyd2; level 2; havana_gene OTTMUSG00000017096.2;	1	1566	FALSE	FALSE	FALSE	FALSE	FALSE	FALSE	FALSE	FALSE	FALSE	FALSE	TRUE	TRUE	TRUE
chr1	190118035	190170714	-	gene_id ENSMUSG00000010175.13; gene_type protein_coding; gene_status KNOWN; gene_name Prox1; level 2; havana_gene OTTMUSG00000040162.4;	1	1567	TRUE	TRUE	FALSE	TRUE	FALSE	TRUE	FALSE	TRUE	TRUE	TRUE	TRUE	TRUE	TRUE
chr1	190700202	190911770	-	gene_id ENSMUSG00000089872.10; gene_type protein_coding; gene_status KNOWN; gene_name Rps6kc1; level 1; havana_gene OTTMUSG00000034895.3;	1	1568	FALSE	FALSE	FALSE	FALSE	FALSE	FALSE	FALSE	FALSE	FALSE	FALSE	FALSE	FALSE	TRUE
chr1	190925112	190946962	+	gene_id ENSMUSG00000026634.16; gene_type protein_coding; gene_status KNOWN; gene_name Angel2; level 2; havana_gene OTTMUSG00000021514.4;	2	15691570	TRUE	FALSE	FALSE	FALSE	FALSE	FALSE	FALSE	FALSE	FALSE	FALSE	FALSE	FALSE	FALSE
chr1	190947646	190979296	-	gene_id ENSMUSG00000037568.12; gene_type protein_coding; gene_status KNOWN; gene_name Vash2; level 2; havana_gene OTTMUSG00000051246.1;	1	1571	TRUE	FALSE	FALSE	FALSE	FALSE	FALSE	FALSE	TRUE	TRUE	TRUE	TRUE	TRUE	TRUE
chr1	191005847	191026158	-	gene_id ENSMUSG00000066595.9; gene_type protein_coding; gene_status KNOWN; gene_name Mfsd7b; level 2; havana_gene OTTMUSG00000051405.4;	1	1572	FALSE	FALSE	FALSE	FALSE	FALSE	FALSE	TRUE	TRUE	FALSE	FALSE	FALSE	FALSE	FALSE
chr1	191036639	191042942	+	gene_id ENSMUSG00000057072.11; gene_type protein_coding; gene_status KNOWN; gene_name Spata45; level 2; havana_gene OTTMUSG00000051394.1;	1	1573	TRUE	FALSE	FALSE	FALSE	FALSE	FALSE	FALSE	FALSE	FALSE	FALSE	FALSE	FALSE	TRUE
chr1	191045826	191062932	-	gene_id ENSMUSG00000026632.17; gene_type protein_coding; gene_status KNOWN; gene_name Tatdn3; level 2; havana_gene OTTMUSG00000021552.1;	1	1574	FALSE	FALSE	FALSE	FALSE	FALSE	FALSE	FALSE	FALSE	FALSE	FALSE	FALSE	FALSE	FALSE
chr1	191063012	191086474	+	gene_id ENSMUSG00000062510.12; gene_type protein_coding; gene_status KNOWN; gene_name Nsl1; level 2; havana_gene OTTMUSG00000029639.3;	1	1574	FALSE	FALSE	FALSE	FALSE	FALSE	FALSE	FALSE	FALSE	FALSE	FALSE	FALSE	FALSE	FALSE
chr1	191097847	191108945	+	gene_id ENSMUSG00000026630.9; gene_type protein_coding; gene_status KNOWN; gene_name Batf3; level 2; havana_gene OTTMUSG00000051413.6;	1	1575	TRUE	TRUE	FALSE	TRUE	FALSE	TRUE	FALSE	TRUE	TRUE	TRUE	FALSE	TRUE	TRUE
chr1	191162584	191164817	-	gene_id ENSMUSG00000091017.1; gene_type protein_coding; gene_status KNOWN; gene_name Fam71a; level 2; havana_gene OTTMUSG00000051435.1;	1	1576	FALSE	FALSE	FALSE	FALSE	FALSE	FALSE	FALSE	FALSE	FALSE	FALSE	FALSE	FALSE	TRUE
chr1	191170296	191218039	-	gene_id ENSMUSG00000026628.13; gene_type protein_coding; gene_status KNOWN; gene_name Atf3; level 2; havana_gene OTTMUSG00000021405.2;	2	15771578	TRUE	TRUE	FALSE	TRUE	FALSE	TRUE	FALSE	TRUE	TRUE	TRUE	TRUE	TRUE	TRUE
chr1	191306789	191318194	-	gene_id ENSMUSG00000037499.9; gene_type protein_coding; gene_status KNOWN; gene_name Nenf; level 2; havana_gene OTTMUSG00000021423.1;	1	1579	FALSE	FALSE	FALSE	FALSE	FALSE	FALSE	FALSE	FALSE	FALSE	FALSE	TRUE	TRUE	TRUE
chr1	191325912	191350914	+	gene_id ENSMUSG00000026627.7; gene_type protein_coding; gene_status KNOWN; gene_name Tmem206; level 2; havana_gene OTTMUSG00000029581.1;	1	1580	FALSE	FALSE	FALSE	FALSE	FALSE	FALSE	FALSE	FALSE	TRUE	TRUE	FALSE	TRUE	FALSE
chr1	191351975	191403272	-	gene_id ENSMUSG00000026626.11; gene_type protein_coding; gene_status KNOWN; gene_name Ppp2r5a; level 2; havana_gene OTTMUSG00000051528.7;	1	1581	FALSE	FALSE	FALSE	FALSE	FALSE	FALSE	FALSE	FALSE	FALSE	FALSE	FALSE	TRUE	FALSE
chr1	191537356	191575544	-	gene_id ENSMUSG00000037474.13; gene_type protein_coding; gene_status KNOWN; gene_name Dtl; level 2; havana_gene OTTMUSG00000051673.6;	1	1582	FALSE	FALSE	FALSE	FALSE	FALSE	FALSE	FALSE	FALSE	FALSE	FALSE	FALSE	FALSE	FALSE
chr1	191575636	191623688	+	gene_id ENSMUSG00000037461.10; gene_type protein_coding; gene_status KNOWN; gene_name Ints7; level 2; havana_gene OTTMUSG00000051636.5;	1	1582	FALSE	FALSE	FALSE	FALSE	FALSE	FALSE	FALSE	FALSE	FALSE	FALSE	FALSE	FALSE	FALSE
chr1	191717834	191784255	+	gene_id ENSMUSG00000026623.16; gene_type protein_coding; gene_status KNOWN; gene_name Lpgat1; level 2; havana_gene OTTMUSG00000021870.3;	1	1583	TRUE	FALSE	FALSE	FALSE	FALSE	FALSE	FALSE	FALSE	FALSE	FALSE	TRUE	TRUE	TRUE
chr1	191821444	191833050	+	gene_id ENSMUSG00000026622.15; gene_type protein_coding; gene_status KNOWN; gene_name Nek2; level 2; havana_gene OTTMUSG00000027018.4;	1	1584	FALSE	FALSE	FALSE	FALSE	FALSE	FALSE	TRUE	TRUE	FALSE	FALSE	FALSE	FALSE	TRUE
chr1	191906767	191913247	+	gene_id ENSMUSG00000037434.7; gene_type protein_coding; gene_status KNOWN; gene_name Slc30a1; level 2; havana_gene OTTMUSG00000021865.1;	1	1585	FALSE	FALSE	FALSE	FALSE	FALSE	FALSE	FALSE	TRUE	FALSE	FALSE	FALSE	FALSE	FALSE
chr1	191977370	191988283	+	gene_id ENSMUSG00000049353.17; gene_type protein_coding; gene_status KNOWN; gene_name Rd3; level 2; havana_gene OTTMUSG00000042235.3;	1	1586	TRUE	FALSE	FALSE	FALSE	FALSE	FALSE	TRUE	TRUE	TRUE	FALSE	FALSE	FALSE	TRUE
chr1	191997205	192092559	-	gene_id ENSMUSG00000026637.13; gene_type protein_coding; gene_status KNOWN; gene_name Traf5; level 2; tag ncRNA_host; havana_gene OTTMUSG00000050773.2;	3	158715881589	FALSE	FALSE	FALSE	FALSE	FALSE	TRUE	FALSE	FALSE	TRUE	TRUE	TRUE	TRUE	TRUE
chr1	192098546	192138062	-	gene_id ENSMUSG00000037395.15; gene_type protein_coding; gene_status KNOWN; gene_name Rcor3; level 2; havana_gene OTTMUSG00000050904.6;	2	15901591	FALSE	TRUE	FALSE	TRUE	FALSE	TRUE	FALSE	FALSE	FALSE	FALSE	FALSE	FALSE	FALSE
chr1	192190774	192510159	+	gene_id ENSMUSG00000058248.12; gene_type protein_coding; gene_status KNOWN; gene_name Kcnh1; level 2; havana_gene OTTMUSG00000024518.4;	2	15921593	TRUE	FALSE	FALSE	FALSE	FALSE	FALSE	TRUE	FALSE	TRUE	TRUE	TRUE	TRUE	TRUE
chr1	192496711	192771223	-	gene_id ENSMUSG00000037375.16; gene_type protein_coding; gene_status KNOWN; gene_name Hhat; level 1; havana_gene OTTMUSG00000027097.6;	1	1594	FALSE	FALSE	FALSE	FALSE	FALSE	FALSE	FALSE	TRUE	TRUE	TRUE	TRUE	TRUE	TRUE
chr1	192844488	192855756	-	gene_id ENSMUSG00000016262.14; gene_type protein_coding; gene_status KNOWN; gene_name Sertad4; level 2; havana_gene OTTMUSG00000027020.6;	2	15951596	TRUE	FALSE	FALSE	FALSE	FALSE	FALSE	FALSE	FALSE	TRUE	TRUE	TRUE	TRUE	TRUE
chr1	192891233	193035775	-	gene_id ENSMUSG00000016200.13; gene_type protein_coding; gene_status KNOWN; gene_name Syt14; level 2; tag ncRNA_host; havana_gene OTTMUSG00000050853.3;	1	1597	TRUE	FALSE	FALSE	FALSE	FALSE	FALSE	TRUE	FALSE	TRUE	TRUE	FALSE	TRUE	TRUE
chr1	193091104	193130272	-	gene_id ENSMUSG00000016181.9; gene_type protein_coding; gene_status KNOWN; gene_name Diexf; level 2; havana_gene OTTMUSG00000050855.4;	3	159815991600	FALSE	FALSE	FALSE	FALSE	FALSE	FALSE	FALSE	TRUE	FALSE	FALSE	FALSE	FALSE	TRUE
chr1	193153111	193172023	+	gene_id ENSMUSG00000026638.15; gene_type protein_coding; gene_status KNOWN; gene_name Irf6; level 2; havana_gene OTTMUSG00000033402.3;	1	1601	TRUE	TRUE	FALSE	TRUE	FALSE	TRUE	TRUE	TRUE	TRUE	FALSE	TRUE	TRUE	TRUE
chr1	193168046	193177832	+	gene_id ENSMUSG00000079144.7; gene_type protein_coding; gene_status KNOWN; gene_name A130010J15Rik; level 2; havana_gene OTTMUSG00000020793.4;	2	16021603	FALSE	FALSE	FALSE	FALSE	FALSE	FALSE	FALSE	FALSE	FALSE	FALSE	FALSE	FALSE	TRUE
chr1	193175453	193201703	-	gene_id ENSMUSG00000037318.10; gene_type protein_coding; gene_status KNOWN; gene_name Traf3ip3; level 1; havana_gene OTTMUSG00000027078.6;	5	1.60416e+19	TRUE	FALSE	FALSE	FALSE	FALSE	FALSE	FALSE	FALSE	FALSE	FALSE	FALSE	FALSE	TRUE
chr1	193207699	193343878	+	gene_id ENSMUSG00000026639.18; gene_type protein_coding; gene_status KNOWN; gene_name Lamb3; level 2; havana_gene OTTMUSG00000025453.5;	2	16091613	TRUE	FALSE	FALSE	FALSE	FALSE	FALSE	TRUE	TRUE	FALSE	TRUE	FALSE	FALSE	TRUE
chr1	193221634	193264075	-	gene_id ENSMUSG00000016194.14; gene_type protein_coding; gene_status KNOWN; gene_name Hsd11b1; level 1; havana_gene OTTMUSG00000030692.6;	2	16101611	FALSE	FALSE	FALSE	FALSE	FALSE	FALSE	TRUE	TRUE	FALSE	FALSE	FALSE	FALSE	TRUE
chr1	193272161	193273217	-	gene_id ENSMUSG00000009633.3; gene_type protein_coding; gene_status KNOWN; gene_name G0s2; level 2; havana_gene OTTMUSG00000050857.2;	1	1612	FALSE	FALSE	FALSE	FALSE	FALSE	FALSE	FALSE	FALSE	FALSE	FALSE	TRUE	TRUE	TRUE
chr1	193346346	193370298	-	gene_id ENSMUSG00000016179.11; gene_type protein_coding; gene_status KNOWN; gene_name Camk1g; level 1; havana_gene OTTMUSG00000035816.3;	2	16141615	FALSE	FALSE	FALSE	FALSE	FALSE	FALSE	FALSE	FALSE	FALSE	FALSE	TRUE	FALSE	TRUE
chr1	194618218	194816869	+	gene_id ENSMUSG00000026640.12; gene_type protein_coding; gene_status KNOWN; gene_name Plxna2; level 2; havana_gene OTTMUSG00000017321.4;	1	1616	FALSE	FALSE	FALSE	FALSE	FALSE	FALSE	FALSE	TRUE	TRUE	TRUE	TRUE	TRUE	TRUE
chr1	194938819	194961279	+	gene_id ENSMUSG00000016494.9; gene_type protein_coding; gene_status KNOWN; gene_name Cd34; level 2; havana_gene OTTMUSG00000050886.2;	1	1617	TRUE	FALSE	FALSE	FALSE	FALSE	TRUE	FALSE	TRUE	TRUE	TRUE	TRUE	TRUE	TRUE
chr1	195036826	195092249	-	gene_id ENSMUSG00000016493.13; gene_type protein_coding; gene_status KNOWN; gene_name Cd46; level 2; havana_gene OTTMUSG00000034956.4;	1	1618	FALSE	FALSE	FALSE	FALSE	FALSE	FALSE	TRUE	TRUE	FALSE	FALSE	TRUE	FALSE	FALSE
chr1	195097382	195131586	-	gene_id ENSMUSG00000016481.15; gene_type protein_coding; gene_status KNOWN; gene_name Cr1l; level 2; havana_gene OTTMUSG00000050896.3;	2	16191620	FALSE	FALSE	FALSE	FALSE	FALSE	FALSE	FALSE	TRUE	FALSE	FALSE	FALSE	FALSE	FALSE
chr1	195136811	195176716	-	gene_id ENSMUSG00000026616.14; gene_type protein_coding; gene_status KNOWN; gene_name Cr2; level 2; havana_gene OTTMUSG00000050897.2;	3	162116221623	TRUE	FALSE	FALSE	FALSE	FALSE	FALSE	TRUE	TRUE	FALSE	FALSE	TRUE	FALSE	TRUE
chr2	3114224	3227806	+	gene_id ENSMUSG00000050530.14; gene_type protein_coding; gene_status KNOWN; gene_name Fam171a1; level 2; havana_gene OTTMUSG00000010785.2;	2	1212912130	TRUE	FALSE	FALSE	FALSE	FALSE	FALSE	FALSE	FALSE	FALSE	FALSE	FALSE	TRUE	TRUE
chr2	3284212	3328877	+	gene_id ENSMUSG00000026643.16; gene_type protein_coding; gene_status KNOWN; gene_name Nmt2; level 2; havana_gene OTTMUSG00000010789.1;	1	12131	FALSE	FALSE	FALSE	FALSE	FALSE	FALSE	FALSE	FALSE	FALSE	FALSE	FALSE	FALSE	FALSE
chr2	3328949	3332643	-	gene_id ENSMUSG00000049950.6; gene_type protein_coding; gene_status KNOWN; gene_name Rpp38; level 2; havana_gene OTTMUSG00000010784.1;	1	12132	FALSE	FALSE	FALSE	FALSE	FALSE	FALSE	FALSE	FALSE	FALSE	FALSE	FALSE	FALSE	FALSE
chr2	3336168	3340993	+	gene_id ENSMUSG00000026644.6; gene_type protein_coding; gene_status KNOWN; gene_name Acbd7; level 2; havana_gene OTTMUSG00000010783.1;	1	12133	TRUE	FALSE	FALSE	FALSE	FALSE	FALSE	FALSE	FALSE	FALSE	FALSE	FALSE	TRUE	TRUE
chr2	3341982	3397210	-	gene_id ENSMUSG00000026645.11; gene_type protein_coding; gene_status KNOWN; gene_name Olah; level 2; havana_gene OTTMUSG00000010776.2;	2	1213412135	TRUE	FALSE	FALSE	FALSE	FALSE	FALSE	FALSE	FALSE	TRUE	FALSE	FALSE	FALSE	TRUE
chr2	3409043	3422648	-	gene_id ENSMUSG00000026650.15; gene_type protein_coding; gene_status KNOWN; gene_name Meig1; level 2; havana_gene OTTMUSG00000010782.2;	2	1213612137	FALSE	FALSE	FALSE	FALSE	FALSE	FALSE	FALSE	TRUE	FALSE	FALSE	FALSE	TRUE	TRUE
chr2	3424131	3464130	+	gene_id ENSMUSG00000026648.18; gene_type protein_coding; gene_status KNOWN; gene_name Dclre1c; level 2; havana_gene OTTMUSG00000010775.6;	2	1213712138	FALSE	FALSE	FALSE	FALSE	FALSE	FALSE	TRUE	TRUE	FALSE	FALSE	FALSE	FALSE	TRUE
chr2	3455815	3475031	-	gene_id ENSMUSG00000026646.16; gene_type protein_coding; gene_status KNOWN; gene_name Suv39h2; level 1; havana_gene OTTMUSG00000010791.2;	1	12139	FALSE	FALSE	FALSE	FALSE	FALSE	FALSE	FALSE	TRUE	FALSE	FALSE	FALSE	FALSE	FALSE
chr2	3488850	3512814	-	gene_id ENSMUSG00000051396.14; gene_type protein_coding; gene_status KNOWN; gene_name Hspa14; level 2; havana_gene OTTMUSG00000010780.2;	1	12140	FALSE	FALSE	FALSE	FALSE	FALSE	FALSE	FALSE	FALSE	FALSE	FALSE	FALSE	FALSE	TRUE
chr2	3513030	3526376	+	gene_id ENSMUSG00000039496.8; gene_type protein_coding; gene_status KNOWN; gene_name Cdnf; level 2; havana_gene OTTMUSG00000010786.1;	1	12140	FALSE	FALSE	FALSE	FALSE	FALSE	FALSE	FALSE	TRUE	FALSE	FALSE	FALSE	FALSE	TRUE
chr2	3613758	3782142	+	gene_id ENSMUSG00000026655.14; gene_type protein_coding; gene_status KNOWN; gene_name Fam107b; level 2; havana_gene OTTMUSG00000010781.9;	5	1.21411e+24	FALSE	FALSE	FALSE	FALSE	FALSE	FALSE	FALSE	FALSE	FALSE	TRUE	FALSE	TRUE	TRUE
chr2	4017717	4614043	+	gene_id ENSMUSG00000026657.16; gene_type protein_coding; gene_status KNOWN; gene_name Frmd4a; level 2; havana_gene OTTMUSG00000010755.9;	7	1.21461e+34	TRUE	FALSE	FALSE	FALSE	FALSE	FALSE	TRUE	FALSE	TRUE	FALSE	FALSE	TRUE	TRUE
chr2	4622058	4652113	-	gene_id ENSMUSG00000039449.14; gene_type protein_coding; gene_status KNOWN; gene_name Prpf18; level 2; havana_gene OTTMUSG00000010793.4;	1	12153	FALSE	FALSE	FALSE	FALSE	FALSE	FALSE	FALSE	FALSE	FALSE	FALSE	FALSE	FALSE	TRUE
chr2	4717831	4802142	+	gene_id ENSMUSG00000048186.14; gene_type protein_coding; gene_status KNOWN; gene_name Bend7; level 2; havana_gene OTTMUSG00000010737.3;	1	12154	TRUE	FALSE	FALSE	FALSE	FALSE	FALSE	FALSE	FALSE	TRUE	TRUE	FALSE	TRUE	TRUE
chr2	4881564	4910557	+	gene_id ENSMUSG00000026662.13; gene_type protein_coding; gene_status KNOWN; gene_name Sephs1; level 2; havana_gene OTTMUSG00000010816.1;	1	12155	FALSE	FALSE	FALSE	FALSE	FALSE	FALSE	FALSE	FALSE	FALSE	FALSE	TRUE	FALSE	FALSE
chr2	4919019	4938730	+	gene_id ENSMUSG00000026664.7; gene_type protein_coding; gene_status KNOWN; gene_name Phyh; level 2; havana_gene OTTMUSG00000010818.1;	1	12156	FALSE	FALSE	FALSE	FALSE	FALSE	FALSE	TRUE	FALSE	FALSE	FALSE	FALSE	FALSE	FALSE
chr2	4976122	4985748	+	gene_id ENSMUSG00000026668.10; gene_type protein_coding; gene_status KNOWN; gene_name Ucma; level 2; havana_gene OTTMUSG00000010819.2;	1	12157	FALSE	FALSE	FALSE	FALSE	FALSE	FALSE	FALSE	TRUE	FALSE	FALSE	FALSE	FALSE	TRUE
chr2	4989714	5012791	-	gene_id ENSMUSG00000026669.14; gene_type protein_coding; gene_status KNOWN; gene_name Mcm10; level 2; havana_gene OTTMUSG00000010867.2;	1	12158	FALSE	FALSE	FALSE	FALSE	FALSE	FALSE	FALSE	FALSE	FALSE	FALSE	FALSE	FALSE	TRUE
chr2	5020642	5064051	-	gene_id ENSMUSG00000026672.11; gene_type protein_coding; gene_status KNOWN; gene_name Optn; level 2; havana_gene OTTMUSG00000010864.1;	1	12159	TRUE	FALSE	FALSE	FALSE	FALSE	TRUE	TRUE	FALSE	FALSE	FALSE	TRUE	TRUE	TRUE
chr2	5137776	5230878	+	gene_id ENSMUSG00000026676.7; gene_type protein_coding; gene_status KNOWN; gene_name Ccdc3; level 2; havana_gene OTTMUSG00000010865.1;	1	12160	TRUE	FALSE	FALSE	FALSE	FALSE	FALSE	FALSE	TRUE	TRUE	TRUE	TRUE	TRUE	TRUE
chr2	5293457	5714515	-	gene_id ENSMUSG00000039145.16; gene_type protein_coding; gene_status KNOWN; gene_name Camk1d; level 2; havana_gene OTTMUSG00000010993.1;	2	1216112162	TRUE	FALSE	FALSE	FALSE	FALSE	TRUE	FALSE	TRUE	TRUE	TRUE	TRUE	TRUE	TRUE
chr2	5794294	5845164	-	gene_id ENSMUSG00000039128.13; gene_type protein_coding; gene_status KNOWN; gene_name Cdc123; level 2; havana_gene OTTMUSG00000010879.5;	2	1216312164	FALSE	FALSE	FALSE	FALSE	FALSE	FALSE	FALSE	FALSE	FALSE	FALSE	FALSE	FALSE	FALSE
chr2	5845019	5871895	+	gene_id ENSMUSG00000025817.12; gene_type protein_coding; gene_status KNOWN; gene_name Nudt5; level 2; havana_gene OTTMUSG00000010875.9;	1	12164	FALSE	FALSE	FALSE	FALSE	FALSE	FALSE	FALSE	FALSE	FALSE	FALSE	FALSE	FALSE	FALSE
chr2	5862080	5862934	-	gene_id ENSMUSG00000056718.2; gene_type protein_coding; gene_status KNOWN; gene_name Gm13199; level 2; havana_gene OTTMUSG00000010878.1;	1	12165	FALSE	FALSE	FALSE	FALSE	FALSE	FALSE	FALSE	FALSE	FALSE	FALSE	FALSE	FALSE	FALSE
chr2	5870987	5895432	-	gene_id ENSMUSG00000025816.15; gene_type protein_coding; gene_status KNOWN; gene_name Sec61a2; level 2; havana_gene OTTMUSG00000010876.3;	2	1216612167	FALSE	FALSE	FALSE	FALSE	FALSE	FALSE	FALSE	FALSE	FALSE	FALSE	FALSE	FALSE	TRUE
chr2	5896115	5942792	-	gene_id ENSMUSG00000025815.13; gene_type protein_coding; gene_status KNOWN; gene_name Dhtkd1; level 2; havana_gene OTTMUSG00000010877.3;	1	12168	FALSE	FALSE	FALSE	FALSE	FALSE	FALSE	TRUE	TRUE	FALSE	FALSE	FALSE	FALSE	FALSE
chr2	5951469	6056703	+	gene_id ENSMUSG00000043241.14; gene_type protein_coding; gene_status KNOWN; gene_name Upf2; level 2; havana_gene OTTMUSG00000011208.3;	2	1216912170	FALSE	FALSE	FALSE	FALSE	FALSE	FALSE	FALSE	TRUE	FALSE	FALSE	FALSE	FALSE	FALSE
chr2	6097607	6130211	-	gene_id ENSMUSG00000045319.13; gene_type protein_coding; gene_status KNOWN; gene_name Proser2; level 2; havana_gene OTTMUSG00000011753.3;	1	12171	TRUE	FALSE	FALSE	FALSE	FALSE	FALSE	FALSE	FALSE	TRUE	TRUE	FALSE	FALSE	TRUE
chr2	6188465	6213033	-	gene_id ENSMUSG00000039063.5; gene_type protein_coding; gene_status KNOWN; gene_name Echdc3; level 2; havana_gene OTTMUSG00000011754.2;	1	12172	FALSE	FALSE	FALSE	FALSE	FALSE	FALSE	FALSE	FALSE	FALSE	FALSE	TRUE	FALSE	TRUE
chr2	6322667	6446390	+	gene_id ENSMUSG00000039046.15; gene_type protein_coding; gene_status KNOWN; gene_name Usp6nl; level 2; havana_gene OTTMUSG00000011789.1;	2	1217312174	FALSE	FALSE	FALSE	FALSE	FALSE	FALSE	FALSE	FALSE	FALSE	FALSE	FALSE	FALSE	TRUE
chr2	6539694	7509563	-	gene_id ENSMUSG00000002107.18; gene_type protein_coding; gene_status KNOWN; gene_name Celf2; level 2; tag ncRNA_host; havana_gene OTTMUSG00000011788.6;	5	1.21751e+24	TRUE	FALSE	FALSE	FALSE	FALSE	FALSE	FALSE	FALSE	FALSE	FALSE	FALSE	FALSE	TRUE
chr2	9857078	9890034	-	gene_id ENSMUSG00000015619.10; gene_type protein_coding; gene_status KNOWN; gene_name Gata3; level 2; havana_gene OTTMUSG00000011129.2;	2	1218012182	TRUE	TRUE	FALSE	TRUE	FALSE	TRUE	TRUE	TRUE	TRUE	TRUE	TRUE	TRUE	TRUE
chr2	9881252	9883921	+	gene_id ENSMUSG00000025783.2; gene_type protein_coding; gene_status KNOWN; gene_name 4930412O13Rik; level 2; havana_gene OTTMUSG00000011127.1;	1	12181	TRUE	FALSE	FALSE	FALSE	FALSE	FALSE	FALSE	FALSE	FALSE	FALSE	FALSE	TRUE	FALSE
chr2	9883041	9889540	-	gene_id ENSMUSG00000079602.2; gene_type protein_coding; gene_status KNOWN; gene_name 9230102O04Rik; level 2; havana_gene OTTMUSG00000011182.1;	1	12181	TRUE	FALSE	FALSE	FALSE	FALSE	FALSE	FALSE	FALSE	FALSE	FALSE	FALSE	TRUE	FALSE
chr2	9914552	10048596	-	gene_id ENSMUSG00000025782.12; gene_type protein_coding; gene_status KNOWN; gene_name Taf3; level 2; havana_gene OTTMUSG00000011183.4;	3	121831218412185	FALSE	FALSE	FALSE	FALSE	FALSE	TRUE	FALSE	FALSE	FALSE	FALSE	FALSE	FALSE	TRUE
chr2	10056016	10080510	-	gene_id ENSMUSG00000025781.14; gene_type protein_coding; gene_status KNOWN; gene_name Atp5c1; level 2; tag ncRNA_host; havana_gene OTTMUSG00000011013.8;	1	12186	FALSE	FALSE	FALSE	FALSE	FALSE	FALSE	FALSE	FALSE	FALSE	FALSE	FALSE	FALSE	TRUE
chr2	10080593	10092806	+	gene_id ENSMUSG00000037262.7; gene_type protein_coding; gene_status KNOWN; gene_name Kin; level 2; havana_gene OTTMUSG00000011190.1;	1	12186	FALSE	FALSE	FALSE	FALSE	FALSE	FALSE	FALSE	FALSE	FALSE	FALSE	FALSE	FALSE	TRUE
chr2	10094593	10131396	-	gene_id ENSMUSG00000037254.18; gene_type protein_coding; gene_status KNOWN; gene_name Itih2; level 2; havana_gene OTTMUSG00000011191.3;	1	12187	FALSE	FALSE	FALSE	FALSE	FALSE	FALSE	FALSE	FALSE	FALSE	FALSE	FALSE	FALSE	TRUE
chr2	10153571	10256529	+	gene_id ENSMUSG00000025780.7; gene_type protein_coding; gene_status KNOWN; gene_name Itih5; level 2; havana_gene OTTMUSG00000011192.1;	1	12188	TRUE	FALSE	FALSE	FALSE	FALSE	FALSE	FALSE	FALSE	FALSE	FALSE	TRUE	FALSE	TRUE
chr2	10370510	10595253	+	gene_id ENSMUSG00000061186.15; gene_type protein_coding; gene_status KNOWN; gene_name Sfmbt2; level 2; tag ncRNA_host; havana_gene OTTMUSG00000011189.1;	1	12189	TRUE	FALSE	FALSE	FALSE	FALSE	FALSE	FALSE	FALSE	TRUE	TRUE	TRUE	TRUE	TRUE
chr2	11172108	11301222	+	gene_id ENSMUSG00000026778.13; gene_type protein_coding; gene_status KNOWN; gene_name Prkcq; level 1; havana_gene OTTMUSG00000011317.4;	2	1219012191	TRUE	FALSE	FALSE	FALSE	FALSE	TRUE	FALSE	FALSE	TRUE	TRUE	TRUE	TRUE	TRUE
chr2	11471433	11554077	-	gene_id ENSMUSG00000026773.19; gene_type protein_coding; gene_status KNOWN; gene_name Pfkfb3; level 2; havana_gene OTTMUSG00000011314.6;	2	1219212193	TRUE	FALSE	FALSE	FALSE	FALSE	FALSE	FALSE	FALSE	TRUE	FALSE	TRUE	TRUE	TRUE
chr2	11585437	11604153	-	gene_id ENSMUSG00000037197.11; gene_type protein_coding; gene_status KNOWN; gene_name Rbm17; level 2; havana_gene OTTMUSG00000011011.5;	1	12194	FALSE	FALSE	FALSE	FALSE	FALSE	FALSE	FALSE	FALSE	FALSE	FALSE	FALSE	FALSE	FALSE
chr2	11625606	11626264	-	gene_id ENSMUSG00000091312.1; gene_type protein_coding; gene_status KNOWN; gene_name Gm17490; level 3;	1	12195	FALSE	FALSE	FALSE	FALSE	FALSE	FALSE	FALSE	FALSE	FALSE	FALSE	FALSE	FALSE	FALSE
chr2	11642807	11693193	+	gene_id ENSMUSG00000026770.5; gene_type protein_coding; gene_status KNOWN; gene_name Il2ra; level 2; havana_gene OTTMUSG00000011179.2;	1	12196	FALSE	FALSE	FALSE	FALSE	FALSE	FALSE	TRUE	TRUE	FALSE	FALSE	FALSE	FALSE	TRUE
chr2	11705290	11734317	+	gene_id ENSMUSG00000023206.16; gene_type protein_coding; gene_status KNOWN; gene_name Il15ra; level 2; havana_gene OTTMUSG00000011178.9;	2	1219712198	TRUE	FALSE	FALSE	FALSE	FALSE	FALSE	FALSE	TRUE	TRUE	TRUE	FALSE	TRUE	TRUE
chr2	11742573	11777582	-	gene_id ENSMUSG00000058594.15; gene_type protein_coding; gene_status KNOWN; gene_name Fbxo18; level 1; havana_gene OTTMUSG00000011294.3;	2	1219912200	FALSE	FALSE	FALSE	FALSE	FALSE	FALSE	FALSE	FALSE	FALSE	FALSE	FALSE	FALSE	FALSE
chr2	11777876	11790329	+	gene_id ENSMUSG00000047909.11; gene_type protein_coding; gene_status KNOWN; gene_name Ankrd16; level 2; havana_gene OTTMUSG00000011295.7;	1	12200	FALSE	FALSE	FALSE	FALSE	FALSE	FALSE	FALSE	FALSE	FALSE	FALSE	FALSE	FALSE	FALSE
chr2	12106632	12301922	-	gene_id ENSMUSG00000026768.10; gene_type protein_coding; gene_status KNOWN; gene_name Itga8; level 2; havana_gene OTTMUSG00000011364.4;	2	1220112202	TRUE	FALSE	FALSE	FALSE	FALSE	FALSE	TRUE	TRUE	TRUE	TRUE	TRUE	FALSE	TRUE
chr2	12347263	12419470	-	gene_id ENSMUSG00000026767.12; gene_type protein_coding; gene_status KNOWN; gene_name Fam188a; level 1; havana_gene OTTMUSG00000011370.7;	2	1220312204	FALSE	FALSE	FALSE	FALSE	FALSE	FALSE	FALSE	FALSE	FALSE	FALSE	FALSE	FALSE	TRUE
chr2	12924041	13003455	+	gene_id ENSMUSG00000026730.12; gene_type protein_coding; gene_status KNOWN; gene_name Pter; level 2; havana_gene OTTMUSG00000011123.3;	1	12205	FALSE	FALSE	FALSE	FALSE	FALSE	FALSE	FALSE	FALSE	FALSE	FALSE	FALSE	FALSE	TRUE
chr2	13003457	13011806	-	gene_id ENSMUSG00000049630.6; gene_type protein_coding; gene_status KNOWN; gene_name C1ql3; level 2; havana_gene OTTMUSG00000011228.2;	1	12206	TRUE	FALSE	FALSE	FALSE	FALSE	FALSE	FALSE	FALSE	TRUE	TRUE	TRUE	TRUE	TRUE
chr2	13076821	13271415	-	gene_id ENSMUSG00000026727.10; gene_type protein_coding; gene_status KNOWN; gene_name Rsu1; level 2; havana_gene OTTMUSG00000011230.5;	1	12207	FALSE	FALSE	FALSE	FALSE	FALSE	FALSE	FALSE	FALSE	FALSE	FALSE	FALSE	FALSE	FALSE
chr2	13276338	13491813	-	gene_id ENSMUSG00000026726.10; gene_type protein_coding; gene_status KNOWN; gene_name Cubn; level 2; havana_gene OTTMUSG00000011227.2;	1	12208	FALSE	FALSE	FALSE	FALSE	FALSE	FALSE	TRUE	TRUE	FALSE	FALSE	FALSE	FALSE	TRUE
chr2	13509014	13544668	-	gene_id ENSMUSG00000026723.10; gene_type protein_coding; gene_status KNOWN; gene_name Trdmt1; level 2; havana_gene OTTMUSG00000011229.2;	1	12209	FALSE	FALSE	FALSE	FALSE	FALSE	FALSE	FALSE	FALSE	FALSE	FALSE	FALSE	FALSE	TRUE
chr2	13573927	13582826	+	gene_id ENSMUSG00000026728.9; gene_type protein_coding; gene_status KNOWN; gene_name Vim; level 2; havana_gene OTTMUSG00000011231.4;	1	12210	TRUE	FALSE	FALSE	FALSE	FALSE	FALSE	TRUE	TRUE	TRUE	TRUE	TRUE	TRUE	TRUE
chr2	13651021	13794064	-	gene_id ENSMUSG00000003418.11; gene_type protein_coding; gene_status KNOWN; gene_name St8sia6; level 2; havana_gene OTTMUSG00000011299.4;	1	12211	TRUE	FALSE	FALSE	FALSE	FALSE	FALSE	FALSE	FALSE	TRUE	TRUE	TRUE	TRUE	TRUE
chr2	13850282	14056135	-	gene_id ENSMUSG00000063275.15; gene_type protein_coding; gene_status KNOWN; gene_name Hacd1; level 2; havana_gene OTTMUSG00000011400.3;	1	12212	FALSE	FALSE	FALSE	FALSE	FALSE	FALSE	FALSE	TRUE	FALSE	FALSE	FALSE	FALSE	TRUE
chr2	14074098	14149634	+	gene_id ENSMUSG00000026718.17; gene_type protein_coding; gene_status KNOWN; gene_name Stam; level 1; havana_gene OTTMUSG00000011399.5;	1	12213	FALSE	FALSE	FALSE	FALSE	FALSE	FALSE	FALSE	FALSE	FALSE	FALSE	FALSE	FALSE	FALSE
chr2	14174523	14221993	+	gene_id ENSMUSG00000061531.8; gene_type protein_coding; gene_status KNOWN; gene_name Tmem236; level 2; havana_gene OTTMUSG00000011407.3;	1	12214	FALSE	FALSE	FALSE	FALSE	FALSE	FALSE	FALSE	FALSE	FALSE	FALSE	FALSE	FALSE	FALSE
chr2	14229392	14332057	+	gene_id ENSMUSG00000026712.3; gene_type protein_coding; gene_status KNOWN; gene_name Mrc1; level 2; tag ncRNA_host; havana_gene OTTMUSG00000011409.2;	1	12215	FALSE	FALSE	FALSE	FALSE	FALSE	FALSE	FALSE	FALSE	FALSE	FALSE	TRUE	FALSE	FALSE
chr2	14388316	14494977	+	gene_id ENSMUSG00000036949.16; gene_type protein_coding; gene_status KNOWN; gene_name Slc39a12; level 2; havana_gene OTTMUSG00000011408.4;	1	12216	FALSE	FALSE	FALSE	FALSE	FALSE	FALSE	FALSE	TRUE	FALSE	FALSE	FALSE	FALSE	TRUE
chr2	14603088	14987908	+	gene_id ENSMUSG00000057914.15; gene_type protein_coding; gene_status KNOWN; gene_name Cacnb2; level 1; havana_gene OTTMUSG00000011219.5;	4	1.22171e+19	TRUE	FALSE	FALSE	FALSE	FALSE	FALSE	TRUE	TRUE	TRUE	TRUE	TRUE	TRUE	TRUE
chr2	14995131	15055069	-	gene_id ENSMUSG00000026707.15; gene_type protein_coding; gene_status KNOWN; gene_name Nsun6; level 2; havana_gene OTTMUSG00000011386.3;	2	1222112222	FALSE	FALSE	FALSE	FALSE	FALSE	FALSE	FALSE	FALSE	FALSE	FALSE	FALSE	FALSE	FALSE
chr2	15049395	15082456	+	gene_id ENSMUSG00000017418.13; gene_type protein_coding; gene_status KNOWN; gene_name Arl5b; level 2; havana_gene OTTMUSG00000011387.4;	3	122211222212223	FALSE	FALSE	FALSE	FALSE	FALSE	FALSE	FALSE	FALSE	FALSE	FALSE	FALSE	FALSE	FALSE
chr2	15526479	16255555	+	gene_id ENSMUSG00000075520.5; gene_type protein_coding; gene_status KNOWN; gene_name Malrd1; level 1; havana_gene OTTMUSG00000051125.2;	1	12224	FALSE	FALSE	FALSE	FALSE	FALSE	FALSE	FALSE	FALSE	FALSE	FALSE	FALSE	FALSE	TRUE
chr2	16356304	16755839	+	gene_id ENSMUSG00000026748.13; gene_type protein_coding; gene_status KNOWN; gene_name Plxdc2; level 2; havana_gene OTTMUSG00000011395.2;	1	12225	TRUE	FALSE	FALSE	FALSE	FALSE	FALSE	FALSE	FALSE	FALSE	FALSE	TRUE	TRUE	TRUE
chr2	17343909	17731464	-	gene_id ENSMUSG00000053702.16; gene_type protein_coding; gene_status KNOWN; gene_name Nebl; level 2; havana_gene OTTMUSG00000011425.4;	4	1.22261e+19	TRUE	FALSE	FALSE	FALSE	FALSE	FALSE	FALSE	FALSE	TRUE	TRUE	TRUE	TRUE	FALSE
chr2	17996417	17996958	-	gene_id ENSMUSG00000062651.4; gene_type protein_coding; gene_status KNOWN; gene_name H2afb1; level 2; havana_gene OTTMUSG00000011459.1;	1	12230	FALSE	FALSE	FALSE	FALSE	FALSE	FALSE	FALSE	TRUE	FALSE	FALSE	FALSE	FALSE	FALSE
chr2	18025193	18037737	-	gene_id ENSMUSG00000054057.2; gene_type protein_coding; gene_status KNOWN; gene_name A930004D18Rik; level 2; havana_gene OTTMUSG00000011458.1;	1	12231	TRUE	FALSE	FALSE	FALSE	FALSE	FALSE	FALSE	FALSE	FALSE	FALSE	FALSE	TRUE	FALSE
chr2	18040676	18049051	-	gene_id ENSMUSG00000054074.9; gene_type protein_coding; gene_status KNOWN; gene_name Skida1; level 2; havana_gene OTTMUSG00000011457.7;	1	12232	TRUE	FALSE	FALSE	FALSE	FALSE	FALSE	FALSE	FALSE	TRUE	TRUE	FALSE	TRUE	TRUE
chr2	18055237	18212388	+	gene_id ENSMUSG00000026743.16; gene_type protein_coding; gene_status KNOWN; gene_name Mllt10; level 2; tag ncRNA_host; havana_gene OTTMUSG00000011456.2;	3	122331223412235	FALSE	FALSE	FALSE	FALSE	FALSE	FALSE	TRUE	FALSE	FALSE	FALSE	FALSE	FALSE	TRUE
chr2	18195654	18392830	-	gene_id ENSMUSG00000026740.12; gene_type protein_coding; gene_status KNOWN; gene_name Dnajc1; level 2; havana_gene OTTMUSG00000011538.6;	2	1223612237	FALSE	TRUE	FALSE	FALSE	FALSE	FALSE	FALSE	FALSE	FALSE	FALSE	FALSE	FALSE	FALSE
chr2	18672384	18676231	+	gene_id ENSMUSG00000051154.11; gene_type protein_coding; gene_status KNOWN; gene_name Commd3; level 2; havana_gene OTTMUSG00000011428.1;	1	12238	FALSE	FALSE	FALSE	FALSE	FALSE	FALSE	FALSE	FALSE	FALSE	TRUE	TRUE	TRUE	TRUE
chr2	18677018	18686629	+	gene_id ENSMUSG00000026739.13; gene_type protein_coding; gene_status KNOWN; gene_name Bmi1; level 2; havana_gene OTTMUSG00000011429.2;	2	1223912240	TRUE	FALSE	FALSE	FALSE	FALSE	FALSE	FALSE	TRUE	TRUE	TRUE	TRUE	TRUE	TRUE
chr2	18694032	18750413	+	gene_id ENSMUSG00000037708.16; gene_type protein_coding; gene_status KNOWN; gene_name Spag6; level 2; havana_gene OTTMUSG00000011474.4;	1	12241	TRUE	FALSE	FALSE	FALSE	FALSE	FALSE	FALSE	FALSE	TRUE	TRUE	FALSE	FALSE	TRUE
chr2	18842255	18998126	-	gene_id ENSMUSG00000026737.12; gene_type protein_coding; gene_status KNOWN; gene_name Pip4k2a; level 2; havana_gene OTTMUSG00000011477.2;	3	122421224312244	TRUE	FALSE	FALSE	FALSE	FALSE	FALSE	FALSE	TRUE	FALSE	TRUE	TRUE	FALSE	FALSE
chr2	18998343	18999801	+	gene_id ENSMUSG00000026736.1; gene_type protein_coding; gene_status KNOWN; gene_name 4930426L09Rik; level 3;	1	12244	FALSE	FALSE	FALSE	FALSE	FALSE	FALSE	FALSE	FALSE	FALSE	TRUE	FALSE	FALSE	FALSE
chr2	19199302	19310241	+	gene_id ENSMUSG00000037683.14; gene_type protein_coding; gene_status KNOWN; gene_name Armc3; level 2; havana_gene OTTMUSG00000011475.2;	1	12245	FALSE	FALSE	FALSE	FALSE	FALSE	FALSE	FALSE	FALSE	FALSE	FALSE	FALSE	FALSE	TRUE
chr2	19371440	19394976	+	gene_id ENSMUSG00000023094.14; gene_type protein_coding; gene_status KNOWN; gene_name Msrb2; level 2; havana_gene OTTMUSG00000011492.1;	1	12246	FALSE	FALSE	FALSE	FALSE	FALSE	FALSE	FALSE	FALSE	FALSE	FALSE	FALSE	FALSE	TRUE
chr2	19445663	19447501	+	gene_id ENSMUSG00000026735.2; gene_type protein_coding; gene_status KNOWN; gene_name Ptf1a; level 2; havana_gene OTTMUSG00000011489.1;	1	12247	TRUE	TRUE	FALSE	TRUE	FALSE	TRUE	TRUE	TRUE	TRUE	TRUE	TRUE	TRUE	TRUE
chr2	19462837	19553914	-	gene_id ENSMUSG00000026734.9; gene_type protein_coding; gene_status KNOWN; gene_name 4921504E06Rik; level 2; havana_gene OTTMUSG00000011523.4;	1	12248	FALSE	FALSE	FALSE	FALSE	FALSE	FALSE	FALSE	FALSE	FALSE	FALSE	TRUE	FALSE	TRUE
chr2	19657752	19660583	+	gene_id ENSMUSG00000043415.5; gene_type protein_coding; gene_status KNOWN; gene_name Otud1; level 2; havana_gene OTTMUSG00000011527.1;	1	12249	FALSE	FALSE	FALSE	FALSE	FALSE	FALSE	FALSE	FALSE	FALSE	FALSE	FALSE	TRUE	FALSE
chr2	19909780	20810713	+	gene_id ENSMUSG00000036617.16; gene_type protein_coding; gene_status KNOWN; gene_name Etl4; level 1; tag ncRNA_host; havana_gene OTTMUSG00000011450.6;	7	1.22501e+34	TRUE	FALSE	FALSE	FALSE	FALSE	FALSE	FALSE	TRUE	FALSE	FALSE	FALSE	TRUE	TRUE
chr2	20847919	20968881	-	gene_id ENSMUSG00000036591.15; gene_type protein_coding; gene_status KNOWN; gene_name Arhgap21; level 2; havana_gene OTTMUSG00000011591.7;	3	122571225812259	FALSE	FALSE	FALSE	FALSE	FALSE	FALSE	FALSE	FALSE	FALSE	FALSE	FALSE	FALSE	TRUE
chr2	21180731	21205365	-	gene_id ENSMUSG00000026679.3; gene_type protein_coding; gene_status KNOWN; gene_name Enkur; level 2; tag ncRNA_host; havana_gene OTTMUSG00000011670.1;	1	12260	FALSE	FALSE	FALSE	FALSE	FALSE	FALSE	FALSE	FALSE	FALSE	FALSE	FALSE	FALSE	TRUE
chr2	21205724	21215009	+	gene_id ENSMUSG00000048550.17; gene_type protein_coding; gene_status KNOWN; gene_name Thnsl1; level 2; havana_gene OTTMUSG00000011666.3;	1	12260	FALSE	FALSE	FALSE	FALSE	FALSE	FALSE	FALSE	FALSE	FALSE	FALSE	FALSE	FALSE	FALSE
chr2	21367542	21830547	+	gene_id ENSMUSG00000045967.11; gene_type protein_coding; gene_status KNOWN; gene_name Gpr158; level 2; havana_gene OTTMUSG00000011438.3;	1	12261	TRUE	FALSE	FALSE	FALSE	FALSE	FALSE	FALSE	FALSE	TRUE	TRUE	TRUE	TRUE	TRUE
chr2	22227503	22618252	+	gene_id ENSMUSG00000025716.14; gene_type protein_coding; gene_status KNOWN; gene_name Myo3a; level 2; havana_gene OTTMUSG00000011499.3;	3	122621226312264	TRUE	FALSE	FALSE	FALSE	FALSE	FALSE	TRUE	TRUE	FALSE	FALSE	FALSE	FALSE	TRUE
chr2	22622205	22693874	+	gene_id ENSMUSG00000026787.3; gene_type protein_coding; gene_status KNOWN; gene_name Gad2; level 2; tag ncRNA_host; havana_gene OTTMUSG00000011505.1;	1	12265	TRUE	FALSE	FALSE	FALSE	FALSE	FALSE	FALSE	FALSE	TRUE	TRUE	TRUE	TRUE	TRUE
chr2	22774094	22875653	+	gene_id ENSMUSG00000026786.14; gene_type protein_coding; gene_status KNOWN; gene_name Apbb1ip; level 2; havana_gene OTTMUSG00000011555.2;	1	12266	TRUE	FALSE	FALSE	FALSE	FALSE	FALSE	FALSE	FALSE	TRUE	TRUE	TRUE	TRUE	TRUE
chr2	22895522	22940266	+	gene_id ENSMUSG00000026784.14; gene_type protein_coding; gene_status KNOWN; gene_name Pdss1; level 1; tag ncRNA_host; havana_gene OTTMUSG00000016619.3;	1	12267	FALSE	FALSE	FALSE	FALSE	FALSE	FALSE	TRUE	FALSE	FALSE	FALSE	FALSE	FALSE	FALSE
chr2	22940073	23040241	-	gene_id ENSMUSG00000058835.14; gene_type protein_coding; gene_status KNOWN; gene_name Abi1; level 2; havana_gene OTTMUSG00000016621.4;	1	12268	FALSE	FALSE	FALSE	FALSE	FALSE	TRUE	FALSE	TRUE	FALSE	FALSE	FALSE	FALSE	FALSE
chr2	23068168	23114510	+	gene_id ENSMUSG00000026781.15; gene_type protein_coding; gene_status KNOWN; gene_name Acbd5; level 2; havana_gene OTTMUSG00000011559.5;	1	12269	FALSE	FALSE	FALSE	FALSE	FALSE	FALSE	FALSE	FALSE	FALSE	FALSE	FALSE	FALSE	FALSE
chr2	23115606	23156024	-	gene_id ENSMUSG00000026779.6; gene_type protein_coding; gene_status KNOWN; gene_name Mastl; level 2; havana_gene OTTMUSG00000011632.1;	1	12270	FALSE	FALSE	FALSE	FALSE	FALSE	FALSE	FALSE	FALSE	FALSE	FALSE	FALSE	FALSE	TRUE
chr2	23156369	23199260	+	gene_id ENSMUSG00000026775.9; gene_type protein_coding; gene_status KNOWN; gene_name Yme1l1; level 2; havana_gene OTTMUSG00000011633.2;	1	12270	FALSE	FALSE	FALSE	FALSE	FALSE	FALSE	TRUE	FALSE	FALSE	FALSE	FALSE	FALSE	FALSE
chr2	23207476	23267129	+	gene_id ENSMUSG00000026774.11; gene_type protein_coding; gene_status KNOWN; gene_name 4931423N10Rik; level 1; havana_gene OTTMUSG00000012055.2;	1	12271	FALSE	FALSE	FALSE	FALSE	FALSE	FALSE	FALSE	FALSE	FALSE	FALSE	FALSE	FALSE	FALSE
chr2	23321246	23401973	+	gene_id ENSMUSG00000069132.3; gene_type protein_coding; gene_status KNOWN; gene_name Nxph2; level 2; havana_gene OTTMUSG00000012056.2;	1	12272	TRUE	FALSE	FALSE	FALSE	FALSE	FALSE	FALSE	FALSE	TRUE	TRUE	TRUE	TRUE	TRUE
chr2	23506220	23572106	-	gene_id ENSMUSG00000026771.14; gene_type protein_coding; gene_status KNOWN; gene_name Spopl; level 2; havana_gene OTTMUSG00000011465.6;	1	12273	FALSE	FALSE	FALSE	FALSE	FALSE	FALSE	FALSE	FALSE	FALSE	FALSE	FALSE	TRUE	TRUE
chr2	24002910	24049394	-	gene_id ENSMUSG00000026986.14; gene_type protein_coding; gene_status KNOWN; gene_name Hnmt; level 2; havana_gene OTTMUSG00000011800.1;	1	12274	FALSE	FALSE	FALSE	FALSE	FALSE	FALSE	TRUE	TRUE	FALSE	FALSE	FALSE	FALSE	TRUE
chr2	24071721	24096595	-	gene_id ENSMUSG00000061809.8; gene_type protein_coding; gene_status KNOWN; gene_name Tbpl2; level 1; havana_gene OTTMUSG00000011801.1;	1	12275	FALSE	TRUE	FALSE	FALSE	FALSE	TRUE	FALSE	TRUE	FALSE	FALSE	FALSE	FALSE	TRUE
chr2	24153161	24160519	+	gene_id ENSMUSG00000026985.1; gene_type protein_coding; gene_status KNOWN; gene_name Il1f8; level 2; havana_gene OTTMUSG00000011961.1;	1	12276	FALSE	FALSE	FALSE	FALSE	FALSE	FALSE	FALSE	TRUE	FALSE	FALSE	FALSE	FALSE	TRUE
chr2	24186476	24193568	+	gene_id ENSMUSG00000044103.4; gene_type protein_coding; gene_status KNOWN; gene_name Il1f9; level 2; havana_gene OTTMUSG00000011955.1;	1	12277	FALSE	FALSE	FALSE	FALSE	FALSE	FALSE	FALSE	TRUE	FALSE	FALSE	FALSE	FALSE	TRUE
chr2	24215418	24225702	+	gene_id ENSMUSG00000026984.4; gene_type protein_coding; gene_status KNOWN; gene_name Il1f6; level 2; havana_gene OTTMUSG00000011962.1;	1	12278	FALSE	FALSE	FALSE	FALSE	FALSE	FALSE	FALSE	FALSE	FALSE	FALSE	FALSE	FALSE	TRUE
chr2	24276954	24283426	+	gene_id ENSMUSG00000026983.10; gene_type protein_coding; gene_status KNOWN; gene_name Il1f5; level 2; havana_gene OTTMUSG00000011958.3;	1	12279	FALSE	FALSE	FALSE	FALSE	FALSE	FALSE	TRUE	FALSE	FALSE	FALSE	FALSE	FALSE	TRUE
chr2	24291196	24293820	+	gene_id ENSMUSG00000046845.1; gene_type protein_coding; gene_status KNOWN; gene_name Il1f10; level 2; havana_gene OTTMUSG00000011964.1;	1	12280	FALSE	FALSE	FALSE	FALSE	FALSE	FALSE	FALSE	FALSE	FALSE	FALSE	FALSE	FALSE	TRUE
chr2	24336853	24351494	+	gene_id ENSMUSG00000026981.15; gene_type protein_coding; gene_status KNOWN; gene_name Il1rn; level 2; havana_gene OTTMUSG00000011966.2;	2	1228112282	FALSE	FALSE	FALSE	FALSE	FALSE	FALSE	TRUE	TRUE	FALSE	FALSE	FALSE	FALSE	TRUE
chr2	24367580	24414954	+	gene_id ENSMUSG00000026979.16; gene_type protein_coding; gene_status KNOWN; gene_name Psd4; level 2; havana_gene OTTMUSG00000011956.4;	2	1228312284	TRUE	FALSE	FALSE	FALSE	FALSE	FALSE	FALSE	FALSE	FALSE	FALSE	FALSE	TRUE	TRUE
chr2	24420560	24475599	-	gene_id ENSMUSG00000026976.15; gene_type protein_coding; gene_status KNOWN; gene_name Pax8; level 2; havana_gene OTTMUSG00000011957.8;	1	12285	TRUE	TRUE	FALSE	TRUE	FALSE	TRUE	TRUE	TRUE	TRUE	TRUE	TRUE	TRUE	TRUE
chr2	24603887	24763152	-	gene_id ENSMUSG00000004113.18; gene_type protein_coding; gene_status KNOWN; gene_name Cacna1b; level 2; havana_gene OTTMUSG00000012011.7;	5	1.22861e+24	TRUE	FALSE	FALSE	FALSE	FALSE	FALSE	TRUE	FALSE	TRUE	TRUE	FALSE	TRUE	TRUE
chr2	24789928	24919614	-	gene_id ENSMUSG00000036893.17; gene_type protein_coding; gene_status KNOWN; gene_name Ehmt1; level 2; havana_gene OTTMUSG00000012294.9;	5	1.22911e+24	FALSE	FALSE	FALSE	FALSE	FALSE	FALSE	TRUE	TRUE	FALSE	FALSE	FALSE	FALSE	TRUE
chr2	24925352	24935252	-	gene_id ENSMUSG00000026972.15; gene_type protein_coding; gene_status KNOWN; gene_name Arrdc1; level 1; havana_gene OTTMUSG00000012297.4;	1	12296	TRUE	FALSE	FALSE	FALSE	FALSE	FALSE	FALSE	FALSE	TRUE	FALSE	FALSE	FALSE	TRUE
chr2	24949792	24962075	+	gene_id ENSMUSG00000026974.11; gene_type protein_coding; gene_status KNOWN; gene_name Zmynd19; level 2; havana_gene OTTMUSG00000011513.2;	1	12297	FALSE	FALSE	FALSE	FALSE	FALSE	FALSE	FALSE	FALSE	FALSE	FALSE	FALSE	FALSE	FALSE
chr2	24962400	24972163	+	gene_id ENSMUSG00000026975.10; gene_type protein_coding; gene_status KNOWN; gene_name Dph7; level 2; havana_gene OTTMUSG00000011563.2;	1	12298	FALSE	FALSE	FALSE	FALSE	FALSE	FALSE	FALSE	FALSE	FALSE	FALSE	FALSE	FALSE	FALSE
chr2	24974117	24975098	-	gene_id ENSMUSG00000036850.4; gene_type protein_coding; gene_status KNOWN; gene_name Mrpl41; level 2; havana_gene OTTMUSG00000011562.3;	1	12299	FALSE	FALSE	FALSE	FALSE	FALSE	FALSE	FALSE	FALSE	FALSE	FALSE	FALSE	FALSE	FALSE
chr2	24976033	25054057	+	gene_id ENSMUSG00000036833.16; gene_type protein_coding; gene_status KNOWN; gene_name Pnpla7; level 1; havana_gene OTTMUSG00000011617.4;	2	1229912300	FALSE	FALSE	FALSE	FALSE	FALSE	FALSE	FALSE	TRUE	FALSE	FALSE	FALSE	FALSE	FALSE
chr2	25054355	25062881	+	gene_id ENSMUSG00000006476.19; gene_type protein_coding; gene_status KNOWN; gene_name Nsmf; level 2; tag ncRNA_host; havana_gene OTTMUSG00000011615.9;	2	1230112302	FALSE	FALSE	FALSE	FALSE	FALSE	FALSE	TRUE	TRUE	FALSE	TRUE	FALSE	FALSE	TRUE
chr2	25080304	25085716	+	gene_id ENSMUSG00000036813.11; gene_type protein_coding; gene_status KNOWN; gene_name Entpd8; level 2; havana_gene OTTMUSG00000011776.2;	1	12303	TRUE	FALSE	FALSE	FALSE	FALSE	FALSE	FALSE	FALSE	TRUE	FALSE	TRUE	FALSE	TRUE
chr2	25085667	25095149	-	gene_id ENSMUSG00000036805.13; gene_type protein_coding; gene_status KNOWN; gene_name Noxa1; level 2; havana_gene OTTMUSG00000011780.1;	1	12304	TRUE	FALSE	FALSE	FALSE	FALSE	FALSE	FALSE	FALSE	TRUE	FALSE	FALSE	FALSE	TRUE
chr2	25180758	25183339	+	gene_id ENSMUSG00000078202.3; gene_type protein_coding; gene_status KNOWN; gene_name Nrarp; level 2; havana_gene OTTMUSG00000011778.1;	1	12305	TRUE	FALSE	FALSE	FALSE	FALSE	FALSE	FALSE	TRUE	TRUE	TRUE	TRUE	TRUE	TRUE
chr2	25192966	25196886	-	gene_id ENSMUSG00000059555.6; gene_type protein_coding; gene_status KNOWN; gene_name Tor4a; level 2; havana_gene OTTMUSG00000011777.3;	1	12306	TRUE	FALSE	FALSE	FALSE	FALSE	FALSE	FALSE	FALSE	FALSE	FALSE	FALSE	FALSE	TRUE
chr2	25199712	25211489	-	gene_id ENSMUSG00000013465.18; gene_type protein_coding; gene_status KNOWN; gene_name Nelfb; level 1; havana_gene OTTMUSG00000011781.6;	2	1230712308	FALSE	FALSE	FALSE	FALSE	FALSE	FALSE	FALSE	FALSE	FALSE	FALSE	FALSE	FALSE	TRUE
chr2	25212207	25214637	-	gene_id ENSMUSG00000036770.11; gene_type protein_coding; gene_status KNOWN; gene_name 4933433C11Rik; level 2; havana_gene OTTMUSG00000011805.1;	1	12309	TRUE	FALSE	FALSE	FALSE	FALSE	FALSE	FALSE	FALSE	FALSE	FALSE	FALSE	FALSE	TRUE
chr2	25218745	25222280	+	gene_id ENSMUSG00000026969.3; gene_type protein_coding; gene_status KNOWN; gene_name Fam166a; level 2; havana_gene OTTMUSG00000011807.1;	1	12310	TRUE	FALSE	FALSE	FALSE	FALSE	FALSE	FALSE	FALSE	FALSE	FALSE	FALSE	FALSE	TRUE
chr2	25222160	25224702	-	gene_id ENSMUSG00000036752.4; gene_type protein_coding; gene_status KNOWN; gene_name Tubb4b; level 2; havana_gene OTTMUSG00000011806.1;	1	12311	FALSE	FALSE	FALSE	FALSE	FALSE	FALSE	FALSE	FALSE	FALSE	FALSE	FALSE	FALSE	FALSE
chr2	25228898	25234364	-	gene_id ENSMUSG00000006469.13; gene_type protein_coding; gene_status KNOWN; gene_name Slc34a3; level 2; havana_gene OTTMUSG00000011890.1;	1	12312	TRUE	FALSE	FALSE	FALSE	FALSE	FALSE	TRUE	FALSE	TRUE	FALSE	FALSE	FALSE	TRUE
chr2	25234476	25236787	-	gene_id ENSMUSG00000089953.3; gene_type protein_coding; gene_status KNOWN; gene_name Rnf224; level 2; havana_gene OTTMUSG00000011888.4;	1	12313	TRUE	FALSE	FALSE	FALSE	FALSE	FALSE	FALSE	FALSE	TRUE	FALSE	FALSE	FALSE	TRUE
chr2	25238818	25242452	-	gene_id ENSMUSG00000036731.7; gene_type protein_coding; gene_status KNOWN; gene_name Cysrt1; level 2; havana_gene OTTMUSG00000011886.3;	2	1231412315	TRUE	FALSE	FALSE	FALSE	FALSE	FALSE	FALSE	FALSE	TRUE	TRUE	FALSE	FALSE	TRUE
chr2	25242255	25244262	+	gene_id ENSMUSG00000044628.4; gene_type protein_coding; gene_status KNOWN; gene_name Rnf208; level 2; havana_gene OTTMUSG00000011889.3;	1	12315	TRUE	FALSE	FALSE	FALSE	FALSE	FALSE	FALSE	FALSE	TRUE	TRUE	FALSE	TRUE	TRUE
chr2	25244821	25256022	-	gene_id ENSMUSG00000006471.17; gene_type protein_coding; gene_status KNOWN; gene_name Ndor1; level 1; havana_gene OTTMUSG00000011887.6;	1	12316	FALSE	FALSE	FALSE	FALSE	FALSE	FALSE	FALSE	FALSE	FALSE	FALSE	FALSE	FALSE	TRUE
chr2	25255439	25256292	+	gene_id ENSMUSG00000078201.5; gene_type protein_coding; gene_status KNOWN; gene_name Tmem203; level 2; havana_gene OTTMUSG00000011903.1;	1	12316	FALSE	FALSE	FALSE	FALSE	FALSE	FALSE	FALSE	FALSE	FALSE	FALSE	FALSE	FALSE	TRUE
chr2	25262618	25269885	+	gene_id ENSMUSG00000048707.9; gene_type protein_coding; gene_status KNOWN; gene_name Tprn; level 2; havana_gene OTTMUSG00000011904.1;	1	12317	FALSE	FALSE	FALSE	FALSE	FALSE	FALSE	TRUE	FALSE	FALSE	FALSE	FALSE	TRUE	FALSE
chr2	25271039	25272438	-	gene_id ENSMUSG00000026966.6; gene_type protein_coding; gene_status KNOWN; gene_name Ssna1; level 2; havana_gene OTTMUSG00000011901.1;	1	12318	FALSE	FALSE	FALSE	FALSE	FALSE	FALSE	FALSE	FALSE	FALSE	FALSE	FALSE	FALSE	TRUE
chr2	25272478	25285915	+	gene_id ENSMUSG00000026965.12; gene_type protein_coding; gene_status KNOWN; gene_name Anapc2; level 2; havana_gene OTTMUSG00000011902.2;	1	12318	FALSE	FALSE	FALSE	FALSE	FALSE	FALSE	FALSE	TRUE	FALSE	FALSE	FALSE	FALSE	TRUE
chr2	25288145	25289189	+	gene_id ENSMUSG00000026963.4; gene_type protein_coding; gene_status KNOWN; gene_name Tmem210; level 2; havana_gene OTTMUSG00000011905.2;	1	12319	TRUE	FALSE	FALSE	FALSE	FALSE	FALSE	FALSE	FALSE	TRUE	TRUE	FALSE	FALSE	TRUE
chr2	25289915	25291180	+	gene_id ENSMUSG00000026961.6; gene_type protein_coding; gene_status KNOWN; gene_name Lrrc26; level 2; havana_gene OTTMUSG00000011934.1;	1	12319	TRUE	FALSE	FALSE	FALSE	FALSE	FALSE	FALSE	FALSE	TRUE	TRUE	TRUE	FALSE	TRUE
chr2	25291181	25319187	-	gene_id ENSMUSG00000026959.13; gene_type protein_coding; gene_status KNOWN; gene_name Grin1; level 2; havana_gene OTTMUSG00000011933.1;	1	12320	TRUE	FALSE	FALSE	FALSE	FALSE	FALSE	TRUE	TRUE	TRUE	TRUE	TRUE	TRUE	TRUE
chr2	25332338	25352212	+	gene_id ENSMUSG00000036646.13; gene_type protein_coding; gene_status KNOWN; gene_name Man1b1; level 2; tag ncRNA_host; havana_gene OTTMUSG00000011996.2;	1	12321	FALSE	FALSE	FALSE	FALSE	FALSE	FALSE	TRUE	FALSE	FALSE	FALSE	FALSE	FALSE	FALSE
chr2	25352276	25356359	-	gene_id ENSMUSG00000026958.13; gene_type protein_coding; gene_status KNOWN; gene_name Dpp7; level 2; havana_gene OTTMUSG00000011997.1;	1	12322	FALSE	FALSE	FALSE	FALSE	FALSE	FALSE	FALSE	FALSE	FALSE	FALSE	FALSE	FALSE	TRUE
chr2	25359889	25365682	-	gene_id ENSMUSG00000026956.15; gene_type protein_coding; gene_status KNOWN; gene_name Uap1l1; level 2; havana_gene OTTMUSG00000012027.1;	1	12323	TRUE	FALSE	FALSE	FALSE	FALSE	FALSE	FALSE	FALSE	FALSE	FALSE	TRUE	TRUE	TRUE
chr2	25372321	25378213	+	gene_id ENSMUSG00000026955.13; gene_type protein_coding; gene_status KNOWN; gene_name Sapcd2; level 2; havana_gene OTTMUSG00000012028.1;	1	12324	FALSE	FALSE	FALSE	FALSE	FALSE	FALSE	FALSE	TRUE	FALSE	FALSE	FALSE	FALSE	TRUE
chr2	25395874	25401321	+	gene_id ENSMUSG00000015085.8; gene_type protein_coding; gene_status KNOWN; gene_name Entpd2; level 2; havana_gene OTTMUSG00000012029.3;	1	12325	TRUE	FALSE	FALSE	FALSE	FALSE	FALSE	FALSE	FALSE	TRUE	TRUE	TRUE	TRUE	TRUE
chr2	25399351	25409494	+	gene_id ENSMUSG00000015094.16; gene_type protein_coding; gene_status KNOWN; gene_name Npdc1; level 2; havana_gene OTTMUSG00000012107.2;	2	1232612327	TRUE	FALSE	FALSE	FALSE	FALSE	FALSE	FALSE	FALSE	TRUE	TRUE	TRUE	TRUE	TRUE
chr2	25423267	25426374	+	gene_id ENSMUSG00000036587.13; gene_type protein_coding; gene_status KNOWN; gene_name Fut7; level 2; havana_gene OTTMUSG00000012106.2;	1	12328	TRUE	FALSE	FALSE	FALSE	FALSE	FALSE	FALSE	TRUE	TRUE	TRUE	TRUE	TRUE	TRUE
chr2	25428703	25448540	+	gene_id ENSMUSG00000026944.18; gene_type protein_coding; gene_status KNOWN; gene_name Abca2; level 2; tag ncRNA_host; havana_gene OTTMUSG00000012108.1;	1	12329	FALSE	FALSE	FALSE	FALSE	FALSE	FALSE	FALSE	FALSE	FALSE	TRUE	FALSE	TRUE	TRUE
chr2	25455141	25461094	-	gene_id ENSMUSG00000047617.11; gene_type protein_coding; gene_status KNOWN; gene_name BC029214; level 2; havana_gene OTTMUSG00000012109.4;	1	12331	FALSE	FALSE	FALSE	FALSE	FALSE	FALSE	FALSE	FALSE	FALSE	FALSE	FALSE	FALSE	TRUE
chr2	25456838	25458776	+	gene_id ENSMUSG00000015093.15; gene_type protein_coding; gene_status KNOWN; gene_name Clic3; level 2; havana_gene OTTMUSG00000012117.1;	1	12330	FALSE	FALSE	FALSE	FALSE	FALSE	FALSE	FALSE	FALSE	FALSE	FALSE	FALSE	FALSE	TRUE
chr2	25466709	25470046	-	gene_id ENSMUSG00000015090.13; gene_type protein_coding; gene_status KNOWN; gene_name Ptgds; level 2; havana_gene OTTMUSG00000012118.1;	1	12332	TRUE	FALSE	FALSE	FALSE	FALSE	FALSE	FALSE	FALSE	FALSE	TRUE	FALSE	FALSE	TRUE
chr2	25490845	25493911	-	gene_id ENSMUSG00000026943.12; gene_type protein_coding; gene_status KNOWN; gene_name Lcn12; level 2; havana_gene OTTMUSG00000012121.1;	1	12333	TRUE	FALSE	FALSE	FALSE	FALSE	FALSE	FALSE	FALSE	FALSE	FALSE	FALSE	FALSE	TRUE
chr2	25498651	25501719	-	gene_id ENSMUSG00000015083.11; gene_type protein_coding; gene_status KNOWN; gene_name C8g; level 2; havana_gene OTTMUSG00000012120.1;	1	12334	FALSE	FALSE	FALSE	FALSE	FALSE	FALSE	FALSE	FALSE	FALSE	FALSE	FALSE	FALSE	FALSE
chr2	25500750	25505471	+	gene_id ENSMUSG00000015095.12; gene_type protein_coding; gene_status KNOWN; gene_name Fbxw5; level 2; havana_gene OTTMUSG00000012119.2;	1	12334	FALSE	FALSE	FALSE	FALSE	FALSE	FALSE	FALSE	FALSE	FALSE	FALSE	FALSE	FALSE	FALSE
chr2	25517982	25546940	-	gene_id ENSMUSG00000026942.13; gene_type protein_coding; gene_status KNOWN; gene_name Traf2; level 2; havana_gene OTTMUSG00000012123.2;	1	12335	FALSE	FALSE	FALSE	FALSE	FALSE	TRUE	FALSE	FALSE	FALSE	FALSE	FALSE	FALSE	TRUE
chr2	25557847	25562082	+	gene_id ENSMUSG00000015092.9; gene_type protein_coding; gene_status KNOWN; gene_name Edf1; level 2; havana_gene OTTMUSG00000012162.1;	1	12336	FALSE	FALSE	FALSE	TRUE	FALSE	TRUE	FALSE	TRUE	FALSE	FALSE	FALSE	FALSE	FALSE
chr2	25563115	25574845	-	gene_id ENSMUSG00000026941.16; gene_type protein_coding; gene_status KNOWN; gene_name Mamdc4; level 2; havana_gene OTTMUSG00000012159.3;	1	12337	FALSE	FALSE	FALSE	FALSE	FALSE	FALSE	FALSE	FALSE	FALSE	FALSE	FALSE	FALSE	FALSE
chr2	25573430	25575224	-	gene_id ENSMUSG00000036504.6; gene_type protein_coding; gene_status KNOWN; gene_name Phpt1; level 2; havana_gene OTTMUSG00000012163.1;	1	12338	FALSE	FALSE	FALSE	FALSE	FALSE	FALSE	FALSE	FALSE	FALSE	FALSE	FALSE	TRUE	FALSE
chr2	25575416	25581757	-	gene_id ENSMUSG00000029419.8; gene_type protein_coding; gene_status KNOWN; gene_name Gm996; level 2; havana_gene OTTMUSG00000012158.3;	1	12339	TRUE	FALSE	FALSE	FALSE	FALSE	FALSE	FALSE	FALSE	TRUE	TRUE	TRUE	TRUE	TRUE
chr2	25583018	25608521	-	gene_id ENSMUSG00000015087.14; gene_type protein_coding; gene_status KNOWN; gene_name Rabl6; level 2; havana_gene OTTMUSG00000012248.1;	1	12340	FALSE	FALSE	FALSE	FALSE	FALSE	FALSE	FALSE	FALSE	FALSE	FALSE	FALSE	TRUE	TRUE
chr2	25608635	25617678	-	gene_id ENSMUSG00000026940.3; gene_type protein_coding; gene_status KNOWN; gene_name Ccdc183; level 2; havana_gene OTTMUSG00000012249.3;	1	12341	TRUE	FALSE	FALSE	FALSE	FALSE	FALSE	FALSE	FALSE	FALSE	FALSE	FALSE	FALSE	TRUE
chr2	25620067	25622005	-	gene_id ENSMUSG00000026939.12; gene_type protein_coding; gene_status KNOWN; gene_name Tmem141; level 2; havana_gene OTTMUSG00000012514.2;	1	12342	FALSE	FALSE	FALSE	FALSE	FALSE	FALSE	FALSE	FALSE	FALSE	FALSE	FALSE	FALSE	FALSE
chr2	25624666	25628030	-	gene_id ENSMUSG00000026938.10; gene_type protein_coding; gene_status KNOWN; gene_name Fcna; level 2; havana_gene OTTMUSG00000012513.1;	1	12343	TRUE	FALSE	FALSE	FALSE	FALSE	FALSE	FALSE	FALSE	FALSE	TRUE	FALSE	FALSE	FALSE
chr2	25653120	25656217	+	gene_id ENSMUSG00000036449.6; gene_type protein_coding; gene_status KNOWN; gene_name Lcn8; level 2; havana_gene OTTMUSG00000012516.1;	1	12344	TRUE	FALSE	FALSE	FALSE	FALSE	FALSE	FALSE	FALSE	FALSE	FALSE	TRUE	FALSE	TRUE
chr2	25657952	25661977	+	gene_id ENSMUSG00000026937.12; gene_type protein_coding; gene_status KNOWN; gene_name Lcn5; level 2; havana_gene OTTMUSG00000012512.1;	1	12345	FALSE	FALSE	FALSE	FALSE	FALSE	FALSE	FALSE	FALSE	FALSE	FALSE	TRUE	FALSE	FALSE
chr2	25676786	25681608	+	gene_id ENSMUSG00000045684.10; gene_type protein_coding; gene_status KNOWN; gene_name Lcn6; level 2; havana_gene OTTMUSG00000012517.1;	2	1234612347	TRUE	FALSE	FALSE	FALSE	FALSE	FALSE	FALSE	FALSE	FALSE	FALSE	FALSE	FALSE	TRUE
chr2	25682726	25686081	+	gene_id ENSMUSG00000047356.2; gene_type protein_coding; gene_status KNOWN; gene_name Lcn10; level 2; havana_gene OTTMUSG00000012510.1;	1	12348	TRUE	FALSE	FALSE	FALSE	FALSE	FALSE	FALSE	FALSE	FALSE	FALSE	TRUE	FALSE	TRUE
chr2	25700043	25703326	+	gene_id ENSMUSG00000062061.3; gene_type protein_coding; gene_status KNOWN; gene_name Obp2a; level 2; havana_gene OTTMUSG00000012515.1;	1	12349	TRUE	FALSE	FALSE	FALSE	FALSE	FALSE	FALSE	FALSE	FALSE	FALSE	FALSE	FALSE	TRUE
chr2	25706739	25707721	+	gene_id ENSMUSG00000049086.8; gene_type protein_coding; gene_status KNOWN; gene_name Bmyc; level 2; havana_gene OTTMUSG00000012633.1;	1	12350	TRUE	TRUE	FALSE	TRUE	FALSE	TRUE	FALSE	FALSE	FALSE	TRUE	TRUE	TRUE	TRUE
chr2	25737009	25740097	+	gene_id ENSMUSG00000079539.2; gene_type protein_coding; gene_status KNOWN; gene_name Obp2b; level 2; havana_gene OTTMUSG00000012631.1;	1	12351	FALSE	FALSE	FALSE	FALSE	FALSE	FALSE	FALSE	FALSE	FALSE	FALSE	FALSE	FALSE	TRUE
chr2	25765569	25768099	+	gene_id ENSMUSG00000026936.3; gene_type protein_coding; gene_status KNOWN; gene_name Lcn3; level 2; havana_gene OTTMUSG00000012627.1;	1	12352	FALSE	FALSE	FALSE	FALSE	FALSE	FALSE	FALSE	FALSE	FALSE	FALSE	FALSE	FALSE	FALSE
chr2	25777017	25780279	+	gene_id ENSMUSG00000069080.5; gene_type protein_coding; gene_status KNOWN; gene_name Lcn11; level 2; havana_gene OTTMUSG00000012625.2;	1	12353	FALSE	FALSE	FALSE	FALSE	FALSE	FALSE	FALSE	FALSE	FALSE	FALSE	FALSE	FALSE	FALSE
chr2	25793859	25815848	-	gene_id ENSMUSG00000036401.5; gene_type protein_coding; gene_status KNOWN; gene_name Glt6d1; level 2; havana_gene OTTMUSG00000012628.1;	1	12354	FALSE	FALSE	FALSE	FALSE	FALSE	FALSE	FALSE	FALSE	FALSE	FALSE	FALSE	FALSE	TRUE
chr2	25823153	25825537	+	gene_id ENSMUSG00000023210.2; gene_type protein_coding; gene_status KNOWN; gene_name Lcn9; level 2; havana_gene OTTMUSG00000012630.1;	1	12355	FALSE	FALSE	FALSE	FALSE	FALSE	FALSE	FALSE	FALSE	FALSE	FALSE	FALSE	FALSE	TRUE
chr2	25842995	25847248	-	gene_id ENSMUSG00000059625.6; gene_type protein_coding; gene_status KNOWN; gene_name Sohlh1; level 2; havana_gene OTTMUSG00000012626.1;	1	12356	FALSE	TRUE	FALSE	TRUE	FALSE	TRUE	FALSE	TRUE	FALSE	FALSE	FALSE	FALSE	TRUE
chr2	25863734	25918273	+	gene_id ENSMUSG00000058740.14; gene_type protein_coding; gene_status KNOWN; gene_name Kcnt1; level 2; havana_gene OTTMUSG00000012660.5;	3	123571235812359	TRUE	FALSE	FALSE	FALSE	FALSE	FALSE	TRUE	FALSE	TRUE	TRUE	FALSE	TRUE	TRUE
chr2	25926838	25983282	-	gene_id ENSMUSG00000026933.17; gene_type protein_coding; gene_status KNOWN; gene_name Camsap1; level 1; havana_gene OTTMUSG00000012659.3;	2	1236012361	FALSE	FALSE	FALSE	FALSE	FALSE	FALSE	FALSE	TRUE	FALSE	FALSE	FALSE	FALSE	FALSE
chr2	25998543	26021747	-	gene_id ENSMUSG00000036352.16; gene_type protein_coding; gene_status KNOWN; gene_name Ubac1; level 2; havana_gene OTTMUSG00000012658.4;	2	1236212363	FALSE	FALSE	FALSE	FALSE	FALSE	FALSE	FALSE	FALSE	FALSE	FALSE	FALSE	FALSE	TRUE
chr2	26055535	26123220	-	gene_id ENSMUSG00000026932.14; gene_type protein_coding; gene_status KNOWN; gene_name Nacc2; level 2; havana_gene OTTMUSG00000012735.2;	2	1236412365	TRUE	FALSE	FALSE	FALSE	FALSE	TRUE	FALSE	FALSE	TRUE	TRUE	FALSE	TRUE	TRUE
chr2	26200212	26208289	-	gene_id ENSMUSG00000026934.15; gene_type protein_coding; gene_status KNOWN; gene_name Lhx3; level 2; havana_gene OTTMUSG00000012728.4;	1	12366	TRUE	TRUE	FALSE	TRUE	FALSE	TRUE	TRUE	TRUE	TRUE	TRUE	TRUE	TRUE	TRUE
chr2	26208637	26237525	-	gene_id ENSMUSG00000036327.18; gene_type protein_coding; gene_status KNOWN; gene_name Qsox2; level 2; havana_gene OTTMUSG00000012731.2;	2	1236712368	FALSE	FALSE	FALSE	FALSE	FALSE	FALSE	FALSE	FALSE	FALSE	FALSE	FALSE	FALSE	TRUE
chr2	26251757	26257554	-	gene_id ENSMUSG00000079537.3; gene_type protein_coding; gene_status KNOWN; gene_name C030048H21Rik; level 2; havana_gene OTTMUSG00000012727.3;	1	12369	TRUE	FALSE	FALSE	FALSE	FALSE	FALSE	FALSE	FALSE	FALSE	FALSE	FALSE	FALSE	FALSE
chr2	26271646	26294557	-	gene_id ENSMUSG00000048038.6; gene_type protein_coding; gene_status KNOWN; gene_name Ccdc187; level 2; havana_gene OTTMUSG00000012732.2;	2	1237012371	TRUE	FALSE	FALSE	FALSE	FALSE	FALSE	FALSE	FALSE	TRUE	FALSE	FALSE	FALSE	FALSE
chr2	26315515	26348237	+	gene_id ENSMUSG00000026930.15; gene_type protein_coding; gene_status KNOWN; gene_name Gpsm1; level 2; havana_gene OTTMUSG00000012734.2;	4	1.23721e+19	TRUE	FALSE	FALSE	FALSE	FALSE	FALSE	FALSE	TRUE	TRUE	FALSE	TRUE	FALSE	TRUE
chr2	26348121	26352110	-	gene_id ENSMUSG00000075467.4; gene_type protein_coding; gene_status KNOWN; gene_name Dnlz; level 2; havana_gene OTTMUSG00000012773.1;	1	12376	FALSE	FALSE	FALSE	FALSE	FALSE	FALSE	FALSE	FALSE	FALSE	FALSE	FALSE	FALSE	TRUE
chr2	26352176	26360918	-	gene_id ENSMUSG00000026928.14; gene_type protein_coding; gene_status KNOWN; gene_name Card9; level 2; havana_gene OTTMUSG00000012770.1;	1	12377	FALSE	FALSE	FALSE	FALSE	FALSE	FALSE	TRUE	FALSE	FALSE	FALSE	FALSE	FALSE	TRUE
chr2	26362765	26380653	-	gene_id ENSMUSG00000036281.13; gene_type protein_coding; gene_status KNOWN; gene_name Snapc4; level 2; havana_gene OTTMUSG00000012774.2;	2	1237812379	FALSE	TRUE	FALSE	TRUE	FALSE	TRUE	FALSE	TRUE	FALSE	FALSE	FALSE	FALSE	FALSE
chr2	26382802	26389316	-	gene_id ENSMUSG00000026927.17; gene_type protein_coding; gene_status KNOWN; gene_name Sdccag3; level 2; havana_gene OTTMUSG00000012776.2;	1	12380	FALSE	FALSE	FALSE	FALSE	FALSE	FALSE	FALSE	FALSE	FALSE	FALSE	FALSE	FALSE	TRUE
chr2	26389339	26397122	+	gene_id ENSMUSG00000026926.14; gene_type protein_coding; gene_status KNOWN; gene_name Pmpca; level 2; havana_gene OTTMUSG00000012769.1;	1	12380	FALSE	FALSE	FALSE	FALSE	FALSE	FALSE	TRUE	FALSE	FALSE	FALSE	FALSE	FALSE	TRUE
chr2	26396249	26409203	-	gene_id ENSMUSG00000026925.16; gene_type protein_coding; gene_status KNOWN; gene_name Inpp5e; level 2; havana_gene OTTMUSG00000012777.10;	3	123811238212383	FALSE	FALSE	FALSE	FALSE	FALSE	FALSE	TRUE	FALSE	FALSE	FALSE	FALSE	FALSE	FALSE
chr2	26409431	26445216	-	gene_id ENSMUSG00000026924.17; gene_type protein_coding; gene_status KNOWN; gene_name Sec16a; level 2; havana_gene OTTMUSG00000012771.3;	3	123841238512386	FALSE	FALSE	FALSE	FALSE	FALSE	FALSE	FALSE	FALSE	FALSE	FALSE	FALSE	FALSE	FALSE
chr2	26457903	26516663	-	gene_id ENSMUSG00000026923.15; gene_type protein_coding; gene_status KNOWN; gene_name Notch1; level 2; tag ncRNA_host; havana_gene OTTMUSG00000012795.3;	2	1238712388	TRUE	FALSE	FALSE	FALSE	FALSE	TRUE	TRUE	TRUE	FALSE	FALSE	FALSE	TRUE	TRUE
chr2	26580014	26593120	+	gene_id ENSMUSG00000026921.18; gene_type protein_coding; gene_status KNOWN; gene_name Egfl7; level 2; tag ncRNA_host; havana_gene OTTMUSG00000011579.6;	4	1.23891e+19	TRUE	FALSE	FALSE	FALSE	FALSE	FALSE	FALSE	TRUE	FALSE	FALSE	FALSE	FALSE	TRUE
chr2	26593057	26604417	-	gene_id ENSMUSG00000026922.13; gene_type protein_coding; gene_status KNOWN; gene_name Agpat2; level 2; havana_gene OTTMUSG00000011578.2;	1	12393	TRUE	FALSE	FALSE	FALSE	FALSE	FALSE	TRUE	FALSE	FALSE	FALSE	FALSE	TRUE	TRUE
chr2	26628457	26636497	+	gene_id ENSMUSG00000036186.5; gene_type protein_coding; gene_status KNOWN; gene_name Fam69b; level 2; havana_gene OTTMUSG00000011585.1;	1	12394	TRUE	FALSE	FALSE	FALSE	FALSE	FALSE	FALSE	FALSE	FALSE	FALSE	FALSE	TRUE	TRUE
chr2	26667674	26671282	-	gene_id ENSMUSG00000026919.1; gene_type protein_coding; gene_status KNOWN; gene_name Lcn4; level 2; havana_gene OTTMUSG00000011582.1;	1	12395	FALSE	FALSE	FALSE	FALSE	FALSE	FALSE	FALSE	FALSE	FALSE	FALSE	TRUE	FALSE	TRUE
chr2	26842503	26864979	-	gene_id ENSMUSG00000015787.15; gene_type protein_coding; gene_status KNOWN; gene_name Abo; level 2; havana_gene OTTMUSG00000011583.1;	2	1239612397	TRUE	FALSE	FALSE	FALSE	FALSE	FALSE	TRUE	FALSE	FALSE	FALSE	FALSE	FALSE	TRUE
chr2	26888628	26902879	-	gene_id ENSMUSG00000036160.13; gene_type protein_coding; gene_status KNOWN; gene_name Surf6; level 2; havana_gene OTTMUSG00000011581.2;	1	12398	FALSE	FALSE	FALSE	FALSE	FALSE	FALSE	FALSE	FALSE	FALSE	FALSE	FALSE	FALSE	FALSE
chr2	26905262	26910677	-	gene_id ENSMUSG00000015776.12; gene_type protein_coding; gene_status KNOWN; gene_name Med22; level 2; havana_gene OTTMUSG00000011738.2;	1	12399	FALSE	FALSE	FALSE	FALSE	FALSE	TRUE	FALSE	FALSE	FALSE	FALSE	FALSE	FALSE	FALSE
chr2	26910764	26913318	+	gene_id ENSMUSG00000062647.16; gene_type protein_coding; gene_status KNOWN; gene_name Rpl7a; level 2; tag ncRNA_host; havana_gene OTTMUSG00000011740.1;	1	12399	FALSE	FALSE	FALSE	FALSE	FALSE	FALSE	FALSE	FALSE	FALSE	FALSE	FALSE	FALSE	FALSE
chr2	26913381	26916530	-	gene_id ENSMUSG00000015790.16; gene_type protein_coding; gene_status KNOWN; gene_name Surf1; level 2; havana_gene OTTMUSG00000011739.8;	1	12400	FALSE	FALSE	FALSE	FALSE	FALSE	FALSE	TRUE	FALSE	FALSE	FALSE	FALSE	FALSE	FALSE
chr2	26916367	26920183	+	gene_id ENSMUSG00000014873.15; gene_type protein_coding; gene_status KNOWN; gene_name Surf2; level 2; havana_gene OTTMUSG00000011737.1;	1	12400	FALSE	FALSE	FALSE	FALSE	FALSE	FALSE	FALSE	FALSE	FALSE	FALSE	FALSE	FALSE	FALSE
chr2	26920040	26933928	-	gene_id ENSMUSG00000014867.9; gene_type protein_coding; gene_status KNOWN; gene_name Surf4; level 2; havana_gene OTTMUSG00000011741.3;	1	12401	FALSE	FALSE	FALSE	FALSE	FALSE	FALSE	FALSE	FALSE	FALSE	FALSE	FALSE	FALSE	FALSE
chr2	26934047	26953496	+	gene_id ENSMUSG00000049897.14; gene_type protein_coding; gene_status KNOWN; gene_name Stkld1; level 2; havana_gene OTTMUSG00000011848.3;	1	12401	FALSE	FALSE	FALSE	FALSE	FALSE	FALSE	FALSE	FALSE	FALSE	FALSE	FALSE	FALSE	FALSE
chr2	26953563	26964386	-	gene_id ENSMUSG00000052406.14; gene_type protein_coding; gene_status KNOWN; gene_name Rexo4; level 2; havana_gene OTTMUSG00000011840.2;	1	12402	FALSE	FALSE	FALSE	FALSE	FALSE	FALSE	FALSE	FALSE	FALSE	FALSE	FALSE	FALSE	TRUE
chr2	26973416	27009628	+	gene_id ENSMUSG00000014852.16; gene_type protein_coding; gene_status KNOWN; gene_name Adamts13; level 2; havana_gene OTTMUSG00000011842.1;	1	12403	TRUE	FALSE	FALSE	FALSE	FALSE	FALSE	TRUE	FALSE	TRUE	FALSE	FALSE	FALSE	TRUE
chr2	27009926	27021089	+	gene_id ENSMUSG00000015488.14; gene_type protein_coding; gene_status KNOWN; gene_name Cacfd1; level 1; havana_gene OTTMUSG00000011844.2;	1	12404	FALSE	FALSE	FALSE	FALSE	FALSE	FALSE	FALSE	FALSE	FALSE	FALSE	FALSE	FALSE	TRUE
chr2	27021363	27027998	-	gene_id ENSMUSG00000036067.12; gene_type protein_coding; gene_status KNOWN; gene_name Slc2a6; level 2; havana_gene OTTMUSG00000011843.2;	1	12405	TRUE	FALSE	FALSE	FALSE	FALSE	FALSE	FALSE	FALSE	FALSE	TRUE	FALSE	TRUE	TRUE
chr2	27061636	27072179	-	gene_id ENSMUSG00000009214.9; gene_type protein_coding; gene_status KNOWN; gene_name Tmem8c; level 2; havana_gene OTTMUSG00000011849.1;	2	1240612407	TRUE	FALSE	FALSE	FALSE	FALSE	FALSE	FALSE	TRUE	FALSE	FALSE	FALSE	FALSE	TRUE
chr2	27079379	27108981	+	gene_id ENSMUSG00000036040.14; gene_type protein_coding; gene_status KNOWN; gene_name Adamtsl2; level 2; havana_gene OTTMUSG00000011845.2;	1	12408	TRUE	FALSE	FALSE	FALSE	FALSE	FALSE	TRUE	TRUE	TRUE	FALSE	TRUE	FALSE	TRUE
chr2	27110380	27142491	-	gene_id ENSMUSG00000009216.7; gene_type protein_coding; gene_status KNOWN; gene_name Fam163b; level 2; havana_gene OTTMUSG00000011847.2;	1	12409	TRUE	FALSE	FALSE	FALSE	FALSE	FALSE	FALSE	FALSE	TRUE	TRUE	FALSE	TRUE	TRUE
chr2	27165233	27183200	+	gene_id ENSMUSG00000000889.8; gene_type protein_coding; gene_status KNOWN; gene_name Dbh; level 2; havana_gene OTTMUSG00000011838.1;	1	12410	TRUE	FALSE	FALSE	FALSE	FALSE	FALSE	TRUE	FALSE	FALSE	TRUE	TRUE	FALSE	TRUE
chr2	27188393	27248337	-	gene_id ENSMUSG00000009614.16; gene_type protein_coding; gene_status KNOWN; gene_name Sardh; level 2; havana_gene OTTMUSG00000012037.4;	1	12411	FALSE	FALSE	FALSE	FALSE	FALSE	FALSE	TRUE	FALSE	FALSE	FALSE	FALSE	FALSE	TRUE
chr2	27262104	27427033	-	gene_id ENSMUSG00000009621.18; gene_type protein_coding; gene_status KNOWN; gene_name Vav2; level 2; havana_gene OTTMUSG00000012034.3;	1	12412	FALSE	FALSE	FALSE	FALSE	FALSE	FALSE	FALSE	TRUE	FALSE	FALSE	TRUE	TRUE	TRUE
chr2	27445579	27507662	-	gene_id ENSMUSG00000026918.16; gene_type protein_coding; gene_status KNOWN; gene_name Brd3; level 2; tag ncRNA_host; havana_gene OTTMUSG00000012035.4;	3	124131241412415	FALSE	FALSE	FALSE	FALSE	FALSE	FALSE	FALSE	FALSE	FALSE	FALSE	FALSE	FALSE	TRUE
chr2	27515157	27536535	+	gene_id ENSMUSG00000026917.15; gene_type protein_coding; gene_status KNOWN; gene_name Wdr5; level 2; havana_gene OTTMUSG00000012048.2;	2	1241612417	FALSE	FALSE	FALSE	FALSE	FALSE	FALSE	FALSE	TRUE	FALSE	FALSE	FALSE	FALSE	FALSE
chr2	27676440	27762957	+	gene_id ENSMUSG00000015846.14; gene_type protein_coding; gene_status KNOWN; gene_name Rxra; level 2; havana_gene OTTMUSG00000012047.2;	2	1241812419	TRUE	TRUE	FALSE	TRUE	TRUE	TRUE	FALSE	TRUE	TRUE	TRUE	TRUE	TRUE	TRUE
chr2	27886425	28039514	+	gene_id ENSMUSG00000026837.15; gene_type protein_coding; gene_status KNOWN; gene_name Col5a1; level 2; havana_gene OTTMUSG00000011567.7;	2	1242012421	TRUE	FALSE	FALSE	FALSE	FALSE	FALSE	TRUE	TRUE	TRUE	TRUE	FALSE	TRUE	TRUE
chr2	28076378	28084885	-	gene_id ENSMUSG00000026835.15; gene_type protein_coding; gene_status KNOWN; gene_name Fcnb; level 2; havana_gene OTTMUSG00000011624.4;	1	12422	FALSE	FALSE	FALSE	FALSE	FALSE	FALSE	FALSE	FALSE	FALSE	FALSE	FALSE	FALSE	TRUE
chr2	28192992	28230736	+	gene_id ENSMUSG00000026833.18; gene_type protein_coding; gene_status KNOWN; gene_name Olfm1; level 2; havana_gene OTTMUSG00000011625.1;	2	1242312424	TRUE	FALSE	FALSE	FALSE	FALSE	FALSE	FALSE	TRUE	TRUE	TRUE	TRUE	TRUE	TRUE
chr2	28446800	28455508	+	gene_id ENSMUSG00000035829.13; gene_type protein_coding; gene_status KNOWN; gene_name Ppp1r26; level 2; havana_gene OTTMUSG00000011648.1;	1	12425	TRUE	FALSE	FALSE	FALSE	FALSE	FALSE	FALSE	FALSE	FALSE	FALSE	FALSE	TRUE	TRUE
chr2	28462001	28466332	-	gene_id ENSMUSG00000026831.16; gene_type protein_coding; gene_status KNOWN; gene_name 1700007K13Rik; level 2; havana_gene OTTMUSG00000011647.3;	1	12426	FALSE	FALSE	FALSE	FALSE	FALSE	FALSE	FALSE	FALSE	FALSE	FALSE	FALSE	FALSE	TRUE
chr2	28468066	28471178	+	gene_id ENSMUSG00000035772.11; gene_type protein_coding; gene_status KNOWN; gene_name Mrps2; level 2; havana_gene OTTMUSG00000011644.1;	1	12426	FALSE	FALSE	FALSE	FALSE	FALSE	FALSE	FALSE	FALSE	FALSE	FALSE	FALSE	FALSE	TRUE
chr2	28496891	28505415	+	gene_id ENSMUSG00000026829.9; gene_type protein_coding; gene_status KNOWN; gene_name Gbgt1; level 2; havana_gene OTTMUSG00000011649.1;	1	12427	FALSE	FALSE	FALSE	FALSE	FALSE	FALSE	FALSE	FALSE	FALSE	FALSE	FALSE	FALSE	TRUE
chr2	28506095	28506475	+	gene_id ENSMUSG00000063611.4; gene_type protein_coding; gene_status KNOWN; gene_name Gm10134; level 3;	1	12428	TRUE	FALSE	FALSE	FALSE	FALSE	FALSE	FALSE	FALSE	FALSE	FALSE	FALSE	FALSE	FALSE
chr2	28513125	28553081	+	gene_id ENSMUSG00000026821.15; gene_type protein_coding; gene_status KNOWN; gene_name Ralgds; level 2; havana_gene OTTMUSG00000011643.11;	3	124291243012431	TRUE	FALSE	FALSE	FALSE	FALSE	FALSE	FALSE	FALSE	FALSE	FALSE	FALSE	FALSE	TRUE
chr2	28555795	28563403	-	gene_id ENSMUSG00000026818.5; gene_type protein_coding; gene_status KNOWN; gene_name Cel; level 2; havana_gene OTTMUSG00000011646.3;	1	12432	FALSE	FALSE	FALSE	FALSE	FALSE	FALSE	TRUE	FALSE	FALSE	FALSE	FALSE	FALSE	TRUE
chr2	28566311	28583751	-	gene_id ENSMUSG00000026816.14; gene_type protein_coding; gene_status KNOWN; gene_name Gtf3c5; level 2; havana_gene OTTMUSG00000011674.3;	1	12433	FALSE	FALSE	FALSE	FALSE	FALSE	TRUE	FALSE	TRUE	FALSE	FALSE	FALSE	FALSE	TRUE
chr2	28609450	28621982	-	gene_id ENSMUSG00000026815.14; gene_type protein_coding; gene_status KNOWN; gene_name Gfi1b; level 2; havana_gene OTTMUSG00000011746.1;	1	12434	TRUE	TRUE	FALSE	TRUE	TRUE	TRUE	TRUE	TRUE	TRUE	FALSE	FALSE	TRUE	TRUE
chr2	28641228	28691167	+	gene_id ENSMUSG00000026812.16; gene_type protein_coding; gene_status KNOWN; gene_name Tsc1; level 2; havana_gene OTTMUSG00000011747.4;	2	1243512436	FALSE	FALSE	FALSE	FALSE	FALSE	FALSE	TRUE	TRUE	FALSE	FALSE	FALSE	FALSE	TRUE
chr2	28692080	28699727	-	gene_id ENSMUSG00000026809.15; gene_type protein_coding; gene_status KNOWN; gene_name 1700026L06Rik; level 2; havana_gene OTTMUSG00000011765.1;	1	12437	FALSE	FALSE	FALSE	FALSE	FALSE	FALSE	FALSE	FALSE	FALSE	FALSE	FALSE	FALSE	TRUE
chr2	28700164	28813165	+	gene_id ENSMUSG00000026807.8; gene_type protein_coding; gene_status KNOWN; gene_name Ak8; level 2; tag ncRNA_host; havana_gene OTTMUSG00000011768.1;	1	12437	FALSE	FALSE	FALSE	FALSE	FALSE	FALSE	FALSE	TRUE	FALSE	FALSE	FALSE	FALSE	TRUE
chr2	28822299	28840360	-	gene_id ENSMUSG00000035666.14; gene_type protein_coding; gene_status KNOWN; gene_name Gtf3c4; level 2; havana_gene OTTMUSG00000011769.1;	1	12438	FALSE	FALSE	FALSE	FALSE	FALSE	TRUE	FALSE	FALSE	FALSE	FALSE	FALSE	FALSE	FALSE
chr2	28840406	28905571	+	gene_id ENSMUSG00000026806.15; gene_type protein_coding; gene_status KNOWN; gene_name Ddx31; level 2; havana_gene OTTMUSG00000011764.2;	1	12438	FALSE	FALSE	FALSE	FALSE	FALSE	FALSE	FALSE	FALSE	FALSE	FALSE	FALSE	FALSE	FALSE
chr2	28907679	28916668	-	gene_id ENSMUSG00000026805.14; gene_type protein_coding; gene_status KNOWN; gene_name Barhl1; level 2; havana_gene OTTMUSG00000011821.3;	1	12439	TRUE	TRUE	FALSE	TRUE	FALSE	TRUE	FALSE	TRUE	TRUE	TRUE	TRUE	TRUE	TRUE
chr2	28926949	29055066	-	gene_id ENSMUSG00000079502.8; gene_type protein_coding; gene_status KNOWN; gene_name Cfap77; level 1; havana_gene OTTMUSG00000011819.4;	1	12440	TRUE	FALSE	FALSE	FALSE	FALSE	FALSE	FALSE	FALSE	FALSE	FALSE	FALSE	FALSE	TRUE
chr2	29060262	29087656	+	gene_id ENSMUSG00000026803.17; gene_type protein_coding; gene_status KNOWN; gene_name Ttf1; level 2; havana_gene OTTMUSG00000011823.2;	1	12441	FALSE	FALSE	FALSE	FALSE	FALSE	TRUE	FALSE	TRUE	FALSE	FALSE	FALSE	TRUE	TRUE
chr2	29124181	29182471	+	gene_id ENSMUSG00000043535.13; gene_type protein_coding; gene_status KNOWN; gene_name Setx; level 2; havana_gene OTTMUSG00000011825.4;	2	1244212443	FALSE	FALSE	FALSE	FALSE	FALSE	FALSE	TRUE	TRUE	FALSE	FALSE	FALSE	FALSE	FALSE
chr2	29194541	29253005	-	gene_id ENSMUSG00000035513.19; gene_type protein_coding; gene_status KNOWN; gene_name Ntng2; level 2; havana_gene OTTMUSG00000011855.4;	2	1244412445	TRUE	FALSE	FALSE	FALSE	FALSE	FALSE	FALSE	TRUE	TRUE	TRUE	FALSE	FALSE	TRUE
chr2	29346819	29524793	+	gene_id ENSMUSG00000026799.15; gene_type protein_coding; gene_status KNOWN; gene_name Med27; level 2; tag ncRNA_host; havana_gene OTTMUSG00000011597.7;	2	1244612447	FALSE	FALSE	FALSE	FALSE	FALSE	TRUE	FALSE	TRUE	FALSE	FALSE	FALSE	FALSE	FALSE
chr2	29619720	29740978	+	gene_id ENSMUSG00000039844.19; gene_type protein_coding; gene_status KNOWN; gene_name Rapgef1; level 2; havana_gene OTTMUSG00000012043.6;	2	1244812449	FALSE	FALSE	FALSE	FALSE	FALSE	FALSE	FALSE	TRUE	FALSE	FALSE	FALSE	FALSE	FALSE
chr2	29744919	29751685	-	gene_id ENSMUSG00000079497.4; gene_type protein_coding; gene_status KNOWN; gene_name Gm13420; level 2; havana_gene OTTMUSG00000012042.4;	1	12450	TRUE	FALSE	FALSE	FALSE	FALSE	FALSE	FALSE	FALSE	FALSE	FALSE	FALSE	FALSE	FALSE
chr2	29759312	29764089	+	gene_id ENSMUSG00000075425.10; gene_type protein_coding; gene_status KNOWN; gene_name Gm13547; level 2; havana_gene OTTMUSG00000012686.3;	1	12451	TRUE	FALSE	FALSE	FALSE	FALSE	FALSE	FALSE	FALSE	FALSE	FALSE	FALSE	FALSE	FALSE
chr2	29761224	29788502	-	gene_id ENSMUSG00000039826.13; gene_type protein_coding; gene_status KNOWN; gene_name Trub2; level 2; havana_gene OTTMUSG00000012690.2;	1	12452	FALSE	FALSE	FALSE	FALSE	FALSE	FALSE	FALSE	FALSE	FALSE	FALSE	FALSE	FALSE	FALSE
chr2	29787493	29797935	+	gene_id ENSMUSG00000026798.10; gene_type protein_coding; gene_status KNOWN; gene_name Coq4; level 2; havana_gene OTTMUSG00000012685.5;	1	12452	FALSE	FALSE	FALSE	FALSE	FALSE	FALSE	TRUE	FALSE	FALSE	FALSE	FALSE	FALSE	FALSE
chr2	29802634	29817522	+	gene_id ENSMUSG00000059316.2; gene_type protein_coding; gene_status KNOWN; gene_name Slc27a4; level 2; havana_gene OTTMUSG00000012688.1;	1	12453	TRUE	FALSE	FALSE	FALSE	FALSE	FALSE	TRUE	TRUE	FALSE	FALSE	TRUE	FALSE	FALSE
chr2	29820075	29845002	+	gene_id ENSMUSG00000069020.9; gene_type protein_coding; gene_status KNOWN; gene_name Urm1; level 2; havana_gene OTTMUSG00000012687.1;	1	12454	FALSE	FALSE	FALSE	FALSE	FALSE	FALSE	FALSE	FALSE	FALSE	FALSE	FALSE	FALSE	FALSE
chr2	29869164	29882840	+	gene_id ENSMUSG00000039787.13; gene_type protein_coding; gene_status KNOWN; gene_name Cercam; level 2; havana_gene OTTMUSG00000012691.4;	1	12455	FALSE	FALSE	FALSE	FALSE	FALSE	FALSE	FALSE	FALSE	FALSE	FALSE	FALSE	FALSE	TRUE
chr2	29889221	29931746	+	gene_id ENSMUSG00000026790.19; gene_type protein_coding; gene_status KNOWN; gene_name Odf2; level 1; havana_gene OTTMUSG00000019165.7;	1	12456	FALSE	FALSE	FALSE	FALSE	FALSE	FALSE	FALSE	TRUE	FALSE	FALSE	FALSE	FALSE	TRUE
chr2	29935426	29960371	+	gene_id ENSMUSG00000019715.14; gene_type protein_coding; gene_status KNOWN; gene_name Gle1; level 2; havana_gene OTTMUSG00000016705.2;	1	12457	FALSE	FALSE	FALSE	FALSE	FALSE	FALSE	TRUE	FALSE	FALSE	FALSE	FALSE	FALSE	FALSE
chr2	29965560	30031451	+	gene_id ENSMUSG00000057738.13; gene_type protein_coding; gene_status KNOWN; gene_name Sptan1; level 2; tag ncRNA_host; havana_gene OTTMUSG00000016728.9;	2	1245812459	TRUE	FALSE	FALSE	FALSE	FALSE	FALSE	TRUE	FALSE	FALSE	FALSE	FALSE	FALSE	TRUE
chr2	30031546	30048881	-	gene_id ENSMUSG00000039715.8; gene_type protein_coding; gene_status KNOWN; gene_name Wdr34; level 2; havana_gene OTTMUSG00000016727.2;	1	12460	FALSE	FALSE	FALSE	FALSE	FALSE	FALSE	TRUE	FALSE	FALSE	FALSE	FALSE	FALSE	FALSE
chr2	30057378	30072577	+	gene_id ENSMUSG00000054766.13; gene_type protein_coding; gene_status KNOWN; gene_name Set; level 2; havana_gene OTTMUSG00000016726.3;	3	124611246212463	FALSE	FALSE	FALSE	FALSE	FALSE	FALSE	FALSE	FALSE	FALSE	FALSE	FALSE	FALSE	TRUE
chr2	30077684	30091022	+	gene_id ENSMUSG00000026785.14; gene_type protein_coding; gene_status KNOWN; gene_name Pkn3; level 1; havana_gene OTTMUSG00000016746.3;	1	12464	FALSE	FALSE	FALSE	FALSE	FALSE	FALSE	FALSE	FALSE	FALSE	FALSE	FALSE	FALSE	TRUE
chr2	30090944	30093648	-	gene_id ENSMUSG00000015335.16; gene_type protein_coding; gene_status KNOWN; gene_name Zdhhc12; level 2; havana_gene OTTMUSG00000016743.1;	1	12465	FALSE	FALSE	FALSE	FALSE	FALSE	FALSE	FALSE	FALSE	FALSE	FALSE	FALSE	FALSE	FALSE
chr2	30097283	30124585	-	gene_id ENSMUSG00000039686.14; gene_type protein_coding; gene_status KNOWN; gene_name Zer1; level 2; havana_gene OTTMUSG00000016742.1;	1	12466	FALSE	FALSE	FALSE	FALSE	FALSE	FALSE	FALSE	FALSE	FALSE	FALSE	FALSE	FALSE	FALSE
chr2	30133746	30152013	+	gene_id ENSMUSG00000039678.12; gene_type protein_coding; gene_status KNOWN; gene_name Tbc1d13; level 2; havana_gene OTTMUSG00000016741.3;	1	12467	FALSE	FALSE	FALSE	FALSE	FALSE	FALSE	FALSE	FALSE	FALSE	FALSE	FALSE	FALSE	FALSE
chr2	30171493	30174069	+	gene_id ENSMUSG00000015337.5; gene_type protein_coding; gene_status KNOWN; gene_name Endog; level 2; havana_gene OTTMUSG00000016745.3;	1	12468	FALSE	FALSE	FALSE	FALSE	FALSE	FALSE	FALSE	TRUE	FALSE	FALSE	FALSE	FALSE	FALSE
chr2	30173453	30178459	-	gene_id ENSMUSG00000039660.16; gene_type protein_coding; gene_status KNOWN; gene_name D2Wsu81e; level 2; havana_gene OTTMUSG00000016747.3;	1	12469	FALSE	FALSE	FALSE	FALSE	FALSE	FALSE	FALSE	FALSE	FALSE	FALSE	FALSE	FALSE	FALSE
chr2	30185124	30205847	-	gene_id ENSMUSG00000039648.14; gene_type protein_coding; gene_status KNOWN; gene_name Ccbl1; level 2; havana_gene OTTMUSG00000016753.1;	3	124701247112472	FALSE	FALSE	FALSE	FALSE	FALSE	FALSE	FALSE	FALSE	FALSE	FALSE	FALSE	FALSE	TRUE
chr2	30237715	30263790	+	gene_id ENSMUSG00000007476.18; gene_type protein_coding; gene_status KNOWN; gene_name Lrrc8a; level 2; havana_gene OTTMUSG00000016752.3;	1	12473	FALSE	FALSE	FALSE	FALSE	FALSE	FALSE	TRUE	TRUE	FALSE	FALSE	FALSE	FALSE	FALSE
chr2	30266203	30282149	+	gene_id ENSMUSG00000079484.12; gene_type protein_coding; gene_status KNOWN; gene_name Phyhd1; level 2; havana_gene OTTMUSG00000016754.8;	1	12474	FALSE	FALSE	FALSE	FALSE	FALSE	FALSE	FALSE	FALSE	FALSE	FALSE	FALSE	FALSE	TRUE
chr2	30281043	30301078	+	gene_id ENSMUSG00000098794.1; gene_type protein_coding; gene_status KNOWN; gene_name Gm28038; level 2; havana_gene OTTMUSG00000044973.2;	1	12475	FALSE	FALSE	FALSE	FALSE	FALSE	FALSE	FALSE	FALSE	FALSE	FALSE	FALSE	FALSE	TRUE
chr2	30284231	30286334	-	gene_id ENSMUSG00000075419.4; gene_type protein_coding; gene_status KNOWN; gene_name Dolk; level 2; havana_gene OTTMUSG00000016769.1;	1	12476	FALSE	FALSE	FALSE	FALSE	FALSE	FALSE	TRUE	FALSE	FALSE	FALSE	FALSE	FALSE	FALSE
chr2	30286397	30344266	+	gene_id ENSMUSG00000052533.14; gene_type protein_coding; gene_status KNOWN; gene_name Nup188; level 2; havana_gene OTTMUSG00000016767.4;	1	12476	FALSE	FALSE	FALSE	FALSE	FALSE	FALSE	FALSE	FALSE	FALSE	FALSE	FALSE	FALSE	TRUE
chr2	30344809	30359337	-	gene_id ENSMUSG00000026860.16; gene_type protein_coding; gene_status KNOWN; gene_name Sh3glb2; level 2; havana_gene OTTMUSG00000016768.3;	1	12477	FALSE	FALSE	FALSE	FALSE	FALSE	FALSE	FALSE	FALSE	FALSE	FALSE	FALSE	FALSE	FALSE
chr2	30364233	30385521	+	gene_id ENSMUSG00000026858.18; gene_type protein_coding; gene_status KNOWN; gene_name Fam73b; level 2; tag ncRNA_host; havana_gene OTTMUSG00000016796.8;	3	124781247912480	FALSE	FALSE	FALSE	FALSE	FALSE	FALSE	FALSE	TRUE	FALSE	FALSE	FALSE	FALSE	FALSE
chr2	30392254	30400529	+	gene_id ENSMUSG00000026856.14; gene_type protein_coding; gene_status KNOWN; gene_name Dolpp1; level 2; havana_gene OTTMUSG00000016798.3;	1	12481	FALSE	FALSE	FALSE	FALSE	FALSE	FALSE	FALSE	FALSE	FALSE	FALSE	FALSE	FALSE	FALSE
chr2	30400471	30415813	-	gene_id ENSMUSG00000026853.15; gene_type protein_coding; gene_status KNOWN; gene_name Crat; level 1; havana_gene OTTMUSG00000016795.7;	2	1248212483	FALSE	FALSE	FALSE	FALSE	FALSE	FALSE	FALSE	FALSE	FALSE	FALSE	FALSE	FALSE	TRUE
chr2	30416039	30447806	+	gene_id ENSMUSG00000039515.11; gene_type protein_coding; gene_status KNOWN; gene_name Ppp2r4; level 2; havana_gene OTTMUSG00000016797.5;	2	1248312484	FALSE	FALSE	FALSE	FALSE	FALSE	FALSE	FALSE	FALSE	FALSE	FALSE	FALSE	FALSE	FALSE
chr2	30471537	30474219	-	gene_id ENSMUSG00000089762.3; gene_type protein_coding; gene_status KNOWN; gene_name Ier5l; level 2; havana_gene OTTMUSG00000016799.1;	1	12485	TRUE	FALSE	FALSE	FALSE	FALSE	FALSE	FALSE	FALSE	FALSE	FALSE	FALSE	TRUE	TRUE
chr2	30595040	30608943	+	gene_id ENSMUSG00000047363.4; gene_type protein_coding; gene_status KNOWN; gene_name Cstad; level 2; havana_gene OTTMUSG00000016803.1;	1	12486	FALSE	FALSE	FALSE	FALSE	FALSE	FALSE	FALSE	FALSE	FALSE	FALSE	TRUE	FALSE	FALSE
chr2	30794769	30803661	-	gene_id ENSMUSG00000044320.14; gene_type protein_coding; gene_status KNOWN; gene_name 1700001O22Rik; level 2; havana_gene OTTMUSG00000011876.1;	1	12487	TRUE	FALSE	FALSE	FALSE	FALSE	FALSE	FALSE	FALSE	TRUE	TRUE	TRUE	TRUE	TRUE
chr2	30807826	30823033	+	gene_id ENSMUSG00000026857.9; gene_type protein_coding; gene_status KNOWN; gene_name Ntmt1; level 2; havana_gene OTTMUSG00000011871.3;	2	1248812489	FALSE	FALSE	FALSE	FALSE	FALSE	FALSE	FALSE	FALSE	FALSE	FALSE	FALSE	FALSE	TRUE
chr2	30823097	30830333	-	gene_id ENSMUSG00000039483.10; gene_type protein_coding; gene_status KNOWN; gene_name Asb6; level 2; havana_gene OTTMUSG00000011879.2;	1	12490	FALSE	FALSE	FALSE	FALSE	FALSE	FALSE	FALSE	FALSE	FALSE	FALSE	FALSE	FALSE	FALSE
chr2	30834972	30881251	+	gene_id ENSMUSG00000039476.13; gene_type protein_coding; gene_status KNOWN; gene_name Prrx2; level 2; havana_gene OTTMUSG00000011872.4;	2	1249112492	TRUE	FALSE	FALSE	TRUE	FALSE	TRUE	FALSE	TRUE	TRUE	TRUE	TRUE	TRUE	TRUE
chr2	30889471	30929863	-	gene_id ENSMUSG00000050737.13; gene_type protein_coding; gene_status KNOWN; gene_name Ptges; level 2; havana_gene OTTMUSG00000011878.2;	1	12493	TRUE	FALSE	FALSE	FALSE	FALSE	FALSE	FALSE	FALSE	FALSE	FALSE	FALSE	TRUE	TRUE
chr2	30952959	30959015	+	gene_id ENSMUSG00000026848.14; gene_type protein_coding; gene_status KNOWN; gene_name Tor1b; level 2; havana_gene OTTMUSG00000011877.4;	1	12494	FALSE	FALSE	FALSE	FALSE	FALSE	FALSE	FALSE	FALSE	FALSE	FALSE	FALSE	FALSE	TRUE
chr2	30960627	30967933	-	gene_id ENSMUSG00000026849.18; gene_type protein_coding; gene_status KNOWN; gene_name Tor1a; level 2; havana_gene OTTMUSG00000011870.1;	1	12495	FALSE	FALSE	FALSE	FALSE	FALSE	FALSE	TRUE	TRUE	FALSE	FALSE	FALSE	FALSE	FALSE
chr2	30972177	30982201	-	gene_id ENSMUSG00000026851.9; gene_type protein_coding; gene_status KNOWN; gene_name BC005624; level 2; havana_gene OTTMUSG00000011874.2;	1	12496	FALSE	FALSE	FALSE	FALSE	FALSE	FALSE	FALSE	FALSE	FALSE	FALSE	FALSE	FALSE	TRUE
chr2	30982279	31023586	+	gene_id ENSMUSG00000026854.16; gene_type protein_coding; gene_status KNOWN; gene_name Usp20; level 1; havana_gene OTTMUSG00000011873.9;	3	124961249712498	FALSE	FALSE	FALSE	FALSE	FALSE	FALSE	FALSE	FALSE	FALSE	FALSE	FALSE	FALSE	TRUE
chr2	31026206	31142008	-	gene_id ENSMUSG00000075415.13; gene_type protein_coding; gene_status KNOWN; gene_name Fnbp1; level 2; havana_gene OTTMUSG00000011868.4;	5	1.24991e+24	FALSE	FALSE	FALSE	FALSE	FALSE	FALSE	FALSE	TRUE	FALSE	FALSE	FALSE	FALSE	TRUE
chr2	31152316	31218775	+	gene_id ENSMUSG00000000194.13; gene_type protein_coding; gene_status KNOWN; gene_name Gpr107; level 1; tag ncRNA_host; havana_gene OTTMUSG00000011925.3;	1	12504	FALSE	FALSE	FALSE	FALSE	FALSE	FALSE	FALSE	FALSE	FALSE	FALSE	FALSE	FALSE	FALSE
chr2	31245823	31295989	+	gene_id ENSMUSG00000062661.6; gene_type protein_coding; gene_status KNOWN; gene_name Ncs1; level 2; havana_gene OTTMUSG00000011923.4;	1	12505	TRUE	FALSE	FALSE	FALSE	FALSE	FALSE	FALSE	TRUE	TRUE	TRUE	FALSE	TRUE	TRUE
chr2	31314415	31460738	+	gene_id ENSMUSG00000055632.17; gene_type protein_coding; gene_status KNOWN; gene_name Hmcn2; level 1; havana_gene OTTMUSG00000011967.6;	2	1250612507	TRUE	FALSE	FALSE	FALSE	FALSE	FALSE	FALSE	FALSE	FALSE	FALSE	FALSE	FALSE	TRUE
chr2	31470207	31520672	+	gene_id ENSMUSG00000076441.9; gene_type protein_coding; gene_status KNOWN; gene_name Ass1; level 2; havana_gene OTTMUSG00000012079.2;	1	12508	TRUE	FALSE	FALSE	FALSE	FALSE	FALSE	TRUE	FALSE	FALSE	FALSE	FALSE	TRUE	TRUE
chr2	31572651	31617526	+	gene_id ENSMUSG00000026843.15; gene_type protein_coding; gene_status KNOWN; gene_name Fubp3; level 2; tag ncRNA_host; havana_gene OTTMUSG00000012074.3;	4	1.25091e+19	TRUE	FALSE	FALSE	FALSE	FALSE	TRUE	FALSE	FALSE	FALSE	FALSE	FALSE	FALSE	TRUE
chr2	31640037	31655795	+	gene_id ENSMUSG00000079466.2; gene_type protein_coding; gene_status KNOWN; gene_name Prdm12; level 2; havana_gene OTTMUSG00000012078.1;	1	12513	TRUE	FALSE	FALSE	TRUE	TRUE	FALSE	TRUE	TRUE	FALSE	FALSE	FALSE	TRUE	TRUE
chr2	31670715	31681349	+	gene_id ENSMUSG00000039356.15; gene_type protein_coding; gene_status KNOWN; gene_name Exosc2; level 2; havana_gene OTTMUSG00000012075.3;	1	12514	FALSE	FALSE	FALSE	FALSE	FALSE	FALSE	FALSE	FALSE	FALSE	FALSE	FALSE	FALSE	FALSE
chr2	31688376	31804227	+	gene_id ENSMUSG00000026842.16; gene_type protein_coding; gene_status KNOWN; gene_name Abl1; level 1; havana_gene OTTMUSG00000012077.3;	2	1251512516	FALSE	FALSE	FALSE	FALSE	FALSE	FALSE	TRUE	TRUE	FALSE	FALSE	FALSE	FALSE	FALSE
chr2	31806166	31810580	-	gene_id ENSMUSG00000043102.2; gene_type protein_coding; gene_status KNOWN; gene_name Qrfp; level 2; havana_gene OTTMUSG00000012081.1;	1	12517	TRUE	FALSE	FALSE	FALSE	FALSE	FALSE	FALSE	FALSE	FALSE	FALSE	FALSE	FALSE	TRUE
chr2	31813290	31846005	-	gene_id ENSMUSG00000026841.7; gene_type protein_coding; gene_status KNOWN; gene_name Fibcd1; level 2; havana_gene OTTMUSG00000012076.1;	1	12518	TRUE	FALSE	FALSE	FALSE	FALSE	FALSE	FALSE	FALSE	TRUE	TRUE	TRUE	TRUE	TRUE
chr2	31887291	31946539	+	gene_id ENSMUSG00000026840.14; gene_type protein_coding; gene_status KNOWN; gene_name Lamc3; level 1; havana_gene OTTMUSG00000012245.2;	1	12519	TRUE	FALSE	FALSE	FALSE	FALSE	FALSE	TRUE	TRUE	TRUE	TRUE	TRUE	TRUE	TRUE
chr2	31950139	31973442	+	gene_id ENSMUSG00000001864.13; gene_type protein_coding; gene_status KNOWN; gene_name Aif1l; level 2; havana_gene OTTMUSG00000012243.4;	1	12520	TRUE	FALSE	FALSE	FALSE	FALSE	FALSE	FALSE	FALSE	TRUE	TRUE	FALSE	TRUE	TRUE
chr2	31974436	32053975	+	gene_id ENSMUSG00000001855.15; gene_type protein_coding; gene_status KNOWN; gene_name Nup214; level 2; tag ncRNA_host; havana_gene OTTMUSG00000012954.3;	4	1.25211e+19	FALSE	FALSE	FALSE	FALSE	FALSE	FALSE	TRUE	FALSE	FALSE	FALSE	FALSE	FALSE	TRUE
chr2	32050055	32084857	-	gene_id ENSMUSG00000050592.8; gene_type protein_coding; gene_status KNOWN; gene_name Fam78a; level 2; havana_gene OTTMUSG00000012944.2;	1	12525	TRUE	FALSE	FALSE	FALSE	FALSE	FALSE	FALSE	FALSE	TRUE	TRUE	FALSE	TRUE	TRUE
chr2	32095528	32110820	+	gene_id ENSMUSG00000051373.5; gene_type protein_coding; gene_status KNOWN; gene_name Plpp7; level 1; havana_gene OTTMUSG00000012943.2;	1	12526	FALSE	FALSE	FALSE	FALSE	FALSE	FALSE	FALSE	TRUE	FALSE	FALSE	FALSE	FALSE	TRUE
chr2	32151082	32234537	+	gene_id ENSMUSG00000039262.16; gene_type protein_coding; gene_status KNOWN; gene_name Prrc2b; level 2; tag ncRNA_host; havana_gene OTTMUSG00000012946.3;	4	1.25271e+19	FALSE	FALSE	FALSE	FALSE	FALSE	FALSE	FALSE	TRUE	FALSE	FALSE	FALSE	FALSE	FALSE
chr2	32236590	32255005	+	gene_id ENSMUSG00000039254.16; gene_type protein_coding; gene_status KNOWN; gene_name Pomt1; level 2; havana_gene OTTMUSG00000012947.14;	1	12531	FALSE	FALSE	FALSE	FALSE	FALSE	FALSE	TRUE	FALSE	FALSE	FALSE	FALSE	FALSE	FALSE
chr2	32255002	32260159	-	gene_id ENSMUSG00000002550.16; gene_type protein_coding; gene_status KNOWN; gene_name Uck1; level 2; havana_gene OTTMUSG00000012955.2;	1	12532	FALSE	FALSE	FALSE	FALSE	FALSE	FALSE	FALSE	FALSE	FALSE	FALSE	FALSE	FALSE	FALSE
chr2	32278816	32288075	-	gene_id ENSMUSG00000044627.11; gene_type protein_coding; gene_status KNOWN; gene_name Swi5; level 2; havana_gene OTTMUSG00000012956.5;	2	1253312534	FALSE	FALSE	FALSE	FALSE	FALSE	FALSE	FALSE	FALSE	FALSE	FALSE	FALSE	FALSE	TRUE
chr2	32287384	32307921	+	gene_id ENSMUSG00000002546.16; gene_type protein_coding; gene_status KNOWN; gene_name Golga2; level 2; havana_gene OTTMUSG00000012959.15;	1	12534	FALSE	FALSE	FALSE	FALSE	FALSE	FALSE	FALSE	TRUE	FALSE	FALSE	FALSE	FALSE	TRUE
chr2	32308471	32353338	-	gene_id ENSMUSG00000026825.17; gene_type protein_coding; gene_status KNOWN; gene_name Dnm1; level 2; havana_gene OTTMUSG00000012945.7;	2	1253512536	TRUE	FALSE	FALSE	FALSE	FALSE	FALSE	TRUE	FALSE	FALSE	FALSE	FALSE	TRUE	TRUE
chr2	32352327	32380970	+	gene_id ENSMUSG00000039205.16; gene_type protein_coding; gene_status KNOWN; gene_name Ciz1; level 2; havana_gene OTTMUSG00000012950.3;	5	1.25361e+24	FALSE	FALSE	FALSE	FALSE	FALSE	FALSE	FALSE	FALSE	FALSE	FALSE	FALSE	TRUE	TRUE
chr2	32377097	32381938	-	gene_id ENSMUSG00000039195.4; gene_type protein_coding; gene_status KNOWN; gene_name 1110008P14Rik; level 2; havana_gene OTTMUSG00000012952.2;	1	12541	FALSE	FALSE	FALSE	FALSE	FALSE	FALSE	FALSE	FALSE	TRUE	TRUE	TRUE	TRUE	FALSE
chr2	32384633	32388252	-	gene_id ENSMUSG00000026822.14; gene_type protein_coding; gene_status KNOWN; gene_name Lcn2; level 2; havana_gene OTTMUSG00000012958.3;	1	12542	TRUE	FALSE	FALSE	FALSE	FALSE	FALSE	FALSE	FALSE	FALSE	FALSE	FALSE	FALSE	FALSE
chr2	32395896	32405772	+	gene_id ENSMUSG00000026820.5; gene_type protein_coding; gene_status KNOWN; gene_name Ptges2; level 2; havana_gene OTTMUSG00000011987.2;	1	12543	FALSE	FALSE	FALSE	FALSE	FALSE	FALSE	FALSE	FALSE	FALSE	FALSE	FALSE	FALSE	TRUE
chr2	32414487	32451445	-	gene_id ENSMUSG00000026819.15; gene_type protein_coding; gene_status KNOWN; gene_name Slc25a25; level 2; havana_gene OTTMUSG00000011993.3;	4	1.25441e+19	FALSE	FALSE	FALSE	FALSE	FALSE	FALSE	FALSE	TRUE	FALSE	TRUE	FALSE	FALSE	TRUE
chr2	32450457	32456953	+	gene_id ENSMUSG00000039164.2; gene_type protein_coding; gene_status KNOWN; gene_name Naif1; level 2; havana_gene OTTMUSG00000011985.1;	1	12547	FALSE	FALSE	FALSE	FALSE	FALSE	FALSE	FALSE	FALSE	FALSE	TRUE	FALSE	FALSE	FALSE
chr2	32535332	32569756	+	gene_id ENSMUSG00000039157.12; gene_type protein_coding; gene_status KNOWN; gene_name Fam102a; level 2; havana_gene OTTMUSG00000011990.3;	1	12548	FALSE	FALSE	FALSE	FALSE	FALSE	FALSE	FALSE	FALSE	FALSE	FALSE	FALSE	TRUE	TRUE
chr2	32570858	32573579	+	gene_id ENSMUSG00000026810.12; gene_type protein_coding; gene_status KNOWN; gene_name Dpm2; level 2; havana_gene OTTMUSG00000011991.2;	1	12549	FALSE	FALSE	FALSE	FALSE	FALSE	FALSE	TRUE	FALSE	FALSE	FALSE	FALSE	FALSE	FALSE
chr2	32574184	32575684	-	gene_id ENSMUSG00000075405.3; gene_type protein_coding; gene_status KNOWN; gene_name 9430097D07Rik; level 3;	1	12550	TRUE	FALSE	FALSE	FALSE	FALSE	FALSE	FALSE	FALSE	FALSE	FALSE	FALSE	FALSE	FALSE
chr2	32574797	32583782	+	gene_id ENSMUSG00000046854.16; gene_type protein_coding; gene_status KNOWN; gene_name Pip5kl1; level 2; havana_gene OTTMUSG00000011983.3;	1	12550	TRUE	FALSE	FALSE	FALSE	FALSE	FALSE	FALSE	FALSE	FALSE	FALSE	TRUE	TRUE	TRUE
chr2	32587095	32599698	+	gene_id ENSMUSG00000079442.12; gene_type protein_coding; gene_status KNOWN; gene_name St6galnac4; level 2; havana_gene OTTMUSG00000011982.2;	1	12551	FALSE	FALSE	FALSE	FALSE	FALSE	FALSE	FALSE	FALSE	FALSE	FALSE	TRUE	TRUE	TRUE
chr2	32599709	32620806	+	gene_id ENSMUSG00000026811.18; gene_type protein_coding; gene_status KNOWN; gene_name St6galnac6; level 1; havana_gene OTTMUSG00000011992.6;	2	1255212553	FALSE	FALSE	FALSE	FALSE	FALSE	FALSE	FALSE	FALSE	FALSE	FALSE	FALSE	FALSE	TRUE
chr2	32621758	32635058	+	gene_id ENSMUSG00000026817.14; gene_type protein_coding; gene_status KNOWN; gene_name Ak1; level 2; havana_gene OTTMUSG00000011984.3;	3	125541255512556	FALSE	FALSE	FALSE	FALSE	FALSE	FALSE	TRUE	FALSE	FALSE	FALSE	TRUE	FALSE	TRUE
chr2	32646595	32682669	+	gene_id ENSMUSG00000026814.16; gene_type protein_coding; gene_status KNOWN; gene_name Eng; level 2; tag ncRNA_host; havana_gene OTTMUSG00000011981.3;	2	1255712558	FALSE	FALSE	FALSE	FALSE	FALSE	FALSE	TRUE	TRUE	FALSE	FALSE	FALSE	FALSE	TRUE
chr2	32682609	32704145	-	gene_id ENSMUSG00000009566.12; gene_type protein_coding; gene_status KNOWN; gene_name Fpgs; level 2; tag ncRNA_host; havana_gene OTTMUSG00000012531.3;	2	1255912560	FALSE	FALSE	FALSE	FALSE	FALSE	FALSE	FALSE	FALSE	FALSE	FALSE	FALSE	FALSE	FALSE
chr2	32705784	32713076	-	gene_id ENSMUSG00000009555.16; gene_type protein_coding; gene_status KNOWN; gene_name Cdk9; level 2; tag ncRNA_host; havana_gene OTTMUSG00000012534.3;	1	12561	FALSE	FALSE	FALSE	FALSE	FALSE	TRUE	FALSE	TRUE	FALSE	FALSE	FALSE	FALSE	FALSE
chr2	32721055	32755512	+	gene_id ENSMUSG00000059013.12; gene_type protein_coding; gene_status KNOWN; gene_name Sh2d3c; level 2; havana_gene OTTMUSG00000012530.3;	2	1256212563	FALSE	FALSE	FALSE	FALSE	FALSE	FALSE	FALSE	FALSE	FALSE	FALSE	FALSE	FALSE	TRUE
chr2	32732620	32741016	-	gene_id ENSMUSG00000009551.2; gene_type protein_coding; gene_status KNOWN; gene_name 6330409D20Rik; level 2; havana_gene OTTMUSG00000012533.1;	1	12564	TRUE	FALSE	FALSE	FALSE	FALSE	FALSE	FALSE	FALSE	FALSE	FALSE	FALSE	TRUE	FALSE
chr2	32757026	32775633	-	gene_id ENSMUSG00000039021.15; gene_type protein_coding; gene_status KNOWN; gene_name Ttc16; level 2; havana_gene OTTMUSG00000012528.6;	1	12566	FALSE	FALSE	FALSE	FALSE	FALSE	FALSE	FALSE	FALSE	FALSE	FALSE	FALSE	FALSE	FALSE
chr2	32757234	32762244	+	gene_id ENSMUSG00000009563.16; gene_type protein_coding; gene_status KNOWN; gene_name Tor2a; level 2; havana_gene OTTMUSG00000012535.4;	1	12565	FALSE	FALSE	FALSE	FALSE	FALSE	FALSE	FALSE	FALSE	FALSE	FALSE	FALSE	FALSE	TRUE
chr2	32775786	32777597	+	gene_id ENSMUSG00000053746.8; gene_type protein_coding; gene_status KNOWN; gene_name Ptrh1; level 2; havana_gene OTTMUSG00000012532.2;	1	12566	FALSE	FALSE	FALSE	FALSE	FALSE	FALSE	FALSE	FALSE	FALSE	FALSE	FALSE	FALSE	TRUE
chr2	32777381	32784428	-	gene_id ENSMUSG00000038987.8; gene_type protein_coding; gene_status KNOWN; gene_name Cfap157; level 2; havana_gene OTTMUSG00000012529.1;	1	12567	FALSE	FALSE	FALSE	FALSE	FALSE	FALSE	FALSE	TRUE	FALSE	FALSE	FALSE	FALSE	TRUE
chr2	32787602	32847245	-	gene_id ENSMUSG00000026797.16; gene_type protein_coding; gene_status KNOWN; gene_name Stxbp1; level 2; havana_gene OTTMUSG00000012527.6;	1	12568	FALSE	FALSE	FALSE	FALSE	FALSE	FALSE	TRUE	TRUE	FALSE	FALSE	TRUE	TRUE	TRUE
chr2	32876114	32925254	+	gene_id ENSMUSG00000026796.16; gene_type protein_coding; gene_status KNOWN; gene_name Fam129b; level 1; havana_gene OTTMUSG00000012546.5;	2	1256912570	FALSE	FALSE	FALSE	FALSE	FALSE	TRUE	FALSE	FALSE	FALSE	FALSE	FALSE	FALSE	TRUE
chr2	32925216	32961614	-	gene_id ENSMUSG00000026792.16; gene_type protein_coding; gene_status KNOWN; gene_name Lrsam1; level 2; havana_gene OTTMUSG00000012573.8;	1	12571	FALSE	FALSE	FALSE	FALSE	FALSE	FALSE	TRUE	FALSE	FALSE	FALSE	FALSE	FALSE	FALSE
chr2	32961559	32965345	+	gene_id ENSMUSG00000038900.17; gene_type protein_coding; gene_status KNOWN; gene_name Rpl12; level 2; tag ncRNA_host; havana_gene OTTMUSG00000012575.2;	1	12571	FALSE	FALSE	FALSE	FALSE	FALSE	FALSE	FALSE	FALSE	FALSE	FALSE	FALSE	FALSE	FALSE
chr2	32972990	32982083	-	gene_id ENSMUSG00000026791.14; gene_type protein_coding; gene_status KNOWN; gene_name Slc2a8; level 1; havana_gene OTTMUSG00000012577.4;	1	12572	FALSE	FALSE	FALSE	FALSE	FALSE	FALSE	FALSE	FALSE	FALSE	FALSE	FALSE	FALSE	TRUE
chr2	32986224	33131654	-	gene_id ENSMUSG00000038860.15; gene_type protein_coding; gene_status KNOWN; gene_name Garnl3; level 2; havana_gene OTTMUSG00000012572.3;	2	1257312574	TRUE	FALSE	FALSE	FALSE	FALSE	FALSE	FALSE	FALSE	FALSE	FALSE	TRUE	TRUE	TRUE
chr2	33133417	33371486	-	gene_id ENSMUSG00000038831.16; gene_type protein_coding; gene_status KNOWN; gene_name Ralgps1; level 2; tag ncRNA_host; havana_gene OTTMUSG00000012576.2;	1	12576	FALSE	FALSE	FALSE	FALSE	FALSE	FALSE	FALSE	FALSE	FALSE	FALSE	FALSE	FALSE	TRUE
chr2	33216069	33247717	+	gene_id ENSMUSG00000004105.8; gene_type protein_coding; gene_status KNOWN; gene_name Angptl2; level 2; havana_gene OTTMUSG00000012579.2;	1	12575	FALSE	FALSE	FALSE	FALSE	FALSE	FALSE	FALSE	FALSE	FALSE	FALSE	FALSE	FALSE	TRUE
chr2	33406108	33431324	-	gene_id ENSMUSG00000068966.10; gene_type protein_coding; gene_status KNOWN; gene_name Zbtb34; level 2; havana_gene OTTMUSG00000012578.3;	2	1257712578	FALSE	TRUE	TRUE	TRUE	TRUE	FALSE	FALSE	FALSE	FALSE	FALSE	FALSE	FALSE	TRUE
chr2	33450287	33468559	-	gene_id ENSMUSG00000026788.13; gene_type protein_coding; gene_status KNOWN; gene_name Zbtb43; level 2; havana_gene OTTMUSG00000012588.4;	3	125791258012581	FALSE	TRUE	TRUE	TRUE	TRUE	FALSE	FALSE	FALSE	FALSE	FALSE	FALSE	FALSE	FALSE
chr2	33560965	33640511	-	gene_id ENSMUSG00000038765.13; gene_type protein_coding; gene_status KNOWN; gene_name Lmx1b; level 2; havana_gene OTTMUSG00000012589.3;	1	12582	TRUE	FALSE	FALSE	TRUE	FALSE	TRUE	TRUE	TRUE	TRUE	TRUE	TRUE	FALSE	TRUE
chr2	33729953	33887946	-	gene_id ENSMUSG00000038740.9; gene_type protein_coding; gene_status KNOWN; gene_name Mvb12b; level 2; havana_gene OTTMUSG00000011912.4;	1	12583	FALSE	FALSE	FALSE	FALSE	FALSE	FALSE	FALSE	FALSE	FALSE	FALSE	FALSE	FALSE	TRUE
chr2	34171457	34373142	-	gene_id ENSMUSG00000038718.15; gene_type protein_coding; gene_status KNOWN; gene_name Pbx3; level 2; havana_gene OTTMUSG00000011928.8;	1	12584	FALSE	TRUE	FALSE	TRUE	FALSE	TRUE	FALSE	TRUE	TRUE	TRUE	FALSE	TRUE	TRUE
chr2	34406771	34624950	+	gene_id ENSMUSG00000038696.14; gene_type protein_coding; gene_status KNOWN; gene_name Mapkap1; level 2; havana_gene OTTMUSG00000011942.5;	2	1258512586	FALSE	FALSE	FALSE	FALSE	FALSE	FALSE	FALSE	FALSE	FALSE	FALSE	FALSE	FALSE	TRUE
chr2	34674594	34755232	-	gene_id ENSMUSG00000026867.18; gene_type protein_coding; gene_status KNOWN; gene_name Gapvd1; level 2; havana_gene OTTMUSG00000012001.5;	4	1.25871e+19	FALSE	FALSE	FALSE	FALSE	FALSE	FALSE	FALSE	FALSE	FALSE	FALSE	FALSE	FALSE	FALSE
chr2	34771970	34777547	+	gene_id ENSMUSG00000026864.13; gene_type protein_coding; gene_status KNOWN; gene_name Hspa5; level 2; havana_gene OTTMUSG00000012014.2;	1	12591	FALSE	FALSE	FALSE	FALSE	FALSE	FALSE	FALSE	TRUE	FALSE	FALSE	FALSE	FALSE	FALSE
chr2	34777556	34799912	-	gene_id ENSMUSG00000070953.13; gene_type protein_coding; gene_status KNOWN; gene_name Rabepk; level 1; havana_gene OTTMUSG00000012015.4;	1	12592	FALSE	FALSE	FALSE	FALSE	FALSE	FALSE	FALSE	FALSE	FALSE	FALSE	FALSE	FALSE	FALSE
chr2	34804514	34826311	-	gene_id ENSMUSG00000035949.15; gene_type protein_coding; gene_status KNOWN; gene_name Fbxw2; level 2; havana_gene OTTMUSG00000012022.2;	2	1259312594	FALSE	FALSE	FALSE	FALSE	FALSE	FALSE	FALSE	FALSE	FALSE	FALSE	FALSE	FALSE	FALSE
chr2	34849734	34874968	-	gene_id ENSMUSG00000026869.12; gene_type protein_coding; gene_status KNOWN; gene_name Psmd5; level 1; havana_gene OTTMUSG00000012023.4;	2	1259512596	FALSE	FALSE	FALSE	FALSE	FALSE	FALSE	FALSE	FALSE	FALSE	FALSE	FALSE	FALSE	FALSE
chr2	34874396	34892132	+	gene_id ENSMUSG00000026870.19; gene_type protein_coding; gene_status KNOWN; gene_name Cutal; level 2; havana_gene OTTMUSG00000012021.4;	1	12597	TRUE	FALSE	FALSE	FALSE	FALSE	FALSE	FALSE	FALSE	TRUE	FALSE	FALSE	FALSE	FALSE
chr2	34893757	34914026	-	gene_id ENSMUSG00000026873.9; gene_type protein_coding; gene_status KNOWN; gene_name Phf19; level 2; havana_gene OTTMUSG00000012270.3;	1	12598	TRUE	FALSE	FALSE	FALSE	FALSE	TRUE	FALSE	TRUE	TRUE	TRUE	TRUE	TRUE	TRUE
chr2	34941750	34961772	-	gene_id ENSMUSG00000026875.14; gene_type protein_coding; gene_status KNOWN; gene_name Traf1; level 2; havana_gene OTTMUSG00000012272.2;	2	1259912600	TRUE	FALSE	FALSE	FALSE	FALSE	TRUE	FALSE	FALSE	FALSE	TRUE	TRUE	FALSE	TRUE
chr2	34983331	35061438	-	gene_id ENSMUSG00000026874.10; gene_type protein_coding; gene_status KNOWN; gene_name Hc; level 2; havana_gene OTTMUSG00000012274.3;	2	1260112602	FALSE	FALSE	FALSE	FALSE	FALSE	FALSE	TRUE	TRUE	FALSE	FALSE	FALSE	FALSE	FALSE
chr2	35084046	35101543	-	gene_id ENSMUSG00000035875.14; gene_type protein_coding; gene_status KNOWN; gene_name AI182371; level 2; havana_gene OTTMUSG00000012303.3;	1	12603	FALSE	FALSE	FALSE	FALSE	FALSE	FALSE	FALSE	FALSE	FALSE	FALSE	FALSE	FALSE	FALSE
chr2	35109492	35178822	+	gene_id ENSMUSG00000057110.15; gene_type protein_coding; gene_status KNOWN; gene_name Cntrl; level 2; havana_gene OTTMUSG00000012039.12;	4	1.26041e+19	FALSE	FALSE	FALSE	FALSE	FALSE	FALSE	FALSE	TRUE	FALSE	FALSE	FALSE	FALSE	TRUE
chr2	35180205	35201120	-	gene_id ENSMUSG00000026878.16; gene_type protein_coding; gene_status KNOWN; gene_name Rab14; level 2; havana_gene OTTMUSG00000012919.3;	1	12608	FALSE	FALSE	FALSE	FALSE	FALSE	FALSE	FALSE	TRUE	FALSE	FALSE	FALSE	FALSE	TRUE
chr2	35256380	35307892	+	gene_id ENSMUSG00000026879.14; gene_type protein_coding; gene_status KNOWN; gene_name Gsn; level 2; havana_gene OTTMUSG00000012088.14;	2	1260912610	TRUE	FALSE	FALSE	FALSE	FALSE	FALSE	TRUE	FALSE	TRUE	TRUE	TRUE	TRUE	TRUE
chr2	35313986	35336976	-	gene_id ENSMUSG00000026880.11; gene_type protein_coding; gene_status KNOWN; gene_name Stom; level 2; havana_gene OTTMUSG00000012089.3;	1	12611	FALSE	FALSE	FALSE	FALSE	FALSE	FALSE	FALSE	FALSE	FALSE	FALSE	TRUE	TRUE	TRUE
chr2	35354218	35367729	-	gene_id ENSMUSG00000026882.1; gene_type protein_coding; gene_status KNOWN; gene_name 4930568D16Rik; level 2; havana_gene OTTMUSG00000012256.2;	1	12612	FALSE	FALSE	FALSE	FALSE	FALSE	FALSE	FALSE	FALSE	FALSE	FALSE	FALSE	FALSE	FALSE
chr2	35375562	35397175	-	gene_id ENSMUSG00000079421.8; gene_type protein_coding; gene_status KNOWN; gene_name 4930402F06Rik; level 2; havana_gene OTTMUSG00000012255.3;	1	12613	TRUE	FALSE	FALSE	FALSE	FALSE	FALSE	FALSE	FALSE	FALSE	FALSE	FALSE	FALSE	FALSE
chr2	35400179	35463231	-	gene_id ENSMUSG00000035778.17; gene_type protein_coding; gene_status KNOWN; gene_name Ggta1; level 2; havana_gene OTTMUSG00000012125.10;	4	1.26141e+19	TRUE	FALSE	FALSE	FALSE	FALSE	FALSE	FALSE	FALSE	FALSE	FALSE	FALSE	TRUE	FALSE
chr2	35558266	35730994	+	gene_id ENSMUSG00000026883.17; gene_type protein_coding; gene_status KNOWN; gene_name Dab2ip; level 1; havana_gene OTTMUSG00000012149.11;	6	1.26181e+29	TRUE	FALSE	FALSE	FALSE	FALSE	TRUE	FALSE	TRUE	FALSE	FALSE	FALSE	TRUE	TRUE
chr2	35751241	35979913	-	gene_id ENSMUSG00000026885.13; gene_type protein_coding; gene_status KNOWN; gene_name Ttll11; level 2; havana_gene OTTMUSG00000012151.4;	3	126241262512626	TRUE	FALSE	FALSE	FALSE	FALSE	FALSE	FALSE	FALSE	FALSE	FALSE	FALSE	TRUE	TRUE
chr2	36036326	36049406	-	gene_id ENSMUSG00000026895.7; gene_type protein_coding; gene_status KNOWN; gene_name Ndufa8; level 2; havana_gene OTTMUSG00000012097.1;	1	12627	FALSE	FALSE	FALSE	FALSE	FALSE	FALSE	FALSE	FALSE	FALSE	FALSE	FALSE	FALSE	TRUE
chr2	36049458	36079718	+	gene_id ENSMUSG00000026894.4; gene_type protein_coding; gene_status KNOWN; gene_name Morn5; level 2; havana_gene OTTMUSG00000012101.1;	1	12627	FALSE	FALSE	FALSE	FALSE	FALSE	FALSE	FALSE	FALSE	FALSE	FALSE	FALSE	FALSE	TRUE
chr2	36081953	36105408	-	gene_id ENSMUSG00000026890.19; gene_type protein_coding; gene_status KNOWN; gene_name Lhx6; level 2; tag ncRNA_host; havana_gene OTTMUSG00000012098.5;	2	1262812629	TRUE	TRUE	FALSE	TRUE	FALSE	TRUE	FALSE	TRUE	TRUE	TRUE	TRUE	TRUE	TRUE
chr2	36116079	36136773	-	gene_id ENSMUSG00000026889.12; gene_type protein_coding; gene_status KNOWN; gene_name Rbm18; level 2; havana_gene OTTMUSG00000012099.3;	1	12630	FALSE	FALSE	FALSE	FALSE	FALSE	FALSE	FALSE	FALSE	FALSE	FALSE	FALSE	FALSE	TRUE
chr2	36136389	36190647	+	gene_id ENSMUSG00000026887.9; gene_type protein_coding; gene_status KNOWN; gene_name Mrrf; level 2; havana_gene OTTMUSG00000012096.3;	1	12630	FALSE	FALSE	FALSE	FALSE	FALSE	FALSE	FALSE	FALSE	FALSE	FALSE	FALSE	FALSE	TRUE
chr2	36230426	36252272	+	gene_id ENSMUSG00000047250.13; gene_type protein_coding; gene_status KNOWN; gene_name Ptgs1; level 2; havana_gene OTTMUSG00000012142.2;	1	12631	TRUE	FALSE	FALSE	FALSE	FALSE	FALSE	FALSE	TRUE	TRUE	TRUE	TRUE	TRUE	TRUE
chr2	36376778	36377698	+	gene_id ENSMUSG00000068950.1; gene_type protein_coding; gene_status KNOWN; gene_name Olfr338; level 2; havana_gene OTTMUSG00000012143.2;	1	12632	FALSE	FALSE	FALSE	FALSE	FALSE	FALSE	FALSE	FALSE	FALSE	FALSE	FALSE	FALSE	FALSE
chr2	36421400	36422329	+	gene_id ENSMUSG00000094464.1; gene_type protein_coding; gene_status KNOWN; gene_name Olfr339; level 2; havana_gene OTTMUSG00000012139.2;	1	12633	FALSE	FALSE	FALSE	FALSE	FALSE	FALSE	FALSE	FALSE	FALSE	FALSE	FALSE	FALSE	FALSE
chr2	36452587	36453525	+	gene_id ENSMUSG00000094266.1; gene_type protein_coding; gene_status KNOWN; gene_name Olfr340; level 2; havana_gene OTTMUSG00000012138.2;	1	12634	FALSE	FALSE	FALSE	FALSE	FALSE	FALSE	FALSE	FALSE	FALSE	FALSE	FALSE	FALSE	FALSE
chr2	36479187	36480128	-	gene_id ENSMUSG00000075387.1; gene_type protein_coding; gene_status KNOWN; gene_name Olfr341; level 2; havana_gene OTTMUSG00000012217.2;	1	12635	FALSE	FALSE	FALSE	FALSE	FALSE	FALSE	FALSE	FALSE	FALSE	FALSE	FALSE	FALSE	FALSE
chr2	36527414	36528352	+	gene_id ENSMUSG00000061305.3; gene_type protein_coding; gene_status KNOWN; gene_name Olfr342; level 2; havana_gene OTTMUSG00000012218.2;	1	12636	FALSE	FALSE	FALSE	FALSE	FALSE	FALSE	FALSE	FALSE	FALSE	FALSE	FALSE	FALSE	FALSE
chr2	36568600	36569529	+	gene_id ENSMUSG00000096822.1; gene_type protein_coding; gene_status KNOWN; gene_name Olfr344; level 2; havana_gene OTTMUSG00000012230.2;	1	12637	FALSE	FALSE	FALSE	FALSE	FALSE	FALSE	FALSE	FALSE	FALSE	FALSE	FALSE	FALSE	FALSE
chr2	36640041	36640976	+	gene_id ENSMUSG00000059251.1; gene_type protein_coding; gene_status KNOWN; gene_name Olfr345; level 2; havana_gene OTTMUSG00000012214.2;	1	12638	FALSE	FALSE	FALSE	FALSE	FALSE	FALSE	FALSE	FALSE	FALSE	FALSE	FALSE	FALSE	FALSE
chr2	36688004	36688933	+	gene_id ENSMUSG00000094764.1; gene_type protein_coding; gene_status KNOWN; gene_name Olfr346; level 2; havana_gene OTTMUSG00000012205.2;	1	12639	FALSE	FALSE	FALSE	FALSE	FALSE	FALSE	FALSE	FALSE	FALSE	FALSE	FALSE	FALSE	FALSE
chr2	36734323	36735261	+	gene_id ENSMUSG00000057351.3; gene_type protein_coding; gene_status KNOWN; gene_name Olfr347; level 2; havana_gene OTTMUSG00000012209.2;	1	12640	FALSE	FALSE	FALSE	FALSE	FALSE	FALSE	FALSE	FALSE	FALSE	FALSE	FALSE	FALSE	FALSE
chr2	36784276	36787468	+	gene_id ENSMUSG00000049315.2; gene_type protein_coding; gene_status KNOWN; gene_name Olfr348; level 2; havana_gene OTTMUSG00000012208.3;	2	1264112642	FALSE	FALSE	FALSE	FALSE	FALSE	FALSE	FALSE	FALSE	FALSE	FALSE	FALSE	FALSE	FALSE
chr2	36793238	36794176	+	gene_id ENSMUSG00000094949.1; gene_type protein_coding; gene_status KNOWN; gene_name Olfr50; level 2; havana_gene OTTMUSG00000012235.2;	1	12643	FALSE	FALSE	FALSE	FALSE	FALSE	FALSE	FALSE	FALSE	FALSE	FALSE	FALSE	FALSE	FALSE
chr2	36812149	36813090	-	gene_id ENSMUSG00000075384.1; gene_type protein_coding; gene_status KNOWN; gene_name Olfr3; level 2; havana_gene OTTMUSG00000012213.2;	1	12644	FALSE	FALSE	FALSE	FALSE	FALSE	FALSE	FALSE	FALSE	FALSE	FALSE	FALSE	FALSE	TRUE
chr2	36850048	36850986	+	gene_id ENSMUSG00000050015.2; gene_type protein_coding; gene_status KNOWN; gene_name Olfr350; level 2; havana_gene OTTMUSG00000012203.2;	1	12645	FALSE	FALSE	FALSE	FALSE	FALSE	FALSE	FALSE	FALSE	FALSE	FALSE	FALSE	FALSE	TRUE
chr2	36859414	36860346	-	gene_id ENSMUSG00000075383.3; gene_type protein_coding; gene_status KNOWN; gene_name Olfr351; level 2; havana_gene OTTMUSG00000012223.2;	1	12646	FALSE	FALSE	FALSE	FALSE	FALSE	FALSE	FALSE	FALSE	FALSE	FALSE	FALSE	FALSE	TRUE
chr2	36869568	36870515	+	gene_id ENSMUSG00000053146.1; gene_type protein_coding; gene_status KNOWN; gene_name Olfr352; level 2; havana_gene OTTMUSG00000012231.2;	1	12647	FALSE	FALSE	FALSE	FALSE	FALSE	FALSE	FALSE	FALSE	FALSE	FALSE	FALSE	FALSE	FALSE
chr2	36889911	36890846	-	gene_id ENSMUSG00000075382.1; gene_type protein_coding; gene_status KNOWN; gene_name Olfr353; level 2; havana_gene OTTMUSG00000012212.2;	1	12648	FALSE	FALSE	FALSE	FALSE	FALSE	FALSE	FALSE	FALSE	FALSE	FALSE	FALSE	FALSE	TRUE
chr2	36906948	36907901	+	gene_id ENSMUSG00000055088.3; gene_type protein_coding; gene_status KNOWN; gene_name Olfr354; level 2; havana_gene OTTMUSG00000012215.2;	1	12649	FALSE	FALSE	FALSE	FALSE	FALSE	FALSE	FALSE	FALSE	FALSE	FALSE	FALSE	FALSE	TRUE
chr2	36927180	36928112	-	gene_id ENSMUSG00000075380.1; gene_type protein_coding; gene_status KNOWN; gene_name Olfr355; level 2; havana_gene OTTMUSG00000012234.2;	1	12650	FALSE	FALSE	FALSE	FALSE	FALSE	FALSE	FALSE	FALSE	FALSE	FALSE	FALSE	FALSE	TRUE
chr2	36937121	36938068	+	gene_id ENSMUSG00000070943.1; gene_type protein_coding; gene_status KNOWN; gene_name Olfr356; level 2; havana_gene OTTMUSG00000012229.2;	1	12651	FALSE	FALSE	FALSE	FALSE	FALSE	FALSE	FALSE	FALSE	FALSE	FALSE	FALSE	FALSE	FALSE
chr2	36996812	36997738	+	gene_id ENSMUSG00000055838.3; gene_type protein_coding; gene_status KNOWN; gene_name Olfr357; level 2; havana_gene OTTMUSG00000012204.2;	1	12652	FALSE	FALSE	FALSE	FALSE	FALSE	FALSE	FALSE	FALSE	FALSE	FALSE	FALSE	FALSE	TRUE
chr2	37004620	37005612	-	gene_id ENSMUSG00000075379.3; gene_type protein_coding; gene_status KNOWN; gene_name Olfr358; level 2; havana_gene OTTMUSG00000012224.2;	1	12653	FALSE	FALSE	FALSE	FALSE	FALSE	FALSE	FALSE	FALSE	FALSE	FALSE	FALSE	FALSE	FALSE
chr2	37065746	37069260	+	gene_id ENSMUSG00000083361.2; gene_type protein_coding; gene_status KNOWN; gene_name Olfr360; level 2; havana_gene OTTMUSG00000012221.2;	2	1265412655	FALSE	FALSE	FALSE	FALSE	FALSE	FALSE	FALSE	FALSE	FALSE	FALSE	FALSE	FALSE	FALSE
chr2	37084778	37085746	-	gene_id ENSMUSG00000075378.1; gene_type protein_coding; gene_status KNOWN; gene_name Olfr361; level 2; havana_gene OTTMUSG00000012202.2;	1	12656	FALSE	FALSE	FALSE	FALSE	FALSE	FALSE	FALSE	FALSE	FALSE	FALSE	FALSE	FALSE	FALSE
chr2	37104695	37105648	-	gene_id ENSMUSG00000075377.1; gene_type protein_coding; gene_status KNOWN; gene_name Olfr362; level 2; havana_gene OTTMUSG00000012207.2;	1	12657	FALSE	FALSE	FALSE	FALSE	FALSE	FALSE	FALSE	FALSE	FALSE	FALSE	FALSE	FALSE	FALSE
chr2	37146214	37147137	+	gene_id ENSMUSG00000078198.1; gene_type protein_coding; gene_status KNOWN; gene_name Olfr364-ps1; level 2; havana_gene OTTMUSG00000012220.2;	1	12658	FALSE	FALSE	FALSE	FALSE	FALSE	FALSE	FALSE	FALSE	FALSE	FALSE	FALSE	FALSE	TRUE
chr2	37201243	37202181	+	gene_id ENSMUSG00000059429.1; gene_type protein_coding; gene_status KNOWN; gene_name Olfr365; level 2; havana_gene OTTMUSG00000012210.2;	1	12659	FALSE	FALSE	FALSE	FALSE	FALSE	FALSE	FALSE	FALSE	FALSE	FALSE	FALSE	FALSE	TRUE
chr2	37219491	37220420	+	gene_id ENSMUSG00000068947.1; gene_type protein_coding; gene_status KNOWN; gene_name Olfr366; level 2; havana_gene OTTMUSG00000012206.2;	1	12660	FALSE	FALSE	FALSE	FALSE	FALSE	FALSE	FALSE	FALSE	FALSE	FALSE	FALSE	FALSE	FALSE
chr2	37331749	37332732	+	gene_id ENSMUSG00000049018.6; gene_type protein_coding; gene_status KNOWN; gene_name Olfr368; level 2; havana_gene OTTMUSG00000012653.2;	1	12661	TRUE	FALSE	FALSE	FALSE	FALSE	FALSE	FALSE	FALSE	FALSE	FALSE	FALSE	FALSE	TRUE
chr2	37350074	37359332	-	gene_id ENSMUSG00000009030.14; gene_type protein_coding; gene_status KNOWN; gene_name Pdcl; level 2; havana_gene OTTMUSG00000012647.3;	1	12662	FALSE	FALSE	FALSE	FALSE	FALSE	FALSE	FALSE	FALSE	FALSE	FALSE	FALSE	FALSE	FALSE
chr2	37370069	37422903	-	gene_id ENSMUSG00000075376.10; gene_type protein_coding; gene_status KNOWN; gene_name Rc3h2; level 2; tag ncRNA_host; havana_gene OTTMUSG00000012649.2;	2	1266312664	FALSE	TRUE	TRUE	FALSE	FALSE	FALSE	FALSE	TRUE	FALSE	FALSE	FALSE	FALSE	FALSE
chr2	37425500	37443171	-	gene_id ENSMUSG00000066798.3; gene_type protein_coding; gene_status KNOWN; gene_name Zbtb6; level 2; havana_gene OTTMUSG00000012652.1;	2	1266512666	FALSE	TRUE	TRUE	TRUE	TRUE	FALSE	FALSE	FALSE	FALSE	FALSE	FALSE	FALSE	FALSE
chr2	37432168	37443135	-	gene_id ENSMUSG00000050714.9; gene_type protein_coding; gene_status KNOWN; gene_name Zbtb26; level 2; havana_gene OTTMUSG00000012648.2;	1	12666	FALSE	TRUE	TRUE	TRUE	TRUE	FALSE	FALSE	FALSE	FALSE	FALSE	FALSE	FALSE	FALSE
chr2	37443279	37566454	+	gene_id ENSMUSG00000035437.15; gene_type protein_coding; gene_status KNOWN; gene_name Rabgap1; level 2; havana_gene OTTMUSG00000012651.5;	2	1266612667	FALSE	FALSE	FALSE	FALSE	FALSE	FALSE	FALSE	FALSE	FALSE	FALSE	FALSE	FALSE	TRUE
chr2	37483228	37703859	-	gene_id ENSMUSG00000026915.16; gene_type protein_coding; gene_status KNOWN; gene_name Strbp; level 2; tag ncRNA_host; havana_gene OTTMUSG00000012664.6;	3	126691267012671	FALSE	FALSE	FALSE	FALSE	FALSE	FALSE	FALSE	TRUE	FALSE	FALSE	FALSE	FALSE	TRUE
chr2	37516332	37520603	+	gene_id ENSMUSG00000053164.6; gene_type protein_coding; gene_status KNOWN; gene_name Gpr21; level 2; havana_gene OTTMUSG00000012650.2;	1	12668	FALSE	FALSE	FALSE	FALSE	FALSE	FALSE	FALSE	TRUE	FALSE	FALSE	FALSE	FALSE	TRUE
chr2	37776249	37799103	+	gene_id ENSMUSG00000035403.10; gene_type protein_coding; gene_status KNOWN; gene_name Crb2; level 2; havana_gene OTTMUSG00000012713.2;	1	12672	TRUE	FALSE	FALSE	FALSE	FALSE	FALSE	TRUE	TRUE	FALSE	FALSE	FALSE	TRUE	TRUE
chr2	37798991	38287390	-	gene_id ENSMUSG00000035392.17; gene_type protein_coding; gene_status KNOWN; gene_name Dennd1a; level 2; tag ncRNA_host; havana_gene OTTMUSG00000012743.4;	2	1267312674	FALSE	FALSE	FALSE	FALSE	FALSE	FALSE	FALSE	FALSE	FALSE	FALSE	FALSE	FALSE	TRUE
chr2	38339281	38369733	+	gene_id ENSMUSG00000000247.11; gene_type protein_coding; gene_status KNOWN; gene_name Lhx2; level 2; havana_gene OTTMUSG00000012866.6;	2	1267512676	TRUE	TRUE	FALSE	TRUE	FALSE	TRUE	FALSE	TRUE	TRUE	TRUE	TRUE	TRUE	TRUE
chr2	38511643	38594606	+	gene_id ENSMUSG00000026749.11; gene_type protein_coding; gene_status KNOWN; gene_name Nek6; level 2; havana_gene OTTMUSG00000012863.3;	2	1267712678	TRUE	FALSE	FALSE	FALSE	FALSE	TRUE	FALSE	FALSE	FALSE	FALSE	FALSE	TRUE	TRUE
chr2	38588036	38644087	-	gene_id ENSMUSG00000026750.6; gene_type protein_coding; gene_status KNOWN; gene_name Psmb7; level 2; tag ncRNA_host; havana_gene OTTMUSG00000012864.2;	1	12679	FALSE	FALSE	FALSE	FALSE	FALSE	FALSE	FALSE	FALSE	FALSE	FALSE	FALSE	FALSE	FALSE
chr2	38692656	38714542	-	gene_id ENSMUSG00000026751.14; gene_type protein_coding; gene_status KNOWN; gene_name Nr5a1; level 2; havana_gene OTTMUSG00000012867.2;	2	1268012681	TRUE	TRUE	FALSE	TRUE	TRUE	TRUE	TRUE	TRUE	TRUE	TRUE	FALSE	TRUE	TRUE
chr2	38723370	38927688	-	gene_id ENSMUSG00000063972.13; gene_type protein_coding; gene_status KNOWN; gene_name Nr6a1; level 2; havana_gene OTTMUSG00000012347.5;	2	1268212683	TRUE	TRUE	FALSE	TRUE	TRUE	TRUE	FALSE	TRUE	TRUE	FALSE	FALSE	TRUE	TRUE
chr2	38931978	38963753	+	gene_id ENSMUSG00000046618.7; gene_type protein_coding; gene_status KNOWN; gene_name Olfml2a; level 2; havana_gene OTTMUSG00000012165.3;	1	12684	TRUE	FALSE	FALSE	FALSE	FALSE	FALSE	FALSE	FALSE	TRUE	FALSE	TRUE	TRUE	TRUE
chr2	38997476	39006168	+	gene_id ENSMUSG00000035295.10; gene_type protein_coding; gene_status KNOWN; gene_name Wdr38; level 2; havana_gene OTTMUSG00000012349.3;	1	12685	FALSE	FALSE	FALSE	FALSE	FALSE	FALSE	FALSE	TRUE	FALSE	FALSE	FALSE	TRUE	TRUE
chr2	39001580	39005624	-	gene_id ENSMUSG00000062997.6; gene_type protein_coding; gene_status KNOWN; gene_name Rpl35; level 2; havana_gene OTTMUSG00000012348.3;	1	12686	FALSE	FALSE	FALSE	FALSE	FALSE	FALSE	FALSE	FALSE	FALSE	FALSE	FALSE	FALSE	FALSE
chr2	39005348	39015877	+	gene_id ENSMUSG00000026755.14; gene_type protein_coding; gene_status KNOWN; gene_name Arpc5l; level 2; havana_gene OTTMUSG00000012418.5;	1	12687	FALSE	FALSE	FALSE	FALSE	FALSE	FALSE	FALSE	FALSE	FALSE	FALSE	FALSE	FALSE	FALSE
chr2	39016155	39065541	-	gene_id ENSMUSG00000026754.16; gene_type protein_coding; gene_status KNOWN; gene_name Golga1; level 2; havana_gene OTTMUSG00000012417.9;	2	1268812689	FALSE	FALSE	FALSE	FALSE	FALSE	FALSE	FALSE	FALSE	FALSE	FALSE	FALSE	FALSE	FALSE
chr2	39066214	39190734	-	gene_id ENSMUSG00000035236.17; gene_type protein_coding; gene_status KNOWN; gene_name Scai; level 2; havana_gene OTTMUSG00000012419.15;	1	12690	FALSE	FALSE	FALSE	FALSE	FALSE	TRUE	FALSE	FALSE	FALSE	FALSE	FALSE	FALSE	FALSE
chr2	39194354	39226451	-	gene_id ENSMUSG00000026753.5; gene_type protein_coding; gene_status KNOWN; gene_name Ppp6c; level 2; havana_gene OTTMUSG00000012451.6;	1	12691	FALSE	FALSE	FALSE	FALSE	FALSE	FALSE	FALSE	FALSE	FALSE	FALSE	FALSE	FALSE	FALSE
chr2	40595246	42653624	-	gene_id ENSMUSG00000049252.17; gene_type protein_coding; gene_status KNOWN; gene_name Lrp1b; level 2; tag ncRNA_host; havana_gene OTTMUSG00000012311.5;	5	1.26921e+24	TRUE	FALSE	FALSE	FALSE	FALSE	FALSE	FALSE	TRUE	TRUE	TRUE	TRUE	TRUE	TRUE
chr2	43555329	43682715	+	gene_id ENSMUSG00000026866.16; gene_type protein_coding; gene_status KNOWN; gene_name Kynu; level 2; havana_gene OTTMUSG00000012317.1;	1	12697	FALSE	FALSE	FALSE	FALSE	FALSE	FALSE	TRUE	FALSE	FALSE	FALSE	FALSE	FALSE	TRUE
chr2	43748824	44395953	+	gene_id ENSMUSG00000049744.15; gene_type protein_coding; gene_status KNOWN; gene_name Arhgap15; level 2; havana_gene OTTMUSG00000012329.2;	1	12698	FALSE	FALSE	FALSE	FALSE	FALSE	FALSE	FALSE	TRUE	FALSE	FALSE	FALSE	FALSE	TRUE
chr2	44564412	44927657	-	gene_id ENSMUSG00000036890.13; gene_type protein_coding; gene_status KNOWN; gene_name Gtdc1; level 2; havana_gene OTTMUSG00000012356.2;	3	126991270012701	FALSE	FALSE	FALSE	FALSE	FALSE	FALSE	FALSE	FALSE	FALSE	FALSE	TRUE	FALSE	TRUE
chr2	44983632	45117395	-	gene_id ENSMUSG00000026872.17; gene_type protein_coding; gene_status KNOWN; gene_name Zeb2; level 1; tag ncRNA_host; havana_gene OTTMUSG00000012355.11;	3	127021270312704	FALSE	TRUE	TRUE	TRUE	TRUE	TRUE	TRUE	TRUE	TRUE	TRUE	FALSE	FALSE	TRUE
chr2	48814109	48903269	+	gene_id ENSMUSG00000052155.5; gene_type protein_coding; gene_status KNOWN; gene_name Acvr2a; level 2; havana_gene OTTMUSG00000012394.1;	1	12705	TRUE	FALSE	FALSE	FALSE	FALSE	FALSE	FALSE	TRUE	FALSE	FALSE	FALSE	TRUE	TRUE
chr2	48902824	48950277	-	gene_id ENSMUSG00000026761.12; gene_type protein_coding; gene_status KNOWN; gene_name Orc4; level 2; havana_gene OTTMUSG00000012397.3;	1	12706	FALSE	FALSE	FALSE	FALSE	FALSE	FALSE	TRUE	FALSE	FALSE	FALSE	FALSE	FALSE	FALSE
chr2	48949508	49325405	+	gene_id ENSMUSG00000036792.12; gene_type protein_coding; gene_status KNOWN; gene_name Mbd5; level 2; havana_gene OTTMUSG00000012482.11;	4	1.27061e+19	FALSE	FALSE	FALSE	TRUE	FALSE	FALSE	TRUE	TRUE	FALSE	FALSE	FALSE	FALSE	FALSE
chr2	49451486	49551948	+	gene_id ENSMUSG00000069495.12; gene_type protein_coding; gene_status KNOWN; gene_name Epc2; level 2; havana_gene OTTMUSG00000012480.2;	2	1271012711	FALSE	FALSE	FALSE	FALSE	FALSE	FALSE	FALSE	FALSE	FALSE	FALSE	FALSE	FALSE	TRUE
chr2	49619298	49774778	+	gene_id ENSMUSG00000026764.15; gene_type protein_coding; gene_status KNOWN; gene_name Kif5c; level 2; havana_gene OTTMUSG00000012481.3;	2	1271212713	TRUE	FALSE	FALSE	FALSE	FALSE	FALSE	TRUE	TRUE	TRUE	TRUE	TRUE	TRUE	TRUE
chr2	49787688	49948849	+	gene_id ENSMUSG00000026765.12; gene_type protein_coding; gene_status KNOWN; gene_name Lypd6b; level 2; havana_gene OTTMUSG00000012367.1;	1	12714	TRUE	FALSE	FALSE	FALSE	FALSE	FALSE	FALSE	FALSE	TRUE	TRUE	FALSE	TRUE	TRUE
chr2	50066429	50193569	+	gene_id ENSMUSG00000050447.15; gene_type protein_coding; gene_status KNOWN; gene_name Lypd6; level 2; havana_gene OTTMUSG00000012383.2;	3	127151271612717	TRUE	FALSE	FALSE	FALSE	FALSE	FALSE	FALSE	FALSE	FALSE	FALSE	TRUE	TRUE	TRUE
chr2	50279881	50296801	-	gene_id ENSMUSG00000026766.16; gene_type protein_coding; gene_status KNOWN; gene_name Mmadhc; level 2; havana_gene OTTMUSG00000012388.2;	1	12718	FALSE	FALSE	FALSE	FALSE	FALSE	FALSE	TRUE	FALSE	FALSE	FALSE	FALSE	FALSE	TRUE
chr2	51130438	51149111	-	gene_id ENSMUSG00000017144.8; gene_type protein_coding; gene_status KNOWN; gene_name Rnd3; level 2; havana_gene OTTMUSG00000012429.2;	1	12719	TRUE	FALSE	FALSE	FALSE	FALSE	FALSE	FALSE	FALSE	FALSE	FALSE	FALSE	TRUE	TRUE
chr2	51627511	51628408	+	gene_id ENSMUSG00000056115.2; gene_type protein_coding; gene_status KNOWN; gene_name Tas2r134; level 2; havana_gene OTTMUSG00000057557.1;	1	12720	FALSE	FALSE	FALSE	FALSE	FALSE	FALSE	FALSE	FALSE	FALSE	FALSE	FALSE	FALSE	FALSE
chr2	51924448	51935163	-	gene_id ENSMUSG00000036249.16; gene_type protein_coding; gene_status KNOWN; gene_name Rbm43; level 2; havana_gene OTTMUSG00000012408.1;	1	12721	FALSE	FALSE	FALSE	FALSE	FALSE	FALSE	FALSE	FALSE	TRUE	TRUE	TRUE	TRUE	TRUE
[truncated: 19,170 more rows]
