# Supplementary material for: An atlas of dynamic chromatin landscapes in mouse fetal development
Source: Nature. 2020 Jul 29;583(7818):744–51. doi: 10.1038/s41586-020-2093-3 (PMC7398618; doi:10.1038/s41586-020-2093-3)
Supplement: Supplementary file 4 — This file contains d-TAC catalog with correlated d-TACs and corresponding Pearson’s correlations. [file 41586_2020_2093_MOESM4_ESM.gz]

Archive with 1 entries (1 files):
- 41586_2020_2093_MOESM4_ESM
