# Supplementary material for: An atlas of dynamic chromatin landscapes in mouse fetal development
Source: Nature. 2020 Jul 29;583(7818):744–51. doi: 10.1038/s41586-020-2093-3 (PMC7398618; doi:10.1038/s41586-020-2093-3)
Supplement: Supplementary file 4 — This file contains d-TAC catalog with correlated d-TACs and corresponding Pearson’s correlations. [file 41586_2020_2093_MOESM4_ESM.gz › 41586_2020_2093_MOESM4_ESM]

chr	start	end	name	correlated_peaks{list}	correlation_values{list}
chr1	3012450	3012617	dTAC_1	dTAC_36,dTAC_44,dTAC_57	0.727,0.72,0.725
chr1	3012668	3012808	dTAC_2	dTAC_44	0.753
chr1	3042662	3042868	dTAC_3
chr1	3094403	3095763	dTAC_4	dTAC_5,dTAC_23,dTAC_24,dTAC_74	0.817,0.756,0.746,0.746
chr1	3113497	3113934	dTAC_5	dTAC_4,dTAC_12,dTAC_24,dTAC_66,dTAC_74,dTAC_76	0.817,0.705,0.732,0.761,0.728,0.703
chr1	3117505	3117581	dTAC_6
chr1	3119564	3120676	dTAC_7	dTAC_8	0.755
chr1	3121378	3121629	dTAC_8	dTAC_7	0.755
chr1	3123513	3123616	dTAC_9	dTAC_14	0.713
chr1	3162393	3162505	dTAC_10
chr1	3196718	3196912	dTAC_11
chr1	3210311	3210622	dTAC_12	dTAC_5,dTAC_23,dTAC_67,dTAC_74,dTAC_106	0.705,0.716,0.758,0.762,0.763
chr1	3244089	3244486	dTAC_13
chr1	3250905	3251373	dTAC_14	dTAC_9,dTAC_31,dTAC_36,dTAC_44,dTAC_53,dTAC_59,dTAC_84	0.713,0.702,0.702,0.746,0.754,0.705,0.75
chr1	3292659	3292924	dTAC_15
chr1	3310126	3310245	dTAC_16
chr1	3352178	3352286	dTAC_17
chr1	3360964	3361257	dTAC_18
chr1	3370332	3370407	dTAC_19
chr1	3371550	3371885	dTAC_20	dTAC_26,dTAC_66,dTAC_74,dTAC_106	0.716,0.731,0.762,0.702
chr1	3372671	3372912	dTAC_21	dTAC_30	0.705
chr1	3373014	3373218	dTAC_22
chr1	3399029	3400831	dTAC_23	dTAC_4,dTAC_12,dTAC_64,dTAC_67,dTAC_74,dTAC_85,dTAC_94,dTAC_96,dTAC_106	0.756,0.716,0.861,0.83,0.809,0.703,0.782,0.768,0.772
chr1	3406092	3406488	dTAC_24	dTAC_4,dTAC_5,dTAC_76	0.746,0.732,0.752
chr1	3407497	3407666	dTAC_25
chr1	3411128	3411249	dTAC_26	dTAC_20	0.716
chr1	3416102	3416386	dTAC_27
chr1	3416868	3416941	dTAC_28
chr1	3426721	3427297	dTAC_29
chr1	3433897	3434144	dTAC_30	dTAC_21	0.705
chr1	3444477	3444550	dTAC_31	dTAC_14	0.702
chr1	3447348	3447515	dTAC_32	dTAC_74,dTAC_96,dTAC_106	0.718,0.717,0.721
chr1	3449520	3449698	dTAC_33
chr1	3451619	3451803	dTAC_34
chr1	3455551	3455720	dTAC_35
chr1	3466848	3466996	dTAC_36	dTAC_1,dTAC_14,dTAC_44	0.727,0.702,0.708
chr1	3469637	3469826	dTAC_37	dTAC_109	0.706
chr1	3477210	3477527	dTAC_38
chr1	3490329	3490429	dTAC_39
chr1	3493748	3493949	dTAC_40
chr1	3495640	3495724	dTAC_41
chr1	3495828	3496098	dTAC_42	dTAC_43,dTAC_44,dTAC_45,dTAC_56,dTAC_96,dTAC_97,dTAC_106	0.84,0.786,0.719,0.723,0.719,0.736,0.74
chr1	3496195	3496301	dTAC_43	dTAC_42,dTAC_44,dTAC_45,dTAC_51,dTAC_97,dTAC_106	0.84,0.773,0.71,0.761,0.719,0.704
chr1	3508000	3508585	dTAC_44	dTAC_1,dTAC_2,dTAC_14,dTAC_36,dTAC_42,dTAC_43,dTAC_45,dTAC_47,dTAC_51,dTAC_56,dTAC_59,dTAC_64,dTAC_74,dTAC_94,dTAC_106	0.72,0.753,0.746,0.708,0.786,0.773,0.744,0.755,0.723,0.747,0.763,0.702,0.732,0.731,0.756
chr1	3512685	3513068	dTAC_45	dTAC_42,dTAC_43,dTAC_44,dTAC_67,dTAC_74,dTAC_94,dTAC_96,dTAC_106	0.719,0.71,0.744,0.79,0.703,0.807,0.743,0.762
chr1	3514611	3515603	dTAC_46
chr1	3518103	3518339	dTAC_47	dTAC_44,dTAC_106	0.755,0.79
chr1	3531588	3531661	dTAC_48
chr1	3545734	3545975	dTAC_49
chr1	3548918	3549037	dTAC_50
chr1	3551308	3551393	dTAC_51	dTAC_43,dTAC_44	0.761,0.723
chr1	3552622	3552835	dTAC_52
chr1	3553540	3553793	dTAC_53	dTAC_14	0.754
chr1	3554853	3555060	dTAC_54
chr1	3571593	3571728	dTAC_55
chr1	3590448	3590603	dTAC_56	dTAC_42,dTAC_44	0.723,0.747
chr1	3606072	3606195	dTAC_57	dTAC_1	0.725
chr1	3611325	3611452	dTAC_58
chr1	3629818	3629961	dTAC_59	dTAC_14,dTAC_44	0.705,0.763
chr1	3640469	3640542	dTAC_60
chr1	3645846	3645960	dTAC_61	dTAC_63	0.764
chr1	3647478	3647552	dTAC_62
chr1	3647651	3647808	dTAC_63	dTAC_61	0.764
chr1	3649008	3649576	dTAC_64	dTAC_23,dTAC_44,dTAC_67,dTAC_74,dTAC_85,dTAC_94	0.861,0.702,0.75,0.774,0.763,0.726
chr1	3659368	3659510	dTAC_65
chr1	3662762	3662969	dTAC_66	dTAC_5,dTAC_20,dTAC_74	0.761,0.731,0.768
chr1	3670502	3672667	dTAC_67	dTAC_12,dTAC_23,dTAC_45,dTAC_64,dTAC_74,dTAC_94,dTAC_96,dTAC_106	0.758,0.83,0.79,0.75,0.836,0.82,0.835,0.898
chr1	3722713	3722820	dTAC_68
chr1	3754196	3754300	dTAC_69
chr1	3779265	3779422	dTAC_70	dTAC_85	0.743
chr1	3813229	3813307	dTAC_71
chr1	3838425	3838595	dTAC_72
chr1	3841276	3841361	dTAC_73
chr1	3841816	3842680	dTAC_74	dTAC_4,dTAC_5,dTAC_12,dTAC_20,dTAC_23,dTAC_32,dTAC_44,dTAC_45,dTAC_64,dTAC_66,dTAC_67,dTAC_85,dTAC_94,dTAC_96,dTAC_106	0.746,0.728,0.762,0.762,0.809,0.718,0.732,0.703,0.774,0.768,0.836,0.774,0.8,0.757,0.847
chr1	3867893	3867987	dTAC_75
chr1	3900219	3900761	dTAC_76	dTAC_5,dTAC_24	0.703,0.752
chr1	3903658	3903828	dTAC_77
chr1	3910098	3910183	dTAC_78
chr1	3912581	3912809	dTAC_79
chr1	3913541	3914118	dTAC_80
chr1	3940129	3940439	dTAC_81
chr1	3948209	3948311	dTAC_82
chr1	3967747	3967949	dTAC_83
chr1	3994056	3994155	dTAC_84	dTAC_14	0.75
chr1	3994537	3995189	dTAC_85	dTAC_23,dTAC_64,dTAC_70,dTAC_74	0.703,0.763,0.743,0.774
chr1	4029127	4029612	dTAC_86
chr1	4034719	4034826	dTAC_87
chr1	4041678	4041751	dTAC_88
chr1	4053786	4053905	dTAC_89
chr1	4059476	4059678	dTAC_90
chr1	4077192	4077298	dTAC_91
chr1	4077555	4077636	dTAC_92
chr1	4098019	4098464	dTAC_93
chr1	4142593	4142889	dTAC_94	dTAC_23,dTAC_44,dTAC_45,dTAC_64,dTAC_67,dTAC_74,dTAC_96,dTAC_106	0.782,0.731,0.807,0.726,0.82,0.8,0.79,0.795
chr1	4143057	4143132	dTAC_95
chr1	4228232	4228397	dTAC_96	dTAC_23,dTAC_32,dTAC_42,dTAC_45,dTAC_67,dTAC_74,dTAC_94,dTAC_97,dTAC_106	0.768,0.717,0.719,0.743,0.835,0.757,0.79,0.71,0.803
chr1	4228516	4228635	dTAC_97	dTAC_42,dTAC_43,dTAC_96	0.736,0.719,0.71
chr1	4245590	4245762	dTAC_98
chr1	4255765	4255853	dTAC_99
chr1	4259935	4260087	dTAC_100
chr1	4260270	4260361	dTAC_101
chr1	4282259	4282751	dTAC_102
chr1	4284150	4284273	dTAC_103
chr1	4294105	4294331	dTAC_104
chr1	4326578	4326816	dTAC_105
chr1	4332432	4332865	dTAC_106	dTAC_12,dTAC_20,dTAC_23,dTAC_32,dTAC_42,dTAC_43,dTAC_44,dTAC_45,dTAC_47,dTAC_67,dTAC_74,dTAC_94,dTAC_96	0.763,0.702,0.772,0.721,0.74,0.704,0.756,0.762,0.79,0.898,0.847,0.795,0.803
chr1	4333422	4333512	dTAC_107
chr1	4352496	4352648	dTAC_108
chr1	4359191	4359377	dTAC_109	dTAC_37	0.706
chr1	4392633	4392856	dTAC_110
chr1	4408407	4408480	dTAC_111
chr1	4409192	4409435	dTAC_112
chr1	4412368	4412814	dTAC_113	dTAC_166	0.732
chr1	4414260	4414452	dTAC_114
chr1	4416698	4416868	dTAC_115
chr1	4416940	4417046	dTAC_116
chr1	4422272	4422500	dTAC_117
chr1	4424848	4425079	dTAC_118
chr1	4426888	4427234	dTAC_119
chr1	4427454	4427591	dTAC_120
chr1	4432582	4432735	dTAC_121
chr1	4456752	4457194	dTAC_122	dTAC_158	0.736
chr1	4466715	4466984	dTAC_123
chr1	4470713	4471171	dTAC_124	dTAC_125	0.701
chr1	4471261	4471713	dTAC_125	dTAC_124	0.701
chr1	4473965	4474248	dTAC_126
chr1	4479410	4480003	dTAC_127
chr1	4491525	4493889	dTAC_128	dTAC_129,dTAC_130,dTAC_131,dTAC_132,dTAC_148,dTAC_174,dTAC_199	0.726,0.852,0.805,0.767,0.888,0.786,0.756
chr1	4496330	4496822	dTAC_129	dTAC_128,dTAC_130	0.726,0.758
chr1	4496888	4497198	dTAC_130	dTAC_128,dTAC_129,dTAC_131,dTAC_148	0.852,0.758,0.78,0.744
chr1	4497277	4497651	dTAC_131	dTAC_128,dTAC_130,dTAC_148	0.805,0.78,0.711
chr1	4497798	4498046	dTAC_132	dTAC_128,dTAC_148,dTAC_174,dTAC_199	0.767,0.701,0.754,0.739
chr1	4513971	4514226	dTAC_133
chr1	4519353	4519667	dTAC_134
chr1	4520731	4521068	dTAC_135	dTAC_136,dTAC_160	0.702,0.743
chr1	4525100	4525289	dTAC_136	dTAC_135,dTAC_151	0.702,0.704
chr1	4525360	4525538	dTAC_137	dTAC_138	0.743
chr1	4525676	4525978	dTAC_138	dTAC_137,dTAC_192	0.743,0.741
chr1	4527364	4527538	dTAC_139
chr1	4537413	4537641	dTAC_140
chr1	4537785	4537966	dTAC_141
chr1	4538096	4538723	dTAC_142
chr1	4538777	4538962	dTAC_143
chr1	4543898	4544337	dTAC_144
chr1	4544417	4544496	dTAC_145
chr1	4547453	4547593	dTAC_146
chr1	4547940	4548212	dTAC_147
chr1	4571222	4572402	dTAC_148	dTAC_128,dTAC_130,dTAC_131,dTAC_132,dTAC_199	0.888,0.744,0.711,0.701,0.715
chr1	4577030	4577324	dTAC_149
chr1	4577643	4577792	dTAC_150
chr1	4579498	4579660	dTAC_151	dTAC_136	0.704
chr1	4579940	4580053	dTAC_152
chr1	4580507	4580638	dTAC_153
chr1	4582706	4582779	dTAC_154
chr1	4591255	4591427	dTAC_155
chr1	4598412	4598655	dTAC_156
chr1	4602127	4602240	dTAC_157
chr1	4602360	4602795	dTAC_158	dTAC_122,dTAC_166	0.736,0.741
chr1	4603050	4603165	dTAC_159
chr1	4604178	4604311	dTAC_160	dTAC_135	0.743
chr1	4609002	4609149	dTAC_161	dTAC_172,dTAC_192	0.778,0.721
chr1	4613361	4613759	dTAC_162	dTAC_170	0.711
chr1	4614050	4614315	dTAC_163
chr1	4615348	4615665	dTAC_164	dTAC_172	0.724
chr1	4616285	4616412	dTAC_165
chr1	4617493	4618105	dTAC_166	dTAC_113,dTAC_158	0.732,0.741
chr1	4622461	4622739	dTAC_167
chr1	4623073	4623196	dTAC_168
chr1	4623294	4623629	dTAC_169
chr1	4644726	4645497	dTAC_170	dTAC_162	0.711
chr1	4645685	4645881	dTAC_171
chr1	4653803	4654717	dTAC_172	dTAC_161,dTAC_164,dTAC_180,dTAC_181,dTAC_191	0.778,0.724,0.749,0.702,0.703
chr1	4655368	4655619	dTAC_173
chr1	4656972	4657266	dTAC_174	dTAC_128,dTAC_132,dTAC_199	0.786,0.754,0.746
chr1	4668708	4668791	dTAC_175
chr1	4671341	4672124	dTAC_176
chr1	4672539	4672686	dTAC_177
chr1	4687383	4687527	dTAC_178
chr1	4687617	4687961	dTAC_179	dTAC_180	0.724
chr1	4688057	4688707	dTAC_180	dTAC_172,dTAC_179,dTAC_181,dTAC_182	0.749,0.724,0.796,0.736
chr1	4688822	4689026	dTAC_181	dTAC_172,dTAC_180	0.702,0.796
chr1	4689149	4689474	dTAC_182	dTAC_180	0.736
chr1	4703529	4703628	dTAC_183
chr1	4706267	4706546	dTAC_184
chr1	4722237	4722964	dTAC_185
chr1	4725095	4725510	dTAC_186
chr1	4739630	4739826	dTAC_187
chr1	4745867	4745980	dTAC_188
chr1	4756152	4756417	dTAC_189
chr1	4760470	4760582	dTAC_190
chr1	4760621	4760804	dTAC_191	dTAC_172	0.703
chr1	4761754	4761886	dTAC_192	dTAC_138,dTAC_161	0.741,0.721
chr1	4766587	4767057	dTAC_193
chr1	4767414	4767509	dTAC_194
chr1	4767635	4767871	dTAC_195
chr1	4768535	4768665	dTAC_196	dTAC_197,dTAC_198	0.774,0.725
chr1	4768782	4768941	dTAC_197	dTAC_196,dTAC_198	0.774,0.746
chr1	4768975	4769270	dTAC_198	dTAC_196,dTAC_197	0.725,0.746
chr1	4769856	4770021	dTAC_199	dTAC_128,dTAC_132,dTAC_148,dTAC_174	0.756,0.739,0.715,0.746
chr1	4770223	4770460	dTAC_200	dTAC_201,dTAC_240,dTAC_242,dTAC_261,dTAC_279,dTAC_292,dTAC_294	0.709,0.743,0.708,0.702,0.762,0.798,0.723
chr1	4770510	4770628	dTAC_201	dTAC_200	0.709
chr1	4771074	4771207	dTAC_202
chr1	4774886	4775913	dTAC_203	dTAC_315	0.708
chr1	4780131	4780367	dTAC_204
chr1	4782089	4782310	dTAC_205
chr1	4784195	4784444	dTAC_206
chr1	4785052	4786336	dTAC_207	dTAC_212,dTAC_222,dTAC_248	0.892,0.853,0.74
chr1	4786516	4786689	dTAC_208	dTAC_215,dTAC_240,dTAC_261,dTAC_279,dTAC_292,dTAC_294	0.704,0.764,0.701,0.742,0.767,0.751
chr1	4801405	4802034	dTAC_209
chr1	4802111	4802368	dTAC_210	dTAC_211	0.81
chr1	4802467	4802761	dTAC_211	dTAC_210	0.81
chr1	4807292	4808401	dTAC_212	dTAC_207,dTAC_222	0.892,0.857
chr1	4808449	4808576	dTAC_213
chr1	4810353	4810722	dTAC_214
chr1	4820109	4820591	dTAC_215	dTAC_208,dTAC_237,dTAC_240,dTAC_242,dTAC_261,dTAC_279,dTAC_292,dTAC_293,dTAC_294	0.704,0.713,0.786,0.75,0.787,0.788,0.769,0.764,0.825
chr1	4820872	4821354	dTAC_216
chr1	4829294	4829730	dTAC_217
chr1	4840218	4840355	dTAC_218
chr1	4842297	4842446	dTAC_219
chr1	4843733	4844205	dTAC_220	dTAC_225	0.743
chr1	4850125	4850215	dTAC_221
chr1	4857285	4858490	dTAC_222	dTAC_207,dTAC_212	0.853,0.857
chr1	4873667	4874457	dTAC_223
chr1	4882997	4883114	dTAC_224
chr1	4910443	4911319	dTAC_225	dTAC_220	0.743
chr1	4911887	4912018	dTAC_226
chr1	4912038	4912290	dTAC_227
chr1	4914692	4914794	dTAC_228
chr1	4918213	4918370	dTAC_229	dTAC_300	0.701
chr1	4918944	4919089	dTAC_230	dTAC_257,dTAC_292,dTAC_294	0.715,0.717,0.719
chr1	4922988	4923289	dTAC_231	dTAC_232,dTAC_234	0.813,0.716
chr1	4923385	4923679	dTAC_232	dTAC_231	0.813
chr1	4926197	4926284	dTAC_233
chr1	4926310	4926611	dTAC_234	dTAC_231,dTAC_235,dTAC_236,dTAC_246,dTAC_257,dTAC_260	0.716,0.711,0.704,0.723,0.704,0.725
chr1	4926675	4926878	dTAC_235	dTAC_234,dTAC_264	0.711,0.731
chr1	4934642	4935116	dTAC_236	dTAC_234,dTAC_246,dTAC_257,dTAC_260,dTAC_267,dTAC_273,dTAC_276,dTAC_304,dTAC_306	0.704,0.738,0.7,0.761,0.751,0.714,0.756,0.714,0.757
chr1	4969687	4971520	dTAC_237	dTAC_215,dTAC_240,dTAC_241,dTAC_242,dTAC_246,dTAC_257,dTAC_261,dTAC_292,dTAC_294	0.713,0.88,0.893,0.857,0.889,0.748,0.784,0.797,0.808
chr1	4974679	4974768	dTAC_238
chr1	5012901	5013152	dTAC_239
chr1	5017921	5020451	dTAC_240	dTAC_200,dTAC_208,dTAC_215,dTAC_237,dTAC_241,dTAC_242,dTAC_246,dTAC_248,dTAC_257,dTAC_260,dTAC_261,dTAC_279,dTAC_292,dTAC_294,dTAC_310	0.743,0.764,0.786,0.88,0.954,0.898,0.875,0.831,0.865,0.788,0.889,0.856,0.908,0.962,0.752
chr1	5022614	5023833	dTAC_241	dTAC_237,dTAC_240,dTAC_242,dTAC_245,dTAC_246,dTAC_248,dTAC_257,dTAC_260,dTAC_261,dTAC_279,dTAC_292,dTAC_294	0.893,0.954,0.873,0.709,0.909,0.816,0.84,0.795,0.842,0.738,0.825,0.893
chr1	5024370	5024483	dTAC_242	dTAC_200,dTAC_215,dTAC_237,dTAC_240,dTAC_241,dTAC_246,dTAC_248,dTAC_257,dTAC_261,dTAC_279,dTAC_283,dTAC_292,dTAC_294	0.708,0.75,0.857,0.898,0.873,0.781,0.732,0.737,0.904,0.766,0.726,0.84,0.849
chr1	5033252	5033594	dTAC_243
chr1	5055712	5055829	dTAC_244
chr1	5056037	5056244	dTAC_245	dTAC_241,dTAC_246	0.709,0.789
chr1	5070100	5070716	dTAC_246	dTAC_234,dTAC_236,dTAC_237,dTAC_240,dTAC_241,dTAC_242,dTAC_245,dTAC_257,dTAC_260,dTAC_261,dTAC_263,dTAC_272,dTAC_292,dTAC_294,dTAC_306,dTAC_310	0.723,0.738,0.889,0.875,0.909,0.781,0.789,0.829,0.805,0.763,0.708,0.703,0.796,0.84,0.709,0.718
chr1	5076204	5076331	dTAC_247
chr1	5082537	5083742	dTAC_248	dTAC_207,dTAC_240,dTAC_241,dTAC_242,dTAC_261,dTAC_279,dTAC_292,dTAC_294	0.74,0.831,0.816,0.732,0.774,0.741,0.758,0.805
chr1	5103271	5103429	dTAC_249
chr1	5108641	5108931	dTAC_250
chr1	5125640	5125775	dTAC_251
chr1	5128949	5129196	dTAC_252
chr1	5162126	5162234	dTAC_253	dTAC_292	0.714
chr1	5170370	5170763	dTAC_254	dTAC_255,dTAC_262,dTAC_302	0.784,0.719,0.716
chr1	5170779	5170866	dTAC_255	dTAC_254	0.784
chr1	5183125	5183198	dTAC_256
chr1	5183534	5183839	dTAC_257	dTAC_230,dTAC_234,dTAC_236,dTAC_237,dTAC_240,dTAC_241,dTAC_242,dTAC_246,dTAC_260,dTAC_261,dTAC_264,dTAC_279,dTAC_292,dTAC_294,dTAC_304	0.715,0.704,0.7,0.748,0.865,0.84,0.737,0.829,0.837,0.771,0.76,0.714,0.796,0.884,0.716
chr1	5208279	5208392	dTAC_258
chr1	5210069	5210173	dTAC_259
chr1	5220728	5221382	dTAC_260	dTAC_234,dTAC_236,dTAC_240,dTAC_241,dTAC_246,dTAC_257,dTAC_263,dTAC_292,dTAC_294,dTAC_304,dTAC_306	0.725,0.761,0.788,0.795,0.805,0.837,0.7,0.747,0.821,0.737,0.72
chr1	5232034	5233643	dTAC_261	dTAC_200,dTAC_208,dTAC_215,dTAC_237,dTAC_240,dTAC_241,dTAC_242,dTAC_246,dTAC_248,dTAC_257,dTAC_279,dTAC_283,dTAC_292,dTAC_293,dTAC_294	0.702,0.701,0.787,0.784,0.889,0.842,0.904,0.763,0.774,0.771,0.78,0.768,0.864,0.715,0.865
chr1	5265149	5265350	dTAC_262	dTAC_254	0.719
chr1	5273983	5274389	dTAC_263	dTAC_246,dTAC_260,dTAC_264,dTAC_304	0.708,0.7,0.757,0.812
chr1	5285290	5285617	dTAC_264	dTAC_235,dTAC_257,dTAC_263,dTAC_265,dTAC_292,dTAC_294,dTAC_304	0.731,0.76,0.757,0.705,0.741,0.72,0.759
chr1	5286334	5286523	dTAC_265	dTAC_264,dTAC_288	0.705,0.714
chr1	5294603	5294920	dTAC_266	dTAC_280,dTAC_298,dTAC_315,dTAC_316	0.728,0.745,0.753,0.746
chr1	5299526	5299609	dTAC_267	dTAC_236	0.751
chr1	5306991	5307108	dTAC_268
chr1	5307441	5307514	dTAC_269
chr1	5310192	5310265	dTAC_270
chr1	5313894	5314011	dTAC_271	dTAC_308	0.725
chr1	5315623	5315763	dTAC_272	dTAC_246	0.703
chr1	5315871	5316115	dTAC_273	dTAC_236,dTAC_276	0.714,0.725
chr1	5321489	5321573	dTAC_274
chr1	5333033	5333163	dTAC_275
chr1	5379347	5379539	dTAC_276	dTAC_236,dTAC_273	0.756,0.725
chr1	5503128	5503252	dTAC_277
chr1	5505039	5505273	dTAC_278
chr1	5587891	5589268	dTAC_279	dTAC_200,dTAC_208,dTAC_215,dTAC_240,dTAC_241,dTAC_242,dTAC_248,dTAC_257,dTAC_261,dTAC_292,dTAC_294,dTAC_309,dTAC_310	0.762,0.742,0.788,0.856,0.738,0.766,0.741,0.714,0.78,0.85,0.879,0.713,0.806
chr1	5619099	5619573	dTAC_280	dTAC_266,dTAC_315,dTAC_316	0.728,0.82,0.722
chr1	5620188	5620327	dTAC_281
chr1	5624354	5624440	dTAC_282
chr1	5655277	5656069	dTAC_283	dTAC_242,dTAC_261,dTAC_284,dTAC_292,dTAC_293,dTAC_294	0.726,0.768,0.772,0.762,0.711,0.719
chr1	5656189	5656484	dTAC_284	dTAC_283	0.772
chr1	5658230	5658332	dTAC_285
chr1	5672160	5672314	dTAC_286
chr1	5752454	5752545	dTAC_287
chr1	5753998	5754114	dTAC_288	dTAC_265	0.714
chr1	5790405	5790505	dTAC_289
chr1	5815894	5816077	dTAC_290
chr1	5865161	5865234	dTAC_291
chr1	5904932	5905519	dTAC_292	dTAC_200,dTAC_208,dTAC_215,dTAC_230,dTAC_237,dTAC_240,dTAC_241,dTAC_242,dTAC_246,dTAC_248,dTAC_253,dTAC_257,dTAC_260,dTAC_261,dTAC_264,dTAC_279,dTAC_283,dTAC_293,dTAC_294,dTAC_309,dTAC_310	0.798,0.767,0.769,0.717,0.797,0.908,0.825,0.84,0.796,0.758,0.714,0.796,0.747,0.864,0.741,0.85,0.762,0.704,0.903,0.732,0.77
chr1	5910075	5910248	dTAC_293	dTAC_215,dTAC_261,dTAC_283,dTAC_292,dTAC_294	0.764,0.715,0.711,0.704,0.717
chr1	5915399	5918029	dTAC_294	dTAC_200,dTAC_208,dTAC_215,dTAC_230,dTAC_237,dTAC_240,dTAC_241,dTAC_242,dTAC_246,dTAC_248,dTAC_257,dTAC_260,dTAC_261,dTAC_264,dTAC_279,dTAC_283,dTAC_292,dTAC_293,dTAC_310	0.723,0.751,0.825,0.719,0.808,0.962,0.893,0.849,0.84,0.805,0.884,0.821,0.865,0.72,0.879,0.719,0.903,0.717,0.784
chr1	6013922	6014065	dTAC_295
chr1	6022843	6023045	dTAC_296	dTAC_297,dTAC_311	0.731,0.722
chr1	6054758	6054841	dTAC_297	dTAC_296	0.731
chr1	6054846	6055114	dTAC_298	dTAC_266	0.745
chr1	6055178	6055268	dTAC_299
chr1	6076690	6076977	dTAC_300	dTAC_229	0.701
chr1	6077356	6077519	dTAC_301
chr1	6086087	6086177	dTAC_302	dTAC_254	0.716
chr1	6093816	6094004	dTAC_303
chr1	6094106	6094854	dTAC_304	dTAC_236,dTAC_257,dTAC_260,dTAC_263,dTAC_264	0.714,0.716,0.737,0.812,0.759
chr1	6095021	6095181	dTAC_305
chr1	6097064	6097336	dTAC_306	dTAC_236,dTAC_246,dTAC_260	0.757,0.709,0.72
chr1	6097410	6097494	dTAC_307
chr1	6109318	6109400	dTAC_308	dTAC_271	0.725
chr1	6134908	6135071	dTAC_309	dTAC_279,dTAC_292	0.713,0.732
chr1	6135156	6135418	dTAC_310	dTAC_240,dTAC_246,dTAC_279,dTAC_292,dTAC_294	0.752,0.718,0.806,0.77,0.784
chr1	6151638	6151791	dTAC_311	dTAC_296	0.722
chr1	6152545	6152690	dTAC_312
chr1	6166963	6167101	dTAC_313
chr1	6176091	6176203	dTAC_314
chr1	6188058	6188791	dTAC_315	dTAC_203,dTAC_266,dTAC_280,dTAC_316	0.708,0.753,0.82,0.822
chr1	6188896	6189268	dTAC_316	dTAC_266,dTAC_280,dTAC_315	0.746,0.722,0.822
chr1	6193914	6193990	dTAC_317
chr1	6206820	6206893	dTAC_318
chr1	6214090	6215591	dTAC_319	dTAC_447	0.891
chr1	6226791	6227061	dTAC_320
chr1	6251298	6251540	dTAC_321
chr1	6272176	6272651	dTAC_322	dTAC_327,dTAC_328,dTAC_347,dTAC_352,dTAC_355,dTAC_359,dTAC_391,dTAC_392,dTAC_397,dTAC_402,dTAC_409,dTAC_422,dTAC_467,dTAC_468	0.737,0.775,0.794,0.751,0.788,0.796,0.722,0.708,0.701,0.734,0.71,0.808,0.714,0.701
chr1	6273302	6273481	dTAC_323
chr1	6279677	6279919	dTAC_324
chr1	6279976	6280090	dTAC_325
chr1	6280261	6280427	dTAC_326
chr1	6281789	6282065	dTAC_327	dTAC_322,dTAC_328,dTAC_343,dTAC_347,dTAC_348,dTAC_352,dTAC_355,dTAC_359,dTAC_360,dTAC_389,dTAC_391,dTAC_392,dTAC_393,dTAC_394,dTAC_395,dTAC_396,dTAC_397,dTAC_398,dTAC_399,dTAC_400,dTAC_401,dTAC_402,dTAC_403,dTAC_404,dTAC_407,dTAC_409,dTAC_422,dTAC_467,dTAC_468	0.737,0.868,0.748,0.782,0.717,0.738,0.814,0.888,0.79,0.721,0.757,0.794,0.779,0.732,0.816,0.732,0.801,0.726,0.803,0.732,0.773,0.791,0.791,0.76,0.731,0.739,0.853,0.734,0.795
chr1	6282182	6283301	dTAC_328	dTAC_322,dTAC_327,dTAC_329,dTAC_343,dTAC_347,dTAC_352,dTAC_354,dTAC_355,dTAC_359,dTAC_360,dTAC_389,dTAC_391,dTAC_392,dTAC_393,dTAC_394,dTAC_395,dTAC_396,dTAC_397,dTAC_398,dTAC_399,dTAC_400,dTAC_401,dTAC_402,dTAC_403,dTAC_404,dTAC_407,dTAC_408,dTAC_409,dTAC_421,dTAC_422,dTAC_445,dTAC_446,dTAC_459,dTAC_466,dTAC_467,dTAC_468	0.775,0.868,0.724,0.744,0.849,0.768,0.736,0.888,0.94,0.786,0.706,0.858,0.873,0.868,0.739,0.783,0.811,0.869,0.811,0.88,0.824,0.819,0.88,0.844,0.824,0.745,0.71,0.778,0.722,0.894,0.712,0.738,0.726,0.761,0.736,0.752
chr1	6285199	6285310	dTAC_329	dTAC_328,dTAC_359,dTAC_392,dTAC_393,dTAC_399,dTAC_402,dTAC_403	0.724,0.722,0.71,0.727,0.723,0.703,0.712
chr1	6285923	6286019	dTAC_330
chr1	6287148	6287254	dTAC_331
chr1	6287284	6287648	dTAC_332
chr1	6288107	6288229	dTAC_333
chr1	6288341	6288605	dTAC_334	dTAC_335	0.74
chr1	6288685	6288985	dTAC_335	dTAC_334,dTAC_341	0.74,0.784
chr1	6289801	6290092	dTAC_336	dTAC_420,dTAC_432	0.709,0.73
chr1	6306723	6306869	dTAC_337
chr1	6307041	6307122	dTAC_338
chr1	6313249	6313410	dTAC_339
chr1	6320231	6320336	dTAC_340
chr1	6320425	6320927	dTAC_341	dTAC_335,dTAC_432	0.784,0.714
chr1	6356893	6357318	dTAC_342
chr1	6358733	6359729	dTAC_343	dTAC_327,dTAC_328,dTAC_347,dTAC_352,dTAC_355,dTAC_359,dTAC_360,dTAC_397,dTAC_421,dTAC_422,dTAC_467,dTAC_468	0.748,0.744,0.796,0.715,0.775,0.789,0.717,0.713,0.737,0.742,0.865,0.805
chr1	6359792	6359878	dTAC_344
chr1	6381973	6382197	dTAC_345
chr1	6382273	6382474	dTAC_346
chr1	6382590	6383455	dTAC_347	dTAC_322,dTAC_327,dTAC_328,dTAC_343,dTAC_348,dTAC_352,dTAC_354,dTAC_355,dTAC_359,dTAC_391,dTAC_392,dTAC_393,dTAC_396,dTAC_397,dTAC_398,dTAC_399,dTAC_400,dTAC_401,dTAC_402,dTAC_403,dTAC_404,dTAC_409,dTAC_422,dTAC_445,dTAC_446,dTAC_467,dTAC_468	0.794,0.782,0.849,0.796,0.866,0.781,0.72,0.872,0.888,0.821,0.842,0.814,0.709,0.788,0.745,0.747,0.808,0.737,0.828,0.806,0.777,0.748,0.84,0.746,0.762,0.718,0.716
chr1	6383512	6383777	dTAC_348	dTAC_327,dTAC_347,dTAC_355,dTAC_359,dTAC_391,dTAC_392,dTAC_422	0.717,0.866,0.774,0.76,0.705,0.718,0.728
chr1	6387127	6387205	dTAC_349
chr1	6388927	6389717	dTAC_350	dTAC_351	0.83
chr1	6389775	6390099	dTAC_351	dTAC_350	0.83
chr1	6406017	6406720	dTAC_352	dTAC_322,dTAC_327,dTAC_328,dTAC_343,dTAC_347,dTAC_355,dTAC_359,dTAC_384,dTAC_391,dTAC_392,dTAC_393,dTAC_394,dTAC_395,dTAC_396,dTAC_397,dTAC_398,dTAC_402,dTAC_403,dTAC_404,dTAC_409,dTAC_422,dTAC_467,dTAC_468	0.751,0.738,0.768,0.715,0.781,0.842,0.857,0.705,0.74,0.717,0.741,0.7,0.734,0.725,0.743,0.74,0.755,0.716,0.712,0.732,0.786,0.766,0.732
chr1	6406889	6407013	dTAC_353	dTAC_355,dTAC_359,dTAC_404	0.716,0.71,0.717
chr1	6410019	6410102	dTAC_354	dTAC_328,dTAC_347,dTAC_355,dTAC_359,dTAC_360,dTAC_422	0.736,0.72,0.804,0.754,0.72,0.707
chr1	6410193	6410932	dTAC_355	dTAC_322,dTAC_327,dTAC_328,dTAC_343,dTAC_347,dTAC_348,dTAC_352,dTAC_353,dTAC_354,dTAC_359,dTAC_360,dTAC_389,dTAC_391,dTAC_392,dTAC_393,dTAC_394,dTAC_395,dTAC_396,dTAC_397,dTAC_398,dTAC_399,dTAC_400,dTAC_401,dTAC_402,dTAC_403,dTAC_404,dTAC_407,dTAC_409,dTAC_412,dTAC_421,dTAC_422,dTAC_445,dTAC_459,dTAC_460,dTAC_466,dTAC_467,dTAC_468	0.788,0.814,0.888,0.775,0.872,0.774,0.842,0.716,0.804,0.916,0.777,0.733,0.827,0.841,0.828,0.761,0.805,0.82,0.823,0.793,0.828,0.785,0.784,0.853,0.843,0.816,0.718,0.762,0.776,0.741,0.889,0.724,0.706,0.705,0.707,0.707,0.775
chr1	6415717	6415829	dTAC_356
chr1	6429505	6429794	dTAC_357	dTAC_426	0.763
chr1	6430116	6430221	dTAC_358
chr1	6440757	6441974	dTAC_359	dTAC_322,dTAC_327,dTAC_328,dTAC_329,dTAC_343,dTAC_347,dTAC_348,dTAC_352,dTAC_353,dTAC_354,dTAC_355,dTAC_360,dTAC_389,dTAC_391,dTAC_392,dTAC_393,dTAC_394,dTAC_395,dTAC_396,dTAC_397,dTAC_398,dTAC_399,dTAC_400,dTAC_401,dTAC_402,dTAC_403,dTAC_404,dTAC_406,dTAC_407,dTAC_408,dTAC_409,dTAC_412,dTAC_416,dTAC_417,dTAC_421,dTAC_422,dTAC_445,dTAC_454,dTAC_459,dTAC_460,dTAC_466,dTAC_467,dTAC_468	0.796,0.888,0.94,0.722,0.789,0.888,0.76,0.857,0.71,0.754,0.916,0.83,0.774,0.892,0.892,0.883,0.77,0.832,0.816,0.882,0.85,0.849,0.857,0.805,0.9,0.871,0.833,0.721,0.8,0.746,0.833,0.778,0.732,0.74,0.748,0.93,0.751,0.728,0.777,0.7,0.753,0.776,0.807
chr1	6442086	6442247	dTAC_360	dTAC_327,dTAC_328,dTAC_343,dTAC_354,dTAC_355,dTAC_359,dTAC_389,dTAC_391,dTAC_392,dTAC_393,dTAC_395,dTAC_396,dTAC_397,dTAC_399,dTAC_402,dTAC_403,dTAC_404,dTAC_412,dTAC_422,dTAC_468	0.79,0.786,0.717,0.72,0.777,0.83,0.712,0.703,0.743,0.723,0.747,0.729,0.704,0.712,0.74,0.76,0.7,0.749,0.802,0.743
chr1	6448124	6448293	dTAC_361	dTAC_385,dTAC_395	0.717,0.723
chr1	6454033	6454482	dTAC_362
chr1	6458053	6458234	dTAC_363
chr1	6465065	6465216	dTAC_364
chr1	6466876	6467345	dTAC_365
chr1	6483377	6484016	dTAC_366	dTAC_409,dTAC_416,dTAC_417,dTAC_435,dTAC_459	0.816,0.755,0.731,0.738,0.811
chr1	6507308	6507385	dTAC_367
chr1	6510023	6511340	dTAC_368	dTAC_369,dTAC_382,dTAC_388,dTAC_436	0.723,0.752,0.833,0.792
chr1	6511386	6511561	dTAC_369	dTAC_368,dTAC_388	0.723,0.705
chr1	6520809	6521325	dTAC_370	dTAC_372,dTAC_432	0.705,0.7
chr1	6525714	6525822	dTAC_371
chr1	6547229	6547488	dTAC_372	dTAC_370	0.705
chr1	6562649	6562784	dTAC_373	dTAC_426	0.707
chr1	6584449	6584918	dTAC_374	dTAC_396,dTAC_404,dTAC_444	0.7,0.725,0.704
chr1	6592247	6592341	dTAC_375
chr1	6592811	6593050	dTAC_376
chr1	6593095	6593363	dTAC_377
chr1	6600768	6600841	dTAC_378	dTAC_426	0.702
chr1	6605761	6605859	dTAC_379
chr1	6620846	6620946	dTAC_380	dTAC_385,dTAC_443	0.709,0.737
chr1	6624000	6624320	dTAC_381	dTAC_382	0.749
chr1	6624477	6624766	dTAC_382	dTAC_368,dTAC_381,dTAC_388,dTAC_436	0.752,0.749,0.702,0.773
chr1	6625384	6625533	dTAC_383
chr1	6651283	6651549	dTAC_384	dTAC_352,dTAC_385	0.705,0.73
chr1	6651709	6652030	dTAC_385	dTAC_361,dTAC_380,dTAC_384,dTAC_386	0.717,0.709,0.73,0.701
chr1	6661099	6661234	dTAC_386	dTAC_385	0.701
chr1	6665883	6666011	dTAC_387
chr1	6668557	6669025	dTAC_388	dTAC_368,dTAC_369,dTAC_382,dTAC_436	0.833,0.705,0.702,0.742
chr1	6717782	6718052	dTAC_389	dTAC_327,dTAC_328,dTAC_355,dTAC_359,dTAC_360,dTAC_391,dTAC_392,dTAC_393,dTAC_395,dTAC_396,dTAC_397,dTAC_398,dTAC_399,dTAC_400,dTAC_401,dTAC_402,dTAC_403,dTAC_407,dTAC_409,dTAC_416,dTAC_417,dTAC_422,dTAC_434,dTAC_448,dTAC_454	0.721,0.706,0.733,0.774,0.712,0.763,0.712,0.726,0.726,0.714,0.743,0.743,0.716,0.734,0.729,0.769,0.704,0.701,0.805,0.788,0.765,0.801,0.733,0.709,0.743
chr1	6722980	6723090	dTAC_390	dTAC_415	0.703
chr1	6729164	6730221	dTAC_391	dTAC_322,dTAC_327,dTAC_328,dTAC_347,dTAC_348,dTAC_352,dTAC_355,dTAC_359,dTAC_360,dTAC_389,dTAC_392,dTAC_393,dTAC_394,dTAC_395,dTAC_396,dTAC_397,dTAC_398,dTAC_399,dTAC_400,dTAC_401,dTAC_402,dTAC_403,dTAC_404,dTAC_406,dTAC_407,dTAC_409,dTAC_416,dTAC_417,dTAC_422,dTAC_445,dTAC_446,dTAC_454,dTAC_459	0.722,0.757,0.858,0.821,0.705,0.74,0.827,0.892,0.703,0.763,0.962,0.964,0.754,0.804,0.814,0.882,0.92,0.818,0.942,0.804,0.958,0.867,0.837,0.742,0.786,0.887,0.72,0.704,0.882,0.75,0.7,0.716,0.746
chr1	6733574	6734389	dTAC_392	dTAC_322,dTAC_327,dTAC_328,dTAC_329,dTAC_347,dTAC_348,dTAC_352,dTAC_355,dTAC_359,dTAC_360,dTAC_389,dTAC_391,dTAC_393,dTAC_394,dTAC_395,dTAC_396,dTAC_397,dTAC_398,dTAC_399,dTAC_400,dTAC_401,dTAC_402,dTAC_403,dTAC_404,dTAC_406,dTAC_407,dTAC_409,dTAC_422,dTAC_445,dTAC_446,dTAC_459	0.708,0.794,0.873,0.71,0.842,0.718,0.717,0.841,0.892,0.743,0.712,0.962,0.972,0.77,0.824,0.808,0.87,0.883,0.863,0.937,0.813,0.949,0.918,0.869,0.718,0.76,0.817,0.863,0.767,0.712,0.705
chr1	6734560	6735169	dTAC_393	dTAC_327,dTAC_328,dTAC_329,dTAC_347,dTAC_352,dTAC_355,dTAC_359,dTAC_360,dTAC_389,dTAC_391,dTAC_392,dTAC_394,dTAC_395,dTAC_396,dTAC_397,dTAC_398,dTAC_399,dTAC_400,dTAC_401,dTAC_402,dTAC_403,dTAC_404,dTAC_406,dTAC_407,dTAC_408,dTAC_409,dTAC_422,dTAC_445,dTAC_448	0.779,0.868,0.727,0.814,0.741,0.828,0.883,0.723,0.726,0.964,0.972,0.804,0.85,0.853,0.892,0.908,0.862,0.913,0.829,0.966,0.922,0.901,0.736,0.787,0.722,0.811,0.852,0.774,0.706
chr1	6750954	6751088	dTAC_394	dTAC_327,dTAC_328,dTAC_352,dTAC_355,dTAC_359,dTAC_391,dTAC_392,dTAC_393,dTAC_395,dTAC_396,dTAC_397,dTAC_398,dTAC_399,dTAC_400,dTAC_402,dTAC_403,dTAC_404,dTAC_407	0.732,0.739,0.7,0.761,0.77,0.754,0.77,0.804,0.843,0.764,0.76,0.733,0.738,0.719,0.774,0.784,0.767,0.703
chr1	6751171	6751422	dTAC_395	dTAC_327,dTAC_328,dTAC_352,dTAC_355,dTAC_359,dTAC_360,dTAC_361,dTAC_389,dTAC_391,dTAC_392,dTAC_393,dTAC_394,dTAC_396,dTAC_397,dTAC_398,dTAC_399,dTAC_400,dTAC_401,dTAC_402,dTAC_403,dTAC_404,dTAC_408,dTAC_412,dTAC_422,dTAC_468	0.816,0.783,0.734,0.805,0.832,0.747,0.723,0.726,0.804,0.824,0.85,0.843,0.867,0.829,0.802,0.796,0.761,0.751,0.813,0.832,0.82,0.767,0.74,0.782,0.749
chr1	6751582	6751778	dTAC_396	dTAC_327,dTAC_328,dTAC_347,dTAC_352,dTAC_355,dTAC_359,dTAC_360,dTAC_374,dTAC_389,dTAC_391,dTAC_392,dTAC_393,dTAC_394,dTAC_395,dTAC_397,dTAC_398,dTAC_399,dTAC_400,dTAC_401,dTAC_402,dTAC_403,dTAC_404,dTAC_407,dTAC_408,dTAC_409,dTAC_412,dTAC_422,dTAC_445,dTAC_454	0.732,0.811,0.709,0.725,0.82,0.816,0.729,0.7,0.714,0.814,0.808,0.853,0.764,0.867,0.845,0.839,0.814,0.761,0.735,0.84,0.833,0.865,0.72,0.723,0.7,0.712,0.78,0.713,0.701
chr1	6751913	6752111	dTAC_397	dTAC_322,dTAC_327,dTAC_328,dTAC_343,dTAC_347,dTAC_352,dTAC_355,dTAC_359,dTAC_360,dTAC_389,dTAC_391,dTAC_392,dTAC_393,dTAC_394,dTAC_395,dTAC_396,dTAC_398,dTAC_399,dTAC_400,dTAC_401,dTAC_402,dTAC_403,dTAC_404,dTAC_407,dTAC_408,dTAC_409,dTAC_422,dTAC_445,dTAC_468	0.701,0.801,0.869,0.713,0.788,0.743,0.823,0.882,0.704,0.743,0.882,0.87,0.892,0.76,0.829,0.845,0.916,0.841,0.834,0.815,0.884,0.846,0.853,0.702,0.73,0.768,0.864,0.756,0.72
chr1	6752203	6752752	dTAC_398	dTAC_327,dTAC_328,dTAC_347,dTAC_352,dTAC_355,dTAC_359,dTAC_389,dTAC_391,dTAC_392,dTAC_393,dTAC_394,dTAC_395,dTAC_396,dTAC_397,dTAC_399,dTAC_400,dTAC_401,dTAC_402,dTAC_403,dTAC_404,dTAC_407,dTAC_409,dTAC_422,dTAC_454	0.726,0.811,0.745,0.74,0.793,0.85,0.743,0.92,0.883,0.908,0.733,0.802,0.839,0.916,0.785,0.88,0.775,0.896,0.805,0.794,0.733,0.813,0.843,0.717
chr1	6757108	6757329	dTAC_399	dTAC_327,dTAC_328,dTAC_329,dTAC_347,dTAC_355,dTAC_359,dTAC_360,dTAC_389,dTAC_391,dTAC_392,dTAC_393,dTAC_394,dTAC_395,dTAC_396,dTAC_397,dTAC_398,dTAC_400,dTAC_401,dTAC_402,dTAC_403,dTAC_404,dTAC_406,dTAC_407,dTAC_408,dTAC_409,dTAC_422	0.803,0.88,0.723,0.747,0.828,0.849,0.712,0.716,0.818,0.863,0.862,0.738,0.796,0.814,0.841,0.785,0.829,0.807,0.854,0.861,0.819,0.717,0.771,0.729,0.753,0.835
chr1	6757567	6757941	dTAC_400	dTAC_327,dTAC_328,dTAC_347,dTAC_355,dTAC_359,dTAC_389,dTAC_391,dTAC_392,dTAC_393,dTAC_394,dTAC_395,dTAC_396,dTAC_397,dTAC_398,dTAC_399,dTAC_401,dTAC_402,dTAC_403,dTAC_404,dTAC_407,dTAC_409,dTAC_416,dTAC_422,dTAC_445	0.732,0.824,0.808,0.785,0.857,0.734,0.942,0.937,0.913,0.719,0.761,0.761,0.834,0.88,0.829,0.788,0.908,0.856,0.81,0.741,0.874,0.719,0.846,0.73
chr1	6759544	6759688	dTAC_401	dTAC_327,dTAC_328,dTAC_347,dTAC_355,dTAC_359,dTAC_389,dTAC_391,dTAC_392,dTAC_393,dTAC_395,dTAC_396,dTAC_397,dTAC_398,dTAC_399,dTAC_400,dTAC_402,dTAC_403,dTAC_404,dTAC_407,dTAC_409,dTAC_422,dTAC_445,dTAC_448,dTAC_466	0.773,0.819,0.737,0.784,0.805,0.729,0.804,0.813,0.829,0.751,0.735,0.815,0.775,0.807,0.788,0.832,0.785,0.764,0.715,0.765,0.831,0.702,0.724,0.706
chr1	6760326	6761696	dTAC_402	dTAC_322,dTAC_327,dTAC_328,dTAC_329,dTAC_347,dTAC_352,dTAC_355,dTAC_359,dTAC_360,dTAC_389,dTAC_391,dTAC_392,dTAC_393,dTAC_394,dTAC_395,dTAC_396,dTAC_397,dTAC_398,dTAC_399,dTAC_400,dTAC_401,dTAC_403,dTAC_404,dTAC_406,dTAC_407,dTAC_408,dTAC_409,dTAC_416,dTAC_417,dTAC_422,dTAC_445,dTAC_446,dTAC_448,dTAC_459	0.734,0.791,0.88,0.703,0.828,0.755,0.853,0.9,0.74,0.769,0.958,0.949,0.966,0.774,0.813,0.84,0.884,0.896,0.854,0.908,0.832,0.921,0.902,0.734,0.793,0.707,0.848,0.718,0.726,0.886,0.789,0.732,0.712,0.721
chr1	6766923	6767461	dTAC_403	dTAC_327,dTAC_328,dTAC_329,dTAC_347,dTAC_352,dTAC_355,dTAC_359,dTAC_360,dTAC_389,dTAC_391,dTAC_392,dTAC_393,dTAC_394,dTAC_395,dTAC_396,dTAC_397,dTAC_398,dTAC_399,dTAC_400,dTAC_401,dTAC_402,dTAC_404,dTAC_407,dTAC_408,dTAC_409,dTAC_422,dTAC_445	0.791,0.844,0.712,0.806,0.716,0.843,0.871,0.76,0.704,0.867,0.918,0.922,0.784,0.832,0.833,0.846,0.805,0.861,0.856,0.785,0.921,0.939,0.738,0.716,0.712,0.812,0.793
chr1	6767517	6768113	dTAC_404	dTAC_327,dTAC_328,dTAC_347,dTAC_352,dTAC_353,dTAC_355,dTAC_359,dTAC_360,dTAC_374,dTAC_391,dTAC_392,dTAC_393,dTAC_394,dTAC_395,dTAC_396,dTAC_397,dTAC_398,dTAC_399,dTAC_400,dTAC_401,dTAC_402,dTAC_403,dTAC_406,dTAC_407,dTAC_408,dTAC_422,dTAC_445	0.76,0.824,0.777,0.712,0.717,0.816,0.833,0.7,0.725,0.837,0.869,0.901,0.767,0.82,0.865,0.853,0.794,0.819,0.81,0.764,0.902,0.939,0.708,0.726,0.704,0.77,0.855
chr1	6784074	6784168	dTAC_405
chr1	6790122	6790366	dTAC_406	dTAC_359,dTAC_391,dTAC_392,dTAC_393,dTAC_399,dTAC_402,dTAC_404,dTAC_407,dTAC_409,dTAC_422,dTAC_445,dTAC_459	0.721,0.742,0.718,0.736,0.717,0.734,0.708,0.797,0.728,0.707,0.75,0.726
chr1	6790532	6790692	dTAC_407	dTAC_327,dTAC_328,dTAC_355,dTAC_359,dTAC_389,dTAC_391,dTAC_392,dTAC_393,dTAC_394,dTAC_396,dTAC_397,dTAC_398,dTAC_399,dTAC_400,dTAC_401,dTAC_402,dTAC_403,dTAC_404,dTAC_406,dTAC_408,dTAC_409,dTAC_416,dTAC_417,dTAC_422,dTAC_454,dTAC_459	0.731,0.745,0.718,0.8,0.701,0.786,0.76,0.787,0.703,0.72,0.702,0.733,0.771,0.741,0.715,0.793,0.738,0.726,0.797,0.702,0.773,0.716,0.712,0.789,0.705,0.715
chr1	6790910	6791126	dTAC_408	dTAC_328,dTAC_359,dTAC_393,dTAC_395,dTAC_396,dTAC_397,dTAC_399,dTAC_402,dTAC_403,dTAC_404,dTAC_407,dTAC_422	0.71,0.746,0.722,0.767,0.723,0.73,0.729,0.707,0.716,0.704,0.702,0.701
chr1	6799721	6801257	dTAC_409	dTAC_322,dTAC_327,dTAC_328,dTAC_347,dTAC_352,dTAC_355,dTAC_359,dTAC_366,dTAC_389,dTAC_391,dTAC_392,dTAC_393,dTAC_396,dTAC_397,dTAC_398,dTAC_399,dTAC_400,dTAC_401,dTAC_402,dTAC_403,dTAC_406,dTAC_407,dTAC_415,dTAC_416,dTAC_417,dTAC_422,dTAC_434,dTAC_435,dTAC_454,dTAC_459	0.71,0.739,0.778,0.748,0.732,0.762,0.833,0.816,0.805,0.887,0.817,0.811,0.7,0.768,0.813,0.753,0.874,0.765,0.848,0.712,0.728,0.773,0.702,0.893,0.855,0.859,0.755,0.788,0.726,0.804
chr1	6804575	6804856	dTAC_410
chr1	6804867	6805578	dTAC_411	dTAC_423	0.744
chr1	6805755	6806188	dTAC_412	dTAC_355,dTAC_359,dTAC_360,dTAC_395,dTAC_396,dTAC_422,dTAC_460	0.776,0.778,0.749,0.74,0.712,0.744,0.702
chr1	6808303	6808468	dTAC_413
chr1	6819941	6820287	dTAC_414
chr1	6823431	6823688	dTAC_415	dTAC_390,dTAC_409,dTAC_416,dTAC_434	0.703,0.702,0.801,0.704
chr1	6825145	6825493	dTAC_416	dTAC_359,dTAC_366,dTAC_389,dTAC_391,dTAC_400,dTAC_402,dTAC_407,dTAC_409,dTAC_415,dTAC_417,dTAC_422,dTAC_434,dTAC_435,dTAC_454,dTAC_459	0.732,0.755,0.788,0.72,0.719,0.718,0.716,0.893,0.801,0.881,0.759,0.802,0.754,0.702,0.704
chr1	6825564	6825778	dTAC_417	dTAC_359,dTAC_366,dTAC_389,dTAC_391,dTAC_402,dTAC_407,dTAC_409,dTAC_416,dTAC_422,dTAC_434,dTAC_435,dTAC_459	0.74,0.731,0.765,0.704,0.726,0.712,0.855,0.881,0.78,0.755,0.715,0.705
chr1	6829752	6829923	dTAC_418
chr1	6830101	6830253	dTAC_419
chr1	6857822	6858105	dTAC_420	dTAC_336	0.709
chr1	6858406	6858714	dTAC_421	dTAC_328,dTAC_343,dTAC_355,dTAC_359,dTAC_422	0.722,0.737,0.741,0.748,0.72
chr1	6859049	6859452	dTAC_422	dTAC_322,dTAC_327,dTAC_328,dTAC_343,dTAC_347,dTAC_348,dTAC_352,dTAC_354,dTAC_355,dTAC_359,dTAC_360,dTAC_389,dTAC_391,dTAC_392,dTAC_393,dTAC_395,dTAC_396,dTAC_397,dTAC_398,dTAC_399,dTAC_400,dTAC_401,dTAC_402,dTAC_403,dTAC_404,dTAC_406,dTAC_407,dTAC_408,dTAC_409,dTAC_412,dTAC_416,dTAC_417,dTAC_421,dTAC_435,dTAC_454,dTAC_459,dTAC_466,dTAC_467,dTAC_468	0.808,0.853,0.894,0.742,0.84,0.728,0.786,0.707,0.889,0.93,0.802,0.801,0.882,0.863,0.852,0.782,0.78,0.864,0.843,0.835,0.846,0.831,0.886,0.812,0.77,0.707,0.789,0.701,0.859,0.744,0.759,0.78,0.72,0.734,0.704,0.759,0.762,0.749,0.764
chr1	6866602	6867367	dTAC_423	dTAC_411	0.744
chr1	6867825	6868018	dTAC_424
chr1	6875507	6875808	dTAC_425	dTAC_436	0.702
chr1	6897011	6897177	dTAC_426	dTAC_357,dTAC_373,dTAC_378	0.763,0.707,0.702
chr1	6904508	6905000	dTAC_427	dTAC_428	0.757
chr1	6906393	6906636	dTAC_428	dTAC_427	0.757
chr1	6928493	6929156	dTAC_429
chr1	6929326	6929472	dTAC_430
chr1	6930963	6931115	dTAC_431
chr1	6938712	6938970	dTAC_432	dTAC_336,dTAC_341,dTAC_370	0.73,0.714,0.7
chr1	6966400	6966531	dTAC_433
chr1	6967048	6967369	dTAC_434	dTAC_389,dTAC_409,dTAC_415,dTAC_416,dTAC_417,dTAC_435,dTAC_454	0.733,0.755,0.704,0.802,0.755,0.742,0.721
chr1	6967428	6967678	dTAC_435	dTAC_366,dTAC_409,dTAC_416,dTAC_417,dTAC_422,dTAC_434	0.738,0.788,0.754,0.715,0.734,0.742
chr1	6973683	6974359	dTAC_436	dTAC_368,dTAC_382,dTAC_388,dTAC_425	0.792,0.773,0.742,0.702
chr1	6979787	6979904	dTAC_437	dTAC_459	0.7
chr1	6980926	6981054	dTAC_438
chr1	6998422	6998526	dTAC_439
chr1	7010251	7010496	dTAC_440
chr1	7015272	7015357	dTAC_441
chr1	7045252	7045587	dTAC_442
chr1	7052375	7052612	dTAC_443	dTAC_380,dTAC_444	0.737,0.819
chr1	7052696	7053015	dTAC_444	dTAC_374,dTAC_443	0.704,0.819
chr1	7055580	7055695	dTAC_445	dTAC_328,dTAC_347,dTAC_355,dTAC_359,dTAC_391,dTAC_392,dTAC_393,dTAC_396,dTAC_397,dTAC_400,dTAC_401,dTAC_402,dTAC_403,dTAC_404,dTAC_406	0.712,0.746,0.724,0.751,0.75,0.767,0.774,0.713,0.756,0.73,0.702,0.789,0.793,0.855,0.75
chr1	7088140	7088336	dTAC_446	dTAC_328,dTAC_347,dTAC_391,dTAC_392,dTAC_402	0.738,0.762,0.7,0.712,0.732
chr1	7088388	7089608	dTAC_447	dTAC_319	0.891
chr1	7095314	7095501	dTAC_448	dTAC_389,dTAC_393,dTAC_401,dTAC_402	0.709,0.706,0.724,0.712
chr1	7096331	7096428	dTAC_449
chr1	7099486	7099633	dTAC_450
chr1	7099765	7099838	dTAC_451
chr1	7100594	7100713	dTAC_452
chr1	7100782	7100871	dTAC_453
chr1	7105060	7105434	dTAC_454	dTAC_359,dTAC_389,dTAC_391,dTAC_396,dTAC_398,dTAC_407,dTAC_409,dTAC_416,dTAC_422,dTAC_434	0.728,0.743,0.716,0.701,0.717,0.705,0.726,0.702,0.704,0.721
chr1	7111885	7112117	dTAC_455
chr1	7112735	7112808	dTAC_456
chr1	7137765	7137960	dTAC_457
chr1	7138160	7138271	dTAC_458	dTAC_459	0.7
chr1	7138372	7139771	dTAC_459	dTAC_328,dTAC_355,dTAC_359,dTAC_366,dTAC_391,dTAC_392,dTAC_402,dTAC_406,dTAC_407,dTAC_409,dTAC_416,dTAC_417,dTAC_422,dTAC_437,dTAC_458	0.726,0.706,0.777,0.811,0.746,0.705,0.721,0.726,0.715,0.804,0.704,0.705,0.759,0.7,0.7
chr1	7141790	7141957	dTAC_460	dTAC_355,dTAC_359,dTAC_412	0.705,0.7,0.702
chr1	7144304	7144493	dTAC_461
chr1	7144634	7144796	dTAC_462
chr1	7149777	7149852	dTAC_463
chr1	7158760	7158852	dTAC_464
chr1	7175238	7175356	dTAC_465
chr1	7204811	7205094	dTAC_466	dTAC_328,dTAC_355,dTAC_359,dTAC_401,dTAC_422,dTAC_467	0.761,0.707,0.753,0.706,0.762,0.7
chr1	7206010	7207141	dTAC_467	dTAC_322,dTAC_327,dTAC_328,dTAC_343,dTAC_347,dTAC_352,dTAC_355,dTAC_359,dTAC_422,dTAC_466,dTAC_468	0.714,0.734,0.736,0.865,0.718,0.766,0.707,0.776,0.749,0.7,0.792
chr1	7207233	7207408	dTAC_468	dTAC_322,dTAC_327,dTAC_328,dTAC_343,dTAC_347,dTAC_352,dTAC_355,dTAC_359,dTAC_360,dTAC_395,dTAC_397,dTAC_422,dTAC_467	0.701,0.795,0.752,0.805,0.716,0.732,0.775,0.807,0.743,0.749,0.72,0.764,0.792
chr1	7218686	7219299	dTAC_469	dTAC_470,dTAC_476,dTAC_479,dTAC_481,dTAC_484,dTAC_497,dTAC_501,dTAC_508,dTAC_511,dTAC_512,dTAC_520,dTAC_522,dTAC_531,dTAC_536,dTAC_539,dTAC_543,dTAC_545,dTAC_548,dTAC_549,dTAC_550,dTAC_557,dTAC_560,dTAC_562,dTAC_563,dTAC_564,dTAC_571,dTAC_591,dTAC_595,dTAC_597,dTAC_598	0.787,0.722,0.782,0.736,0.762,0.828,0.761,0.745,0.765,0.707,0.708,0.745,0.831,0.75,0.759,0.727,0.758,0.846,0.718,0.777,0.725,0.783,0.709,0.741,0.719,0.773,0.72,0.794,0.823,0.751
chr1	7219438	7219557	dTAC_470	dTAC_469,dTAC_479,dTAC_497,dTAC_531,dTAC_545,dTAC_548,dTAC_550,dTAC_552,dTAC_564,dTAC_591	0.787,0.709,0.71,0.727,0.745,0.752,0.768,0.708,0.731,0.718
chr1	7220314	7220912	dTAC_471	dTAC_476,dTAC_477,dTAC_486,dTAC_498,dTAC_499,dTAC_500,dTAC_503,dTAC_515,dTAC_516,dTAC_524,dTAC_525,dTAC_532,dTAC_544,dTAC_551,dTAC_556,dTAC_583,dTAC_603,dTAC_614	0.717,0.701,0.791,0.754,0.702,0.764,0.751,0.701,0.761,0.816,0.757,0.726,0.751,0.706,0.716,0.718,0.725,0.736
chr1	7227629	7228104	dTAC_472	dTAC_481,dTAC_511,dTAC_621	0.72,0.723,0.709
chr1	7230194	7230288	dTAC_473
chr1	7266502	7266591	dTAC_474	dTAC_480	0.727
chr1	7308075	7308153	dTAC_475	dTAC_550	0.725
chr1	7309042	7309672	dTAC_476	dTAC_469,dTAC_471,dTAC_478,dTAC_479,dTAC_480,dTAC_481,dTAC_508,dTAC_512,dTAC_525,dTAC_539,dTAC_550,dTAC_557,dTAC_558,dTAC_562,dTAC_564,dTAC_571,dTAC_584,dTAC_587	0.722,0.717,0.743,0.81,0.79,0.779,0.76,0.735,0.75,0.705,0.811,0.765,0.787,0.806,0.71,0.713,0.767,0.749
chr1	7310276	7310364	dTAC_477	dTAC_471,dTAC_478,dTAC_486,dTAC_558	0.701,0.708,0.718,0.72
chr1	7310938	7311192	dTAC_478	dTAC_476,dTAC_477,dTAC_508,dTAC_550,dTAC_562,dTAC_591	0.743,0.708,0.716,0.767,0.716,0.733
chr1	7313320	7314066	dTAC_479	dTAC_469,dTAC_470,dTAC_476,dTAC_480,dTAC_481,dTAC_484,dTAC_508,dTAC_511,dTAC_531,dTAC_548,dTAC_549,dTAC_550,dTAC_557,dTAC_562,dTAC_564,dTAC_568,dTAC_571,dTAC_584,dTAC_594,dTAC_595,dTAC_597	0.782,0.709,0.81,0.779,0.813,0.763,0.74,0.768,0.806,0.743,0.768,0.765,0.819,0.819,0.717,0.743,0.824,0.718,0.701,0.71,0.71
chr1	7317007	7317168	dTAC_480	dTAC_474,dTAC_476,dTAC_479,dTAC_481,dTAC_508,dTAC_550,dTAC_557,dTAC_558,dTAC_562,dTAC_585	0.727,0.79,0.779,0.719,0.704,0.716,0.717,0.706,0.737,0.734
chr1	7318920	7319971	dTAC_481	dTAC_469,dTAC_472,dTAC_476,dTAC_479,dTAC_480,dTAC_484,dTAC_508,dTAC_510,dTAC_511,dTAC_520,dTAC_531,dTAC_548,dTAC_549,dTAC_557,dTAC_560,dTAC_562,dTAC_571,dTAC_584,dTAC_595,dTAC_597,dTAC_598	0.736,0.72,0.779,0.813,0.719,0.76,0.727,0.721,0.81,0.705,0.833,0.749,0.83,0.751,0.721,0.707,0.793,0.736,0.764,0.818,0.789
chr1	7397241	7397513	dTAC_482	dTAC_483,dTAC_617,dTAC_618	0.861,0.714,0.838
chr1	7397587	7398784	dTAC_483	dTAC_482,dTAC_597,dTAC_598,dTAC_617,dTAC_618	0.861,0.768,0.785,0.81,0.902
chr1	7398892	7399007	dTAC_484	dTAC_469,dTAC_479,dTAC_481,dTAC_497,dTAC_508,dTAC_531,dTAC_548,dTAC_549,dTAC_560,dTAC_562,dTAC_564,dTAC_571,dTAC_595,dTAC_597,dTAC_598	0.762,0.763,0.76,0.723,0.72,0.841,0.774,0.709,0.778,0.742,0.708,0.773,0.713,0.804,0.719
chr1	7414233	7414507	dTAC_485
chr1	7419909	7420092	dTAC_486	dTAC_471,dTAC_477,dTAC_509,dTAC_524,dTAC_550,dTAC_578	0.791,0.718,0.708,0.746,0.709,0.727
chr1	7425354	7425606	dTAC_487	dTAC_500,dTAC_516,dTAC_523	0.744,0.703,0.727
chr1	7495943	7496016	dTAC_488	dTAC_524	0.742
chr1	7498645	7498795	dTAC_489	dTAC_490,dTAC_491	0.716,0.803
chr1	7498868	7499038	dTAC_490	dTAC_489,dTAC_491,dTAC_492,dTAC_493,dTAC_574	0.716,0.812,0.715,0.716,0.704
chr1	7499071	7499298	dTAC_491	dTAC_489,dTAC_490,dTAC_493	0.803,0.812,0.731
chr1	7499569	7499693	dTAC_492	dTAC_490	0.715
chr1	7502448	7502529	dTAC_493	dTAC_490,dTAC_491	0.716,0.731
chr1	7502569	7502659	dTAC_494
chr1	7507324	7507472	dTAC_495	dTAC_543	0.739
chr1	7535318	7535625	dTAC_496	dTAC_610	0.763
chr1	7543353	7543815	dTAC_497	dTAC_469,dTAC_470,dTAC_484,dTAC_531,dTAC_539,dTAC_548,dTAC_550,dTAC_560,dTAC_563,dTAC_571,dTAC_595,dTAC_597	0.828,0.71,0.723,0.71,0.7,0.783,0.726,0.775,0.703,0.713,0.704,0.741
chr1	7591332	7591521	dTAC_498	dTAC_471,dTAC_499,dTAC_500,dTAC_503,dTAC_506,dTAC_513,dTAC_516,dTAC_518,dTAC_524,dTAC_525,dTAC_528,dTAC_544,dTAC_550,dTAC_577,dTAC_603	0.754,0.786,0.745,0.713,0.747,0.767,0.777,0.702,0.717,0.733,0.731,0.712,0.739,0.701,0.714
chr1	7591684	7591816	dTAC_499	dTAC_471,dTAC_498,dTAC_500,dTAC_503,dTAC_506,dTAC_516,dTAC_523,dTAC_524,dTAC_525,dTAC_550,dTAC_587,dTAC_614	0.702,0.786,0.784,0.721,0.705,0.739,0.701,0.772,0.736,0.729,0.722,0.706
chr1	7591914	7592098	dTAC_500	dTAC_471,dTAC_487,dTAC_498,dTAC_499,dTAC_503,dTAC_514,dTAC_516,dTAC_524,dTAC_576	0.764,0.744,0.745,0.784,0.735,0.704,0.714,0.732,0.775
chr1	7678603	7678872	dTAC_501	dTAC_469,dTAC_531,dTAC_541,dTAC_548,dTAC_560,dTAC_571,dTAC_595,dTAC_597,dTAC_598	0.761,0.752,0.734,0.765,0.75,0.758,0.777,0.82,0.784
chr1	7726619	7726735	dTAC_502
chr1	7729320	7729501	dTAC_503	dTAC_471,dTAC_498,dTAC_499,dTAC_500,dTAC_516,dTAC_523,dTAC_524,dTAC_525,dTAC_528,dTAC_532,dTAC_612	0.751,0.713,0.721,0.735,0.762,0.712,0.796,0.719,0.722,0.706,0.701
chr1	7746027	7746139	dTAC_504
chr1	7753744	7753984	dTAC_505
chr1	7771619	7771735	dTAC_506	dTAC_498,dTAC_499,dTAC_513,dTAC_516	0.747,0.705,0.766,0.734
chr1	7777183	7777671	dTAC_507
chr1	7778783	7779035	dTAC_508	dTAC_469,dTAC_476,dTAC_478,dTAC_479,dTAC_480,dTAC_481,dTAC_484,dTAC_548,dTAC_557,dTAC_562,dTAC_594	0.745,0.76,0.716,0.74,0.704,0.727,0.72,0.728,0.714,0.702,0.72
chr1	7779254	7779867	dTAC_509	dTAC_486	0.708
chr1	7854027	7854100	dTAC_510	dTAC_481,dTAC_511,dTAC_549,dTAC_571	0.721,0.722,0.701,0.702
chr1	7854326	7854563	dTAC_511	dTAC_469,dTAC_472,dTAC_479,dTAC_481,dTAC_510,dTAC_512,dTAC_520,dTAC_531,dTAC_548,dTAC_549,dTAC_557,dTAC_571,dTAC_584,dTAC_595,dTAC_596,dTAC_597,dTAC_598	0.765,0.723,0.768,0.81,0.722,0.734,0.741,0.744,0.736,0.739,0.758,0.703,0.737,0.767,0.744,0.733,0.74
chr1	7854954	7855093	dTAC_512	dTAC_469,dTAC_476,dTAC_511	0.707,0.735,0.734
chr1	7914968	7915055	dTAC_513	dTAC_498,dTAC_506,dTAC_516	0.767,0.766,0.705
chr1	7915112	7915211	dTAC_514	dTAC_500	0.704
chr1	7915237	7915311	dTAC_515	dTAC_471,dTAC_516	0.701,0.735
chr1	7915334	7915502	dTAC_516	dTAC_471,dTAC_487,dTAC_498,dTAC_499,dTAC_500,dTAC_503,dTAC_506,dTAC_513,dTAC_515,dTAC_523,dTAC_524,dTAC_525,dTAC_532,dTAC_614	0.761,0.703,0.777,0.739,0.714,0.762,0.734,0.705,0.735,0.735,0.726,0.729,0.737,0.714
chr1	7924403	7924512	dTAC_517
chr1	7941626	7941764	dTAC_518	dTAC_498	0.702
chr1	7950020	7950459	dTAC_519	dTAC_609	0.71
chr1	7974882	7975133	dTAC_520	dTAC_469,dTAC_481,dTAC_511,dTAC_584,dTAC_586	0.708,0.705,0.741,0.732,0.729
chr1	8004991	8005072	dTAC_521
chr1	8006201	8006289	dTAC_522	dTAC_469,dTAC_531,dTAC_595,dTAC_598	0.745,0.707,0.716,0.708
chr1	8008416	8008597	dTAC_523	dTAC_487,dTAC_499,dTAC_503,dTAC_516,dTAC_524,dTAC_525,dTAC_576,dTAC_585	0.727,0.701,0.712,0.735,0.709,0.762,0.703,0.707
chr1	8083623	8083964	dTAC_524	dTAC_471,dTAC_486,dTAC_488,dTAC_498,dTAC_499,dTAC_500,dTAC_503,dTAC_516,dTAC_523,dTAC_525,dTAC_527,dTAC_528,dTAC_544,dTAC_550,dTAC_603	0.816,0.746,0.742,0.717,0.772,0.732,0.796,0.726,0.709,0.8,0.711,0.73,0.729,0.713,0.725
chr1	8096899	8097137	dTAC_525	dTAC_471,dTAC_476,dTAC_498,dTAC_499,dTAC_503,dTAC_516,dTAC_523,dTAC_524,dTAC_532,dTAC_550,dTAC_562	0.757,0.75,0.733,0.736,0.719,0.729,0.762,0.8,0.707,0.756,0.715
chr1	8141167	8141276	dTAC_526
chr1	8145083	8145285	dTAC_527	dTAC_524	0.711
chr1	8280145	8280264	dTAC_528	dTAC_498,dTAC_503,dTAC_524,dTAC_600	0.731,0.722,0.73,0.73
chr1	8283777	8283914	dTAC_529
chr1	8331345	8331579	dTAC_530	dTAC_572	0.729
chr1	8410451	8411036	dTAC_531	dTAC_469,dTAC_470,dTAC_479,dTAC_481,dTAC_484,dTAC_497,dTAC_501,dTAC_511,dTAC_522,dTAC_539,dTAC_548,dTAC_549,dTAC_560,dTAC_562,dTAC_571,dTAC_595,dTAC_597,dTAC_598	0.831,0.727,0.806,0.833,0.841,0.71,0.752,0.744,0.707,0.726,0.824,0.838,0.806,0.714,0.821,0.761,0.907,0.86
chr1	8431739	8431812	dTAC_532	dTAC_471,dTAC_503,dTAC_516,dTAC_525	0.726,0.706,0.737,0.707
chr1	8431894	8432074	dTAC_533
chr1	8449870	8450006	dTAC_534
chr1	8450155	8450361	dTAC_535	dTAC_590	0.702
chr1	8451306	8451411	dTAC_536	dTAC_469,dTAC_545,dTAC_548	0.75,0.703,0.743
chr1	8457102	8457175	dTAC_537
chr1	8468556	8468634	dTAC_538
chr1	8468906	8469106	dTAC_539	dTAC_469,dTAC_476,dTAC_497,dTAC_531,dTAC_545,dTAC_548,dTAC_550,dTAC_560,dTAC_562,dTAC_564,dTAC_568,dTAC_570,dTAC_571,dTAC_587,dTAC_591,dTAC_594	0.759,0.705,0.7,0.726,0.77,0.715,0.745,0.727,0.755,0.728,0.736,0.718,0.744,0.733,0.778,0.718
chr1	8476857	8476969	dTAC_540
chr1	8496300	8496769	dTAC_541	dTAC_501,dTAC_543,dTAC_597,dTAC_598	0.734,0.738,0.721,0.747
chr1	8556861	8556960	dTAC_542	dTAC_587	0.742
chr1	8582655	8583428	dTAC_543	dTAC_469,dTAC_495,dTAC_541,dTAC_610	0.727,0.739,0.738,0.731
chr1	8613600	8613908	dTAC_544	dTAC_471,dTAC_498,dTAC_524	0.751,0.712,0.729
chr1	8626108	8626547	dTAC_545	dTAC_469,dTAC_470,dTAC_536,dTAC_539,dTAC_548,dTAC_550,dTAC_552,dTAC_560,dTAC_563,dTAC_564,dTAC_568,dTAC_570,dTAC_571,dTAC_595	0.758,0.745,0.703,0.77,0.769,0.749,0.747,0.774,0.738,0.759,0.727,0.754,0.752,0.719
chr1	8627253	8627344	dTAC_546	dTAC_591	0.71
chr1	8627756	8628042	dTAC_547	dTAC_574,dTAC_575	0.743,0.729
chr1	8678818	8679117	dTAC_548	dTAC_469,dTAC_470,dTAC_479,dTAC_481,dTAC_484,dTAC_497,dTAC_501,dTAC_508,dTAC_511,dTAC_531,dTAC_536,dTAC_539,dTAC_545,dTAC_549,dTAC_550,dTAC_552,dTAC_560,dTAC_562,dTAC_563,dTAC_564,dTAC_568,dTAC_571,dTAC_595,dTAC_596,dTAC_597,dTAC_598	0.846,0.752,0.743,0.749,0.774,0.783,0.765,0.728,0.736,0.824,0.743,0.715,0.769,0.831,0.729,0.7,0.778,0.702,0.734,0.748,0.742,0.816,0.757,0.733,0.835,0.747
chr1	8679381	8679752	dTAC_549	dTAC_469,dTAC_479,dTAC_481,dTAC_484,dTAC_510,dTAC_511,dTAC_531,dTAC_548,dTAC_557,dTAC_560,dTAC_562,dTAC_570,dTAC_571,dTAC_595,dTAC_596,dTAC_597,dTAC_598	0.718,0.768,0.83,0.709,0.701,0.739,0.838,0.831,0.707,0.7,0.727,0.714,0.85,0.713,0.752,0.83,0.787
chr1	8680470	8680744	dTAC_550	dTAC_469,dTAC_470,dTAC_475,dTAC_476,dTAC_478,dTAC_479,dTAC_480,dTAC_486,dTAC_497,dTAC_498,dTAC_499,dTAC_524,dTAC_525,dTAC_539,dTAC_545,dTAC_548,dTAC_557,dTAC_562,dTAC_563,dTAC_564,dTAC_568,dTAC_570,dTAC_571,dTAC_587,dTAC_591	0.777,0.768,0.725,0.811,0.767,0.765,0.716,0.709,0.726,0.739,0.729,0.713,0.756,0.745,0.749,0.729,0.712,0.799,0.735,0.796,0.735,0.708,0.762,0.754,0.769
chr1	8704162	8704248	dTAC_551	dTAC_471	0.706
chr1	8744497	8745457	dTAC_552	dTAC_470,dTAC_545,dTAC_548,dTAC_563,dTAC_564,dTAC_568,dTAC_570,dTAC_571	0.708,0.747,0.7,0.711,0.729,0.724,0.726,0.728
chr1	8760029	8760147	dTAC_553
chr1	8764052	8764125	dTAC_554
chr1	8820686	8820785	dTAC_555
chr1	8820858	8820931	dTAC_556	dTAC_471	0.716
chr1	8861237	8861566	dTAC_557	dTAC_469,dTAC_476,dTAC_479,dTAC_480,dTAC_481,dTAC_508,dTAC_511,dTAC_549,dTAC_550,dTAC_558,dTAC_584,dTAC_591	0.725,0.765,0.819,0.717,0.751,0.714,0.758,0.707,0.712,0.781,0.8,0.718
chr1	8861599	8861793	dTAC_558	dTAC_476,dTAC_477,dTAC_480,dTAC_557,dTAC_584	0.787,0.72,0.706,0.781,0.779
chr1	8872873	8873141	dTAC_559
chr1	8904668	8905048	dTAC_560	dTAC_469,dTAC_481,dTAC_484,dTAC_497,dTAC_501,dTAC_531,dTAC_539,dTAC_545,dTAC_548,dTAC_549,dTAC_563,dTAC_570,dTAC_571,dTAC_595,dTAC_597,dTAC_598	0.783,0.721,0.778,0.775,0.75,0.806,0.727,0.774,0.778,0.7,0.719,0.718,0.761,0.836,0.849,0.769
chr1	8905457	8905747	dTAC_561
chr1	8913615	8914107	dTAC_562	dTAC_469,dTAC_476,dTAC_478,dTAC_479,dTAC_480,dTAC_481,dTAC_484,dTAC_508,dTAC_525,dTAC_531,dTAC_539,dTAC_548,dTAC_549,dTAC_550,dTAC_563,dTAC_564,dTAC_568,dTAC_571	0.709,0.806,0.716,0.819,0.737,0.707,0.742,0.702,0.715,0.714,0.755,0.702,0.727,0.799,0.756,0.836,0.793,0.771
chr1	8915432	8915853	dTAC_563	dTAC_469,dTAC_497,dTAC_545,dTAC_548,dTAC_550,dTAC_552,dTAC_560,dTAC_562,dTAC_564,dTAC_568,dTAC_570,dTAC_571	0.741,0.703,0.738,0.734,0.735,0.711,0.719,0.756,0.914,0.823,0.7,0.747
chr1	8915925	8916502	dTAC_564	dTAC_469,dTAC_470,dTAC_476,dTAC_479,dTAC_484,dTAC_539,dTAC_545,dTAC_548,dTAC_550,dTAC_552,dTAC_562,dTAC_563,dTAC_568,dTAC_570,dTAC_571,dTAC_594	0.719,0.731,0.71,0.717,0.708,0.728,0.759,0.748,0.796,0.729,0.836,0.914,0.852,0.729,0.76,0.733
chr1	8925542	8925640	dTAC_565
chr1	8925678	8925818	dTAC_566
chr1	8927169	8927413	dTAC_567	dTAC_574	0.711
chr1	8938963	8939293	dTAC_568	dTAC_479,dTAC_539,dTAC_545,dTAC_548,dTAC_550,dTAC_552,dTAC_562,dTAC_563,dTAC_564,dTAC_570,dTAC_571,dTAC_594,dTAC_595	0.743,0.736,0.727,0.742,0.735,0.724,0.793,0.823,0.852,0.808,0.82,0.714,0.71
chr1	8945081	8945516	dTAC_569
chr1	8947595	8947778	dTAC_570	dTAC_539,dTAC_545,dTAC_549,dTAC_550,dTAC_552,dTAC_560,dTAC_563,dTAC_564,dTAC_568,dTAC_571,dTAC_597	0.718,0.754,0.714,0.708,0.726,0.718,0.7,0.729,0.808,0.86,0.703
chr1	8947860	8948544	dTAC_571	dTAC_469,dTAC_476,dTAC_479,dTAC_481,dTAC_484,dTAC_497,dTAC_501,dTAC_510,dTAC_511,dTAC_531,dTAC_539,dTAC_545,dTAC_548,dTAC_549,dTAC_550,dTAC_552,dTAC_560,dTAC_562,dTAC_563,dTAC_564,dTAC_568,dTAC_570,dTAC_595,dTAC_596,dTAC_597,dTAC_598	0.773,0.713,0.824,0.793,0.773,0.713,0.758,0.702,0.703,0.821,0.744,0.752,0.816,0.85,0.762,0.728,0.761,0.771,0.747,0.76,0.82,0.86,0.766,0.716,0.834,0.799
chr1	9014458	9014861	dTAC_572	dTAC_530,dTAC_574,dTAC_579,dTAC_599	0.729,0.747,0.796,0.718
chr1	9022980	9023078	dTAC_573	dTAC_574	0.715
chr1	9023128	9023777	dTAC_574	dTAC_490,dTAC_547,dTAC_567,dTAC_572,dTAC_573,dTAC_575,dTAC_579,dTAC_590,dTAC_599	0.704,0.743,0.711,0.747,0.715,0.779,0.747,0.71,0.763
chr1	9023824	9024023	dTAC_575	dTAC_547,dTAC_574	0.729,0.779
chr1	9065847	9065947	dTAC_576	dTAC_500,dTAC_523	0.775,0.703
chr1	9088864	9088995	dTAC_577	dTAC_498	0.701
chr1	9125658	9125795	dTAC_578	dTAC_486	0.727
chr1	9127807	9128423	dTAC_579	dTAC_572,dTAC_574,dTAC_599	0.796,0.747,0.736
chr1	9148944	9149318	dTAC_580
chr1	9149409	9149570	dTAC_581
chr1	9153933	9154063	dTAC_582
chr1	9168127	9168204	dTAC_583	dTAC_471	0.718
chr1	9189161	9189487	dTAC_584	dTAC_476,dTAC_479,dTAC_481,dTAC_511,dTAC_520,dTAC_557,dTAC_558	0.767,0.718,0.736,0.737,0.732,0.8,0.779
chr1	9203191	9203307	dTAC_585	dTAC_480,dTAC_523	0.734,0.707
chr1	9205693	9205869	dTAC_586	dTAC_520,dTAC_597	0.729,0.704
chr1	9206485	9206696	dTAC_587	dTAC_476,dTAC_499,dTAC_539,dTAC_542,dTAC_550,dTAC_591	0.749,0.722,0.733,0.742,0.754,0.71
chr1	9207360	9207501	dTAC_588	dTAC_589	0.753
chr1	9207591	9207878	dTAC_589	dTAC_588	0.753
chr1	9208613	9209657	dTAC_590	dTAC_535,dTAC_574	0.702,0.71
chr1	9218156	9218239	dTAC_591	dTAC_469,dTAC_470,dTAC_478,dTAC_539,dTAC_546,dTAC_550,dTAC_557,dTAC_587	0.72,0.718,0.733,0.778,0.71,0.769,0.718,0.71
chr1	9218530	9218618	dTAC_592
chr1	9221396	9221703	dTAC_593
chr1	9286486	9286652	dTAC_594	dTAC_479,dTAC_508,dTAC_539,dTAC_564,dTAC_568	0.701,0.72,0.718,0.733,0.714
chr1	9289690	9290051	dTAC_595	dTAC_469,dTAC_479,dTAC_481,dTAC_484,dTAC_497,dTAC_501,dTAC_511,dTAC_522,dTAC_531,dTAC_545,dTAC_548,dTAC_549,dTAC_560,dTAC_568,dTAC_571,dTAC_596,dTAC_597,dTAC_598	0.794,0.71,0.764,0.713,0.704,0.777,0.767,0.716,0.761,0.719,0.757,0.713,0.836,0.71,0.766,0.709,0.818,0.779
chr1	9290102	9290187	dTAC_596	dTAC_511,dTAC_548,dTAC_549,dTAC_571,dTAC_595,dTAC_597,dTAC_598	0.744,0.733,0.752,0.716,0.709,0.743,0.733
chr1	9298420	9300322	dTAC_597	dTAC_469,dTAC_479,dTAC_481,dTAC_483,dTAC_484,dTAC_497,dTAC_501,dTAC_511,dTAC_531,dTAC_541,dTAC_548,dTAC_549,dTAC_560,dTAC_570,dTAC_571,dTAC_586,dTAC_595,dTAC_596,dTAC_598,dTAC_617	0.823,0.71,0.818,0.768,0.804,0.741,0.82,0.733,0.907,0.721,0.835,0.83,0.849,0.703,0.834,0.704,0.818,0.743,0.932,0.752
chr1	9300694	9300872	dTAC_598	dTAC_469,dTAC_481,dTAC_483,dTAC_484,dTAC_501,dTAC_511,dTAC_522,dTAC_531,dTAC_541,dTAC_548,dTAC_549,dTAC_560,dTAC_571,dTAC_595,dTAC_596,dTAC_597,dTAC_617	0.751,0.789,0.785,0.719,0.784,0.74,0.708,0.86,0.747,0.747,0.787,0.769,0.799,0.779,0.733,0.932,0.784
chr1	9375276	9375416	dTAC_599	dTAC_572,dTAC_574,dTAC_579	0.718,0.763,0.736
chr1	9375550	9375700	dTAC_600	dTAC_528	0.73
chr1	9378418	9378520	dTAC_601
chr1	9384046	9384198	dTAC_602
chr1	9384635	9384796	dTAC_603	dTAC_471,dTAC_498,dTAC_524	0.725,0.714,0.725
chr1	9408045	9408143	dTAC_604
chr1	9423106	9423306	dTAC_605
chr1	9434876	9435708	dTAC_606
chr1	9442594	9442769	dTAC_607
chr1	9447706	9448009	dTAC_608	dTAC_609	0.777
chr1	9448078	9448390	dTAC_609	dTAC_519,dTAC_608	0.71,0.777
chr1	9458639	9458969	dTAC_610	dTAC_496,dTAC_543	0.763,0.731
chr1	9474940	9475037	dTAC_611
chr1	9477780	9477878	dTAC_612	dTAC_503	0.701
chr1	9513154	9513370	dTAC_613
chr1	9525795	9525966	dTAC_614	dTAC_471,dTAC_499,dTAC_516	0.736,0.706,0.714
chr1	9529866	9530046	dTAC_615
chr1	9535792	9536692	dTAC_616
chr1	9541323	9541557	dTAC_617	dTAC_482,dTAC_483,dTAC_597,dTAC_598,dTAC_618	0.714,0.81,0.752,0.784,0.722
chr1	9544675	9546028	dTAC_618	dTAC_482,dTAC_483,dTAC_617	0.838,0.902,0.722
chr1	9547936	9548366	dTAC_619
chr1	9550528	9550792	dTAC_620	dTAC_629	0.807
chr1	9554442	9554874	dTAC_621	dTAC_472	0.709
chr1	9557128	9557288	dTAC_622
chr1	9557413	9557580	dTAC_623
chr1	9563290	9563558	dTAC_624
chr1	9563683	9563800	dTAC_625
chr1	9564068	9564324	dTAC_626
chr1	9564419	9565035	dTAC_627
chr1	9565115	9565601	dTAC_628
chr1	9567900	9568318	dTAC_629	dTAC_620	0.807
chr1	9570252	9570660	dTAC_630
chr1	9573035	9573855	dTAC_631	dTAC_633,dTAC_634,dTAC_636,dTAC_637,dTAC_638,dTAC_646,dTAC_658,dTAC_659,dTAC_730,dTAC_731,dTAC_759,dTAC_760,dTAC_762,dTAC_784	0.8,0.819,0.743,0.769,0.785,0.708,0.735,0.788,0.728,0.751,0.713,0.821,0.747,0.734
chr1	9578365	9579219	dTAC_632	dTAC_634,dTAC_659	0.703,0.758
chr1	9583576	9583850	dTAC_633	dTAC_631,dTAC_634,dTAC_636,dTAC_637,dTAC_638,dTAC_658,dTAC_659,dTAC_760,dTAC_784	0.8,0.943,0.736,0.734,0.705,0.701,0.75,0.728,0.739
chr1	9583870	9584468	dTAC_634	dTAC_631,dTAC_632,dTAC_633,dTAC_636,dTAC_637,dTAC_638,dTAC_658,dTAC_659,dTAC_760,dTAC_784	0.819,0.703,0.943,0.738,0.767,0.72,0.746,0.759,0.727,0.751
chr1	9584695	9585187	dTAC_635
chr1	9600612	9600710	dTAC_636	dTAC_631,dTAC_633,dTAC_634,dTAC_637,dTAC_638,dTAC_646,dTAC_649,dTAC_730,dTAC_731,dTAC_760,dTAC_762	0.743,0.736,0.738,0.863,0.867,0.747,0.717,0.776,0.816,0.811,0.741
chr1	9600824	9600995	dTAC_637	dTAC_631,dTAC_633,dTAC_634,dTAC_636,dTAC_638,dTAC_646,dTAC_730,dTAC_731,dTAC_760,dTAC_762,dTAC_784	0.769,0.734,0.767,0.863,0.88,0.738,0.781,0.841,0.778,0.74,0.746
chr1	9601043	9602612	dTAC_638	dTAC_631,dTAC_633,dTAC_634,dTAC_636,dTAC_637,dTAC_646,dTAC_647,dTAC_648,dTAC_649,dTAC_730,dTAC_731,dTAC_739,dTAC_760,dTAC_762,dTAC_784	0.785,0.705,0.72,0.867,0.88,0.835,0.707,0.711,0.726,0.813,0.908,0.762,0.851,0.781,0.755
chr1	9611579	9611955	dTAC_639	dTAC_640	0.784
chr1	9612020	9612157	dTAC_640	dTAC_639	0.784
chr1	9612447	9612572	dTAC_641
chr1	9613246	9613483	dTAC_642
chr1	9619525	9619736	dTAC_643
chr1	9620776	9620849	dTAC_644
chr1	9621378	9622278	dTAC_645
chr1	9622293	9623217	dTAC_646	dTAC_631,dTAC_636,dTAC_637,dTAC_638,dTAC_647,dTAC_648,dTAC_649,dTAC_730,dTAC_731,dTAC_739,dTAC_762	0.708,0.747,0.738,0.835,0.743,0.784,0.784,0.705,0.792,0.703,0.787
chr1	9627252	9627372	dTAC_647	dTAC_638,dTAC_646,dTAC_648,dTAC_762	0.707,0.743,0.836,0.738
chr1	9627405	9627889	dTAC_648	dTAC_638,dTAC_646,dTAC_647,dTAC_649,dTAC_731,dTAC_762	0.711,0.784,0.836,0.733,0.732,0.732
chr1	9629399	9630709	dTAC_649	dTAC_636,dTAC_638,dTAC_646,dTAC_648,dTAC_731,dTAC_760,dTAC_762	0.717,0.726,0.784,0.733,0.769,0.7,0.788
chr1	9630732	9630923	dTAC_650
chr1	9630992	9631486	dTAC_651
chr1	9631570	9631976	dTAC_652
chr1	9638661	9638952	dTAC_653
chr1	9639024	9639278	dTAC_654
chr1	9641295	9641459	dTAC_655
chr1	9645616	9645763	dTAC_656
chr1	9648588	9649707	dTAC_657	dTAC_659,dTAC_760	0.723,0.729
chr1	9658359	9658724	dTAC_658	dTAC_631,dTAC_633,dTAC_634,dTAC_659,dTAC_784	0.735,0.701,0.746,0.88,0.71
chr1	9658788	9659597	dTAC_659	dTAC_631,dTAC_632,dTAC_633,dTAC_634,dTAC_657,dTAC_658,dTAC_784	0.788,0.758,0.75,0.759,0.723,0.88,0.737
chr1	9661315	9661410	dTAC_660
chr1	9662137	9662331	dTAC_661
chr1	9699687	9701329	dTAC_662	dTAC_696,dTAC_765	0.721,0.86
chr1	9704884	9705057	dTAC_663
chr1	9711922	9712062	dTAC_664
chr1	9716943	9717330	dTAC_665	dTAC_684,dTAC_685	0.725,0.735
chr1	9718071	9718146	dTAC_666
chr1	9718884	9718992	dTAC_667
chr1	9719299	9719435	dTAC_668
chr1	9728348	9728423	dTAC_669
chr1	9731233	9731323	dTAC_670
chr1	9731410	9731826	dTAC_671
chr1	9733641	9733835	dTAC_672
chr1	9736502	9736584	dTAC_673
chr1	9736672	9736906	dTAC_674
chr1	9747432	9748913	dTAC_675	dTAC_696,dTAC_763,dTAC_764,dTAC_765	0.716,0.705,0.918,0.746
chr1	9755235	9755607	dTAC_676	dTAC_691	0.703
chr1	9755690	9755955	dTAC_677	dTAC_741,dTAC_752,dTAC_754,dTAC_757	0.735,0.706,0.712,0.735
chr1	9756096	9756452	dTAC_678
chr1	9756952	9757192	dTAC_679	dTAC_693	0.704
chr1	9768457	9768585	dTAC_680
chr1	9768685	9769315	dTAC_681
chr1	9772626	9773679	dTAC_682
chr1	9774205	9774402	dTAC_683
chr1	9775765	9775890	dTAC_684	dTAC_665,dTAC_685,dTAC_686,dTAC_687,dTAC_688,dTAC_689,dTAC_690,dTAC_697,dTAC_783	0.725,0.869,0.737,0.781,0.848,0.817,0.859,0.778,0.71
chr1	9776338	9776731	dTAC_685	dTAC_665,dTAC_684,dTAC_686,dTAC_687,dTAC_688,dTAC_689,dTAC_690,dTAC_697,dTAC_779	0.735,0.869,0.812,0.895,0.922,0.919,0.852,0.862,0.736
chr1	9780120	9780247	dTAC_686	dTAC_684,dTAC_685,dTAC_687,dTAC_688,dTAC_689,dTAC_690,dTAC_697,dTAC_741,dTAC_779	0.737,0.812,0.908,0.804,0.8,0.803,0.766,0.728,0.763
chr1	9780313	9780914	dTAC_687	dTAC_684,dTAC_685,dTAC_686,dTAC_688,dTAC_689,dTAC_690,dTAC_691,dTAC_697,dTAC_698,dTAC_741,dTAC_779,dTAC_783	0.781,0.895,0.908,0.877,0.894,0.862,0.711,0.811,0.711,0.818,0.795,0.71
chr1	9783594	9783865	dTAC_688	dTAC_684,dTAC_685,dTAC_686,dTAC_687,dTAC_689,dTAC_690,dTAC_697,dTAC_698,dTAC_779	0.848,0.922,0.804,0.877,0.955,0.841,0.89,0.708,0.798
chr1	9783961	9784383	dTAC_689	dTAC_684,dTAC_685,dTAC_686,dTAC_687,dTAC_688,dTAC_690,dTAC_697,dTAC_779	0.817,0.919,0.8,0.894,0.955,0.837,0.84,0.809
chr1	9785404	9785596	dTAC_690	dTAC_684,dTAC_685,dTAC_686,dTAC_687,dTAC_688,dTAC_689,dTAC_697,dTAC_779,dTAC_783	0.859,0.852,0.803,0.862,0.841,0.837,0.816,0.753,0.728
chr1	9787304	9787840	dTAC_691	dTAC_676,dTAC_687,dTAC_692,dTAC_741,dTAC_752,dTAC_753,dTAC_754	0.703,0.711,0.795,0.789,0.712,0.717,0.701
chr1	9787902	9788463	dTAC_692	dTAC_691,dTAC_693,dTAC_740,dTAC_741,dTAC_753,dTAC_754	0.795,0.82,0.75,0.79,0.727,0.723
chr1	9788610	9788808	dTAC_693	dTAC_679,dTAC_692	0.704,0.82
chr1	9789315	9789388	dTAC_694
chr1	9790400	9790634	dTAC_695
chr1	9797610	9798997	dTAC_696	dTAC_662,dTAC_675,dTAC_764,dTAC_765	0.721,0.716,0.704,0.801
chr1	9799071	9799311	dTAC_697	dTAC_684,dTAC_685,dTAC_686,dTAC_687,dTAC_688,dTAC_689,dTAC_690,dTAC_698	0.778,0.862,0.766,0.811,0.89,0.84,0.816,0.703
chr1	9800024	9800142	dTAC_698	dTAC_687,dTAC_688,dTAC_697	0.711,0.708,0.703
chr1	9804680	9804868	dTAC_699
chr1	9805442	9805778	dTAC_700
chr1	9805882	9806192	dTAC_701
chr1	9806986	9807083	dTAC_702
chr1	9807772	9807917	dTAC_703
chr1	9808174	9808296	dTAC_704
chr1	9810676	9810798	dTAC_705
chr1	9812271	9812577	dTAC_706
chr1	9815275	9815452	dTAC_707
chr1	9815584	9816283	dTAC_708
chr1	9817270	9817349	dTAC_709
chr1	9822620	9822717	dTAC_710
chr1	9822837	9823179	dTAC_711
chr1	9823353	9823629	dTAC_712
chr1	9833632	9833733	dTAC_713
chr1	9835366	9835467	dTAC_714
chr1	9841888	9842044	dTAC_715
chr1	9847531	9849038	dTAC_716
chr1	9854621	9854762	dTAC_717
chr1	9857638	9857806	dTAC_718
chr1	9857890	9857963	dTAC_719
chr1	9859142	9859674	dTAC_720
chr1	9859777	9860052	dTAC_721
chr1	9881958	9882057	dTAC_722
chr1	9883153	9883532	dTAC_723
chr1	9891855	9891939	dTAC_724
chr1	9902806	9903029	dTAC_725
chr1	9903250	9903339	dTAC_726
chr1	9906497	9906689	dTAC_727
chr1	9906772	9907394	dTAC_728
chr1	9907496	9907617	dTAC_729
chr1	9908147	9908312	dTAC_730	dTAC_631,dTAC_636,dTAC_637,dTAC_638,dTAC_646,dTAC_731,dTAC_739,dTAC_760,dTAC_762	0.728,0.776,0.781,0.813,0.705,0.795,0.723,0.732,0.73
chr1	9908376	9909118	dTAC_731	dTAC_631,dTAC_636,dTAC_637,dTAC_638,dTAC_646,dTAC_648,dTAC_649,dTAC_730,dTAC_739,dTAC_760,dTAC_762	0.751,0.816,0.841,0.908,0.792,0.732,0.769,0.795,0.821,0.847,0.809
chr1	9912398	9912656	dTAC_732
chr1	9920106	9920338	dTAC_733
chr1	9921313	9921714	dTAC_734	dTAC_735	0.733
chr1	9931933	9932207	dTAC_735	dTAC_734,dTAC_754	0.733,0.701
chr1	9932256	9932484	dTAC_736
chr1	9937354	9937462	dTAC_737
chr1	9937709	9937892	dTAC_738
chr1	9943617	9944731	dTAC_739	dTAC_638,dTAC_646,dTAC_730,dTAC_731,dTAC_759,dTAC_760,dTAC_762,dTAC_764	0.762,0.703,0.723,0.821,0.713,0.793,0.706,0.773
chr1	9947342	9947525	dTAC_740	dTAC_692,dTAC_741	0.75,0.753
chr1	9947613	9948010	dTAC_741	dTAC_677,dTAC_686,dTAC_687,dTAC_691,dTAC_692,dTAC_740,dTAC_752,dTAC_753,dTAC_754,dTAC_757	0.735,0.728,0.818,0.789,0.79,0.753,0.86,0.757,0.787,0.704
chr1	9952466	9952587	dTAC_742
chr1	9953025	9953295	dTAC_743
chr1	9953422	9953824	dTAC_744
chr1	9957539	9957773	dTAC_745
chr1	9958211	9958358	dTAC_746
chr1	9966945	9968396	dTAC_747
chr1	9969021	9969248	dTAC_748
chr1	9971276	9971504	dTAC_749
chr1	9975350	9975455	dTAC_750
chr1	9977726	9977931	dTAC_751
chr1	9981684	9982012	dTAC_752	dTAC_677,dTAC_691,dTAC_741,dTAC_753,dTAC_754	0.706,0.712,0.86,0.737,0.776
chr1	9982998	9983402	dTAC_753	dTAC_691,dTAC_692,dTAC_741,dTAC_752,dTAC_755	0.717,0.727,0.757,0.737,0.713
chr1	9985669	9985955	dTAC_754	dTAC_677,dTAC_691,dTAC_692,dTAC_735,dTAC_741,dTAC_752,dTAC_755,dTAC_757	0.712,0.701,0.723,0.701,0.787,0.776,0.83,0.704
chr1	9986039	9986189	dTAC_755	dTAC_753,dTAC_754	0.713,0.83
chr1	9988400	9989309	dTAC_756
chr1	9990047	9990307	dTAC_757	dTAC_677,dTAC_741,dTAC_754	0.735,0.704,0.704
chr1	9991876	9992175	dTAC_758
chr1	10007333	10007536	dTAC_759	dTAC_631,dTAC_739,dTAC_760	0.713,0.713,0.774
chr1	10008574	10009692	dTAC_760	dTAC_631,dTAC_633,dTAC_634,dTAC_636,dTAC_637,dTAC_638,dTAC_649,dTAC_657,dTAC_730,dTAC_731,dTAC_739,dTAC_759,dTAC_762	0.821,0.728,0.727,0.811,0.778,0.851,0.7,0.729,0.732,0.847,0.793,0.774,0.772
chr1	10012047	10012136	dTAC_761
chr1	10014470	10014806	dTAC_762	dTAC_631,dTAC_636,dTAC_637,dTAC_638,dTAC_646,dTAC_647,dTAC_648,dTAC_649,dTAC_730,dTAC_731,dTAC_739,dTAC_760	0.747,0.741,0.74,0.781,0.787,0.738,0.732,0.788,0.73,0.809,0.706,0.772
chr1	10037467	10037687	dTAC_763	dTAC_675,dTAC_764,dTAC_765	0.705,0.716,0.702
chr1	10037752	10038361	dTAC_764	dTAC_675,dTAC_696,dTAC_739,dTAC_763,dTAC_765	0.918,0.704,0.773,0.716,0.796
chr1	10039372	10040520	dTAC_765	dTAC_662,dTAC_675,dTAC_696,dTAC_763,dTAC_764	0.86,0.746,0.801,0.702,0.796
chr1	10061257	10061362	dTAC_766
chr1	10071248	10071457	dTAC_767
chr1	10071703	10071832	dTAC_768
chr1	10072411	10072624	dTAC_769
chr1	10075028	10075254	dTAC_770
chr1	10076276	10076402	dTAC_771
chr1	10076816	10076899	dTAC_772
chr1	10084300	10084399	dTAC_773
chr1	10084491	10084717	dTAC_774
chr1	10089439	10089858	dTAC_775
chr1	10089916	10089999	dTAC_776
chr1	10099649	10099744	dTAC_777
chr1	10108068	10108205	dTAC_778
chr1	10109060	10109394	dTAC_779	dTAC_685,dTAC_686,dTAC_687,dTAC_688,dTAC_689,dTAC_690	0.736,0.763,0.795,0.798,0.809,0.753
chr1	10110946	10111158	dTAC_780
chr1	10111209	10111342	dTAC_781
chr1	10113071	10113160	dTAC_782
chr1	10114098	10114523	dTAC_783	dTAC_684,dTAC_687,dTAC_690	0.71,0.71,0.728
chr1	10115531	10116439	dTAC_784	dTAC_631,dTAC_633,dTAC_634,dTAC_637,dTAC_638,dTAC_658,dTAC_659	0.734,0.739,0.751,0.746,0.755,0.71,0.737
chr1	10117888	10118003	dTAC_785
chr1	10124052	10124697	dTAC_786
chr1	10128191	10128344	dTAC_787
chr1	10128971	10129095	dTAC_788
chr1	10129564	10129693	dTAC_789
chr1	10130668	10130894	dTAC_790	dTAC_851,dTAC_1032	0.756,0.702
chr1	10131929	10132022	dTAC_791
chr1	10132049	10132310	dTAC_792
chr1	10132766	10132938	dTAC_793
chr1	10134571	10134750	dTAC_794
chr1	10135733	10136201	dTAC_795	dTAC_851	0.74
chr1	10139428	10139648	dTAC_796	dTAC_797,dTAC_905,dTAC_929	0.717,0.732,0.711
chr1	10139774	10139943	dTAC_797	dTAC_796	0.717
chr1	10141362	10141447	dTAC_798
chr1	10142077	10142338	dTAC_799
chr1	10142799	10143263	dTAC_800
chr1	10147710	10148260	dTAC_801
chr1	10165018	10165198	dTAC_802
chr1	10169171	10169254	dTAC_803
chr1	10169474	10169916	dTAC_804
chr1	10169960	10170264	dTAC_805
chr1	10198073	10198275	dTAC_806
chr1	10203824	10204014	dTAC_807
chr1	10211531	10211614	dTAC_808
chr1	10212232	10212438	dTAC_809
chr1	10226987	10227161	dTAC_810
chr1	10229121	10229258	dTAC_811
chr1	10231561	10233555	dTAC_812	dTAC_813	0.786
chr1	10233592	10233772	dTAC_813	dTAC_812,dTAC_1024,dTAC_1032	0.786,0.74,0.728
chr1	10238241	10238323	dTAC_814
chr1	10247207	10247592	dTAC_815
chr1	10247694	10248226	dTAC_816
chr1	10253552	10254817	dTAC_817	dTAC_818,dTAC_819,dTAC_820,dTAC_821,dTAC_826	0.848,0.708,0.7,0.774,0.795
chr1	10255143	10255362	dTAC_818	dTAC_817,dTAC_826	0.848,0.733
chr1	10255679	10255784	dTAC_819	dTAC_817,dTAC_826	0.708,0.722
chr1	10256326	10256436	dTAC_820	dTAC_817,dTAC_821	0.7,0.756
chr1	10256555	10257818	dTAC_821	dTAC_817,dTAC_820,dTAC_834	0.774,0.756,0.725
chr1	10259638	10260054	dTAC_822	dTAC_824,dTAC_832,dTAC_849	0.722,0.711,0.722
chr1	10260745	10260852	dTAC_823
chr1	10261126	10261441	dTAC_824	dTAC_822	0.722
chr1	10261543	10261645	dTAC_825
chr1	10262317	10262750	dTAC_826	dTAC_817,dTAC_818,dTAC_819,dTAC_827,dTAC_849	0.795,0.733,0.722,0.752,0.759
chr1	10262880	10263221	dTAC_827	dTAC_826,dTAC_849	0.752,0.703
chr1	10275773	10275903	dTAC_828
chr1	10276932	10277056	dTAC_829	dTAC_891,dTAC_916	0.704,0.705
chr1	10278251	10278741	dTAC_830	dTAC_831,dTAC_894	0.747,0.742
chr1	10279073	10279788	dTAC_831	dTAC_830,dTAC_1008	0.747,0.736
chr1	10280990	10281196	dTAC_832	dTAC_822,dTAC_833	0.711,0.769
chr1	10281259	10281713	dTAC_833	dTAC_832,dTAC_854,dTAC_881	0.769,0.714,0.779
chr1	10285093	10285880	dTAC_834	dTAC_821,dTAC_978	0.725,0.701
chr1	10286201	10286312	dTAC_835
chr1	10287826	10287964	dTAC_836	dTAC_900	0.704
chr1	10300373	10300953	dTAC_837	dTAC_848	0.724
chr1	10301120	10301644	dTAC_838
chr1	10304546	10304759	dTAC_839	dTAC_856,dTAC_894,dTAC_900,dTAC_925,dTAC_994	0.776,0.706,0.771,0.731,0.755
chr1	10307690	10307769	dTAC_840
chr1	10310417	10310548	dTAC_841	dTAC_900,dTAC_925	0.717,0.711
chr1	10325363	10326078	dTAC_842
chr1	10328062	10328252	dTAC_843	dTAC_999	0.738
chr1	10329098	10329334	dTAC_844	dTAC_851,dTAC_867,dTAC_871,dTAC_880,dTAC_886,dTAC_889,dTAC_902,dTAC_905,dTAC_914,dTAC_929,dTAC_987,dTAC_989,dTAC_1014,dTAC_1022,dTAC_1023	0.776,0.794,0.779,0.711,0.764,0.818,0.75,0.786,0.789,0.734,0.753,0.778,0.783,0.739,0.731
chr1	10330026	10330144	dTAC_845
chr1	10330534	10330855	dTAC_846	dTAC_852,dTAC_864,dTAC_890,dTAC_914,dTAC_929,dTAC_990,dTAC_994,dTAC_995,dTAC_1012,dTAC_1013,dTAC_1014,dTAC_1016	0.709,0.73,0.708,0.75,0.731,0.719,0.72,0.729,0.737,0.71,0.733,0.75
chr1	10331593	10331818	dTAC_847
chr1	10337747	10338028	dTAC_848	dTAC_837	0.724
chr1	10348414	10349402	dTAC_849	dTAC_822,dTAC_826,dTAC_827	0.722,0.759,0.703
chr1	10377173	10377281	dTAC_850	dTAC_852,dTAC_856,dTAC_990,dTAC_1033	0.716,0.721,0.726,0.721
chr1	10377474	10378454	dTAC_851	dTAC_790,dTAC_795,dTAC_844,dTAC_852,dTAC_864,dTAC_867,dTAC_871,dTAC_880,dTAC_883,dTAC_884,dTAC_885,dTAC_889,dTAC_905,dTAC_907,dTAC_914,dTAC_915,dTAC_919,dTAC_929,dTAC_989,dTAC_990,dTAC_993,dTAC_994,dTAC_996,dTAC_998,dTAC_1014,dTAC_1022,dTAC_1023,dTAC_1031,dTAC_1032,dTAC_1033	0.756,0.74,0.776,0.79,0.702,0.765,0.736,0.723,0.717,0.73,0.734,0.76,0.814,0.741,0.743,0.704,0.701,0.755,0.717,0.719,0.726,0.712,0.711,0.7,0.8,0.786,0.772,0.748,0.792,0.723
chr1	10378637	10378812	dTAC_852	dTAC_846,dTAC_850,dTAC_851,dTAC_858,dTAC_885,dTAC_915,dTAC_994,dTAC_1031,dTAC_1033	0.709,0.716,0.79,0.734,0.717,0.709,0.715,0.734,0.731
chr1	10379141	10379214	dTAC_853
chr1	10397013	10397294	dTAC_854	dTAC_833,dTAC_881	0.714,0.708
chr1	10398010	10398180	dTAC_855
chr1	10400886	10401080	dTAC_856	dTAC_839,dTAC_850,dTAC_900,dTAC_925,dTAC_990,dTAC_994	0.776,0.721,0.707,0.716,0.726,0.769
chr1	10403462	10404583	dTAC_857	dTAC_858,dTAC_868,dTAC_905,dTAC_1024	0.745,0.725,0.746,0.714
chr1	10404646	10404909	dTAC_858	dTAC_852,dTAC_857,dTAC_905,dTAC_1033	0.734,0.745,0.734,0.702
chr1	10429958	10430172	dTAC_859	dTAC_909,dTAC_929,dTAC_1024	0.701,0.7,0.709
chr1	10442082	10442164	dTAC_860
chr1	10452197	10452495	dTAC_861	dTAC_862,dTAC_1011	0.759,0.71
chr1	10452579	10452815	dTAC_862	dTAC_861	0.759
chr1	10454013	10454132	dTAC_863	dTAC_899,dTAC_925	0.713,0.744
chr1	10476400	10477239	dTAC_864	dTAC_846,dTAC_851,dTAC_865,dTAC_873,dTAC_885,dTAC_896,dTAC_902,dTAC_905,dTAC_914,dTAC_915,dTAC_929,dTAC_933,dTAC_934,dTAC_935,dTAC_943,dTAC_948,dTAC_955,dTAC_989,dTAC_990,dTAC_992,dTAC_995,dTAC_1003,dTAC_1012,dTAC_1013,dTAC_1016,dTAC_1017,dTAC_1018,dTAC_1022,dTAC_1023,dTAC_1031,dTAC_1032,dTAC_1033	0.73,0.702,0.915,0.749,0.715,0.734,0.704,0.76,0.852,0.732,0.818,0.732,0.825,0.756,0.717,0.83,0.714,0.726,0.726,0.702,0.84,0.738,0.713,0.712,0.852,0.773,0.716,0.759,0.739,0.722,0.78,0.755
chr1	10477339	10477935	dTAC_865	dTAC_864,dTAC_874,dTAC_884,dTAC_885,dTAC_896,dTAC_902,dTAC_905,dTAC_906,dTAC_914,dTAC_915,dTAC_921,dTAC_929,dTAC_933,dTAC_934,dTAC_935,dTAC_943,dTAC_948,dTAC_972,dTAC_973,dTAC_989,dTAC_995,dTAC_1003,dTAC_1013,dTAC_1016,dTAC_1017,dTAC_1022,dTAC_1024,dTAC_1025,dTAC_1032,dTAC_1033	0.915,0.765,0.707,0.703,0.755,0.707,0.758,0.719,0.854,0.725,0.759,0.826,0.721,0.841,0.741,0.721,0.775,0.791,0.71,0.743,0.778,0.751,0.742,0.87,0.758,0.775,0.742,0.729,0.808,0.751
chr1	10484278	10484457	dTAC_866
chr1	10486524	10487131	dTAC_867	dTAC_844,dTAC_851,dTAC_871,dTAC_874,dTAC_883,dTAC_884,dTAC_885,dTAC_889,dTAC_896,dTAC_905,dTAC_906,dTAC_907,dTAC_914,dTAC_918,dTAC_929,dTAC_972,dTAC_973,dTAC_987,dTAC_989,dTAC_996,dTAC_1000,dTAC_1013,dTAC_1014,dTAC_1022,dTAC_1024,dTAC_1032	0.794,0.765,0.785,0.701,0.802,0.857,0.723,0.743,0.714,0.8,0.708,0.721,0.713,0.772,0.789,0.703,0.704,0.789,0.753,0.732,0.738,0.71,0.763,0.708,0.757,0.782
chr1	10489390	10489707	dTAC_868	dTAC_857,dTAC_886,dTAC_905,dTAC_929	0.725,0.711,0.717,0.7
chr1	10491832	10492219	dTAC_869	dTAC_875,dTAC_881,dTAC_979	0.721,0.735,0.785
chr1	10493487	10493573	dTAC_870	dTAC_892,dTAC_979	0.722,0.723
chr1	10508173	10508698	dTAC_871	dTAC_844,dTAC_851,dTAC_867,dTAC_884,dTAC_885,dTAC_889,dTAC_890,dTAC_905,dTAC_914,dTAC_929,dTAC_987,dTAC_989,dTAC_995,dTAC_996,dTAC_997,dTAC_1012,dTAC_1014,dTAC_1022,dTAC_1023	0.779,0.736,0.785,0.755,0.702,0.708,0.704,0.727,0.718,0.722,0.734,0.784,0.706,0.842,0.713,0.76,0.831,0.716,0.711
chr1	10510376	10510866	dTAC_872	dTAC_874,dTAC_936,dTAC_937,dTAC_938,dTAC_974,dTAC_984,dTAC_985,dTAC_1011	0.741,0.793,0.807,0.706,0.728,0.765,0.741,0.7
chr1	10524252	10524400	dTAC_873	dTAC_864,dTAC_1031	0.749,0.723
chr1	10524958	10525406	dTAC_874	dTAC_865,dTAC_867,dTAC_872,dTAC_883,dTAC_884,dTAC_896,dTAC_905,dTAC_918,dTAC_921,dTAC_929,dTAC_972,dTAC_973,dTAC_974,dTAC_977,dTAC_984,dTAC_985,dTAC_1022,dTAC_1024,dTAC_1032,dTAC_1034	0.765,0.701,0.741,0.733,0.723,0.787,0.706,0.72,0.829,0.719,0.87,0.814,0.811,0.746,0.719,0.771,0.751,0.756,0.821,0.787
chr1	10561655	10561801	dTAC_875	dTAC_869	0.721
chr1	10564302	10564724	dTAC_876	dTAC_877,dTAC_878,dTAC_901	0.807,0.781,0.781
chr1	10564753	10565040	dTAC_877	dTAC_876,dTAC_878,dTAC_898	0.807,0.768,0.738
chr1	10570845	10571441	dTAC_878	dTAC_876,dTAC_877,dTAC_898	0.781,0.768,0.758
chr1	10590906	10591031	dTAC_879
chr1	10591334	10591417	dTAC_880	dTAC_844,dTAC_851	0.711,0.723
chr1	10592540	10592981	dTAC_881	dTAC_833,dTAC_854,dTAC_869	0.779,0.708,0.735
chr1	10594367	10594589	dTAC_882	dTAC_967,dTAC_1015	0.751,0.701
chr1	10596141	10596703	dTAC_883	dTAC_851,dTAC_867,dTAC_874,dTAC_884,dTAC_905,dTAC_906,dTAC_907,dTAC_918,dTAC_972,dTAC_973,dTAC_987,dTAC_1000,dTAC_1001,dTAC_1024,dTAC_1032	0.717,0.802,0.733,0.861,0.708,0.701,0.735,0.837,0.729,0.706,0.748,0.764,0.764,0.707,0.751
chr1	10596780	10597246	dTAC_884	dTAC_851,dTAC_865,dTAC_867,dTAC_871,dTAC_874,dTAC_883,dTAC_886,dTAC_905,dTAC_906,dTAC_907,dTAC_914,dTAC_918,dTAC_929,dTAC_930,dTAC_972,dTAC_973,dTAC_987,dTAC_988,dTAC_989,dTAC_996,dTAC_1000,dTAC_1001,dTAC_1014,dTAC_1022,dTAC_1024,dTAC_1032	0.73,0.707,0.857,0.755,0.723,0.861,0.708,0.78,0.771,0.791,0.738,0.801,0.796,0.714,0.76,0.735,0.782,0.728,0.776,0.711,0.77,0.763,0.773,0.763,0.776,0.807
chr1	10598253	10598571	dTAC_885	dTAC_851,dTAC_852,dTAC_864,dTAC_865,dTAC_867,dTAC_871,dTAC_890,dTAC_900,dTAC_902,dTAC_905,dTAC_909,dTAC_914,dTAC_915,dTAC_929,dTAC_943,dTAC_987,dTAC_993,dTAC_994,dTAC_995,dTAC_1012,dTAC_1014,dTAC_1016,dTAC_1032,dTAC_1035	0.734,0.717,0.715,0.703,0.723,0.702,0.725,0.7,0.768,0.708,0.728,0.741,0.749,0.788,0.715,0.735,0.703,0.743,0.713,0.704,0.719,0.703,0.713,0.758
chr1	10613389	10614059	dTAC_886	dTAC_844,dTAC_868,dTAC_884,dTAC_902,dTAC_905,dTAC_906,dTAC_914,dTAC_918,dTAC_921,dTAC_929,dTAC_973,dTAC_981,dTAC_987,dTAC_999,dTAC_1000,dTAC_1001	0.764,0.711,0.708,0.724,0.733,0.717,0.776,0.739,0.74,0.701,0.715,0.715,0.704,0.74,0.758,0.747
chr1	10617137	10617458	dTAC_887
chr1	10618756	10618968	dTAC_888
chr1	10620625	10621049	dTAC_889	dTAC_844,dTAC_851,dTAC_867,dTAC_871,dTAC_929,dTAC_987,dTAC_996,dTAC_1014	0.818,0.76,0.743,0.708,0.732,0.715,0.713,0.725
chr1	10633721	10633961	dTAC_890	dTAC_846,dTAC_871,dTAC_885,dTAC_902,dTAC_929,dTAC_963,dTAC_987,dTAC_989,dTAC_1013,dTAC_1014	0.708,0.704,0.725,0.731,0.713,0.717,0.706,0.719,0.705,0.735
chr1	10637104	10637640	dTAC_891	dTAC_829	0.704
chr1	10646216	10646414	dTAC_892	dTAC_870,dTAC_899,dTAC_900,dTAC_925	0.722,0.703,0.719,0.814
chr1	10657131	10657219	dTAC_893
chr1	10679556	10679756	dTAC_894	dTAC_830,dTAC_839,dTAC_895,dTAC_900,dTAC_991	0.742,0.706,0.752,0.7,0.718
chr1	10679820	10679911	dTAC_895	dTAC_894	0.752
chr1	10682028	10682171	dTAC_896	dTAC_864,dTAC_865,dTAC_867,dTAC_874,dTAC_905,dTAC_907,dTAC_914,dTAC_921,dTAC_929,dTAC_948,dTAC_972,dTAC_973,dTAC_1003,dTAC_1013,dTAC_1016,dTAC_1022,dTAC_1024,dTAC_1031,dTAC_1032,dTAC_1033	0.734,0.755,0.714,0.787,0.777,0.708,0.777,0.749,0.8,0.742,0.742,0.752,0.74,0.722,0.717,0.754,0.752,0.724,0.777,0.718
chr1	10693504	10693636	dTAC_897	dTAC_916	0.715
chr1	10693754	10694114	dTAC_898	dTAC_877,dTAC_878	0.738,0.758
chr1	10695072	10695192	dTAC_899	dTAC_863,dTAC_892	0.713,0.703
chr1	10695432	10695709	dTAC_900	dTAC_836,dTAC_839,dTAC_841,dTAC_856,dTAC_885,dTAC_892,dTAC_894,dTAC_915,dTAC_925,dTAC_976,dTAC_994,dTAC_1026,dTAC_1030,dTAC_1035	0.704,0.771,0.717,0.707,0.7,0.719,0.7,0.77,0.731,0.701,0.731,0.767,0.734,0.728
chr1	10699582	10700448	dTAC_901	dTAC_876	0.781
chr1	10703223	10703521	dTAC_902	dTAC_844,dTAC_864,dTAC_865,dTAC_885,dTAC_886,dTAC_890,dTAC_905,dTAC_914,dTAC_929,dTAC_987,dTAC_989,dTAC_995,dTAC_1013,dTAC_1014	0.75,0.704,0.707,0.768,0.724,0.731,0.727,0.792,0.771,0.817,0.741,0.786,0.701,0.722
chr1	10706811	10707014	dTAC_903	dTAC_929	0.723
chr1	10708671	10708757	dTAC_904
chr1	10718182	10718460	dTAC_905	dTAC_796,dTAC_844,dTAC_851,dTAC_857,dTAC_858,dTAC_864,dTAC_865,dTAC_867,dTAC_868,dTAC_871,dTAC_874,dTAC_883,dTAC_884,dTAC_885,dTAC_886,dTAC_896,dTAC_902,dTAC_906,dTAC_907,dTAC_909,dTAC_914,dTAC_915,dTAC_918,dTAC_921,dTAC_929,dTAC_930,dTAC_948,dTAC_955,dTAC_973,dTAC_981,dTAC_987,dTAC_989,dTAC_990,dTAC_993,dTAC_995,dTAC_1013,dTAC_1014,dTAC_1016,dTAC_1022,dTAC_1023,dTAC_1024,dTAC_1031,dTAC_1032,dTAC…	0.732,0.786,0.814,0.746,0.734,0.76,0.758,0.8,0.717,0.727,0.706,0.708,0.78,0.708,0.733,0.777,0.727,0.771,0.808,0.779,0.812,0.798,0.73,0.704,0.858,0.724,0.723,0.73,0.725,0.705,0.722,0.777,0.786,0.729,0.715,0.708,0.715,0.743,0.754,0.736,0.801,0.824,0.841,0.786,0.702
chr1	10718908	10719028	dTAC_906	dTAC_865,dTAC_867,dTAC_883,dTAC_884,dTAC_886,dTAC_905,dTAC_914,dTAC_918,dTAC_921,dTAC_929,dTAC_930,dTAC_973,dTAC_981,dTAC_1024,dTAC_1032	0.719,0.708,0.701,0.771,0.717,0.771,0.748,0.703,0.733,0.744,0.704,0.73,0.7,0.757,0.749
chr1	10719255	10719716	dTAC_907	dTAC_851,dTAC_867,dTAC_883,dTAC_884,dTAC_896,dTAC_905,dTAC_909,dTAC_914,dTAC_915,dTAC_929,dTAC_987,dTAC_989,dTAC_993,dTAC_1014,dTAC_1024,dTAC_1031,dTAC_1032	0.741,0.721,0.735,0.791,0.708,0.808,0.766,0.72,0.763,0.783,0.754,0.711,0.7,0.707,0.742,0.756,0.77
chr1	10719774	10720066	dTAC_908	dTAC_909	0.723
chr1	10720603	10720995	dTAC_909	dTAC_859,dTAC_885,dTAC_905,dTAC_907,dTAC_908,dTAC_915,dTAC_929,dTAC_930,dTAC_967,dTAC_968,dTAC_988,dTAC_990,dTAC_992,dTAC_993,dTAC_1020,dTAC_1024,dTAC_1031,dTAC_1032,dTAC_1033	0.701,0.728,0.779,0.766,0.723,0.787,0.776,0.706,0.737,0.742,0.727,0.701,0.73,0.74,0.718,0.76,0.781,0.731,0.713
chr1	10722419	10722500	dTAC_910
chr1	10725741	10725962	dTAC_911	dTAC_920,dTAC_953	0.702,0.781
chr1	10751046	10751194	dTAC_912
chr1	10751328	10751532	dTAC_913
chr1	10756737	10757890	dTAC_914	dTAC_844,dTAC_846,dTAC_851,dTAC_864,dTAC_865,dTAC_867,dTAC_871,dTAC_884,dTAC_885,dTAC_886,dTAC_896,dTAC_902,dTAC_905,dTAC_906,dTAC_907,dTAC_915,dTAC_921,dTAC_929,dTAC_933,dTAC_934,dTAC_935,dTAC_948,dTAC_955,dTAC_972,dTAC_973,dTAC_987,dTAC_989,dTAC_990,dTAC_995,dTAC_1003,dTAC_1012,dTAC_1013,dTAC_1014,dTAC_1016,dTAC_1017,dTAC_1022,dTAC_1023,dTAC_1024,dTAC_1025,dTAC_1031,dTAC_1032,dTAC_1033	0.789,0.75,0.743,0.852,0.854,0.713,0.718,0.738,0.741,0.776,0.777,0.792,0.812,0.748,0.72,0.743,0.742,0.885,0.712,0.767,0.709,0.78,0.706,0.749,0.744,0.729,0.871,0.739,0.863,0.774,0.751,0.754,0.781,0.806,0.728,0.813,0.772,0.78,0.771,0.701,0.809,0.715
chr1	10759679	10760205	dTAC_915	dTAC_851,dTAC_852,dTAC_864,dTAC_865,dTAC_885,dTAC_900,dTAC_905,dTAC_907,dTAC_909,dTAC_914,dTAC_929,dTAC_933,dTAC_934,dTAC_935,dTAC_943,dTAC_948,dTAC_955,dTAC_987,dTAC_990,dTAC_992,dTAC_993,dTAC_994,dTAC_995,dTAC_1007,dTAC_1012,dTAC_1016,dTAC_1018,dTAC_1019,dTAC_1020,dTAC_1024,dTAC_1025,dTAC_1030,dTAC_1031,dTAC_1032,dTAC_1033,dTAC_1035	0.704,0.709,0.732,0.725,0.749,0.77,0.798,0.763,0.787,0.743,0.837,0.756,0.732,0.749,0.712,0.712,0.768,0.725,0.766,0.737,0.744,0.723,0.724,0.776,0.749,0.716,0.701,0.733,0.71,0.772,0.705,0.747,0.867,0.791,0.771,0.775
chr1	10765243	10765440	dTAC_916	dTAC_829,dTAC_897	0.705,0.715
chr1	10770991	10771086	dTAC_917
chr1	10771809	10772155	dTAC_918	dTAC_867,dTAC_874,dTAC_883,dTAC_884,dTAC_886,dTAC_905,dTAC_906,dTAC_921,dTAC_930,dTAC_981,dTAC_1000,dTAC_1001,dTAC_1022,dTAC_1024,dTAC_1032	0.772,0.72,0.837,0.801,0.739,0.73,0.703,0.748,0.709,0.73,0.786,0.794,0.701,0.776,0.787
chr1	10772326	10772488	dTAC_919	dTAC_851,dTAC_992	0.701,0.704
chr1	10781494	10781937	dTAC_920	dTAC_911,dTAC_953	0.702,0.724
chr1	10794007	10794750	dTAC_921	dTAC_865,dTAC_874,dTAC_886,dTAC_896,dTAC_905,dTAC_906,dTAC_914,dTAC_918,dTAC_929,dTAC_972,dTAC_973,dTAC_974,dTAC_985,dTAC_1022,dTAC_1024,dTAC_1032	0.759,0.829,0.74,0.749,0.704,0.733,0.742,0.748,0.725,0.833,0.851,0.746,0.746,0.724,0.788,0.793
chr1	10796513	10796597	dTAC_922
chr1	10798930	10799090	dTAC_923
chr1	10805660	10805845	dTAC_924	dTAC_925,dTAC_1029	0.737,0.706
chr1	10805872	10806272	dTAC_925	dTAC_839,dTAC_841,dTAC_856,dTAC_863,dTAC_892,dTAC_900,dTAC_924,dTAC_994,dTAC_1006,dTAC_1035	0.731,0.711,0.716,0.744,0.814,0.731,0.737,0.721,0.714,0.702
chr1	10806433	10806647	dTAC_926
chr1	10807286	10807364	dTAC_927	dTAC_928	0.716
chr1	10807391	10807485	dTAC_928	dTAC_927	0.716
chr1	10835752	10836720	dTAC_929	dTAC_796,dTAC_844,dTAC_846,dTAC_851,dTAC_859,dTAC_864,dTAC_865,dTAC_867,dTAC_868,dTAC_871,dTAC_874,dTAC_884,dTAC_885,dTAC_886,dTAC_889,dTAC_890,dTAC_896,dTAC_902,dTAC_903,dTAC_905,dTAC_906,dTAC_907,dTAC_909,dTAC_914,dTAC_915,dTAC_921,dTAC_930,dTAC_933,dTAC_934,dTAC_935,dTAC_948,dTAC_955,dTAC_956,dTAC_972,dTAC_973,dTAC_981,dTAC_987,dTAC_988,dTAC_989,dTAC_990,dTAC_992,dTAC_993,dTAC_994,dTAC_995,dTA…	0.711,0.734,0.731,0.755,0.7,0.818,0.826,0.789,0.7,0.722,0.719,0.796,0.788,0.701,0.732,0.713,0.8,0.771,0.723,0.858,0.744,0.783,0.776,0.885,0.837,0.725,0.779,0.751,0.77,0.725,0.746,0.852,0.79,0.756,0.756,0.705,0.779,0.701,0.804,0.798,0.721,0.799,0.728,0.828,0.712,0.721,0.74,0.772,0.817,0.745,0.826,0.719,0.706,0.712,0.726,0.751,0.886,0.749,0.822,0.877,0.771
chr1	10837173	10837441	dTAC_930	dTAC_884,dTAC_905,dTAC_906,dTAC_909,dTAC_918,dTAC_929,dTAC_955,dTAC_956,dTAC_987,dTAC_988,dTAC_1024,dTAC_1032	0.714,0.724,0.704,0.706,0.709,0.779,0.718,0.713,0.755,0.716,0.78,0.717
chr1	10843187	10843317	dTAC_931
chr1	10849323	10849610	dTAC_932	dTAC_964,dTAC_965	0.731,0.736
chr1	10854300	10854412	dTAC_933	dTAC_864,dTAC_865,dTAC_914,dTAC_915,dTAC_929,dTAC_934,dTAC_935,dTAC_948,dTAC_995,dTAC_1007,dTAC_1016	0.732,0.721,0.712,0.756,0.751,0.829,0.724,0.7,0.78,0.704,0.742
chr1	10854471	10854875	dTAC_934	dTAC_864,dTAC_865,dTAC_914,dTAC_915,dTAC_929,dTAC_933,dTAC_935,dTAC_948,dTAC_995,dTAC_1012,dTAC_1013,dTAC_1016,dTAC_1017,dTAC_1018,dTAC_1032	0.825,0.841,0.767,0.732,0.77,0.829,0.832,0.707,0.79,0.712,0.73,0.8,0.759,0.728,0.711
chr1	10855152	10855427	dTAC_935	dTAC_864,dTAC_865,dTAC_914,dTAC_915,dTAC_929,dTAC_933,dTAC_934,dTAC_995,dTAC_1012,dTAC_1017	0.756,0.741,0.709,0.749,0.725,0.724,0.832,0.762,0.702,0.717
chr1	10871294	10871463	dTAC_936	dTAC_872,dTAC_937,dTAC_974	0.793,0.794,0.724
chr1	10871541	10871918	dTAC_937	dTAC_872,dTAC_936,dTAC_974	0.807,0.794,0.711
chr1	10872071	10872206	dTAC_938	dTAC_872	0.706
chr1	10874881	10875038	dTAC_939
chr1	10877451	10877936	dTAC_940	dTAC_957,dTAC_960,dTAC_964	0.729,0.725,0.723
chr1	10880358	10880655	dTAC_941
chr1	10918983	10919231	dTAC_942	dTAC_943,dTAC_976,dTAC_1007	0.731,0.741,0.716
chr1	10919546	10920542	dTAC_943	dTAC_864,dTAC_865,dTAC_885,dTAC_915,dTAC_942,dTAC_976,dTAC_990,dTAC_1007,dTAC_1016,dTAC_1028,dTAC_1032	0.717,0.721,0.715,0.712,0.731,0.74,0.711,0.707,0.72,0.701,0.711
chr1	10932488	10932663	dTAC_944	dTAC_951,dTAC_957,dTAC_960,dTAC_964,dTAC_965	0.737,0.739,0.749,0.807,0.7
chr1	10932799	10932955	dTAC_945
chr1	10933258	10933548	dTAC_946	dTAC_1004	0.719
chr1	10937605	10937711	dTAC_947
chr1	10938538	10938695	dTAC_948	dTAC_864,dTAC_865,dTAC_896,dTAC_905,dTAC_914,dTAC_915,dTAC_929,dTAC_933,dTAC_934,dTAC_990,dTAC_995,dTAC_1016,dTAC_1022	0.83,0.775,0.742,0.723,0.78,0.712,0.746,0.7,0.707,0.7,0.76,0.731,0.734
chr1	10939469	10939542	dTAC_949
chr1	10943058	10943187	dTAC_950
chr1	10949071	10949587	dTAC_951	dTAC_944,dTAC_957,dTAC_960,dTAC_964,dTAC_965	0.737,0.793,0.764,0.767,0.794
chr1	10952955	10953112	dTAC_952
chr1	10967320	10967678	dTAC_953	dTAC_911,dTAC_920	0.781,0.724
chr1	10991044	10991304	dTAC_954	dTAC_972	0.712
chr1	10992910	10993033	dTAC_955	dTAC_864,dTAC_905,dTAC_914,dTAC_915,dTAC_929,dTAC_930,dTAC_956,dTAC_990,dTAC_994,dTAC_995,dTAC_1007,dTAC_1016,dTAC_1020,dTAC_1024,dTAC_1031,dTAC_1032	0.714,0.73,0.706,0.768,0.852,0.718,0.894,0.727,0.701,0.728,0.759,0.719,0.776,0.799,0.733,0.734
chr1	10993093	10994496	dTAC_956	dTAC_929,dTAC_930,dTAC_955,dTAC_1020,dTAC_1024,dTAC_1032	0.79,0.713,0.894,0.759,0.83,0.7
chr1	10996660	10996762	dTAC_957	dTAC_940,dTAC_944,dTAC_951,dTAC_960,dTAC_964,dTAC_965	0.729,0.739,0.793,0.792,0.842,0.721
chr1	10999831	11000190	dTAC_958	dTAC_964,dTAC_965,dTAC_978	0.741,0.711,0.739
chr1	11003145	11003229	dTAC_959
chr1	11004395	11005095	dTAC_960	dTAC_940,dTAC_944,dTAC_951,dTAC_957,dTAC_964	0.725,0.749,0.764,0.792,0.839
chr1	11006561	11006873	dTAC_961
chr1	11011157	11011528	dTAC_962
chr1	11011731	11012577	dTAC_963	dTAC_890	0.717
chr1	11016894	11017754	dTAC_964	dTAC_932,dTAC_940,dTAC_944,dTAC_951,dTAC_957,dTAC_958,dTAC_960,dTAC_965,dTAC_978,dTAC_1004	0.731,0.723,0.807,0.767,0.842,0.741,0.839,0.783,0.71,0.738
chr1	11025060	11025863	dTAC_965	dTAC_932,dTAC_944,dTAC_951,dTAC_957,dTAC_958,dTAC_964,dTAC_966	0.736,0.7,0.794,0.721,0.711,0.783,0.726
chr1	11026927	11027449	dTAC_966	dTAC_965,dTAC_967,dTAC_1020	0.726,0.792,0.707
chr1	11027518	11027692	dTAC_967	dTAC_882,dTAC_909,dTAC_966,dTAC_968,dTAC_983,dTAC_1020	0.751,0.737,0.792,0.726,0.703,0.752
chr1	11027940	11028049	dTAC_968	dTAC_909,dTAC_967,dTAC_988,dTAC_1020	0.742,0.726,0.703,0.736
chr1	11033095	11033885	dTAC_969
chr1	11035165	11035254	dTAC_970
chr1	11036608	11036718	dTAC_971
chr1	11044988	11045573	dTAC_972	dTAC_865,dTAC_867,dTAC_874,dTAC_883,dTAC_884,dTAC_896,dTAC_914,dTAC_921,dTAC_929,dTAC_954,dTAC_973,dTAC_974,dTAC_1022,dTAC_1024,dTAC_1032,dTAC_1034	0.791,0.703,0.87,0.729,0.76,0.742,0.749,0.833,0.756,0.712,0.922,0.852,0.807,0.797,0.773,0.765
chr1	11045670	11046188	dTAC_973	dTAC_865,dTAC_867,dTAC_874,dTAC_883,dTAC_884,dTAC_886,dTAC_896,dTAC_905,dTAC_906,dTAC_914,dTAC_921,dTAC_929,dTAC_972,dTAC_974,dTAC_999,dTAC_1022,dTAC_1024,dTAC_1032,dTAC_1033,dTAC_1034	0.71,0.704,0.814,0.706,0.735,0.715,0.752,0.725,0.73,0.744,0.851,0.756,0.922,0.846,0.706,0.741,0.797,0.752,0.718,0.754
chr1	11046238	11046613	dTAC_974	dTAC_872,dTAC_874,dTAC_921,dTAC_936,dTAC_937,dTAC_972,dTAC_973,dTAC_977,dTAC_984,dTAC_985,dTAC_1024,dTAC_1034	0.728,0.811,0.746,0.724,0.711,0.852,0.846,0.704,0.705,0.706,0.719,0.796
chr1	11046951	11047463	dTAC_975
chr1	11065266	11065713	dTAC_976	dTAC_900,dTAC_942,dTAC_943,dTAC_992,dTAC_994,dTAC_1007	0.701,0.741,0.74,0.715,0.709,0.712
chr1	11066234	11066394	dTAC_977	dTAC_874,dTAC_974	0.746,0.704
chr1	11078595	11078929	dTAC_978	dTAC_834,dTAC_958,dTAC_964	0.701,0.739,0.71
chr1	11080916	11081114	dTAC_979	dTAC_869,dTAC_870,dTAC_1005	0.785,0.723,0.706
chr1	11081416	11081575	dTAC_980
chr1	11089570	11090123	dTAC_981	dTAC_886,dTAC_905,dTAC_906,dTAC_918,dTAC_929	0.715,0.705,0.7,0.73,0.705
chr1	11091002	11091185	dTAC_982	dTAC_1000,dTAC_1001	0.707,0.731
chr1	11097310	11097534	dTAC_983	dTAC_967	0.703
chr1	11116675	11116964	dTAC_984	dTAC_872,dTAC_874,dTAC_974,dTAC_1034	0.765,0.719,0.705,0.725
chr1	11117038	11117144	dTAC_985	dTAC_872,dTAC_874,dTAC_921,dTAC_974	0.741,0.771,0.746,0.706
chr1	11117347	11117450	dTAC_986
chr1	11138021	11138542	dTAC_987	dTAC_844,dTAC_867,dTAC_871,dTAC_883,dTAC_884,dTAC_885,dTAC_886,dTAC_889,dTAC_890,dTAC_902,dTAC_905,dTAC_907,dTAC_914,dTAC_915,dTAC_929,dTAC_930,dTAC_989,dTAC_993,dTAC_1000,dTAC_1014,dTAC_1032	0.753,0.789,0.734,0.748,0.782,0.735,0.704,0.715,0.706,0.817,0.722,0.754,0.729,0.725,0.779,0.755,0.763,0.708,0.705,0.76,0.707
chr1	11140045	11140187	dTAC_988	dTAC_884,dTAC_909,dTAC_929,dTAC_930,dTAC_968,dTAC_1024	0.728,0.727,0.701,0.716,0.703,0.735
chr1	11144489	11145053	dTAC_989	dTAC_844,dTAC_851,dTAC_864,dTAC_865,dTAC_867,dTAC_871,dTAC_884,dTAC_890,dTAC_902,dTAC_905,dTAC_907,dTAC_914,dTAC_929,dTAC_987,dTAC_990,dTAC_995,dTAC_996,dTAC_1003,dTAC_1013,dTAC_1014,dTAC_1016,dTAC_1022,dTAC_1023,dTAC_1032	0.778,0.717,0.726,0.743,0.753,0.784,0.776,0.719,0.741,0.777,0.711,0.871,0.804,0.763,0.714,0.784,0.73,0.745,0.712,0.856,0.725,0.753,0.747,0.73
chr1	11147616	11147871	dTAC_990	dTAC_846,dTAC_850,dTAC_851,dTAC_856,dTAC_864,dTAC_905,dTAC_909,dTAC_914,dTAC_915,dTAC_929,dTAC_943,dTAC_948,dTAC_955,dTAC_989,dTAC_992,dTAC_994,dTAC_995,dTAC_1031,dTAC_1032,dTAC_1033	0.719,0.726,0.719,0.726,0.726,0.786,0.701,0.739,0.766,0.798,0.711,0.7,0.727,0.714,0.715,0.736,0.765,0.752,0.755,0.71
chr1	11149637	11149710	dTAC_991	dTAC_894	0.718
chr1	11151393	11151582	dTAC_992	dTAC_864,dTAC_909,dTAC_915,dTAC_919,dTAC_929,dTAC_976,dTAC_990,dTAC_993,dTAC_994,dTAC_1016,dTAC_1018,dTAC_1020,dTAC_1031,dTAC_1033	0.702,0.73,0.737,0.704,0.721,0.715,0.715,0.76,0.808,0.749,0.74,0.738,0.798,0.715
chr1	11151704	11151880	dTAC_993	dTAC_851,dTAC_885,dTAC_905,dTAC_907,dTAC_909,dTAC_915,dTAC_929,dTAC_987,dTAC_992,dTAC_994,dTAC_995,dTAC_1016,dTAC_1020,dTAC_1024,dTAC_1031,dTAC_1032	0.726,0.703,0.729,0.7,0.74,0.744,0.799,0.708,0.76,0.809,0.718,0.71,0.734,0.737,0.785,0.763
chr1	11151941	11152155	dTAC_994	dTAC_839,dTAC_846,dTAC_851,dTAC_852,dTAC_856,dTAC_885,dTAC_900,dTAC_915,dTAC_925,dTAC_929,dTAC_955,dTAC_976,dTAC_990,dTAC_992,dTAC_993,dTAC_995,dTAC_1018,dTAC_1020,dTAC_1031	0.755,0.72,0.712,0.715,0.769,0.743,0.731,0.723,0.721,0.728,0.701,0.709,0.736,0.808,0.809,0.7,0.713,0.756,0.712
chr1	11153351	11153777	dTAC_995	dTAC_846,dTAC_864,dTAC_865,dTAC_871,dTAC_885,dTAC_902,dTAC_905,dTAC_914,dTAC_915,dTAC_929,dTAC_933,dTAC_934,dTAC_935,dTAC_948,dTAC_955,dTAC_989,dTAC_990,dTAC_993,dTAC_994,dTAC_1003,dTAC_1012,dTAC_1013,dTAC_1014,dTAC_1016,dTAC_1017,dTAC_1023,dTAC_1025	0.729,0.84,0.778,0.706,0.713,0.786,0.715,0.863,0.724,0.828,0.78,0.79,0.762,0.76,0.728,0.784,0.765,0.718,0.7,0.721,0.732,0.722,0.74,0.789,0.721,0.72,0.726
chr1	11155227	11155584	dTAC_996	dTAC_851,dTAC_867,dTAC_871,dTAC_884,dTAC_889,dTAC_929,dTAC_989,dTAC_997,dTAC_1012,dTAC_1014,dTAC_1023	0.711,0.732,0.842,0.711,0.713,0.712,0.73,0.745,0.741,0.8,0.703
chr1	11155663	11155833	dTAC_997	dTAC_871,dTAC_996	0.713,0.745
chr1	11177205	11177346	dTAC_998	dTAC_851	0.7
chr1	11177618	11178184	dTAC_999	dTAC_843,dTAC_886,dTAC_973,dTAC_1000,dTAC_1001,dTAC_1027	0.738,0.74,0.706,0.738,0.7,0.828
chr1	11179735	11179912	dTAC_1000	dTAC_867,dTAC_883,dTAC_884,dTAC_886,dTAC_918,dTAC_982,dTAC_987,dTAC_999,dTAC_1001	0.738,0.764,0.77,0.758,0.786,0.707,0.705,0.738,0.805
chr1	11179961	11180392	dTAC_1001	dTAC_883,dTAC_884,dTAC_886,dTAC_918,dTAC_982,dTAC_999,dTAC_1000,dTAC_1019	0.764,0.763,0.747,0.794,0.731,0.7,0.805,0.7
chr1	11192782	11192934	dTAC_1002
chr1	11202991	11203212	dTAC_1003	dTAC_864,dTAC_865,dTAC_896,dTAC_914,dTAC_929,dTAC_989,dTAC_995,dTAC_1016	0.738,0.751,0.74,0.774,0.721,0.745,0.721,0.739
chr1	11210568	11211277	dTAC_1004	dTAC_946,dTAC_964	0.719,0.738
chr1	11214270	11214371	dTAC_1005	dTAC_979,dTAC_1030	0.706,0.723
chr1	11232643	11232765	dTAC_1006	dTAC_925	0.714
chr1	11234076	11234257	dTAC_1007	dTAC_915,dTAC_929,dTAC_933,dTAC_942,dTAC_943,dTAC_955,dTAC_976,dTAC_1020,dTAC_1024,dTAC_1029,dTAC_1031,dTAC_1032	0.776,0.74,0.704,0.716,0.707,0.759,0.712,0.703,0.705,0.73,0.704,0.732
chr1	11251826	11252514	dTAC_1008	dTAC_831,dTAC_1009	0.736,0.753
chr1	11252566	11252763	dTAC_1009	dTAC_1008	0.753
chr1	11252845	11252991	dTAC_1010
chr1	11268261	11268529	dTAC_1011	dTAC_861,dTAC_872	0.71,0.7
chr1	11272045	11272516	dTAC_1012	dTAC_846,dTAC_864,dTAC_871,dTAC_885,dTAC_914,dTAC_915,dTAC_929,dTAC_934,dTAC_935,dTAC_995,dTAC_996,dTAC_1013,dTAC_1016	0.737,0.713,0.76,0.704,0.751,0.749,0.772,0.712,0.702,0.732,0.741,0.836,0.701
chr1	11272584	11272789	dTAC_1013	dTAC_846,dTAC_864,dTAC_865,dTAC_867,dTAC_890,dTAC_896,dTAC_902,dTAC_905,dTAC_914,dTAC_929,dTAC_934,dTAC_989,dTAC_995,dTAC_1012,dTAC_1016	0.71,0.712,0.742,0.71,0.705,0.722,0.701,0.708,0.754,0.817,0.73,0.712,0.722,0.836,0.788
chr1	11274070	11274682	dTAC_1014	dTAC_844,dTAC_846,dTAC_851,dTAC_867,dTAC_871,dTAC_884,dTAC_885,dTAC_889,dTAC_890,dTAC_902,dTAC_905,dTAC_907,dTAC_914,dTAC_929,dTAC_987,dTAC_989,dTAC_995,dTAC_996,dTAC_1022,dTAC_1023,dTAC_1032	0.783,0.733,0.8,0.763,0.831,0.773,0.719,0.725,0.735,0.722,0.715,0.707,0.781,0.745,0.76,0.856,0.74,0.8,0.732,0.732,0.705
chr1	11274842	11275363	dTAC_1015	dTAC_882	0.701
chr1	11277821	11278086	dTAC_1016	dTAC_846,dTAC_864,dTAC_865,dTAC_885,dTAC_896,dTAC_905,dTAC_914,dTAC_915,dTAC_929,dTAC_933,dTAC_934,dTAC_943,dTAC_948,dTAC_955,dTAC_989,dTAC_992,dTAC_993,dTAC_995,dTAC_1003,dTAC_1012,dTAC_1013,dTAC_1017,dTAC_1018,dTAC_1025,dTAC_1031,dTAC_1032,dTAC_1033	0.75,0.852,0.87,0.703,0.717,0.743,0.806,0.716,0.826,0.742,0.8,0.72,0.731,0.719,0.725,0.749,0.71,0.789,0.739,0.701,0.788,0.771,0.748,0.733,0.748,0.782,0.736
chr1	11278199	11278523	dTAC_1017	dTAC_864,dTAC_865,dTAC_914,dTAC_929,dTAC_934,dTAC_935,dTAC_995,dTAC_1016,dTAC_1018	0.773,0.758,0.728,0.719,0.759,0.717,0.721,0.771,0.7
chr1	11283089	11283255	dTAC_1018	dTAC_864,dTAC_915,dTAC_929,dTAC_934,dTAC_992,dTAC_994,dTAC_1016,dTAC_1017	0.716,0.701,0.706,0.728,0.74,0.713,0.748,0.7
chr1	11294362	11294580	dTAC_1019	dTAC_915,dTAC_929,dTAC_1001	0.733,0.712,0.7
chr1	11329241	11330575	dTAC_1020	dTAC_909,dTAC_915,dTAC_929,dTAC_955,dTAC_956,dTAC_966,dTAC_967,dTAC_968,dTAC_992,dTAC_993,dTAC_994,dTAC_1007,dTAC_1024,dTAC_1031	0.718,0.71,0.726,0.776,0.759,0.707,0.752,0.736,0.738,0.734,0.756,0.703,0.763,0.762
chr1	11348395	11348539	dTAC_1021
chr1	11405624	11405892	dTAC_1022	dTAC_844,dTAC_851,dTAC_864,dTAC_865,dTAC_867,dTAC_871,dTAC_874,dTAC_884,dTAC_896,dTAC_905,dTAC_914,dTAC_918,dTAC_921,dTAC_929,dTAC_948,dTAC_972,dTAC_973,dTAC_989,dTAC_1014,dTAC_1023,dTAC_1024,dTAC_1032	0.739,0.786,0.759,0.775,0.708,0.716,0.751,0.763,0.754,0.754,0.813,0.701,0.724,0.751,0.734,0.807,0.741,0.753,0.732,0.813,0.722,0.772
chr1	11406103	11406439	dTAC_1023	dTAC_844,dTAC_851,dTAC_864,dTAC_871,dTAC_905,dTAC_914,dTAC_989,dTAC_995,dTAC_996,dTAC_1014,dTAC_1022	0.731,0.772,0.739,0.711,0.736,0.772,0.747,0.72,0.703,0.732,0.813
chr1	11413598	11415021	dTAC_1024	dTAC_813,dTAC_857,dTAC_859,dTAC_865,dTAC_867,dTAC_874,dTAC_883,dTAC_884,dTAC_896,dTAC_905,dTAC_906,dTAC_907,dTAC_909,dTAC_914,dTAC_915,dTAC_918,dTAC_921,dTAC_929,dTAC_930,dTAC_955,dTAC_956,dTAC_972,dTAC_973,dTAC_974,dTAC_988,dTAC_993,dTAC_1007,dTAC_1020,dTAC_1022,dTAC_1031,dTAC_1032	0.74,0.714,0.709,0.742,0.757,0.756,0.707,0.776,0.752,0.801,0.757,0.742,0.76,0.78,0.772,0.776,0.788,0.886,0.78,0.799,0.83,0.797,0.797,0.719,0.735,0.737,0.705,0.763,0.722,0.794,0.868
chr1	11432126	11432256	dTAC_1025	dTAC_865,dTAC_914,dTAC_915,dTAC_929,dTAC_995,dTAC_1016	0.729,0.771,0.705,0.749,0.726,0.733
chr1	11452847	11452987	dTAC_1026	dTAC_900	0.767
chr1	11458085	11458932	dTAC_1027	dTAC_999	0.828
chr1	11459151	11459338	dTAC_1028	dTAC_943	0.701
chr1	11523164	11523237	dTAC_1029	dTAC_924,dTAC_1007	0.706,0.73
chr1	11564680	11564805	dTAC_1030	dTAC_900,dTAC_915,dTAC_1005,dTAC_1035	0.734,0.747,0.723,0.708
chr1	11564920	11565315	dTAC_1031	dTAC_851,dTAC_852,dTAC_864,dTAC_873,dTAC_896,dTAC_905,dTAC_907,dTAC_909,dTAC_914,dTAC_915,dTAC_929,dTAC_955,dTAC_990,dTAC_992,dTAC_993,dTAC_994,dTAC_1007,dTAC_1016,dTAC_1020,dTAC_1024,dTAC_1032,dTAC_1033	0.748,0.734,0.722,0.723,0.724,0.824,0.756,0.781,0.701,0.867,0.822,0.733,0.752,0.798,0.785,0.712,0.704,0.748,0.762,0.794,0.848,0.799
chr1	11565398	11565624	dTAC_1032	dTAC_790,dTAC_813,dTAC_851,dTAC_864,dTAC_865,dTAC_867,dTAC_874,dTAC_883,dTAC_884,dTAC_885,dTAC_896,dTAC_905,dTAC_906,dTAC_907,dTAC_909,dTAC_914,dTAC_915,dTAC_918,dTAC_921,dTAC_929,dTAC_930,dTAC_934,dTAC_943,dTAC_955,dTAC_956,dTAC_972,dTAC_973,dTAC_987,dTAC_989,dTAC_990,dTAC_993,dTAC_1007,dTAC_1014,dTAC_1016,dTAC_1022,dTAC_1024,dTAC_1031,dTAC_1033,dTAC_1034	0.702,0.728,0.792,0.78,0.808,0.782,0.821,0.751,0.807,0.713,0.777,0.841,0.749,0.77,0.731,0.809,0.791,0.787,0.793,0.877,0.717,0.711,0.711,0.734,0.7,0.773,0.752,0.707,0.73,0.755,0.763,0.732,0.705,0.782,0.772,0.868,0.848,0.821,0.711
chr1	11565728	11565829	dTAC_1033	dTAC_850,dTAC_851,dTAC_852,dTAC_858,dTAC_864,dTAC_865,dTAC_896,dTAC_905,dTAC_909,dTAC_914,dTAC_915,dTAC_929,dTAC_973,dTAC_990,dTAC_992,dTAC_1016,dTAC_1031,dTAC_1032	0.721,0.723,0.731,0.702,0.755,0.751,0.718,0.786,0.713,0.715,0.771,0.771,0.718,0.71,0.715,0.736,0.799,0.821
chr1	11567153	11567808	dTAC_1034	dTAC_874,dTAC_972,dTAC_973,dTAC_974,dTAC_984,dTAC_1032	0.787,0.765,0.754,0.796,0.725,0.711
chr1	11568907	11569030	dTAC_1035	dTAC_885,dTAC_900,dTAC_905,dTAC_915,dTAC_925,dTAC_1030	0.758,0.728,0.702,0.775,0.702,0.708
chr1	11588069	11588159	dTAC_1036
chr1	11650176	11650636	dTAC_1037	dTAC_1225,dTAC_1238	0.707,0.701
chr1	11652675	11653074	dTAC_1038	dTAC_1039,dTAC_1040	0.719,0.715
chr1	11653180	11653297	dTAC_1039	dTAC_1038,dTAC_1040,dTAC_1084	0.719,0.769,0.702
chr1	11653398	11653633	dTAC_1040	dTAC_1038,dTAC_1039	0.715,0.769
chr1	11657406	11658658	dTAC_1041	dTAC_1046,dTAC_1079,dTAC_1083,dTAC_1089,dTAC_1093,dTAC_1122,dTAC_1126,dTAC_1131,dTAC_1153,dTAC_1156,dTAC_1158,dTAC_1159,dTAC_1160,dTAC_1168,dTAC_1171,dTAC_1175,dTAC_1178,dTAC_1179,dTAC_1181,dTAC_1182,dTAC_1183,dTAC_1186,dTAC_1204,dTAC_1205,dTAC_1206,dTAC_1209,dTAC_1210,dTAC_1211,dTAC_1212,dTAC_1213,dTAC_1215,dTAC_1216,dTAC_1217,dTAC_1223,dTAC_1226,dTAC_1227,dTAC_1230,dTAC_1237,dTAC_1238,dTAC_1257…	0.81,0.822,0.782,0.847,0.761,0.714,0.782,0.739,0.8,0.762,0.947,0.897,0.804,0.877,0.745,0.917,0.768,0.884,0.8,0.851,0.843,0.741,0.713,0.767,0.85,0.707,0.876,0.817,0.782,0.751,0.753,0.775,0.753,0.702,0.849,0.939,0.823,0.771,0.802,0.809,0.729,0.72,0.919,0.911,0.897,0.836
chr1	11709564	11709640	dTAC_1042
chr1	11738318	11738391	dTAC_1043
chr1	11738832	11738961	dTAC_1044	dTAC_1045,dTAC_1076,dTAC_1088,dTAC_1097,dTAC_1136,dTAC_1188,dTAC_1254	0.701,0.711,0.782,0.706,0.71,0.7,0.722
chr1	11744709	11745227	dTAC_1045	dTAC_1044,dTAC_1076,dTAC_1088,dTAC_1097,dTAC_1099,dTAC_1100,dTAC_1101,dTAC_1136,dTAC_1137,dTAC_1163,dTAC_1176	0.701,0.732,0.889,0.729,0.761,0.733,0.702,0.714,0.75,0.86,0.825
chr1	11748381	11748849	dTAC_1046	dTAC_1041,dTAC_1062,dTAC_1083,dTAC_1089,dTAC_1093,dTAC_1126,dTAC_1158,dTAC_1159,dTAC_1168,dTAC_1175,dTAC_1179,dTAC_1182,dTAC_1205,dTAC_1206,dTAC_1210,dTAC_1211,dTAC_1212,dTAC_1227,dTAC_1238,dTAC_1257,dTAC_1261,dTAC_1262,dTAC_1263,dTAC_1264,dTAC_1265,dTAC_1266	0.81,0.703,0.751,0.837,0.753,0.76,0.827,0.715,0.812,0.759,0.72,0.825,0.741,0.831,0.725,0.723,0.734,0.751,0.732,0.781,0.737,0.731,0.759,0.803,0.823,0.719
chr1	11750668	11750976	dTAC_1047	dTAC_1080	0.728
chr1	11788331	11788651	dTAC_1048
chr1	11788729	11788802	dTAC_1049
chr1	11788882	11788960	dTAC_1050
chr1	11792928	11793190	dTAC_1051
chr1	11795777	11795920	dTAC_1052
chr1	11797984	11798057	dTAC_1053
chr1	11834966	11835057	dTAC_1054	dTAC_1175	0.706
chr1	11836752	11836932	dTAC_1055
chr1	11872829	11873368	dTAC_1056	dTAC_1091,dTAC_1105,dTAC_1218,dTAC_1254	0.812,0.731,0.786,0.703
chr1	11881598	11882069	dTAC_1057	dTAC_1066,dTAC_1112,dTAC_1114	0.733,0.703,0.7
chr1	11895406	11895553	dTAC_1058
chr1	11895719	11896184	dTAC_1059	dTAC_1145	0.714
chr1	11897097	11897177	dTAC_1060
chr1	11915869	11916109	dTAC_1061
chr1	11931753	11932016	dTAC_1062	dTAC_1046,dTAC_1093,dTAC_1126,dTAC_1225,dTAC_1249,dTAC_1257	0.703,0.727,0.716,0.729,0.759,0.738
chr1	11936951	11937416	dTAC_1063	dTAC_1225,dTAC_1249	0.701,0.792
chr1	11939648	11939721	dTAC_1064
chr1	11955775	11955956	dTAC_1065
chr1	11959389	11959512	dTAC_1066	dTAC_1057	0.733
chr1	11959789	11960371	dTAC_1067	dTAC_1080,dTAC_1095,dTAC_1118,dTAC_1135	0.828,0.725,0.747,0.853
chr1	11980639	11980753	dTAC_1068
chr1	11982410	11982537	dTAC_1069
chr1	11982606	11983092	dTAC_1070	dTAC_1240,dTAC_1255	0.725,0.749
chr1	11983680	11983939	dTAC_1071
chr1	11986276	11986489	dTAC_1072	dTAC_1135	0.731
chr1	11987992	11988170	dTAC_1073
chr1	11989128	11989320	dTAC_1074
chr1	11990316	11990394	dTAC_1075
chr1	11996246	11997074	dTAC_1076	dTAC_1044,dTAC_1045,dTAC_1088,dTAC_1097,dTAC_1099,dTAC_1100,dTAC_1101,dTAC_1136,dTAC_1142,dTAC_1163,dTAC_1176,dTAC_1188	0.711,0.732,0.789,0.777,0.817,0.72,0.746,0.785,0.701,0.74,0.796,0.734
chr1	11997692	11997784	dTAC_1077	dTAC_1179	0.714
chr1	11999499	11999627	dTAC_1078	dTAC_1079,dTAC_1083,dTAC_1102,dTAC_1175,dTAC_1215	0.752,0.715,0.734,0.746,0.705
chr1	12000271	12001105	dTAC_1079	dTAC_1041,dTAC_1078,dTAC_1083,dTAC_1089,dTAC_1123,dTAC_1131,dTAC_1153,dTAC_1156,dTAC_1158,dTAC_1159,dTAC_1160,dTAC_1168,dTAC_1175,dTAC_1178,dTAC_1179,dTAC_1181,dTAC_1182,dTAC_1183,dTAC_1210,dTAC_1211,dTAC_1212,dTAC_1215,dTAC_1216,dTAC_1217,dTAC_1218,dTAC_1226,dTAC_1227,dTAC_1228,dTAC_1230,dTAC_1237,dTAC_1258,dTAC_1263,dTAC_1264,dTAC_1265,dTAC_1266	0.822,0.752,0.826,0.772,0.706,0.704,0.708,0.747,0.792,0.788,0.79,0.745,0.854,0.727,0.839,0.772,0.769,0.807,0.768,0.739,0.738,0.785,0.737,0.781,0.735,0.82,0.834,0.737,0.735,0.729,0.729,0.753,0.719,0.817,0.801
chr1	12008782	12009726	dTAC_1080	dTAC_1047,dTAC_1067,dTAC_1095,dTAC_1135	0.728,0.828,0.782,0.739
chr1	12010666	12010969	dTAC_1081	dTAC_1093,dTAC_1225,dTAC_1238,dTAC_1249	0.777,0.715,0.7,0.722
chr1	12025402	12025517	dTAC_1082	dTAC_1083	0.737
chr1	12025587	12026401	dTAC_1083	dTAC_1041,dTAC_1046,dTAC_1078,dTAC_1079,dTAC_1082,dTAC_1089,dTAC_1126,dTAC_1158,dTAC_1159,dTAC_1160,dTAC_1168,dTAC_1175,dTAC_1179,dTAC_1181,dTAC_1182,dTAC_1183,dTAC_1206,dTAC_1210,dTAC_1211,dTAC_1212,dTAC_1215,dTAC_1227,dTAC_1263,dTAC_1264,dTAC_1265,dTAC_1266	0.782,0.751,0.715,0.826,0.737,0.796,0.797,0.801,0.744,0.715,0.74,0.827,0.761,0.731,0.791,0.734,0.718,0.705,0.727,0.729,0.73,0.763,0.735,0.734,0.81,0.791
chr1	12027270	12027779	dTAC_1084	dTAC_1039	0.702
chr1	12029628	12029792	dTAC_1085
chr1	12029856	12029951	dTAC_1086
chr1	12030495	12030623	dTAC_1087
chr1	12051846	12052265	dTAC_1088	dTAC_1044,dTAC_1045,dTAC_1076,dTAC_1097,dTAC_1099,dTAC_1100,dTAC_1136,dTAC_1137,dTAC_1138,dTAC_1156,dTAC_1163,dTAC_1164,dTAC_1176,dTAC_1218,dTAC_1254	0.782,0.889,0.789,0.768,0.735,0.707,0.753,0.742,0.75,0.713,0.862,0.73,0.832,0.712,0.725
chr1	12055737	12056496	dTAC_1089	dTAC_1041,dTAC_1046,dTAC_1079,dTAC_1083,dTAC_1122,dTAC_1126,dTAC_1153,dTAC_1156,dTAC_1158,dTAC_1159,dTAC_1160,dTAC_1168,dTAC_1171,dTAC_1175,dTAC_1179,dTAC_1181,dTAC_1182,dTAC_1183,dTAC_1186,dTAC_1205,dTAC_1206,dTAC_1210,dTAC_1211,dTAC_1215,dTAC_1216,dTAC_1217,dTAC_1226,dTAC_1227,dTAC_1230,dTAC_1257,dTAC_1263,dTAC_1264,dTAC_1265,dTAC_1266	0.847,0.837,0.772,0.796,0.702,0.738,0.715,0.729,0.908,0.823,0.781,0.93,0.78,0.874,0.707,0.756,0.858,0.828,0.752,0.741,0.82,0.725,0.712,0.731,0.801,0.732,0.715,0.832,0.826,0.733,0.807,0.806,0.896,0.851
chr1	12062863	12062970	dTAC_1090	dTAC_1230	0.7
chr1	12064946	12065545	dTAC_1091	dTAC_1056,dTAC_1218,dTAC_1254	0.812,0.791,0.716
chr1	12092295	12093597	dTAC_1092	dTAC_1179,dTAC_1223,dTAC_1225	0.705,0.727,0.732
chr1	12115489	12115739	dTAC_1093	dTAC_1041,dTAC_1046,dTAC_1062,dTAC_1081,dTAC_1122,dTAC_1126,dTAC_1158,dTAC_1179,dTAC_1181,dTAC_1182,dTAC_1206,dTAC_1210,dTAC_1211,dTAC_1212,dTAC_1223,dTAC_1225,dTAC_1238,dTAC_1249,dTAC_1257,dTAC_1263,dTAC_1264,dTAC_1265	0.761,0.753,0.727,0.777,0.756,0.73,0.743,0.728,0.707,0.748,0.786,0.743,0.781,0.732,0.728,0.782,0.785,0.826,0.795,0.708,0.745,0.759
chr1	12122622	12122718	dTAC_1094
chr1	12137349	12137500	dTAC_1095	dTAC_1067,dTAC_1080	0.725,0.782
chr1	12151902	12151985	dTAC_1096
chr1	12179127	12179375	dTAC_1097	dTAC_1044,dTAC_1045,dTAC_1076,dTAC_1088,dTAC_1099,dTAC_1136,dTAC_1137,dTAC_1163,dTAC_1176	0.706,0.729,0.777,0.768,0.757,0.756,0.75,0.702,0.738
chr1	12179754	12179840	dTAC_1098
chr1	12189710	12190246	dTAC_1099	dTAC_1045,dTAC_1076,dTAC_1088,dTAC_1097,dTAC_1100,dTAC_1101,dTAC_1163,dTAC_1176	0.761,0.817,0.735,0.757,0.7,0.733,0.706,0.783
chr1	12192607	12192907	dTAC_1100	dTAC_1045,dTAC_1076,dTAC_1088,dTAC_1099,dTAC_1101,dTAC_1136,dTAC_1137,dTAC_1142,dTAC_1163,dTAC_1176	0.733,0.72,0.707,0.7,0.755,0.814,0.791,0.708,0.713,0.727
chr1	12193030	12193129	dTAC_1101	dTAC_1045,dTAC_1076,dTAC_1099,dTAC_1100,dTAC_1137	0.702,0.746,0.733,0.755,0.748
chr1	12207455	12207568	dTAC_1102	dTAC_1078	0.734
chr1	12238584	12238788	dTAC_1103
chr1	12239713	12239790	dTAC_1104
chr1	12242269	12242430	dTAC_1105	dTAC_1056,dTAC_1254	0.731,0.708
chr1	12250458	12250646	dTAC_1106
chr1	12285486	12285583	dTAC_1107	dTAC_1108	0.791
chr1	12285659	12285974	dTAC_1108	dTAC_1107	0.791
chr1	12286069	12286230	dTAC_1109
chr1	12287954	12288124	dTAC_1110
chr1	12288543	12288861	dTAC_1111
chr1	12291865	12292119	dTAC_1112	dTAC_1057,dTAC_1146,dTAC_1166	0.703,0.711,0.711
chr1	12292417	12292941	dTAC_1113	dTAC_1166	0.704
chr1	12317968	12318279	dTAC_1114	dTAC_1057,dTAC_1135	0.7,0.702
chr1	12319135	12319220	dTAC_1115
chr1	12320082	12320198	dTAC_1116
chr1	12340142	12340271	dTAC_1117
chr1	12345147	12345907	dTAC_1118	dTAC_1067,dTAC_1135	0.747,0.833
chr1	12367340	12367486	dTAC_1119
chr1	12398161	12398813	dTAC_1120
chr1	12398977	12399110	dTAC_1121
chr1	12399436	12399731	dTAC_1122	dTAC_1041,dTAC_1089,dTAC_1093,dTAC_1158,dTAC_1168,dTAC_1169,dTAC_1181,dTAC_1182,dTAC_1205,dTAC_1206,dTAC_1211,dTAC_1227,dTAC_1238,dTAC_1257,dTAC_1261,dTAC_1263,dTAC_1264,dTAC_1265	0.714,0.702,0.756,0.748,0.749,0.753,0.732,0.79,0.733,0.772,0.728,0.752,0.78,0.782,0.702,0.733,0.759,0.754
chr1	12399746	12399849	dTAC_1123	dTAC_1079,dTAC_1159,dTAC_1160,dTAC_1175,dTAC_1182,dTAC_1186,dTAC_1226,dTAC_1227	0.706,0.709,0.708,0.726,0.709,0.719,0.701,0.718
chr1	12405487	12406281	dTAC_1124	dTAC_1187,dTAC_1197	0.772,0.756
chr1	12406763	12406918	dTAC_1125
chr1	12409736	12410837	dTAC_1126	dTAC_1041,dTAC_1046,dTAC_1062,dTAC_1083,dTAC_1089,dTAC_1093,dTAC_1158,dTAC_1159,dTAC_1168,dTAC_1175,dTAC_1179,dTAC_1181,dTAC_1182,dTAC_1211,dTAC_1212,dTAC_1227,dTAC_1238,dTAC_1249,dTAC_1257,dTAC_1263,dTAC_1264,dTAC_1265,dTAC_1266	0.782,0.76,0.716,0.797,0.738,0.73,0.829,0.741,0.716,0.81,0.813,0.731,0.738,0.744,0.707,0.778,0.704,0.743,0.716,0.821,0.844,0.83,0.766
chr1	12419092	12419165	dTAC_1127
chr1	12424542	12424878	dTAC_1128
chr1	12425802	12425875	dTAC_1129
chr1	12436311	12436404	dTAC_1130	dTAC_1156,dTAC_1210	0.702,0.707
chr1	12436501	12436598	dTAC_1131	dTAC_1041,dTAC_1079,dTAC_1159,dTAC_1175,dTAC_1179,dTAC_1226,dTAC_1227	0.739,0.704,0.717,0.71,0.75,0.748,0.715
chr1	12437988	12438190	dTAC_1132
chr1	12449008	12449142	dTAC_1133
chr1	12466343	12466591	dTAC_1134
chr1	12478901	12479964	dTAC_1135	dTAC_1067,dTAC_1072,dTAC_1080,dTAC_1114,dTAC_1118	0.853,0.731,0.739,0.702,0.833
chr1	12488977	12489301	dTAC_1136	dTAC_1044,dTAC_1045,dTAC_1076,dTAC_1088,dTAC_1097,dTAC_1100,dTAC_1137,dTAC_1138,dTAC_1163,dTAC_1176	0.71,0.714,0.785,0.753,0.756,0.814,0.786,0.728,0.733,0.767
chr1	12489317	12489721	dTAC_1137	dTAC_1045,dTAC_1088,dTAC_1097,dTAC_1100,dTAC_1101,dTAC_1136,dTAC_1138,dTAC_1176,dTAC_1177,dTAC_1184	0.75,0.742,0.75,0.791,0.748,0.786,0.723,0.727,0.789,0.731
chr1	12489868	12490044	dTAC_1138	dTAC_1088,dTAC_1136,dTAC_1137,dTAC_1139,dTAC_1176,dTAC_1184	0.75,0.728,0.723,0.719,0.71,0.73
chr1	12490230	12490305	dTAC_1139	dTAC_1138	0.719
chr1	12492555	12492702	dTAC_1140
chr1	12499943	12500052	dTAC_1141
chr1	12500446	12500890	dTAC_1142	dTAC_1076,dTAC_1100	0.701,0.708
chr1	12508083	12508487	dTAC_1143	dTAC_1144,dTAC_1198	0.707,0.715
chr1	12508682	12508899	dTAC_1144	dTAC_1143	0.707
chr1	12509778	12509995	dTAC_1145	dTAC_1059,dTAC_1146,dTAC_1147,dTAC_1177	0.714,0.855,0.784,0.701
chr1	12510068	12510843	dTAC_1146	dTAC_1112,dTAC_1145,dTAC_1147	0.711,0.855,0.793
chr1	12511362	12511468	dTAC_1147	dTAC_1145,dTAC_1146,dTAC_1254	0.784,0.793,0.731
chr1	12520493	12520569	dTAC_1148
chr1	12526940	12527104	dTAC_1149
chr1	12549848	12549936	dTAC_1150
chr1	12554473	12554589	dTAC_1151
chr1	12555860	12556424	dTAC_1152	dTAC_1156,dTAC_1179,dTAC_1211,dTAC_1212,dTAC_1223	0.722,0.756,0.753,0.721,0.725
chr1	12566977	12567215	dTAC_1153	dTAC_1041,dTAC_1079,dTAC_1089,dTAC_1154,dTAC_1156,dTAC_1158,dTAC_1159,dTAC_1160,dTAC_1168,dTAC_1171,dTAC_1175,dTAC_1178,dTAC_1179,dTAC_1181,dTAC_1182,dTAC_1183,dTAC_1186,dTAC_1204,dTAC_1205,dTAC_1206,dTAC_1210,dTAC_1211,dTAC_1212,dTAC_1215,dTAC_1217,dTAC_1218,dTAC_1226,dTAC_1227,dTAC_1230,dTAC_1237,dTAC_1238,dTAC_1257,dTAC_1265,dTAC_1266	0.8,0.708,0.715,0.762,0.814,0.772,0.748,0.745,0.711,0.7,0.743,0.706,0.749,0.762,0.715,0.728,0.769,0.734,0.754,0.801,0.782,0.779,0.715,0.752,0.713,0.749,0.744,0.736,0.781,0.71,0.712,0.73,0.757,0.738
chr1	12567249	12567510	dTAC_1154	dTAC_1153,dTAC_1156,dTAC_1160,dTAC_1182,dTAC_1204,dTAC_1206,dTAC_1210,dTAC_1211,dTAC_1218,dTAC_1230	0.762,0.798,0.728,0.709,0.73,0.736,0.711,0.725,0.718,0.761
chr1	12569068	12569214	dTAC_1155	dTAC_1178,dTAC_1183,dTAC_1198,dTAC_1217	0.752,0.727,0.704,0.702
chr1	12571839	12572334	dTAC_1156	dTAC_1041,dTAC_1079,dTAC_1088,dTAC_1089,dTAC_1130,dTAC_1152,dTAC_1153,dTAC_1154,dTAC_1158,dTAC_1159,dTAC_1160,dTAC_1163,dTAC_1168,dTAC_1171,dTAC_1175,dTAC_1176,dTAC_1178,dTAC_1179,dTAC_1181,dTAC_1182,dTAC_1183,dTAC_1186,dTAC_1206,dTAC_1210,dTAC_1211,dTAC_1212,dTAC_1215,dTAC_1216,dTAC_1218,dTAC_1219,dTAC_1227,dTAC_1230,dTAC_1236,dTAC_1265,dTAC_1266	0.762,0.747,0.713,0.729,0.702,0.722,0.814,0.798,0.722,0.732,0.711,0.703,0.721,0.706,0.748,0.758,0.731,0.775,0.771,0.759,0.767,0.727,0.742,0.793,0.76,0.757,0.721,0.715,0.867,0.726,0.734,0.821,0.723,0.774,0.729
chr1	12572923	12573132	dTAC_1157	dTAC_1166,dTAC_1174	0.725,0.706
chr1	12576843	12577732	dTAC_1158	dTAC_1041,dTAC_1046,dTAC_1079,dTAC_1083,dTAC_1089,dTAC_1093,dTAC_1122,dTAC_1126,dTAC_1153,dTAC_1156,dTAC_1159,dTAC_1160,dTAC_1168,dTAC_1171,dTAC_1175,dTAC_1179,dTAC_1181,dTAC_1182,dTAC_1183,dTAC_1186,dTAC_1204,dTAC_1205,dTAC_1206,dTAC_1210,dTAC_1211,dTAC_1212,dTAC_1213,dTAC_1215,dTAC_1216,dTAC_1217,dTAC_1226,dTAC_1227,dTAC_1230,dTAC_1237,dTAC_1238,dTAC_1257,dTAC_1261,dTAC_1262,dTAC_1263,dTAC_1264…	0.947,0.827,0.792,0.801,0.908,0.743,0.748,0.829,0.772,0.722,0.914,0.826,0.924,0.753,0.938,0.833,0.787,0.843,0.808,0.721,0.734,0.794,0.862,0.821,0.783,0.757,0.744,0.766,0.817,0.776,0.821,0.929,0.821,0.703,0.742,0.823,0.774,0.725,0.927,0.922,0.934,0.903
chr1	12578015	12578235	dTAC_1159	dTAC_1041,dTAC_1046,dTAC_1079,dTAC_1083,dTAC_1089,dTAC_1123,dTAC_1126,dTAC_1131,dTAC_1153,dTAC_1156,dTAC_1158,dTAC_1160,dTAC_1168,dTAC_1170,dTAC_1171,dTAC_1175,dTAC_1179,dTAC_1181,dTAC_1182,dTAC_1183,dTAC_1186,dTAC_1204,dTAC_1205,dTAC_1206,dTAC_1210,dTAC_1211,dTAC_1212,dTAC_1213,dTAC_1215,dTAC_1216,dTAC_1217,dTAC_1226,dTAC_1227,dTAC_1228,dTAC_1230,dTAC_1237,dTAC_1238,dTAC_1257,dTAC_1260,dTAC_1261…	0.897,0.715,0.788,0.744,0.823,0.709,0.741,0.717,0.748,0.732,0.914,0.864,0.884,0.706,0.753,0.888,0.819,0.788,0.783,0.812,0.736,0.734,0.787,0.835,0.824,0.781,0.705,0.716,0.794,0.784,0.77,0.825,0.894,0.745,0.828,0.713,0.726,0.765,0.701,0.713,0.869,0.839,0.871,0.896
chr1	12578290	12578784	dTAC_1160	dTAC_1041,dTAC_1079,dTAC_1083,dTAC_1089,dTAC_1123,dTAC_1153,dTAC_1154,dTAC_1156,dTAC_1158,dTAC_1159,dTAC_1168,dTAC_1175,dTAC_1178,dTAC_1179,dTAC_1181,dTAC_1182,dTAC_1183,dTAC_1186,dTAC_1198,dTAC_1205,dTAC_1206,dTAC_1210,dTAC_1211,dTAC_1212,dTAC_1213,dTAC_1215,dTAC_1216,dTAC_1217,dTAC_1226,dTAC_1227,dTAC_1228,dTAC_1230,dTAC_1232,dTAC_1233,dTAC_1237,dTAC_1260,dTAC_1263,dTAC_1264,dTAC_1265,dTAC_1266	0.804,0.79,0.715,0.781,0.708,0.745,0.728,0.711,0.826,0.864,0.831,0.819,0.707,0.751,0.784,0.788,0.841,0.756,0.711,0.752,0.811,0.796,0.769,0.723,0.712,0.789,0.859,0.853,0.833,0.858,0.783,0.868,0.702,0.723,0.79,0.741,0.803,0.761,0.812,0.88
chr1	12583122	12583315	dTAC_1161	dTAC_1208,dTAC_1250	0.759,0.748
chr1	12594777	12594916	dTAC_1162
chr1	12615399	12616046	dTAC_1163	dTAC_1045,dTAC_1076,dTAC_1088,dTAC_1097,dTAC_1099,dTAC_1100,dTAC_1136,dTAC_1156,dTAC_1164,dTAC_1176	0.86,0.74,0.862,0.702,0.706,0.713,0.733,0.703,0.791,0.868
chr1	12616260	12616373	dTAC_1164	dTAC_1088,dTAC_1163,dTAC_1176	0.73,0.791,0.786
chr1	12619995	12620350	dTAC_1165
chr1	12620917	12621222	dTAC_1166	dTAC_1112,dTAC_1113,dTAC_1157,dTAC_1174	0.711,0.704,0.725,0.709
chr1	12623138	12623281	dTAC_1167
chr1	12636336	12637248	dTAC_1168	dTAC_1041,dTAC_1046,dTAC_1079,dTAC_1083,dTAC_1089,dTAC_1122,dTAC_1126,dTAC_1153,dTAC_1156,dTAC_1158,dTAC_1159,dTAC_1160,dTAC_1171,dTAC_1175,dTAC_1179,dTAC_1181,dTAC_1182,dTAC_1183,dTAC_1186,dTAC_1203,dTAC_1204,dTAC_1205,dTAC_1206,dTAC_1210,dTAC_1211,dTAC_1213,dTAC_1215,dTAC_1216,dTAC_1217,dTAC_1226,dTAC_1227,dTAC_1230,dTAC_1248,dTAC_1257,dTAC_1263,dTAC_1264,dTAC_1265,dTAC_1266	0.877,0.812,0.745,0.74,0.93,0.749,0.716,0.711,0.721,0.924,0.884,0.831,0.739,0.869,0.711,0.763,0.849,0.851,0.734,0.703,0.716,0.803,0.857,0.771,0.732,0.74,0.755,0.828,0.776,0.755,0.865,0.867,0.707,0.783,0.833,0.828,0.882,0.872
chr1	12640767	12641481	dTAC_1169	dTAC_1122,dTAC_1170,dTAC_1179,dTAC_1181,dTAC_1206,dTAC_1211,dTAC_1212,dTAC_1225,dTAC_1238,dTAC_1257,dTAC_1262,dTAC_1264	0.753,0.718,0.7,0.701,0.7,0.754,0.72,0.705,0.816,0.767,0.71,0.72
chr1	12641653	12641855	dTAC_1170	dTAC_1159,dTAC_1169,dTAC_1181,dTAC_1211,dTAC_1260	0.706,0.718,0.749,0.722,0.702
chr1	12672041	12672186	dTAC_1171	dTAC_1041,dTAC_1089,dTAC_1153,dTAC_1156,dTAC_1158,dTAC_1159,dTAC_1168,dTAC_1175,dTAC_1183,dTAC_1186,dTAC_1204,dTAC_1206,dTAC_1210,dTAC_1227,dTAC_1265	0.745,0.78,0.7,0.706,0.753,0.753,0.739,0.786,0.737,0.713,0.707,0.724,0.772,0.708,0.761
chr1	12675421	12675574	dTAC_1172
chr1	12675632	12675868	dTAC_1173
chr1	12683967	12684170	dTAC_1174	dTAC_1157,dTAC_1166	0.706,0.709
chr1	12688970	12689955	dTAC_1175	dTAC_1041,dTAC_1046,dTAC_1054,dTAC_1078,dTAC_1079,dTAC_1083,dTAC_1089,dTAC_1123,dTAC_1126,dTAC_1131,dTAC_1153,dTAC_1156,dTAC_1158,dTAC_1159,dTAC_1160,dTAC_1168,dTAC_1171,dTAC_1178,dTAC_1179,dTAC_1181,dTAC_1182,dTAC_1183,dTAC_1186,dTAC_1205,dTAC_1206,dTAC_1210,dTAC_1211,dTAC_1212,dTAC_1213,dTAC_1215,dTAC_1216,dTAC_1217,dTAC_1226,dTAC_1227,dTAC_1230,dTAC_1237,dTAC_1249,dTAC_1257,dTAC_1263,dTAC_1264…	0.917,0.759,0.706,0.746,0.854,0.827,0.874,0.726,0.81,0.71,0.743,0.748,0.938,0.888,0.819,0.869,0.786,0.734,0.879,0.763,0.824,0.862,0.755,0.746,0.799,0.832,0.814,0.79,0.73,0.779,0.803,0.798,0.839,0.92,0.767,0.704,0.701,0.718,0.9,0.872,0.908,0.873
chr1	12690292	12690876	dTAC_1176	dTAC_1045,dTAC_1076,dTAC_1088,dTAC_1097,dTAC_1099,dTAC_1100,dTAC_1136,dTAC_1137,dTAC_1138,dTAC_1156,dTAC_1163,dTAC_1164,dTAC_1177,dTAC_1179,dTAC_1208	0.825,0.796,0.832,0.738,0.783,0.727,0.767,0.727,0.71,0.758,0.868,0.786,0.706,0.702,0.73
chr1	12691765	12692669	dTAC_1177	dTAC_1137,dTAC_1145,dTAC_1176,dTAC_1178,dTAC_1180,dTAC_1184,dTAC_1185,dTAC_1189,dTAC_1237,dTAC_1240,dTAC_1254	0.789,0.701,0.706,0.86,0.846,0.777,0.839,0.787,0.711,0.739,0.741
chr1	12692859	12693159	dTAC_1178	dTAC_1041,dTAC_1079,dTAC_1153,dTAC_1155,dTAC_1156,dTAC_1160,dTAC_1175,dTAC_1177,dTAC_1179,dTAC_1183,dTAC_1185,dTAC_1198,dTAC_1199,dTAC_1210,dTAC_1211,dTAC_1212,dTAC_1214,dTAC_1216,dTAC_1217,dTAC_1226,dTAC_1227,dTAC_1230,dTAC_1233,dTAC_1236,dTAC_1237,dTAC_1238,dTAC_1240,dTAC_1263,dTAC_1264	0.768,0.727,0.706,0.752,0.731,0.707,0.734,0.86,0.84,0.77,0.724,0.742,0.78,0.766,0.793,0.804,0.719,0.724,0.728,0.762,0.826,0.701,0.723,0.706,0.827,0.772,0.726,0.761,0.771
chr1	12693256	12693825	dTAC_1179	dTAC_1041,dTAC_1046,dTAC_1077,dTAC_1079,dTAC_1083,dTAC_1089,dTAC_1092,dTAC_1093,dTAC_1126,dTAC_1131,dTAC_1152,dTAC_1153,dTAC_1156,dTAC_1158,dTAC_1159,dTAC_1160,dTAC_1168,dTAC_1169,dTAC_1175,dTAC_1176,dTAC_1178,dTAC_1181,dTAC_1182,dTAC_1183,dTAC_1206,dTAC_1210,dTAC_1211,dTAC_1212,dTAC_1215,dTAC_1223,dTAC_1225,dTAC_1226,dTAC_1227,dTAC_1230,dTAC_1237,dTAC_1238,dTAC_1249,dTAC_1257,dTAC_1260,dTAC_1261…	0.884,0.72,0.714,0.839,0.761,0.707,0.705,0.728,0.813,0.75,0.756,0.749,0.775,0.833,0.819,0.751,0.711,0.7,0.879,0.702,0.84,0.808,0.789,0.783,0.746,0.836,0.854,0.843,0.748,0.739,0.704,0.836,0.879,0.718,0.77,0.803,0.723,0.726,0.739,0.712,0.862,0.859,0.84,0.791
chr1	12697999	12698294	dTAC_1180	dTAC_1177,dTAC_1185,dTAC_1190	0.846,0.773,0.744
chr1	12704419	12704970	dTAC_1181	dTAC_1041,dTAC_1079,dTAC_1083,dTAC_1089,dTAC_1093,dTAC_1122,dTAC_1126,dTAC_1153,dTAC_1156,dTAC_1158,dTAC_1159,dTAC_1160,dTAC_1168,dTAC_1169,dTAC_1170,dTAC_1175,dTAC_1179,dTAC_1182,dTAC_1183,dTAC_1204,dTAC_1205,dTAC_1206,dTAC_1210,dTAC_1211,dTAC_1212,dTAC_1215,dTAC_1218,dTAC_1223,dTAC_1226,dTAC_1227,dTAC_1230,dTAC_1233,dTAC_1238,dTAC_1257,dTAC_1260,dTAC_1263,dTAC_1264,dTAC_1265,dTAC_1266	0.8,0.772,0.731,0.756,0.707,0.732,0.731,0.762,0.771,0.787,0.788,0.784,0.763,0.701,0.749,0.763,0.808,0.828,0.738,0.7,0.7,0.802,0.741,0.801,0.747,0.793,0.707,0.711,0.722,0.797,0.785,0.706,0.787,0.775,0.754,0.775,0.772,0.859,0.807
chr1	12706362	12706781	dTAC_1182	dTAC_1041,dTAC_1046,dTAC_1079,dTAC_1083,dTAC_1089,dTAC_1093,dTAC_1122,dTAC_1123,dTAC_1126,dTAC_1153,dTAC_1154,dTAC_1156,dTAC_1158,dTAC_1159,dTAC_1160,dTAC_1168,dTAC_1175,dTAC_1179,dTAC_1181,dTAC_1183,dTAC_1186,dTAC_1205,dTAC_1206,dTAC_1210,dTAC_1211,dTAC_1212,dTAC_1213,dTAC_1215,dTAC_1216,dTAC_1217,dTAC_1223,dTAC_1226,dTAC_1227,dTAC_1230,dTAC_1231,dTAC_1237,dTAC_1238,dTAC_1248,dTAC_1257,dTAC_1261…	0.851,0.825,0.769,0.791,0.858,0.748,0.79,0.709,0.738,0.715,0.709,0.759,0.843,0.783,0.788,0.849,0.824,0.789,0.828,0.816,0.786,0.742,0.859,0.774,0.787,0.778,0.783,0.732,0.781,0.721,0.702,0.722,0.823,0.821,0.703,0.731,0.731,0.735,0.814,0.7,0.724,0.811,0.799,0.881,0.79
chr1	12710670	12711942	dTAC_1183	dTAC_1041,dTAC_1079,dTAC_1083,dTAC_1089,dTAC_1153,dTAC_1155,dTAC_1156,dTAC_1158,dTAC_1159,dTAC_1160,dTAC_1168,dTAC_1171,dTAC_1175,dTAC_1178,dTAC_1179,dTAC_1181,dTAC_1182,dTAC_1186,dTAC_1206,dTAC_1210,dTAC_1211,dTAC_1212,dTAC_1215,dTAC_1216,dTAC_1217,dTAC_1218,dTAC_1226,dTAC_1227,dTAC_1230,dTAC_1237,dTAC_1248,dTAC_1263,dTAC_1264,dTAC_1265,dTAC_1266	0.843,0.807,0.734,0.828,0.728,0.727,0.767,0.808,0.812,0.841,0.851,0.737,0.862,0.77,0.783,0.738,0.816,0.811,0.765,0.771,0.757,0.726,0.735,0.799,0.834,0.731,0.773,0.845,0.814,0.751,0.727,0.793,0.753,0.787,0.798
chr1	12715419	12715893	dTAC_1184	dTAC_1137,dTAC_1138,dTAC_1177,dTAC_1239	0.731,0.73,0.777,0.7
chr1	12717892	12718775	dTAC_1185	dTAC_1177,dTAC_1178,dTAC_1180,dTAC_1190	0.839,0.724,0.773,0.728
chr1	12729489	12729830	dTAC_1186	dTAC_1041,dTAC_1089,dTAC_1123,dTAC_1153,dTAC_1156,dTAC_1158,dTAC_1159,dTAC_1160,dTAC_1168,dTAC_1171,dTAC_1175,dTAC_1182,dTAC_1183,dTAC_1199,dTAC_1205,dTAC_1206,dTAC_1215,dTAC_1216,dTAC_1217,dTAC_1218,dTAC_1219,dTAC_1227,dTAC_1230,dTAC_1265,dTAC_1266	0.741,0.752,0.719,0.769,0.727,0.721,0.736,0.756,0.734,0.713,0.755,0.786,0.811,0.701,0.713,0.763,0.726,0.748,0.77,0.755,0.758,0.712,0.758,0.71,0.731
chr1	12734278	12734760	dTAC_1187	dTAC_1124,dTAC_1197	0.772,0.713
chr1	12736591	12736707	dTAC_1188	dTAC_1044,dTAC_1076	0.7,0.734
chr1	12744754	12744990	dTAC_1189	dTAC_1177,dTAC_1254	0.787,0.743
chr1	12748683	12748824	dTAC_1190	dTAC_1180,dTAC_1185	0.744,0.728
chr1	12754005	12754149	dTAC_1191
chr1	12755529	12755612	dTAC_1192
chr1	12764560	12764759	dTAC_1193
chr1	12764917	12765084	dTAC_1194
chr1	12765103	12765177	dTAC_1195
chr1	12765683	12765904	dTAC_1196
chr1	12768244	12768452	dTAC_1197	dTAC_1124,dTAC_1187	0.756,0.713
chr1	12770674	12770884	dTAC_1198	dTAC_1143,dTAC_1155,dTAC_1160,dTAC_1178,dTAC_1199,dTAC_1210,dTAC_1211,dTAC_1212,dTAC_1215,dTAC_1216,dTAC_1226,dTAC_1227,dTAC_1230,dTAC_1232,dTAC_1237	0.715,0.704,0.711,0.742,0.704,0.744,0.736,0.742,0.722,0.747,0.716,0.732,0.716,0.745,0.754
chr1	12771081	12772092	dTAC_1199	dTAC_1178,dTAC_1186,dTAC_1198,dTAC_1203,dTAC_1211,dTAC_1212,dTAC_1216,dTAC_1231,dTAC_1232,dTAC_1233,dTAC_1237,dTAC_1238,dTAC_1255	0.78,0.701,0.704,0.709,0.714,0.73,0.728,0.747,0.737,0.709,0.782,0.707,0.738
chr1	12776836	12776947	dTAC_1200	dTAC_1201	0.732
chr1	12776986	12777322	dTAC_1201	dTAC_1200	0.732
chr1	12777568	12777673	dTAC_1202
chr1	12784360	12784463	dTAC_1203	dTAC_1168,dTAC_1199,dTAC_1205,dTAC_1206,dTAC_1210,dTAC_1211,dTAC_1212,dTAC_1230,dTAC_1231,dTAC_1237,dTAC_1238,dTAC_1257,dTAC_1261	0.703,0.709,0.778,0.753,0.709,0.726,0.702,0.706,0.738,0.733,0.707,0.739,0.729
chr1	12784576	12784649	dTAC_1204	dTAC_1041,dTAC_1153,dTAC_1154,dTAC_1158,dTAC_1159,dTAC_1168,dTAC_1171,dTAC_1181,dTAC_1205,dTAC_1206,dTAC_1210,dTAC_1211,dTAC_1257,dTAC_1265	0.713,0.734,0.73,0.734,0.734,0.716,0.707,0.7,0.774,0.79,0.713,0.722,0.717,0.756
chr1	12784757	12784895	dTAC_1205	dTAC_1041,dTAC_1046,dTAC_1089,dTAC_1122,dTAC_1153,dTAC_1158,dTAC_1159,dTAC_1160,dTAC_1168,dTAC_1175,dTAC_1181,dTAC_1182,dTAC_1186,dTAC_1203,dTAC_1204,dTAC_1206,dTAC_1210,dTAC_1211,dTAC_1212,dTAC_1215,dTAC_1216,dTAC_1226,dTAC_1227,dTAC_1230,dTAC_1231,dTAC_1238,dTAC_1257,dTAC_1261,dTAC_1262,dTAC_1263,dTAC_1264,dTAC_1265,dTAC_1266	0.767,0.741,0.741,0.733,0.754,0.794,0.787,0.752,0.803,0.746,0.7,0.742,0.713,0.778,0.774,0.874,0.783,0.806,0.745,0.708,0.725,0.718,0.759,0.77,0.734,0.739,0.828,0.729,0.718,0.708,0.746,0.737,0.753
chr1	12784948	12785924	dTAC_1206	dTAC_1041,dTAC_1046,dTAC_1083,dTAC_1089,dTAC_1093,dTAC_1122,dTAC_1153,dTAC_1154,dTAC_1156,dTAC_1158,dTAC_1159,dTAC_1160,dTAC_1168,dTAC_1169,dTAC_1171,dTAC_1175,dTAC_1179,dTAC_1181,dTAC_1182,dTAC_1183,dTAC_1186,dTAC_1203,dTAC_1204,dTAC_1205,dTAC_1207,dTAC_1209,dTAC_1210,dTAC_1211,dTAC_1212,dTAC_1213,dTAC_1215,dTAC_1216,dTAC_1223,dTAC_1226,dTAC_1227,dTAC_1230,dTAC_1231,dTAC_1232,dTAC_1237,dTAC_1238…	0.85,0.831,0.718,0.82,0.786,0.772,0.801,0.736,0.742,0.862,0.835,0.811,0.857,0.7,0.724,0.799,0.746,0.802,0.859,0.765,0.763,0.753,0.79,0.874,0.73,0.701,0.841,0.829,0.79,0.78,0.719,0.757,0.704,0.711,0.819,0.847,0.708,0.732,0.739,0.797,0.874,0.779,0.809,0.819,0.857,0.819
chr1	12786305	12786394	dTAC_1207	dTAC_1206,dTAC_1210,dTAC_1211,dTAC_1212,dTAC_1265	0.73,0.704,0.733,0.706,0.7
chr1	12791846	12792291	dTAC_1208	dTAC_1161,dTAC_1176,dTAC_1250	0.759,0.73,0.765
chr1	12794907	12794988	dTAC_1209	dTAC_1041,dTAC_1206,dTAC_1210	0.707,0.701,0.776
chr1	12795096	12795503	dTAC_1210	dTAC_1041,dTAC_1046,dTAC_1079,dTAC_1083,dTAC_1089,dTAC_1093,dTAC_1130,dTAC_1153,dTAC_1154,dTAC_1156,dTAC_1158,dTAC_1159,dTAC_1160,dTAC_1168,dTAC_1171,dTAC_1175,dTAC_1178,dTAC_1179,dTAC_1181,dTAC_1182,dTAC_1183,dTAC_1198,dTAC_1203,dTAC_1204,dTAC_1205,dTAC_1206,dTAC_1207,dTAC_1209,dTAC_1211,dTAC_1212,dTAC_1213,dTAC_1215,dTAC_1216,dTAC_1217,dTAC_1223,dTAC_1226,dTAC_1227,dTAC_1228,dTAC_1230,dTAC_1232…	0.876,0.725,0.768,0.705,0.725,0.743,0.707,0.782,0.711,0.793,0.821,0.824,0.796,0.771,0.772,0.832,0.766,0.836,0.741,0.774,0.771,0.744,0.709,0.713,0.783,0.841,0.704,0.776,0.878,0.816,0.723,0.726,0.76,0.738,0.758,0.808,0.852,0.728,0.798,0.701,0.732,0.735,0.802,0.818,0.78,0.713,0.71,0.805,0.801,0.82,0.769
chr1	12795518	12795804	dTAC_1211	dTAC_1041,dTAC_1046,dTAC_1079,dTAC_1083,dTAC_1089,dTAC_1093,dTAC_1122,dTAC_1126,dTAC_1152,dTAC_1153,dTAC_1154,dTAC_1156,dTAC_1158,dTAC_1159,dTAC_1160,dTAC_1168,dTAC_1169,dTAC_1170,dTAC_1175,dTAC_1178,dTAC_1179,dTAC_1181,dTAC_1182,dTAC_1183,dTAC_1198,dTAC_1199,dTAC_1203,dTAC_1204,dTAC_1205,dTAC_1206,dTAC_1207,dTAC_1210,dTAC_1212,dTAC_1213,dTAC_1215,dTAC_1217,dTAC_1223,dTAC_1225,dTAC_1226,dTAC_1227…	0.817,0.723,0.739,0.727,0.712,0.781,0.728,0.744,0.753,0.779,0.725,0.76,0.783,0.781,0.769,0.732,0.754,0.722,0.814,0.793,0.854,0.801,0.787,0.757,0.736,0.714,0.726,0.722,0.806,0.829,0.733,0.878,0.889,0.713,0.722,0.707,0.77,0.7,0.796,0.829,0.759,0.705,0.721,0.725,0.79,0.82,0.705,0.71,0.799,0.741,0.757,0.792,0.788,0.764
chr1	12795853	12796056	dTAC_1212	dTAC_1041,dTAC_1046,dTAC_1079,dTAC_1083,dTAC_1093,dTAC_1126,dTAC_1152,dTAC_1153,dTAC_1156,dTAC_1158,dTAC_1159,dTAC_1160,dTAC_1169,dTAC_1175,dTAC_1178,dTAC_1179,dTAC_1181,dTAC_1182,dTAC_1183,dTAC_1198,dTAC_1199,dTAC_1203,dTAC_1205,dTAC_1206,dTAC_1207,dTAC_1210,dTAC_1211,dTAC_1216,dTAC_1223,dTAC_1225,dTAC_1226,dTAC_1227,dTAC_1230,dTAC_1233,dTAC_1237,dTAC_1238,dTAC_1248,dTAC_1257,dTAC_1263,dTAC_1264…	0.782,0.734,0.738,0.729,0.732,0.707,0.721,0.715,0.757,0.757,0.705,0.723,0.72,0.79,0.804,0.843,0.747,0.778,0.726,0.742,0.73,0.702,0.745,0.79,0.706,0.816,0.889,0.7,0.751,0.702,0.778,0.81,0.719,0.7,0.74,0.789,0.72,0.744,0.761,0.779,0.739,0.73
chr1	12805314	12805403	dTAC_1213	dTAC_1041,dTAC_1158,dTAC_1159,dTAC_1160,dTAC_1168,dTAC_1175,dTAC_1182,dTAC_1206,dTAC_1210,dTAC_1211,dTAC_1227,dTAC_1257,dTAC_1263,dTAC_1264,dTAC_1265,dTAC_1266	0.751,0.744,0.716,0.712,0.74,0.73,0.783,0.78,0.723,0.713,0.706,0.702,0.727,0.708,0.768,0.703
chr1	12806882	12806977	dTAC_1214	dTAC_1178	0.719
chr1	12808037	12808257	dTAC_1215	dTAC_1041,dTAC_1078,dTAC_1079,dTAC_1083,dTAC_1089,dTAC_1153,dTAC_1156,dTAC_1158,dTAC_1159,dTAC_1160,dTAC_1168,dTAC_1175,dTAC_1179,dTAC_1181,dTAC_1182,dTAC_1183,dTAC_1186,dTAC_1198,dTAC_1205,dTAC_1206,dTAC_1210,dTAC_1211,dTAC_1216,dTAC_1217,dTAC_1226,dTAC_1227,dTAC_1230,dTAC_1236,dTAC_1237,dTAC_1257,dTAC_1258,dTAC_1260,dTAC_1263,dTAC_1264,dTAC_1265,dTAC_1266	0.753,0.705,0.785,0.73,0.731,0.752,0.721,0.766,0.794,0.789,0.755,0.779,0.748,0.793,0.732,0.735,0.726,0.722,0.708,0.719,0.726,0.722,0.763,0.737,0.727,0.78,0.748,0.7,0.723,0.717,0.722,0.717,0.713,0.709,0.8,0.816
chr1	12810897	12811980	dTAC_1216	dTAC_1041,dTAC_1079,dTAC_1089,dTAC_1156,dTAC_1158,dTAC_1159,dTAC_1160,dTAC_1168,dTAC_1175,dTAC_1178,dTAC_1182,dTAC_1183,dTAC_1186,dTAC_1198,dTAC_1199,dTAC_1205,dTAC_1206,dTAC_1210,dTAC_1212,dTAC_1215,dTAC_1217,dTAC_1226,dTAC_1227,dTAC_1228,dTAC_1230,dTAC_1231,dTAC_1237,dTAC_1257,dTAC_1263,dTAC_1264,dTAC_1265,dTAC_1266	0.775,0.737,0.801,0.715,0.817,0.784,0.859,0.828,0.803,0.724,0.781,0.799,0.748,0.747,0.728,0.725,0.757,0.76,0.7,0.763,0.876,0.771,0.863,0.709,0.892,0.73,0.772,0.727,0.809,0.777,0.809,0.812
chr1	12812053	12812261	dTAC_1217	dTAC_1041,dTAC_1079,dTAC_1089,dTAC_1153,dTAC_1155,dTAC_1158,dTAC_1159,dTAC_1160,dTAC_1168,dTAC_1175,dTAC_1178,dTAC_1182,dTAC_1183,dTAC_1186,dTAC_1210,dTAC_1211,dTAC_1215,dTAC_1216,dTAC_1226,dTAC_1227,dTAC_1228,dTAC_1230,dTAC_1237,dTAC_1248,dTAC_1263,dTAC_1265,dTAC_1266	0.753,0.781,0.732,0.713,0.702,0.776,0.77,0.853,0.776,0.798,0.728,0.721,0.834,0.77,0.738,0.707,0.737,0.876,0.76,0.794,0.701,0.794,0.759,0.713,0.713,0.742,0.796
chr1	12814445	12814999	dTAC_1218	dTAC_1056,dTAC_1079,dTAC_1088,dTAC_1091,dTAC_1153,dTAC_1154,dTAC_1156,dTAC_1181,dTAC_1183,dTAC_1186,dTAC_1219,dTAC_1230,dTAC_1254	0.786,0.735,0.712,0.791,0.749,0.718,0.867,0.707,0.731,0.755,0.856,0.749,0.749
chr1	12815153	12815313	dTAC_1219	dTAC_1156,dTAC_1186,dTAC_1218,dTAC_1230	0.726,0.758,0.856,0.703
chr1	12816802	12816875	dTAC_1220
chr1	12820201	12820274	dTAC_1221
chr1	12825324	12825531	dTAC_1222	dTAC_1254	0.725
chr1	12826110	12826410	dTAC_1223	dTAC_1041,dTAC_1092,dTAC_1093,dTAC_1152,dTAC_1179,dTAC_1181,dTAC_1182,dTAC_1206,dTAC_1210,dTAC_1211,dTAC_1212,dTAC_1225,dTAC_1233,dTAC_1238,dTAC_1249,dTAC_1265	0.702,0.727,0.728,0.725,0.739,0.711,0.702,0.704,0.758,0.77,0.751,0.722,0.706,0.728,0.742,0.732
chr1	12831120	12831193	dTAC_1224
chr1	12833039	12833463	dTAC_1225	dTAC_1037,dTAC_1062,dTAC_1063,dTAC_1081,dTAC_1092,dTAC_1093,dTAC_1169,dTAC_1179,dTAC_1211,dTAC_1212,dTAC_1223,dTAC_1238,dTAC_1249	0.707,0.729,0.701,0.715,0.732,0.782,0.705,0.704,0.7,0.702,0.722,0.751,0.77
chr1	12834794	12834949	dTAC_1226	dTAC_1041,dTAC_1079,dTAC_1089,dTAC_1123,dTAC_1131,dTAC_1153,dTAC_1158,dTAC_1159,dTAC_1160,dTAC_1168,dTAC_1175,dTAC_1178,dTAC_1179,dTAC_1181,dTAC_1182,dTAC_1183,dTAC_1198,dTAC_1205,dTAC_1206,dTAC_1210,dTAC_1211,dTAC_1212,dTAC_1215,dTAC_1216,dTAC_1217,dTAC_1227,dTAC_1228,dTAC_1230,dTAC_1236,dTAC_1237,dTAC_1238,dTAC_1258,dTAC_1263,dTAC_1264,dTAC_1265,dTAC_1266	0.849,0.82,0.715,0.701,0.748,0.744,0.821,0.825,0.833,0.755,0.839,0.762,0.836,0.722,0.722,0.773,0.716,0.718,0.711,0.808,0.796,0.778,0.727,0.771,0.76,0.889,0.744,0.788,0.703,0.768,0.722,0.704,0.808,0.802,0.761,0.813
chr1	12835356	12837293	dTAC_1227	dTAC_1041,dTAC_1046,dTAC_1079,dTAC_1083,dTAC_1089,dTAC_1122,dTAC_1123,dTAC_1126,dTAC_1131,dTAC_1153,dTAC_1156,dTAC_1158,dTAC_1159,dTAC_1160,dTAC_1168,dTAC_1171,dTAC_1175,dTAC_1178,dTAC_1179,dTAC_1181,dTAC_1182,dTAC_1183,dTAC_1186,dTAC_1198,dTAC_1205,dTAC_1206,dTAC_1210,dTAC_1211,dTAC_1212,dTAC_1213,dTAC_1215,dTAC_1216,dTAC_1217,dTAC_1226,dTAC_1228,dTAC_1230,dTAC_1232,dTAC_1236,dTAC_1237,dTAC_1238…	0.939,0.751,0.834,0.763,0.832,0.752,0.718,0.778,0.715,0.736,0.734,0.929,0.894,0.858,0.865,0.708,0.92,0.826,0.879,0.797,0.823,0.845,0.712,0.732,0.759,0.819,0.852,0.829,0.81,0.706,0.78,0.863,0.794,0.889,0.742,0.85,0.712,0.715,0.817,0.804,0.799,0.732,0.704,0.957,0.948,0.884,0.864
chr1	12842716	12842844	dTAC_1228	dTAC_1079,dTAC_1159,dTAC_1160,dTAC_1210,dTAC_1216,dTAC_1217,dTAC_1226,dTAC_1227,dTAC_1230,dTAC_1232,dTAC_1237,dTAC_1266	0.737,0.745,0.783,0.728,0.709,0.701,0.744,0.742,0.744,0.707,0.714,0.743
chr1	12846082	12846202	dTAC_1229	dTAC_1230	0.725
chr1	12850807	12851890	dTAC_1230	dTAC_1041,dTAC_1079,dTAC_1089,dTAC_1090,dTAC_1153,dTAC_1154,dTAC_1156,dTAC_1158,dTAC_1159,dTAC_1160,dTAC_1168,dTAC_1175,dTAC_1178,dTAC_1179,dTAC_1181,dTAC_1182,dTAC_1183,dTAC_1186,dTAC_1198,dTAC_1203,dTAC_1205,dTAC_1206,dTAC_1210,dTAC_1211,dTAC_1212,dTAC_1215,dTAC_1216,dTAC_1217,dTAC_1218,dTAC_1219,dTAC_1226,dTAC_1227,dTAC_1228,dTAC_1229,dTAC_1231,dTAC_1232,dTAC_1233,dTAC_1234,dTAC_1236,dTAC_1237…	0.823,0.735,0.826,0.7,0.781,0.761,0.821,0.821,0.828,0.868,0.867,0.767,0.701,0.718,0.785,0.821,0.814,0.758,0.716,0.706,0.77,0.847,0.798,0.759,0.719,0.748,0.892,0.794,0.749,0.703,0.788,0.85,0.744,0.725,0.772,0.826,0.713,0.716,0.705,0.795,0.724,0.772,0.717,0.721,0.788,0.763,0.832,0.833
chr1	12851892	12852079	dTAC_1231	dTAC_1182,dTAC_1199,dTAC_1203,dTAC_1205,dTAC_1206,dTAC_1211,dTAC_1216,dTAC_1230,dTAC_1232,dTAC_1237,dTAC_1257	0.703,0.747,0.738,0.734,0.708,0.705,0.73,0.772,0.757,0.727,0.712
chr1	12852101	12852271	dTAC_1232	dTAC_1160,dTAC_1198,dTAC_1199,dTAC_1206,dTAC_1210,dTAC_1227,dTAC_1228,dTAC_1230,dTAC_1231,dTAC_1233,dTAC_1236,dTAC_1237,dTAC_1238,dTAC_1260	0.702,0.745,0.737,0.732,0.701,0.712,0.707,0.826,0.757,0.753,0.714,0.742,0.745,0.705
chr1	12858391	12858506	dTAC_1233	dTAC_1160,dTAC_1178,dTAC_1181,dTAC_1199,dTAC_1210,dTAC_1211,dTAC_1212,dTAC_1223,dTAC_1230,dTAC_1232,dTAC_1234,dTAC_1237,dTAC_1238,dTAC_1265	0.723,0.723,0.706,0.709,0.732,0.721,0.7,0.706,0.713,0.753,0.711,0.754,0.75,0.701
chr1	12858973	12859212	dTAC_1234	dTAC_1230,dTAC_1233,dTAC_1237	0.716,0.711,0.707
chr1	12862019	12862370	dTAC_1235
chr1	12862925	12863011	dTAC_1236	dTAC_1156,dTAC_1178,dTAC_1210,dTAC_1211,dTAC_1215,dTAC_1226,dTAC_1227,dTAC_1230,dTAC_1232	0.723,0.706,0.735,0.725,0.7,0.703,0.715,0.705,0.714
chr1	12863131	12863328	dTAC_1237	dTAC_1041,dTAC_1079,dTAC_1153,dTAC_1158,dTAC_1159,dTAC_1160,dTAC_1175,dTAC_1177,dTAC_1178,dTAC_1179,dTAC_1182,dTAC_1183,dTAC_1198,dTAC_1199,dTAC_1203,dTAC_1206,dTAC_1210,dTAC_1211,dTAC_1212,dTAC_1215,dTAC_1216,dTAC_1217,dTAC_1226,dTAC_1227,dTAC_1228,dTAC_1230,dTAC_1231,dTAC_1232,dTAC_1233,dTAC_1234,dTAC_1238,dTAC_1257,dTAC_1260,dTAC_1263,dTAC_1264,dTAC_1265,dTAC_1266	0.771,0.729,0.71,0.703,0.713,0.79,0.704,0.711,0.827,0.77,0.731,0.751,0.754,0.782,0.733,0.739,0.802,0.79,0.74,0.723,0.772,0.759,0.768,0.817,0.714,0.795,0.727,0.742,0.754,0.707,0.777,0.703,0.714,0.74,0.753,0.732,0.721
chr1	12863945	12865115	dTAC_1238	dTAC_1037,dTAC_1041,dTAC_1046,dTAC_1081,dTAC_1093,dTAC_1122,dTAC_1126,dTAC_1153,dTAC_1158,dTAC_1159,dTAC_1169,dTAC_1178,dTAC_1179,dTAC_1181,dTAC_1182,dTAC_1199,dTAC_1203,dTAC_1205,dTAC_1206,dTAC_1210,dTAC_1211,dTAC_1212,dTAC_1223,dTAC_1225,dTAC_1226,dTAC_1227,dTAC_1230,dTAC_1232,dTAC_1233,dTAC_1237,dTAC_1257,dTAC_1261,dTAC_1262,dTAC_1263,dTAC_1264,dTAC_1265	0.701,0.802,0.732,0.7,0.785,0.78,0.704,0.712,0.742,0.726,0.816,0.772,0.803,0.787,0.731,0.707,0.707,0.739,0.797,0.818,0.82,0.789,0.728,0.751,0.722,0.804,0.724,0.745,0.75,0.777,0.847,0.792,0.758,0.787,0.845,0.763
chr1	12865253	12865667	dTAC_1239	dTAC_1184	0.7
chr1	12871983	12872388	dTAC_1240	dTAC_1070,dTAC_1177,dTAC_1178	0.725,0.739,0.726
chr1	12873999	12874236	dTAC_1241
chr1	12874301	12874643	dTAC_1242
chr1	12875403	12875482	dTAC_1243
chr1	12875522	12875952	dTAC_1244
chr1	12876136	12876401	dTAC_1245
chr1	12878243	12878381	dTAC_1246
chr1	12884246	12884400	dTAC_1247
chr1	12893911	12894116	dTAC_1248	dTAC_1168,dTAC_1182,dTAC_1183,dTAC_1211,dTAC_1212,dTAC_1217,dTAC_1266	0.707,0.735,0.727,0.705,0.72,0.713,0.711
chr1	12895328	12895787	dTAC_1249	dTAC_1062,dTAC_1063,dTAC_1081,dTAC_1093,dTAC_1126,dTAC_1175,dTAC_1179,dTAC_1211,dTAC_1223,dTAC_1225	0.759,0.792,0.722,0.826,0.743,0.701,0.723,0.71,0.742,0.77
chr1	12905376	12906013	dTAC_1250	dTAC_1161,dTAC_1208	0.748,0.765
chr1	12906275	12906359	dTAC_1251
chr1	12906485	12906592	dTAC_1252	dTAC_1253	0.721
chr1	12906729	12906880	dTAC_1253	dTAC_1252	0.721
chr1	12908384	12908700	dTAC_1254	dTAC_1044,dTAC_1056,dTAC_1088,dTAC_1091,dTAC_1105,dTAC_1147,dTAC_1177,dTAC_1189,dTAC_1218,dTAC_1222	0.722,0.703,0.725,0.716,0.708,0.731,0.741,0.743,0.749,0.725
chr1	12947215	12948009	dTAC_1255	dTAC_1070,dTAC_1199	0.749,0.738
chr1	12954180	12954576	dTAC_1256
chr1	12956008	12956394	dTAC_1257	dTAC_1041,dTAC_1046,dTAC_1062,dTAC_1089,dTAC_1093,dTAC_1122,dTAC_1126,dTAC_1153,dTAC_1158,dTAC_1159,dTAC_1168,dTAC_1169,dTAC_1175,dTAC_1179,dTAC_1181,dTAC_1182,dTAC_1203,dTAC_1204,dTAC_1205,dTAC_1206,dTAC_1210,dTAC_1211,dTAC_1212,dTAC_1213,dTAC_1215,dTAC_1216,dTAC_1227,dTAC_1230,dTAC_1231,dTAC_1237,dTAC_1238,dTAC_1261,dTAC_1262,dTAC_1263,dTAC_1264,dTAC_1265,dTAC_1266	0.809,0.781,0.738,0.733,0.795,0.782,0.716,0.73,0.823,0.765,0.783,0.767,0.718,0.726,0.775,0.814,0.739,0.717,0.828,0.874,0.78,0.799,0.744,0.702,0.717,0.727,0.799,0.772,0.712,0.703,0.847,0.838,0.832,0.774,0.811,0.816,0.759
chr1	12969190	12969318	dTAC_1258	dTAC_1079,dTAC_1215,dTAC_1226	0.729,0.722,0.704
chr1	12969984	12970114	dTAC_1259
chr1	12979780	12979976	dTAC_1260	dTAC_1159,dTAC_1160,dTAC_1170,dTAC_1179,dTAC_1181,dTAC_1211,dTAC_1215,dTAC_1230,dTAC_1232,dTAC_1237,dTAC_1266	0.701,0.741,0.702,0.739,0.754,0.741,0.717,0.717,0.705,0.714,0.729
chr1	12984745	12985104	dTAC_1261	dTAC_1041,dTAC_1046,dTAC_1122,dTAC_1158,dTAC_1159,dTAC_1179,dTAC_1182,dTAC_1203,dTAC_1205,dTAC_1206,dTAC_1210,dTAC_1227,dTAC_1230,dTAC_1238,dTAC_1257,dTAC_1262,dTAC_1263,dTAC_1264,dTAC_1265,dTAC_1266	0.729,0.737,0.702,0.774,0.713,0.712,0.7,0.729,0.729,0.779,0.713,0.732,0.721,0.792,0.838,0.803,0.746,0.782,0.788,0.724
chr1	12985201	12985363	dTAC_1262	dTAC_1041,dTAC_1046,dTAC_1158,dTAC_1169,dTAC_1182,dTAC_1205,dTAC_1210,dTAC_1227,dTAC_1238,dTAC_1257,dTAC_1261,dTAC_1264,dTAC_1265	0.72,0.731,0.725,0.71,0.724,0.718,0.71,0.704,0.758,0.832,0.803,0.725,0.746
chr1	12990178	12991363	dTAC_1263	dTAC_1041,dTAC_1046,dTAC_1079,dTAC_1083,dTAC_1089,dTAC_1093,dTAC_1122,dTAC_1126,dTAC_1158,dTAC_1159,dTAC_1160,dTAC_1168,dTAC_1175,dTAC_1178,dTAC_1179,dTAC_1181,dTAC_1182,dTAC_1183,dTAC_1205,dTAC_1206,dTAC_1210,dTAC_1211,dTAC_1212,dTAC_1213,dTAC_1215,dTAC_1216,dTAC_1217,dTAC_1226,dTAC_1227,dTAC_1230,dTAC_1237,dTAC_1238,dTAC_1257,dTAC_1261,dTAC_1264,dTAC_1265,dTAC_1266	0.919,0.759,0.753,0.735,0.807,0.708,0.733,0.821,0.927,0.869,0.803,0.833,0.9,0.761,0.862,0.775,0.811,0.793,0.708,0.809,0.805,0.757,0.761,0.727,0.713,0.809,0.713,0.808,0.957,0.788,0.74,0.787,0.774,0.746,0.966,0.897,0.838
chr1	12991427	12993211	dTAC_1264	dTAC_1041,dTAC_1046,dTAC_1079,dTAC_1083,dTAC_1089,dTAC_1093,dTAC_1122,dTAC_1126,dTAC_1158,dTAC_1159,dTAC_1160,dTAC_1168,dTAC_1169,dTAC_1175,dTAC_1178,dTAC_1179,dTAC_1181,dTAC_1182,dTAC_1183,dTAC_1205,dTAC_1206,dTAC_1210,dTAC_1211,dTAC_1212,dTAC_1213,dTAC_1215,dTAC_1216,dTAC_1226,dTAC_1227,dTAC_1230,dTAC_1237,dTAC_1238,dTAC_1257,dTAC_1261,dTAC_1262,dTAC_1263,dTAC_1265,dTAC_1266	0.911,0.803,0.719,0.734,0.806,0.745,0.759,0.844,0.922,0.839,0.761,0.828,0.72,0.872,0.771,0.859,0.772,0.799,0.753,0.746,0.819,0.801,0.792,0.779,0.708,0.709,0.777,0.802,0.948,0.763,0.753,0.845,0.811,0.782,0.725,0.966,0.886,0.814
chr1	13004863	13005658	dTAC_1265	dTAC_1041,dTAC_1046,dTAC_1079,dTAC_1083,dTAC_1089,dTAC_1093,dTAC_1122,dTAC_1126,dTAC_1153,dTAC_1156,dTAC_1158,dTAC_1159,dTAC_1160,dTAC_1168,dTAC_1171,dTAC_1175,dTAC_1179,dTAC_1181,dTAC_1182,dTAC_1183,dTAC_1186,dTAC_1204,dTAC_1205,dTAC_1206,dTAC_1207,dTAC_1210,dTAC_1211,dTAC_1212,dTAC_1213,dTAC_1215,dTAC_1216,dTAC_1217,dTAC_1223,dTAC_1226,dTAC_1227,dTAC_1230,dTAC_1233,dTAC_1237,dTAC_1238,dTAC_1257…	0.897,0.823,0.817,0.81,0.896,0.759,0.754,0.83,0.757,0.774,0.934,0.871,0.812,0.882,0.761,0.908,0.84,0.859,0.881,0.787,0.71,0.756,0.737,0.857,0.7,0.82,0.788,0.739,0.768,0.8,0.809,0.742,0.732,0.761,0.884,0.832,0.701,0.732,0.763,0.816,0.788,0.746,0.897,0.886,0.884
chr1	13005723	13005932	dTAC_1266	dTAC_1041,dTAC_1046,dTAC_1079,dTAC_1083,dTAC_1089,dTAC_1126,dTAC_1153,dTAC_1156,dTAC_1158,dTAC_1159,dTAC_1160,dTAC_1168,dTAC_1175,dTAC_1179,dTAC_1181,dTAC_1182,dTAC_1183,dTAC_1186,dTAC_1205,dTAC_1206,dTAC_1210,dTAC_1211,dTAC_1212,dTAC_1213,dTAC_1215,dTAC_1216,dTAC_1217,dTAC_1226,dTAC_1227,dTAC_1228,dTAC_1230,dTAC_1237,dTAC_1248,dTAC_1257,dTAC_1260,dTAC_1261,dTAC_1263,dTAC_1264,dTAC_1265	0.836,0.719,0.801,0.791,0.851,0.766,0.738,0.729,0.903,0.896,0.88,0.872,0.873,0.791,0.807,0.79,0.798,0.731,0.753,0.819,0.769,0.764,0.73,0.703,0.816,0.812,0.796,0.813,0.864,0.743,0.833,0.721,0.711,0.759,0.729,0.724,0.838,0.814,0.884
chr1	13018371	13018980	dTAC_1267
chr1	13019249	13019383	dTAC_1268
chr1	13019470	13019552	dTAC_1269
chr1	13026676	13026839	dTAC_1270
chr1	13029269	13029631	dTAC_1271
chr1	13040549	13040903	dTAC_1272
chr1	13049652	13049764	dTAC_1273
chr1	13049921	13050141	dTAC_1274	dTAC_1275,dTAC_1297,dTAC_1298,dTAC_1299,dTAC_1300,dTAC_1301,dTAC_1302,dTAC_1303,dTAC_1304,dTAC_1327,dTAC_1332,dTAC_1333,dTAC_1381,dTAC_1392	0.701,0.742,0.742,0.748,0.732,0.72,0.723,0.826,0.758,0.819,0.716,0.724,0.727,0.71
chr1	13050243	13050404	dTAC_1275	dTAC_1274,dTAC_1276,dTAC_1298,dTAC_1299,dTAC_1300,dTAC_1301,dTAC_1303,dTAC_1325,dTAC_1326,dTAC_1327,dTAC_1333,dTAC_1392	0.701,0.712,0.706,0.757,0.748,0.753,0.784,0.719,0.722,0.716,0.759,0.71
chr1	13050470	13050688	dTAC_1276	dTAC_1275,dTAC_1297,dTAC_1298,dTAC_1299,dTAC_1300,dTAC_1301,dTAC_1303,dTAC_1327,dTAC_1333,dTAC_1334,dTAC_1368	0.712,0.755,0.737,0.766,0.816,0.73,0.738,0.735,0.747,0.735,0.731
chr1	13050954	13051044	dTAC_1277
chr1	13051482	13051602	dTAC_1278
chr1	13051991	13052570	dTAC_1279	dTAC_1298,dTAC_1299,dTAC_1300,dTAC_1301,dTAC_1304	0.775,0.786,0.741,0.716,0.738
chr1	13053538	13053670	dTAC_1280
chr1	13067726	13067830	dTAC_1281
chr1	13069493	13070116	dTAC_1282	dTAC_1300,dTAC_1301,dTAC_1303,dTAC_1304,dTAC_1307,dTAC_1308,dTAC_1323,dTAC_1324,dTAC_1325,dTAC_1326,dTAC_1327,dTAC_1330,dTAC_1331,dTAC_1332,dTAC_1333,dTAC_1334,dTAC_1444,dTAC_1495	0.71,0.734,0.765,0.774,0.737,0.765,0.743,0.751,0.748,0.749,0.752,0.711,0.789,0.825,0.756,0.723,0.709,0.709
chr1	13077998	13078562	dTAC_1283	dTAC_1332	0.717
chr1	13081124	13081233	dTAC_1284	dTAC_1285	0.714
chr1	13081246	13081465	dTAC_1285	dTAC_1284,dTAC_1304	0.714,0.749
chr1	13081537	13081646	dTAC_1286
chr1	13101557	13101659	dTAC_1287
chr1	13103364	13104463	dTAC_1288	dTAC_1407	0.734
chr1	13105007	13105080	dTAC_1289
chr1	13105434	13105518	dTAC_1290
chr1	13111657	13112177	dTAC_1291	dTAC_1301	0.701
chr1	13115620	13115845	dTAC_1292
chr1	13116137	13116656	dTAC_1293
chr1	13117747	13118032	dTAC_1294
chr1	13118393	13119003	dTAC_1295
chr1	13120054	13120288	dTAC_1296
chr1	13125074	13125273	dTAC_1297	dTAC_1274,dTAC_1276,dTAC_1298,dTAC_1299,dTAC_1300,dTAC_1301,dTAC_1302,dTAC_1303,dTAC_1304,dTAC_1308,dTAC_1327,dTAC_1332,dTAC_1333,dTAC_1368,dTAC_1381	0.742,0.755,0.868,0.781,0.805,0.795,0.753,0.801,0.777,0.717,0.775,0.725,0.716,0.709,0.7
chr1	13125370	13125904	dTAC_1298	dTAC_1274,dTAC_1275,dTAC_1276,dTAC_1279,dTAC_1297,dTAC_1299,dTAC_1300,dTAC_1301,dTAC_1302,dTAC_1303,dTAC_1304,dTAC_1308,dTAC_1312,dTAC_1327,dTAC_1330,dTAC_1331,dTAC_1332,dTAC_1333,dTAC_1368,dTAC_1463	0.742,0.706,0.737,0.775,0.868,0.85,0.873,0.852,0.78,0.811,0.823,0.717,0.724,0.793,0.719,0.731,0.73,0.737,0.725,0.701
chr1	13126266	13126906	dTAC_1299	dTAC_1274,dTAC_1275,dTAC_1276,dTAC_1279,dTAC_1297,dTAC_1298,dTAC_1300,dTAC_1301,dTAC_1302,dTAC_1303,dTAC_1304,dTAC_1312,dTAC_1327,dTAC_1332,dTAC_1333,dTAC_1334,dTAC_1368,dTAC_1413,dTAC_1463	0.748,0.757,0.766,0.786,0.781,0.85,0.837,0.841,0.797,0.856,0.839,0.748,0.79,0.701,0.702,0.735,0.711,0.711,0.759
chr1	13127013	13127391	dTAC_1300	dTAC_1274,dTAC_1275,dTAC_1276,dTAC_1279,dTAC_1282,dTAC_1297,dTAC_1298,dTAC_1299,dTAC_1301,dTAC_1302,dTAC_1303,dTAC_1304,dTAC_1308,dTAC_1312,dTAC_1326,dTAC_1327,dTAC_1332,dTAC_1333,dTAC_1334,dTAC_1368,dTAC_1369	0.732,0.748,0.816,0.741,0.71,0.805,0.873,0.837,0.917,0.779,0.835,0.822,0.736,0.751,0.737,0.772,0.751,0.823,0.762,0.726,0.716
chr1	13127445	13127805	dTAC_1301	dTAC_1274,dTAC_1275,dTAC_1276,dTAC_1279,dTAC_1282,dTAC_1291,dTAC_1297,dTAC_1298,dTAC_1299,dTAC_1300,dTAC_1302,dTAC_1303,dTAC_1304,dTAC_1308,dTAC_1312,dTAC_1323,dTAC_1325,dTAC_1326,dTAC_1327,dTAC_1330,dTAC_1331,dTAC_1332,dTAC_1333,dTAC_1334,dTAC_1368,dTAC_1369,dTAC_1381,dTAC_1392,dTAC_1407,dTAC_1413,dTAC_1416,dTAC_1463	0.72,0.753,0.73,0.716,0.734,0.701,0.795,0.852,0.841,0.917,0.826,0.834,0.813,0.792,0.78,0.751,0.701,0.782,0.794,0.734,0.714,0.772,0.809,0.777,0.722,0.716,0.751,0.732,0.728,0.71,0.732,0.725
chr1	13128021	13128373	dTAC_1302	dTAC_1274,dTAC_1297,dTAC_1298,dTAC_1299,dTAC_1300,dTAC_1301,dTAC_1303,dTAC_1304,dTAC_1308,dTAC_1312,dTAC_1327,dTAC_1330,dTAC_1331,dTAC_1332,dTAC_1333,dTAC_1369,dTAC_1392,dTAC_1413	0.723,0.753,0.78,0.797,0.779,0.826,0.83,0.778,0.735,0.771,0.722,0.701,0.722,0.718,0.701,0.709,0.723,0.723
chr1	13128430	13128865	dTAC_1303	dTAC_1274,dTAC_1275,dTAC_1276,dTAC_1282,dTAC_1297,dTAC_1298,dTAC_1299,dTAC_1300,dTAC_1301,dTAC_1302,dTAC_1304,dTAC_1307,dTAC_1308,dTAC_1312,dTAC_1317,dTAC_1323,dTAC_1324,dTAC_1325,dTAC_1326,dTAC_1327,dTAC_1331,dTAC_1332,dTAC_1333,dTAC_1334,dTAC_1367,dTAC_1368,dTAC_1378,dTAC_1381,dTAC_1392,dTAC_1413,dTAC_1444,dTAC_1463	0.826,0.784,0.738,0.765,0.801,0.811,0.856,0.835,0.834,0.83,0.819,0.703,0.757,0.774,0.774,0.773,0.716,0.716,0.779,0.829,0.723,0.779,0.777,0.772,0.708,0.701,0.71,0.754,0.736,0.727,0.703,0.732
chr1	13134180	13134776	dTAC_1304	dTAC_1274,dTAC_1279,dTAC_1282,dTAC_1285,dTAC_1297,dTAC_1298,dTAC_1299,dTAC_1300,dTAC_1301,dTAC_1302,dTAC_1303,dTAC_1308,dTAC_1312,dTAC_1327,dTAC_1330,dTAC_1331,dTAC_1332,dTAC_1333,dTAC_1381,dTAC_1392,dTAC_1463,dTAC_1495	0.758,0.738,0.774,0.749,0.777,0.823,0.839,0.822,0.813,0.778,0.819,0.782,0.781,0.764,0.759,0.778,0.795,0.733,0.739,0.707,0.701,0.724
chr1	13138089	13138292	dTAC_1305
chr1	13142102	13142268	dTAC_1306
chr1	13142371	13142904	dTAC_1307	dTAC_1282,dTAC_1303,dTAC_1308,dTAC_1312,dTAC_1323,dTAC_1324,dTAC_1326,dTAC_1332,dTAC_1333,dTAC_1334,dTAC_1396,dTAC_1522	0.737,0.703,0.808,0.725,0.765,0.728,0.735,0.732,0.712,0.718,0.729,0.767
chr1	13142962	13143333	dTAC_1308	dTAC_1282,dTAC_1297,dTAC_1298,dTAC_1300,dTAC_1301,dTAC_1302,dTAC_1303,dTAC_1304,dTAC_1307,dTAC_1312,dTAC_1313,dTAC_1323,dTAC_1324,dTAC_1325,dTAC_1326,dTAC_1327,dTAC_1330,dTAC_1331,dTAC_1332,dTAC_1333,dTAC_1334,dTAC_1368,dTAC_1369,dTAC_1381,dTAC_1392,dTAC_1396,dTAC_1463,dTAC_1495,dTAC_1522	0.765,0.717,0.717,0.736,0.792,0.735,0.757,0.782,0.808,0.773,0.709,0.803,0.747,0.703,0.777,0.797,0.71,0.771,0.813,0.827,0.8,0.752,0.713,0.778,0.742,0.715,0.749,0.755,0.73
chr1	13143890	13144097	dTAC_1309
chr1	13145537	13145673	dTAC_1310
chr1	13150479	13150586	dTAC_1311
chr1	13150993	13151420	dTAC_1312	dTAC_1298,dTAC_1299,dTAC_1300,dTAC_1301,dTAC_1302,dTAC_1303,dTAC_1304,dTAC_1307,dTAC_1308,dTAC_1323,dTAC_1331,dTAC_1332,dTAC_1333,dTAC_1414	0.724,0.748,0.751,0.78,0.771,0.774,0.781,0.725,0.773,0.749,0.737,0.716,0.719,0.717
chr1	13151524	13151910	dTAC_1313	dTAC_1308,dTAC_1463	0.709,0.701
chr1	13151933	13152012	dTAC_1314
chr1	13152752	13153160	dTAC_1315	dTAC_1324	0.708
chr1	13154449	13155189	dTAC_1316	dTAC_1361,dTAC_1373,dTAC_1432,dTAC_1477,dTAC_1478,dTAC_1479,dTAC_1481	0.713,0.751,0.729,0.853,0.863,0.736,0.754
chr1	13163928	13164204	dTAC_1317	dTAC_1303,dTAC_1326,dTAC_1330,dTAC_1332,dTAC_1333,dTAC_1334,dTAC_1379,dTAC_1381	0.774,0.755,0.77,0.702,0.719,0.722,0.712,0.71
chr1	13166842	13166972	dTAC_1318
chr1	13168409	13168736	dTAC_1319
chr1	13171085	13171554	dTAC_1320
chr1	13172104	13172325	dTAC_1321
chr1	13172677	13172921	dTAC_1322
chr1	13183110	13183836	dTAC_1323	dTAC_1282,dTAC_1301,dTAC_1303,dTAC_1307,dTAC_1308,dTAC_1312,dTAC_1324,dTAC_1325,dTAC_1326,dTAC_1327,dTAC_1330,dTAC_1331,dTAC_1332,dTAC_1333,dTAC_1334,dTAC_1385,dTAC_1417,dTAC_1418,dTAC_1444	0.743,0.751,0.773,0.765,0.803,0.749,0.802,0.724,0.811,0.711,0.702,0.744,0.834,0.784,0.7,0.727,0.75,0.707,0.764
chr1	13188048	13188784	dTAC_1324	dTAC_1282,dTAC_1303,dTAC_1307,dTAC_1308,dTAC_1315,dTAC_1323,dTAC_1325,dTAC_1326,dTAC_1332,dTAC_1333,dTAC_1334,dTAC_1444	0.751,0.716,0.728,0.747,0.708,0.802,0.796,0.851,0.777,0.815,0.741,0.706
chr1	13188866	13188949	dTAC_1325	dTAC_1275,dTAC_1282,dTAC_1301,dTAC_1303,dTAC_1308,dTAC_1323,dTAC_1324,dTAC_1326,dTAC_1332,dTAC_1333,dTAC_1334	0.719,0.748,0.701,0.716,0.703,0.724,0.796,0.803,0.778,0.806,0.787
chr1	13189078	13189474	dTAC_1326	dTAC_1275,dTAC_1282,dTAC_1300,dTAC_1301,dTAC_1303,dTAC_1307,dTAC_1308,dTAC_1317,dTAC_1323,dTAC_1324,dTAC_1325,dTAC_1327,dTAC_1330,dTAC_1332,dTAC_1333,dTAC_1334,dTAC_1385,dTAC_1392	0.722,0.749,0.737,0.782,0.779,0.735,0.777,0.755,0.811,0.851,0.803,0.738,0.74,0.822,0.87,0.777,0.711,0.785
chr1	13190549	13190672	dTAC_1327	dTAC_1274,dTAC_1275,dTAC_1276,dTAC_1282,dTAC_1297,dTAC_1298,dTAC_1299,dTAC_1300,dTAC_1301,dTAC_1302,dTAC_1303,dTAC_1304,dTAC_1308,dTAC_1323,dTAC_1326,dTAC_1330,dTAC_1331,dTAC_1332,dTAC_1333,dTAC_1334,dTAC_1344,dTAC_1368,dTAC_1369,dTAC_1379,dTAC_1381,dTAC_1392,dTAC_1407,dTAC_1413,dTAC_1416,dTAC_1463	0.819,0.716,0.735,0.752,0.775,0.793,0.79,0.772,0.794,0.722,0.829,0.764,0.797,0.711,0.738,0.713,0.717,0.791,0.778,0.751,0.71,0.759,0.714,0.768,0.801,0.751,0.712,0.734,0.72,0.782
chr1	13192041	13192139	dTAC_1328
chr1	13194573	13194734	dTAC_1329	dTAC_1330	0.711
chr1	13194954	13195144	dTAC_1330	dTAC_1282,dTAC_1298,dTAC_1301,dTAC_1302,dTAC_1304,dTAC_1308,dTAC_1317,dTAC_1323,dTAC_1326,dTAC_1327,dTAC_1329,dTAC_1331,dTAC_1332,dTAC_1333,dTAC_1368,dTAC_1369,dTAC_1407,dTAC_1426	0.711,0.719,0.734,0.701,0.759,0.71,0.77,0.702,0.74,0.713,0.711,0.795,0.847,0.776,0.704,0.718,0.751,0.75
chr1	13195336	13195479	dTAC_1331	dTAC_1282,dTAC_1298,dTAC_1301,dTAC_1302,dTAC_1303,dTAC_1304,dTAC_1308,dTAC_1312,dTAC_1323,dTAC_1327,dTAC_1330,dTAC_1332,dTAC_1333,dTAC_1381	0.789,0.731,0.714,0.722,0.723,0.778,0.771,0.737,0.744,0.717,0.795,0.826,0.727,0.732
chr1	13195506	13195790	dTAC_1332	dTAC_1274,dTAC_1282,dTAC_1283,dTAC_1297,dTAC_1298,dTAC_1299,dTAC_1300,dTAC_1301,dTAC_1302,dTAC_1303,dTAC_1304,dTAC_1307,dTAC_1308,dTAC_1312,dTAC_1317,dTAC_1323,dTAC_1324,dTAC_1325,dTAC_1326,dTAC_1327,dTAC_1330,dTAC_1331,dTAC_1333,dTAC_1334,dTAC_1366,dTAC_1367,dTAC_1368,dTAC_1369,dTAC_1381,dTAC_1407,dTAC_1426,dTAC_1495	0.716,0.825,0.717,0.725,0.73,0.701,0.751,0.772,0.718,0.779,0.795,0.732,0.813,0.716,0.702,0.834,0.777,0.778,0.822,0.791,0.847,0.826,0.896,0.752,0.71,0.705,0.706,0.708,0.763,0.716,0.721,0.72
chr1	13196085	13196676	dTAC_1333	dTAC_1274,dTAC_1275,dTAC_1276,dTAC_1282,dTAC_1297,dTAC_1298,dTAC_1299,dTAC_1300,dTAC_1301,dTAC_1302,dTAC_1303,dTAC_1304,dTAC_1307,dTAC_1308,dTAC_1312,dTAC_1317,dTAC_1323,dTAC_1324,dTAC_1325,dTAC_1326,dTAC_1327,dTAC_1330,dTAC_1331,dTAC_1332,dTAC_1334,dTAC_1368,dTAC_1369,dTAC_1381,dTAC_1392	0.724,0.759,0.747,0.756,0.716,0.737,0.702,0.823,0.809,0.701,0.777,0.733,0.712,0.827,0.719,0.719,0.784,0.815,0.806,0.87,0.778,0.776,0.727,0.896,0.828,0.745,0.703,0.714,0.748
chr1	13196821	13197464	dTAC_1334	dTAC_1276,dTAC_1282,dTAC_1299,dTAC_1300,dTAC_1301,dTAC_1303,dTAC_1307,dTAC_1308,dTAC_1317,dTAC_1323,dTAC_1324,dTAC_1325,dTAC_1326,dTAC_1327,dTAC_1332,dTAC_1333,dTAC_1368,dTAC_1379,dTAC_1392,dTAC_1395,dTAC_1414,dTAC_1463,dTAC_1522	0.735,0.723,0.735,0.762,0.777,0.772,0.718,0.8,0.722,0.7,0.741,0.787,0.777,0.751,0.752,0.828,0.814,0.73,0.739,0.723,0.701,0.739,0.7
chr1	13200857	13200941	dTAC_1335
chr1	13202305	13202500	dTAC_1336	dTAC_1369	0.706
chr1	13203684	13203806	dTAC_1337
chr1	13203867	13204047	dTAC_1338
chr1	13204665	13204738	dTAC_1339
chr1	13204879	13204958	dTAC_1340
chr1	13206936	13207234	dTAC_1341
chr1	13207440	13207539	dTAC_1342
chr1	13214137	13214253	dTAC_1343
chr1	13214485	13215148	dTAC_1344	dTAC_1327	0.71
chr1	13215301	13215452	dTAC_1345
chr1	13216444	13216546	dTAC_1346
chr1	13219536	13219745	dTAC_1347
chr1	13222537	13222646	dTAC_1348
chr1	13223350	13223543	dTAC_1349
chr1	13225805	13225966	dTAC_1350
chr1	13226362	13226435	dTAC_1351
chr1	13226688	13226761	dTAC_1352
chr1	13228549	13228721	dTAC_1353
chr1	13230898	13231010	dTAC_1354
chr1	13231598	13231739	dTAC_1355
chr1	13232495	13232578	dTAC_1356
chr1	13234341	13234414	dTAC_1357
chr1	13234606	13234699	dTAC_1358
chr1	13236105	13236641	dTAC_1359	dTAC_1454	0.74
chr1	13240390	13240715	dTAC_1360
chr1	13241346	13241708	dTAC_1361	dTAC_1316,dTAC_1477,dTAC_1478	0.713,0.735,0.756
chr1	13242856	13243032	dTAC_1362
chr1	13244489	13246072	dTAC_1363
chr1	13246251	13246361	dTAC_1364
chr1	13247078	13247232	dTAC_1365
chr1	13251642	13251741	dTAC_1366	dTAC_1332	0.71
chr1	13253068	13253209	dTAC_1367	dTAC_1303,dTAC_1332	0.708,0.705
chr1	13253465	13253794	dTAC_1368	dTAC_1276,dTAC_1297,dTAC_1298,dTAC_1299,dTAC_1300,dTAC_1301,dTAC_1303,dTAC_1308,dTAC_1327,dTAC_1330,dTAC_1332,dTAC_1333,dTAC_1334,dTAC_1369	0.731,0.709,0.725,0.711,0.726,0.722,0.701,0.752,0.759,0.704,0.706,0.745,0.814,0.706
chr1	13253912	13254361	dTAC_1369	dTAC_1300,dTAC_1301,dTAC_1302,dTAC_1308,dTAC_1327,dTAC_1330,dTAC_1332,dTAC_1333,dTAC_1336,dTAC_1368,dTAC_1407	0.716,0.716,0.709,0.713,0.714,0.718,0.708,0.703,0.706,0.706,0.732
chr1	13255306	13255985	dTAC_1370
chr1	13256163	13256613	dTAC_1371
chr1	13258499	13258725	dTAC_1372
chr1	13259310	13259966	dTAC_1373	dTAC_1316,dTAC_1477,dTAC_1478,dTAC_1479	0.751,0.719,0.752,0.774
chr1	13263612	13263858	dTAC_1374
chr1	13266383	13267080	dTAC_1375
chr1	13267196	13267391	dTAC_1376
chr1	13267452	13267811	dTAC_1377
chr1	13269507	13269587	dTAC_1378	dTAC_1303	0.71
chr1	13275036	13275384	dTAC_1379	dTAC_1317,dTAC_1327,dTAC_1334,dTAC_1381,dTAC_1407	0.712,0.768,0.73,0.701,0.704
chr1	13275742	13275873	dTAC_1380
chr1	13276049	13276455	dTAC_1381	dTAC_1274,dTAC_1297,dTAC_1301,dTAC_1303,dTAC_1304,dTAC_1308,dTAC_1317,dTAC_1327,dTAC_1331,dTAC_1332,dTAC_1333,dTAC_1379,dTAC_1392	0.727,0.7,0.751,0.754,0.739,0.778,0.71,0.801,0.732,0.763,0.714,0.701,0.732
chr1	13277904	13278053	dTAC_1382
chr1	13278224	13278832	dTAC_1383
chr1	13284822	13284924	dTAC_1384
chr1	13285936	13286224	dTAC_1385	dTAC_1323,dTAC_1326,dTAC_1392	0.727,0.711,0.745
chr1	13288271	13288521	dTAC_1386
chr1	13288830	13289105	dTAC_1387	dTAC_1388	0.705
chr1	13289113	13289397	dTAC_1388	dTAC_1387	0.705
chr1	13289834	13290691	dTAC_1389
chr1	13291346	13291571	dTAC_1390
chr1	13291641	13291876	dTAC_1391
chr1	13292600	13292909	dTAC_1392	dTAC_1274,dTAC_1275,dTAC_1301,dTAC_1302,dTAC_1303,dTAC_1304,dTAC_1308,dTAC_1326,dTAC_1327,dTAC_1333,dTAC_1334,dTAC_1381,dTAC_1385,dTAC_1414	0.71,0.71,0.732,0.723,0.736,0.707,0.742,0.785,0.751,0.748,0.739,0.732,0.745,0.7
chr1	13293356	13293530	dTAC_1393
chr1	13294770	13295102	dTAC_1394
chr1	13296349	13296712	dTAC_1395	dTAC_1334,dTAC_1458	0.723,0.811
chr1	13299538	13299808	dTAC_1396	dTAC_1307,dTAC_1308	0.729,0.715
chr1	13300041	13300151	dTAC_1397
chr1	13300442	13301201	dTAC_1398
chr1	13301301	13302017	dTAC_1399
chr1	13303842	13304322	dTAC_1400
chr1	13304918	13305546	dTAC_1401
chr1	13305628	13305736	dTAC_1402
chr1	13308964	13309252	dTAC_1403
chr1	13311612	13311807	dTAC_1404
chr1	13311923	13312148	dTAC_1405
chr1	13313863	13314454	dTAC_1406	dTAC_1407	0.763
chr1	13314519	13315223	dTAC_1407	dTAC_1288,dTAC_1301,dTAC_1327,dTAC_1330,dTAC_1332,dTAC_1369,dTAC_1379,dTAC_1406	0.734,0.728,0.712,0.751,0.716,0.732,0.704,0.763
chr1	13317277	13317362	dTAC_1408
chr1	13321919	13322089	dTAC_1409
chr1	13322796	13323041	dTAC_1410
chr1	13323102	13323530	dTAC_1411
chr1	13324195	13324306	dTAC_1412
chr1	13324625	13325205	dTAC_1413	dTAC_1299,dTAC_1301,dTAC_1302,dTAC_1303,dTAC_1327,dTAC_1463,dTAC_1523	0.711,0.71,0.723,0.727,0.734,0.73,0.708
chr1	13326759	13327037	dTAC_1414	dTAC_1312,dTAC_1334,dTAC_1392	0.717,0.701,0.7
chr1	13329614	13330103	dTAC_1415
chr1	13330426	13330579	dTAC_1416	dTAC_1301,dTAC_1327,dTAC_1418	0.732,0.72,0.713
chr1	13330870	13330953	dTAC_1417	dTAC_1323,dTAC_1418,dTAC_1444	0.75,0.75,0.716
chr1	13331026	13331549	dTAC_1418	dTAC_1323,dTAC_1416,dTAC_1417,dTAC_1444	0.707,0.713,0.75,0.77
chr1	13332394	13332491	dTAC_1419
chr1	13332509	13332892	dTAC_1420
chr1	13336132	13336214	dTAC_1421
chr1	13336443	13336842	dTAC_1422
chr1	13340564	13340836	dTAC_1423
chr1	13341135	13341242	dTAC_1424
chr1	13341701	13341845	dTAC_1425
chr1	13341969	13342139	dTAC_1426	dTAC_1330,dTAC_1332	0.75,0.721
chr1	13343396	13343506	dTAC_1427
chr1	13347502	13347645	dTAC_1428
chr1	13352725	13353083	dTAC_1429
chr1	13355650	13355782	dTAC_1430
chr1	13356672	13356863	dTAC_1431
chr1	13358982	13359305	dTAC_1432	dTAC_1316	0.729
chr1	13360622	13361243	dTAC_1433
chr1	13361248	13361335	dTAC_1434
chr1	13363378	13363667	dTAC_1435
chr1	13363760	13364036	dTAC_1436
chr1	13364527	13364780	dTAC_1437
chr1	13366507	13366982	dTAC_1438
chr1	13372158	13374664	dTAC_1439	dTAC_1488	0.857
chr1	13384455	13384668	dTAC_1440
chr1	13385406	13385649	dTAC_1441
chr1	13389132	13389391	dTAC_1442
chr1	13416660	13416839	dTAC_1443
chr1	13425718	13427440	dTAC_1444	dTAC_1282,dTAC_1303,dTAC_1323,dTAC_1324,dTAC_1417,dTAC_1418	0.709,0.703,0.764,0.706,0.716,0.77
chr1	13427477	13428135	dTAC_1445	dTAC_1450	0.718
chr1	13434815	13434942	dTAC_1446
chr1	13437609	13437703	dTAC_1447
chr1	13437756	13438319	dTAC_1448
chr1	13442224	13442379	dTAC_1449	dTAC_1450	0.723
chr1	13442500	13442718	dTAC_1450	dTAC_1445,dTAC_1449,dTAC_1458	0.718,0.723,0.709
chr1	13454327	13454479	dTAC_1451
chr1	13454581	13454866	dTAC_1452
chr1	13466808	13466958	dTAC_1453
chr1	13467053	13467535	dTAC_1454	dTAC_1359	0.74
chr1	13468358	13468501	dTAC_1455
chr1	13487908	13488094	dTAC_1456
chr1	13488280	13488398	dTAC_1457
chr1	13493966	13494435	dTAC_1458	dTAC_1395,dTAC_1450	0.811,0.709
chr1	13494777	13495029	dTAC_1459
chr1	13495239	13495399	dTAC_1460
chr1	13496449	13496744	dTAC_1461
chr1	13513933	13514120	dTAC_1462
chr1	13530922	13531378	dTAC_1463	dTAC_1298,dTAC_1299,dTAC_1301,dTAC_1303,dTAC_1304,dTAC_1308,dTAC_1313,dTAC_1327,dTAC_1334,dTAC_1413,dTAC_1495,dTAC_1523	0.701,0.759,0.725,0.732,0.701,0.749,0.701,0.782,0.739,0.73,0.737,0.751
chr1	13531520	13531901	dTAC_1464
chr1	13531969	13532133	dTAC_1465
chr1	13532292	13532451	dTAC_1466
chr1	13532958	13533089	dTAC_1467
chr1	13533443	13533657	dTAC_1468
chr1	13542795	13543057	dTAC_1469
chr1	13559651	13559969	dTAC_1470
chr1	13561392	13561959	dTAC_1471
chr1	13561997	13562260	dTAC_1472
chr1	13562807	13562900	dTAC_1473
chr1	13563015	13563088	dTAC_1474
chr1	13563320	13563532	dTAC_1475
chr1	13563610	13563785	dTAC_1476
chr1	13566273	13566512	dTAC_1477	dTAC_1316,dTAC_1361,dTAC_1373,dTAC_1478,dTAC_1481,dTAC_1512	0.853,0.735,0.719,0.966,0.831,0.81
chr1	13568592	13569182	dTAC_1478	dTAC_1316,dTAC_1361,dTAC_1373,dTAC_1477,dTAC_1479,dTAC_1481,dTAC_1512	0.863,0.756,0.752,0.966,0.732,0.831,0.782
chr1	13569214	13569347	dTAC_1479	dTAC_1316,dTAC_1373,dTAC_1478	0.736,0.774,0.732
chr1	13572443	13572541	dTAC_1480
chr1	13573737	13575247	dTAC_1481	dTAC_1316,dTAC_1477,dTAC_1478,dTAC_1512	0.754,0.831,0.831,0.712
chr1	13575469	13575690	dTAC_1482
chr1	13576525	13576865	dTAC_1483
chr1	13582402	13582503	dTAC_1484
chr1	13583035	13583190	dTAC_1485
chr1	13584191	13584266	dTAC_1486
chr1	13588459	13588567	dTAC_1487
chr1	13588965	13590436	dTAC_1488	dTAC_1439	0.857
chr1	13598888	13599301	dTAC_1489	dTAC_1490	0.737
chr1	13599325	13599664	dTAC_1490	dTAC_1489	0.737
chr1	13599713	13599990	dTAC_1491
chr1	13607977	13608149	dTAC_1492
chr1	13608466	13608824	dTAC_1493	dTAC_1494	0.793
chr1	13608834	13608930	dTAC_1494	dTAC_1493	0.793
chr1	13614547	13615099	dTAC_1495	dTAC_1282,dTAC_1304,dTAC_1308,dTAC_1332,dTAC_1463	0.709,0.724,0.755,0.72,0.737
chr1	13615753	13616265	dTAC_1496
chr1	13628132	13628552	dTAC_1497	dTAC_1498	0.718
chr1	13628682	13628973	dTAC_1498	dTAC_1497	0.718
chr1	13629427	13629742	dTAC_1499
chr1	13630002	13630172	dTAC_1500
chr1	13630264	13630581	dTAC_1501
chr1	13631119	13631276	dTAC_1502
chr1	13632413	13632486	dTAC_1503
chr1	13639221	13639366	dTAC_1504
chr1	13639608	13639945	dTAC_1505
chr1	13641068	13641409	dTAC_1506	dTAC_1521	0.726
chr1	13642832	13643530	dTAC_1507
chr1	13646505	13646724	dTAC_1508
chr1	13647995	13648263	dTAC_1509
chr1	13649305	13649557	dTAC_1510
chr1	13649670	13649957	dTAC_1511
chr1	13659618	13661007	dTAC_1512	dTAC_1477,dTAC_1478,dTAC_1481	0.81,0.782,0.712
chr1	13661055	13661213	dTAC_1513
chr1	13668424	13668827	dTAC_1514	dTAC_1515,dTAC_1516	0.878,0.855
chr1	13668929	13669470	dTAC_1515	dTAC_1514,dTAC_1516	0.878,0.863
chr1	13669669	13670044	dTAC_1516	dTAC_1514,dTAC_1515	0.855,0.863
chr1	13675551	13675647	dTAC_1517
chr1	13677685	13677981	dTAC_1518
chr1	13678053	13678165	dTAC_1519
chr1	13678565	13678726	dTAC_1520
chr1	13678897	13679505	dTAC_1521	dTAC_1506	0.726
chr1	13682935	13683504	dTAC_1522	dTAC_1307,dTAC_1308,dTAC_1334	0.767,0.73,0.7
chr1	13684164	13684344	dTAC_1523	dTAC_1413,dTAC_1463	0.708,0.751
chr1	13699447	13699550	dTAC_1524
chr1	13699661	13699912	dTAC_1525
chr1	13706355	13706745	dTAC_1526
chr1	13715840	13716193	dTAC_1527
chr1	13739545	13739745	dTAC_1528
chr1	13739857	13739972	dTAC_1529
chr1	13747377	13747587	dTAC_1530
chr1	13752522	13752825	dTAC_1531
chr1	13770264	13770357	dTAC_1532
chr1	13770712	13771680	dTAC_1533	dTAC_1608	0.731
chr1	13771775	13772148	dTAC_1534	dTAC_1608,dTAC_1609	0.736,0.737
chr1	13772207	13772307	dTAC_1535
chr1	13773375	13773526	dTAC_1536
chr1	13779205	13779284	dTAC_1537	dTAC_1544,dTAC_1554,dTAC_1579	0.716,0.744,0.769
chr1	13782678	13782918	dTAC_1538	dTAC_1675	0.727
chr1	13783368	13783485	dTAC_1539
chr1	13784576	13784670	dTAC_1540	dTAC_1544,dTAC_1730	0.763,0.759
chr1	13784926	13785257	dTAC_1541	dTAC_1544,dTAC_1554,dTAC_1566,dTAC_1578,dTAC_1579,dTAC_1614,dTAC_1647,dTAC_1664,dTAC_1667,dTAC_1697,dTAC_1730	0.73,0.702,0.75,0.765,0.761,0.701,0.708,0.727,0.712,0.706,0.756
chr1	13786981	13787517	dTAC_1542	dTAC_1567,dTAC_1622,dTAC_1645,dTAC_1670,dTAC_1671,dTAC_1688,dTAC_1712,dTAC_1714,dTAC_1718,dTAC_1729	0.777,0.725,0.71,0.756,0.886,0.792,0.795,0.712,0.785,0.81
chr1	13787973	13788094	dTAC_1543
chr1	13789134	13790054	dTAC_1544	dTAC_1537,dTAC_1540,dTAC_1541,dTAC_1554,dTAC_1563,dTAC_1565,dTAC_1566,dTAC_1574,dTAC_1578,dTAC_1579,dTAC_1594,dTAC_1597,dTAC_1599,dTAC_1614,dTAC_1624,dTAC_1625,dTAC_1627,dTAC_1631,dTAC_1633,dTAC_1647,dTAC_1656,dTAC_1658,dTAC_1659,dTAC_1662,dTAC_1663,dTAC_1664,dTAC_1665,dTAC_1666,dTAC_1667,dTAC_1668,dTAC_1669,dTAC_1696,dTAC_1697,dTAC_1710,dTAC_1730	0.716,0.763,0.73,0.789,0.728,0.786,0.766,0.718,0.766,0.85,0.705,0.776,0.783,0.702,0.751,0.776,0.754,0.714,0.793,0.722,0.756,0.794,0.714,0.745,0.776,0.847,0.761,0.782,0.777,0.865,0.813,0.724,0.704,0.79,0.887
chr1	13790067	13790241	dTAC_1545	dTAC_1648	0.751
chr1	13790669	13790743	dTAC_1546
chr1	13798868	13799194	dTAC_1547	dTAC_1548	0.732
chr1	13800536	13800828	dTAC_1548	dTAC_1547	0.732
chr1	13826855	13827011	dTAC_1549
chr1	13831769	13832030	dTAC_1550	dTAC_1551,dTAC_1552,dTAC_1553,dTAC_1554,dTAC_1566,dTAC_1591,dTAC_1593,dTAC_1594,dTAC_1599,dTAC_1614,dTAC_1616,dTAC_1617,dTAC_1623,dTAC_1624,dTAC_1633,dTAC_1662,dTAC_1663,dTAC_1664,dTAC_1665,dTAC_1667,dTAC_1668,dTAC_1672,dTAC_1689,dTAC_1691,dTAC_1696,dTAC_1697,dTAC_1730	0.723,0.744,0.717,0.787,0.734,0.74,0.755,0.704,0.717,0.754,0.711,0.745,0.709,0.756,0.712,0.735,0.716,0.772,0.72,0.717,0.707,0.752,0.758,0.714,0.736,0.733,0.712
chr1	13832080	13832161	dTAC_1551	dTAC_1550	0.723
chr1	13832309	13832391	dTAC_1552	dTAC_1550,dTAC_1553,dTAC_1554,dTAC_1565,dTAC_1566,dTAC_1614,dTAC_1624,dTAC_1625,dTAC_1633,dTAC_1662,dTAC_1664,dTAC_1681,dTAC_1710	0.744,0.734,0.763,0.708,0.705,0.703,0.703,0.742,0.76,0.728,0.763,0.701,0.705
chr1	13834354	13834437	dTAC_1553	dTAC_1550,dTAC_1552,dTAC_1554,dTAC_1591,dTAC_1593,dTAC_1617,dTAC_1618,dTAC_1619,dTAC_1672,dTAC_1689	0.717,0.734,0.71,0.716,0.72,0.713,0.728,0.73,0.718,0.732
chr1	13834814	13835769	dTAC_1554	dTAC_1537,dTAC_1541,dTAC_1544,dTAC_1550,dTAC_1552,dTAC_1553,dTAC_1555,dTAC_1565,dTAC_1566,dTAC_1574,dTAC_1578,dTAC_1579,dTAC_1591,dTAC_1593,dTAC_1594,dTAC_1595,dTAC_1599,dTAC_1614,dTAC_1616,dTAC_1617,dTAC_1619,dTAC_1620,dTAC_1623,dTAC_1624,dTAC_1633,dTAC_1652,dTAC_1655,dTAC_1656,dTAC_1659,dTAC_1662,dTAC_1663,dTAC_1664,dTAC_1665,dTAC_1666,dTAC_1667,dTAC_1668,dTAC_1672,dTAC_1677,dTAC_1680,dTAC_1710…	0.744,0.702,0.789,0.787,0.763,0.71,0.759,0.709,0.751,0.724,0.783,0.827,0.702,0.777,0.827,0.769,0.791,0.755,0.715,0.717,0.735,0.751,0.837,0.84,0.823,0.724,0.701,0.758,0.71,0.791,0.793,0.869,0.731,0.735,0.732,0.75,0.866,0.718,0.747,0.722,0.745
chr1	13836032	13836120	dTAC_1555	dTAC_1554,dTAC_1556,dTAC_1557,dTAC_1579,dTAC_1593,dTAC_1594,dTAC_1595,dTAC_1599,dTAC_1616,dTAC_1617,dTAC_1619,dTAC_1624,dTAC_1627,dTAC_1633,dTAC_1656,dTAC_1659,dTAC_1664,dTAC_1665,dTAC_1666,dTAC_1697	0.759,0.706,0.748,0.737,0.732,0.754,0.718,0.717,0.707,0.722,0.71,0.705,0.709,0.701,0.718,0.703,0.752,0.719,0.705,0.711
chr1	13836303	13836383	dTAC_1556	dTAC_1555,dTAC_1557	0.706,0.705
chr1	13836558	13836660	dTAC_1557	dTAC_1555,dTAC_1556,dTAC_1594,dTAC_1595,dTAC_1616,dTAC_1617,dTAC_1619,dTAC_1676	0.748,0.705,0.704,0.732,0.725,0.72,0.729,0.738
chr1	13840001	13840584	dTAC_1558
chr1	13840619	13840783	dTAC_1559	dTAC_1561,dTAC_1676	0.738,0.748
chr1	13848992	13849450	dTAC_1560	dTAC_1613,dTAC_1678	0.708,0.748
chr1	13850920	13851521	dTAC_1561	dTAC_1559,dTAC_1562,dTAC_1619,dTAC_1676	0.738,0.705,0.732,0.771
chr1	13851922	13852009	dTAC_1562	dTAC_1561	0.705
chr1	13858421	13859112	dTAC_1563	dTAC_1544,dTAC_1565,dTAC_1566,dTAC_1575,dTAC_1581,dTAC_1582,dTAC_1593,dTAC_1594,dTAC_1598,dTAC_1625,dTAC_1626,dTAC_1627,dTAC_1636,dTAC_1647,dTAC_1656,dTAC_1667,dTAC_1710,dTAC_1717	0.728,0.774,0.829,0.715,0.824,0.727,0.734,0.715,0.762,0.839,0.83,0.77,0.717,0.7,0.721,0.728,0.725,0.727
chr1	13859536	13859696	dTAC_1564	dTAC_1566,dTAC_1612,dTAC_1726	0.718,0.728,0.8
chr1	13860519	13860855	dTAC_1565	dTAC_1544,dTAC_1552,dTAC_1554,dTAC_1563,dTAC_1566,dTAC_1574,dTAC_1575,dTAC_1593,dTAC_1597,dTAC_1598,dTAC_1599,dTAC_1624,dTAC_1625,dTAC_1626,dTAC_1633,dTAC_1664,dTAC_1667,dTAC_1668,dTAC_1710,dTAC_1730	0.786,0.708,0.709,0.774,0.842,0.702,0.731,0.706,0.709,0.734,0.709,0.701,0.806,0.704,0.748,0.748,0.708,0.709,0.768,0.737
chr1	13860943	13861516	dTAC_1566	dTAC_1541,dTAC_1544,dTAC_1550,dTAC_1552,dTAC_1554,dTAC_1563,dTAC_1564,dTAC_1565,dTAC_1575,dTAC_1593,dTAC_1594,dTAC_1595,dTAC_1614,dTAC_1623,dTAC_1624,dTAC_1625,dTAC_1626,dTAC_1627,dTAC_1633,dTAC_1656,dTAC_1662,dTAC_1663,dTAC_1664,dTAC_1667,dTAC_1668,dTAC_1669,dTAC_1689,dTAC_1691,dTAC_1697,dTAC_1710,dTAC_1717,dTAC_1730	0.75,0.766,0.734,0.705,0.751,0.829,0.718,0.842,0.743,0.828,0.797,0.7,0.738,0.723,0.746,0.837,0.769,0.729,0.785,0.779,0.765,0.707,0.842,0.767,0.753,0.765,0.755,0.809,0.767,0.791,0.718,0.703
chr1	13863768	13864146	dTAC_1567	dTAC_1542,dTAC_1585,dTAC_1613,dTAC_1670,dTAC_1671,dTAC_1697,dTAC_1712,dTAC_1718,dTAC_1719,dTAC_1729	0.777,0.718,0.721,0.75,0.747,0.7,0.744,0.709,0.724,0.734
chr1	13870624	13871328	dTAC_1568
chr1	13873948	13874250	dTAC_1569
chr1	13903208	13903403	dTAC_1570
chr1	13927928	13928326	dTAC_1571	dTAC_1601,dTAC_1661,dTAC_1675,dTAC_1699,dTAC_1726	0.804,0.722,0.795,0.719,0.723
chr1	13928575	13929081	dTAC_1572	dTAC_1641,dTAC_1728	0.707,0.711
chr1	13931463	13931623	dTAC_1573	dTAC_1601,dTAC_1661,dTAC_1675	0.742,0.708,0.705
chr1	13935873	13936529	dTAC_1574	dTAC_1544,dTAC_1554,dTAC_1565,dTAC_1575,dTAC_1579,dTAC_1599,dTAC_1624,dTAC_1625,dTAC_1633,dTAC_1647,dTAC_1658,dTAC_1662,dTAC_1664,dTAC_1667,dTAC_1668,dTAC_1730	0.718,0.724,0.702,0.738,0.732,0.79,0.8,0.824,0.833,0.735,0.757,0.738,0.782,0.703,0.721,0.734
chr1	13938516	13938657	dTAC_1575	dTAC_1563,dTAC_1565,dTAC_1566,dTAC_1574,dTAC_1625,dTAC_1633	0.715,0.731,0.743,0.738,0.796,0.734
chr1	13977266	13977521	dTAC_1576	dTAC_1641,dTAC_1728	0.72,0.732
chr1	13989439	13989846	dTAC_1577	dTAC_1592,dTAC_1648,dTAC_1675	0.776,0.774,0.713
chr1	13992722	13992867	dTAC_1578	dTAC_1541,dTAC_1544,dTAC_1554,dTAC_1579,dTAC_1599,dTAC_1619,dTAC_1623,dTAC_1624,dTAC_1633,dTAC_1659,dTAC_1662,dTAC_1664,dTAC_1665,dTAC_1666,dTAC_1667,dTAC_1672,dTAC_1680,dTAC_1730	0.765,0.766,0.783,0.873,0.702,0.756,0.758,0.717,0.725,0.776,0.713,0.8,0.713,0.736,0.72,0.717,0.737,0.731
chr1	13992920	13993460	dTAC_1579	dTAC_1537,dTAC_1541,dTAC_1544,dTAC_1554,dTAC_1555,dTAC_1574,dTAC_1578,dTAC_1594,dTAC_1595,dTAC_1599,dTAC_1614,dTAC_1619,dTAC_1623,dTAC_1624,dTAC_1625,dTAC_1627,dTAC_1633,dTAC_1648,dTAC_1656,dTAC_1658,dTAC_1659,dTAC_1662,dTAC_1663,dTAC_1664,dTAC_1665,dTAC_1666,dTAC_1667,dTAC_1668,dTAC_1672,dTAC_1680,dTAC_1730	0.769,0.761,0.85,0.827,0.737,0.732,0.873,0.7,0.727,0.788,0.742,0.721,0.733,0.715,0.725,0.707,0.804,0.717,0.723,0.73,0.768,0.793,0.752,0.856,0.785,0.765,0.703,0.723,0.713,0.715,0.803
chr1	13998149	13998791	dTAC_1580
chr1	14000669	14001125	dTAC_1581	dTAC_1563,dTAC_1582,dTAC_1584,dTAC_1597,dTAC_1598,dTAC_1625,dTAC_1626,dTAC_1627,dTAC_1658,dTAC_1717	0.824,0.803,0.719,0.774,0.792,0.789,0.722,0.717,0.777,0.731
chr1	14001175	14001413	dTAC_1582	dTAC_1563,dTAC_1581,dTAC_1625,dTAC_1658,dTAC_1717	0.727,0.803,0.736,0.701,0.793
chr1	14001500	14001807	dTAC_1583
chr1	14002579	14002851	dTAC_1584	dTAC_1581,dTAC_1588,dTAC_1630	0.719,0.746,0.717
chr1	14004958	14005186	dTAC_1585	dTAC_1567,dTAC_1721	0.718,0.707
chr1	14009055	14009301	dTAC_1586
chr1	14010817	14011026	dTAC_1587
chr1	14011516	14011917	dTAC_1588	dTAC_1584	0.746
chr1	14036197	14036465	dTAC_1589
chr1	14047508	14047621	dTAC_1590	dTAC_1719	0.707
chr1	14052660	14053136	dTAC_1591	dTAC_1550,dTAC_1553,dTAC_1554,dTAC_1593,dTAC_1594,dTAC_1600,dTAC_1614,dTAC_1616,dTAC_1617,dTAC_1618,dTAC_1619,dTAC_1622,dTAC_1623,dTAC_1624,dTAC_1655,dTAC_1664,dTAC_1689,dTAC_1697,dTAC_1721	0.74,0.716,0.702,0.764,0.709,0.726,0.807,0.735,0.767,0.711,0.739,0.724,0.753,0.701,0.763,0.735,0.79,0.736,0.732
chr1	14076092	14076347	dTAC_1592	dTAC_1577,dTAC_1601,dTAC_1648,dTAC_1675	0.776,0.703,0.717,0.731
chr1	14097630	14098273	dTAC_1593	dTAC_1550,dTAC_1553,dTAC_1554,dTAC_1555,dTAC_1563,dTAC_1565,dTAC_1566,dTAC_1591,dTAC_1594,dTAC_1595,dTAC_1614,dTAC_1617,dTAC_1623,dTAC_1624,dTAC_1625,dTAC_1626,dTAC_1633,dTAC_1643,dTAC_1655,dTAC_1656,dTAC_1659,dTAC_1662,dTAC_1663,dTAC_1664,dTAC_1665,dTAC_1666,dTAC_1667,dTAC_1668,dTAC_1669,dTAC_1672,dTAC_1673,dTAC_1677,dTAC_1680,dTAC_1689,dTAC_1691,dTAC_1696,dTAC_1697,dTAC_1710	0.755,0.72,0.777,0.732,0.734,0.706,0.828,0.764,0.801,0.766,0.788,0.732,0.803,0.772,0.734,0.759,0.788,0.731,0.708,0.754,0.72,0.776,0.782,0.847,0.7,0.773,0.761,0.732,0.764,0.738,0.719,0.748,0.707,0.769,0.736,0.76,0.813,0.762
chr1	14098458	14098722	dTAC_1594	dTAC_1544,dTAC_1550,dTAC_1554,dTAC_1555,dTAC_1557,dTAC_1563,dTAC_1566,dTAC_1579,dTAC_1591,dTAC_1593,dTAC_1595,dTAC_1599,dTAC_1614,dTAC_1623,dTAC_1624,dTAC_1625,dTAC_1626,dTAC_1627,dTAC_1633,dTAC_1652,dTAC_1656,dTAC_1659,dTAC_1663,dTAC_1664,dTAC_1667,dTAC_1676,dTAC_1680	0.705,0.704,0.827,0.754,0.704,0.715,0.797,0.7,0.709,0.801,0.788,0.717,0.704,0.719,0.727,0.726,0.773,0.741,0.768,0.709,0.734,0.733,0.717,0.795,0.754,0.705,0.704
chr1	14099063	14099150	dTAC_1595	dTAC_1554,dTAC_1555,dTAC_1557,dTAC_1566,dTAC_1579,dTAC_1593,dTAC_1594,dTAC_1599,dTAC_1617,dTAC_1623,dTAC_1624,dTAC_1656,dTAC_1659,dTAC_1664,dTAC_1665,dTAC_1667,dTAC_1672,dTAC_1676	0.769,0.718,0.732,0.7,0.727,0.766,0.788,0.719,0.702,0.713,0.714,0.712,0.71,0.782,0.702,0.719,0.726,0.7
chr1	14106527	14106631	dTAC_1596
chr1	14108207	14109415	dTAC_1597	dTAC_1544,dTAC_1565,dTAC_1581,dTAC_1598,dTAC_1631,dTAC_1636,dTAC_1658,dTAC_1723,dTAC_1730	0.776,0.709,0.774,0.84,0.756,0.702,0.824,0.748,0.723
chr1	14129122	14129936	dTAC_1598	dTAC_1563,dTAC_1565,dTAC_1581,dTAC_1597,dTAC_1625,dTAC_1631,dTAC_1658	0.762,0.734,0.792,0.84,0.778,0.735,0.739
chr1	14135159	14135514	dTAC_1599	dTAC_1544,dTAC_1550,dTAC_1554,dTAC_1555,dTAC_1565,dTAC_1574,dTAC_1578,dTAC_1579,dTAC_1594,dTAC_1595,dTAC_1614,dTAC_1615,dTAC_1619,dTAC_1624,dTAC_1625,dTAC_1627,dTAC_1633,dTAC_1647,dTAC_1656,dTAC_1658,dTAC_1659,dTAC_1662,dTAC_1663,dTAC_1664,dTAC_1665,dTAC_1666,dTAC_1667,dTAC_1668,dTAC_1672,dTAC_1676,dTAC_1680,dTAC_1710,dTAC_1730	0.783,0.717,0.791,0.717,0.709,0.79,0.702,0.788,0.717,0.719,0.783,0.731,0.718,0.736,0.798,0.796,0.777,0.741,0.717,0.76,0.756,0.744,0.712,0.808,0.734,0.708,0.703,0.746,0.738,0.757,0.702,0.723,0.728
chr1	14135999	14136647	dTAC_1600	dTAC_1591,dTAC_1614,dTAC_1619,dTAC_1648,dTAC_1676	0.726,0.73,0.706,0.719,0.719
chr1	14136901	14137047	dTAC_1601	dTAC_1571,dTAC_1573,dTAC_1592,dTAC_1648,dTAC_1660,dTAC_1661,dTAC_1675,dTAC_1699,dTAC_1729	0.804,0.742,0.703,0.704,0.7,0.769,0.786,0.703,0.735
chr1	14138129	14138260	dTAC_1602
chr1	14139313	14139551	dTAC_1603	dTAC_1604	0.728
chr1	14139603	14140135	dTAC_1604	dTAC_1603	0.728
chr1	14144023	14144394	dTAC_1605
chr1	14146065	14146372	dTAC_1606	dTAC_1675	0.771
chr1	14148566	14148728	dTAC_1607	dTAC_1608	0.721
chr1	14150542	14151032	dTAC_1608	dTAC_1533,dTAC_1534,dTAC_1607,dTAC_1609,dTAC_1646,dTAC_1713	0.731,0.736,0.721,0.872,0.714,0.715
chr1	14151095	14151380	dTAC_1609	dTAC_1534,dTAC_1608,dTAC_1610	0.737,0.872,0.73
chr1	14151471	14151664	dTAC_1610	dTAC_1609	0.73
chr1	14156198	14156668	dTAC_1611
chr1	14162721	14163274	dTAC_1612	dTAC_1564,dTAC_1613,dTAC_1626,dTAC_1627,dTAC_1636,dTAC_1643,dTAC_1648,dTAC_1675,dTAC_1698,dTAC_1699,dTAC_1726	0.728,0.769,0.776,0.76,0.718,0.7,0.729,0.707,0.738,0.723,0.779
chr1	14163297	14163427	dTAC_1613	dTAC_1560,dTAC_1567,dTAC_1612,dTAC_1614,dTAC_1617,dTAC_1627,dTAC_1666,dTAC_1697,dTAC_1729	0.708,0.721,0.769,0.703,0.752,0.719,0.721,0.715,0.731
chr1	14165014	14165285	dTAC_1614	dTAC_1541,dTAC_1544,dTAC_1550,dTAC_1552,dTAC_1554,dTAC_1566,dTAC_1579,dTAC_1591,dTAC_1593,dTAC_1594,dTAC_1599,dTAC_1600,dTAC_1613,dTAC_1616,dTAC_1617,dTAC_1619,dTAC_1622,dTAC_1623,dTAC_1624,dTAC_1625,dTAC_1627,dTAC_1633,dTAC_1655,dTAC_1656,dTAC_1659,dTAC_1662,dTAC_1663,dTAC_1664,dTAC_1665,dTAC_1666,dTAC_1667,dTAC_1668,dTAC_1669,dTAC_1696,dTAC_1697,dTAC_1710,dTAC_1717,dTAC_1730	0.701,0.702,0.754,0.703,0.755,0.738,0.742,0.807,0.788,0.704,0.783,0.73,0.703,0.713,0.737,0.705,0.768,0.765,0.747,0.764,0.777,0.79,0.779,0.741,0.713,0.764,0.797,0.846,0.747,0.805,0.738,0.751,0.759,0.77,0.824,0.717,0.717,0.701
chr1	14165493	14165685	dTAC_1615	dTAC_1599,dTAC_1631,dTAC_1656,dTAC_1664,dTAC_1673	0.731,0.71,0.722,0.702,0.705
chr1	14166625	14166775	dTAC_1616	dTAC_1550,dTAC_1554,dTAC_1555,dTAC_1557,dTAC_1591,dTAC_1614,dTAC_1617,dTAC_1622,dTAC_1623,dTAC_1664,dTAC_1696	0.711,0.715,0.707,0.725,0.735,0.713,0.743,0.747,0.705,0.725,0.701
chr1	14167111	14167450	dTAC_1617	dTAC_1550,dTAC_1553,dTAC_1554,dTAC_1555,dTAC_1557,dTAC_1591,dTAC_1593,dTAC_1595,dTAC_1613,dTAC_1614,dTAC_1616,dTAC_1618,dTAC_1622,dTAC_1623,dTAC_1663,dTAC_1664,dTAC_1666,dTAC_1672,dTAC_1689,dTAC_1696,dTAC_1697	0.745,0.713,0.717,0.722,0.72,0.767,0.732,0.702,0.752,0.737,0.743,0.741,0.785,0.717,0.704,0.714,0.793,0.733,0.728,0.737,0.764
chr1	14167585	14167713	dTAC_1618	dTAC_1553,dTAC_1591,dTAC_1617,dTAC_1622,dTAC_1666,dTAC_1673,dTAC_1721	0.728,0.711,0.741,0.703,0.725,0.713,0.708
chr1	14168421	14168701	dTAC_1619	dTAC_1553,dTAC_1554,dTAC_1555,dTAC_1557,dTAC_1561,dTAC_1578,dTAC_1579,dTAC_1591,dTAC_1599,dTAC_1600,dTAC_1614,dTAC_1620,dTAC_1622,dTAC_1623,dTAC_1624,dTAC_1664,dTAC_1672,dTAC_1676	0.73,0.735,0.71,0.729,0.732,0.756,0.721,0.739,0.718,0.706,0.705,0.75,0.704,0.723,0.744,0.767,0.723,0.793
chr1	14168749	14168855	dTAC_1620	dTAC_1554,dTAC_1619,dTAC_1623,dTAC_1624,dTAC_1672	0.751,0.75,0.723,0.705,0.751
chr1	14173628	14173701	dTAC_1621
chr1	14179607	14179830	dTAC_1622	dTAC_1542,dTAC_1591,dTAC_1614,dTAC_1616,dTAC_1617,dTAC_1618,dTAC_1619,dTAC_1623,dTAC_1624,dTAC_1655,dTAC_1662,dTAC_1663,dTAC_1664,dTAC_1666,dTAC_1667,dTAC_1669,dTAC_1696,dTAC_1697,dTAC_1710,dTAC_1712,dTAC_1718	0.725,0.724,0.768,0.747,0.785,0.703,0.704,0.767,0.719,0.736,0.713,0.719,0.796,0.839,0.705,0.704,0.746,0.798,0.736,0.736,0.724
chr1	14180239	14180596	dTAC_1623	dTAC_1550,dTAC_1554,dTAC_1566,dTAC_1578,dTAC_1579,dTAC_1591,dTAC_1593,dTAC_1594,dTAC_1595,dTAC_1614,dTAC_1616,dTAC_1617,dTAC_1619,dTAC_1620,dTAC_1622,dTAC_1624,dTAC_1633,dTAC_1662,dTAC_1663,dTAC_1664,dTAC_1665,dTAC_1666,dTAC_1672,dTAC_1677,dTAC_1689,dTAC_1691,dTAC_1697	0.709,0.837,0.723,0.758,0.733,0.753,0.803,0.719,0.713,0.765,0.705,0.717,0.723,0.723,0.767,0.874,0.832,0.788,0.79,0.864,0.723,0.722,0.792,0.736,0.757,0.738,0.7
chr1	14181290	14182296	dTAC_1624	dTAC_1544,dTAC_1550,dTAC_1552,dTAC_1554,dTAC_1555,dTAC_1565,dTAC_1566,dTAC_1574,dTAC_1578,dTAC_1579,dTAC_1591,dTAC_1593,dTAC_1594,dTAC_1595,dTAC_1599,dTAC_1614,dTAC_1619,dTAC_1620,dTAC_1622,dTAC_1623,dTAC_1625,dTAC_1633,dTAC_1662,dTAC_1663,dTAC_1664,dTAC_1665,dTAC_1666,dTAC_1667,dTAC_1668,dTAC_1669,dTAC_1672,dTAC_1689,dTAC_1691,dTAC_1697,dTAC_1710,dTAC_1730	0.751,0.756,0.703,0.84,0.705,0.701,0.746,0.8,0.717,0.715,0.701,0.772,0.727,0.714,0.736,0.747,0.744,0.705,0.719,0.874,0.747,0.842,0.792,0.782,0.885,0.727,0.736,0.799,0.836,0.826,0.795,0.715,0.773,0.715,0.765,0.72
chr1	14184067	14184676	dTAC_1625	dTAC_1544,dTAC_1552,dTAC_1563,dTAC_1565,dTAC_1566,dTAC_1574,dTAC_1575,dTAC_1579,dTAC_1581,dTAC_1582,dTAC_1593,dTAC_1594,dTAC_1598,dTAC_1599,dTAC_1614,dTAC_1624,dTAC_1626,dTAC_1627,dTAC_1631,dTAC_1633,dTAC_1647,dTAC_1656,dTAC_1658,dTAC_1659,dTAC_1662,dTAC_1663,dTAC_1664,dTAC_1665,dTAC_1666,dTAC_1667,dTAC_1668,dTAC_1669,dTAC_1691,dTAC_1697,dTAC_1710,dTAC_1717,dTAC_1723	0.776,0.742,0.839,0.806,0.837,0.824,0.796,0.725,0.789,0.736,0.734,0.726,0.778,0.798,0.764,0.747,0.767,0.781,0.714,0.85,0.75,0.778,0.751,0.701,0.822,0.713,0.843,0.72,0.709,0.749,0.742,0.713,0.774,0.72,0.842,0.758,0.71
chr1	14184955	14185316	dTAC_1626	dTAC_1563,dTAC_1565,dTAC_1566,dTAC_1581,dTAC_1593,dTAC_1594,dTAC_1612,dTAC_1625,dTAC_1627,dTAC_1636,dTAC_1652,dTAC_1656,dTAC_1659,dTAC_1698	0.83,0.704,0.769,0.722,0.759,0.773,0.776,0.767,0.806,0.75,0.72,0.734,0.718,0.764
chr1	14185458	14185639	dTAC_1627	dTAC_1544,dTAC_1555,dTAC_1563,dTAC_1566,dTAC_1579,dTAC_1581,dTAC_1594,dTAC_1599,dTAC_1612,dTAC_1613,dTAC_1614,dTAC_1625,dTAC_1626,dTAC_1631,dTAC_1635,dTAC_1655,dTAC_1656,dTAC_1658,dTAC_1659,dTAC_1663,dTAC_1664,dTAC_1666,dTAC_1667,dTAC_1668,dTAC_1696,dTAC_1697,dTAC_1710,dTAC_1717,dTAC_1730	0.754,0.709,0.77,0.729,0.707,0.717,0.741,0.796,0.76,0.719,0.777,0.781,0.806,0.71,0.718,0.741,0.832,0.759,0.755,0.71,0.749,0.795,0.796,0.746,0.77,0.773,0.72,0.719,0.704
chr1	14187164	14187277	dTAC_1628
chr1	14187916	14187999	dTAC_1629
chr1	14189647	14189720	dTAC_1630	dTAC_1584	0.717
chr1	14190010	14190329	dTAC_1631	dTAC_1544,dTAC_1597,dTAC_1598,dTAC_1615,dTAC_1625,dTAC_1627,dTAC_1656,dTAC_1658,dTAC_1723	0.714,0.756,0.735,0.71,0.714,0.71,0.729,0.707,0.751
chr1	14190965	14191104	dTAC_1632
chr1	14192442	14193227	dTAC_1633	dTAC_1544,dTAC_1550,dTAC_1552,dTAC_1554,dTAC_1555,dTAC_1565,dTAC_1566,dTAC_1574,dTAC_1575,dTAC_1578,dTAC_1579,dTAC_1593,dTAC_1594,dTAC_1599,dTAC_1614,dTAC_1623,dTAC_1624,dTAC_1625,dTAC_1647,dTAC_1656,dTAC_1658,dTAC_1662,dTAC_1663,dTAC_1664,dTAC_1665,dTAC_1666,dTAC_1667,dTAC_1668,dTAC_1669,dTAC_1672,dTAC_1691,dTAC_1710,dTAC_1730	0.793,0.712,0.76,0.823,0.701,0.748,0.785,0.833,0.734,0.725,0.804,0.788,0.768,0.777,0.79,0.832,0.842,0.85,0.722,0.724,0.72,0.845,0.797,0.882,0.756,0.724,0.722,0.777,0.727,0.772,0.765,0.784,0.754
chr1	14194486	14194692	dTAC_1634
chr1	14198874	14199221	dTAC_1635	dTAC_1627,dTAC_1656	0.718,0.711
chr1	14202155	14202782	dTAC_1636	dTAC_1563,dTAC_1597,dTAC_1612,dTAC_1626,dTAC_1652,dTAC_1698,dTAC_1706	0.717,0.702,0.718,0.75,0.759,0.81,0.73
chr1	14211683	14211796	dTAC_1637
chr1	14218591	14219192	dTAC_1638
chr1	14220023	14220229	dTAC_1639	dTAC_1640,dTAC_1664,dTAC_1666,dTAC_1668,dTAC_1669,dTAC_1696,dTAC_1697	0.75,0.701,0.826,0.729,0.751,0.736,0.716
chr1	14220577	14220704	dTAC_1640	dTAC_1639,dTAC_1666	0.75,0.741
chr1	14223193	14223805	dTAC_1641	dTAC_1572,dTAC_1576,dTAC_1728	0.707,0.72,0.828
chr1	14224746	14224876	dTAC_1642	dTAC_1689,dTAC_1726	0.708,0.717
chr1	14225249	14225810	dTAC_1643	dTAC_1593,dTAC_1612,dTAC_1678,dTAC_1696,dTAC_1697,dTAC_1698,dTAC_1726	0.731,0.7,0.723,0.72,0.721,0.809,0.727
chr1	14227525	14227800	dTAC_1644
chr1	14244870	14245220	dTAC_1645	dTAC_1542,dTAC_1670,dTAC_1712,dTAC_1729	0.71,0.701,0.712,0.843
chr1	14250018	14250503	dTAC_1646	dTAC_1608	0.714
chr1	14255625	14255834	dTAC_1647	dTAC_1541,dTAC_1544,dTAC_1563,dTAC_1574,dTAC_1599,dTAC_1625,dTAC_1633,dTAC_1658,dTAC_1664,dTAC_1667,dTAC_1710	0.708,0.722,0.7,0.735,0.741,0.75,0.722,0.701,0.751,0.715,0.739
chr1	14256982	14257755	dTAC_1648	dTAC_1545,dTAC_1577,dTAC_1579,dTAC_1592,dTAC_1600,dTAC_1601,dTAC_1612,dTAC_1675,dTAC_1726	0.751,0.774,0.717,0.717,0.719,0.704,0.729,0.723,0.737
chr1	14260816	14260926	dTAC_1649
chr1	14263375	14263468	dTAC_1650
chr1	14264008	14264204	dTAC_1651
chr1	14268203	14268656	dTAC_1652	dTAC_1554,dTAC_1594,dTAC_1626,dTAC_1636,dTAC_1680,dTAC_1698	0.724,0.709,0.72,0.759,0.779,0.708
chr1	14274002	14274282	dTAC_1653	dTAC_1726	0.729
chr1	14285475	14285632	dTAC_1654
chr1	14287916	14288110	dTAC_1655	dTAC_1554,dTAC_1591,dTAC_1593,dTAC_1614,dTAC_1622,dTAC_1627,dTAC_1656,dTAC_1659,dTAC_1664,dTAC_1666,dTAC_1689,dTAC_1697,dTAC_1717,dTAC_1721	0.701,0.763,0.708,0.779,0.736,0.741,0.775,0.725,0.762,0.78,0.743,0.777,0.765,0.779
chr1	14288186	14288633	dTAC_1656	dTAC_1544,dTAC_1554,dTAC_1555,dTAC_1563,dTAC_1566,dTAC_1579,dTAC_1593,dTAC_1594,dTAC_1595,dTAC_1599,dTAC_1614,dTAC_1615,dTAC_1625,dTAC_1626,dTAC_1627,dTAC_1631,dTAC_1633,dTAC_1635,dTAC_1655,dTAC_1658,dTAC_1659,dTAC_1662,dTAC_1663,dTAC_1664,dTAC_1665,dTAC_1666,dTAC_1667,dTAC_1668,dTAC_1696,dTAC_1697,dTAC_1710,dTAC_1717	0.756,0.758,0.718,0.721,0.779,0.723,0.754,0.734,0.712,0.717,0.741,0.722,0.778,0.734,0.832,0.729,0.724,0.711,0.775,0.732,0.729,0.739,0.745,0.827,0.722,0.79,0.724,0.746,0.733,0.793,0.741,0.732
chr1	14292358	14292594	dTAC_1657	dTAC_1668,dTAC_1669	0.726,0.752
chr1	14293531	14294690	dTAC_1658	dTAC_1544,dTAC_1574,dTAC_1579,dTAC_1581,dTAC_1582,dTAC_1597,dTAC_1598,dTAC_1599,dTAC_1625,dTAC_1627,dTAC_1631,dTAC_1633,dTAC_1647,dTAC_1656,dTAC_1659,dTAC_1664,dTAC_1668,dTAC_1730	0.794,0.757,0.73,0.777,0.701,0.824,0.739,0.76,0.751,0.759,0.707,0.72,0.701,0.732,0.763,0.712,0.773,0.742
chr1	14294784	14295043	dTAC_1659	dTAC_1544,dTAC_1554,dTAC_1555,dTAC_1578,dTAC_1579,dTAC_1593,dTAC_1594,dTAC_1595,dTAC_1599,dTAC_1614,dTAC_1625,dTAC_1626,dTAC_1627,dTAC_1655,dTAC_1656,dTAC_1658,dTAC_1664,dTAC_1665,dTAC_1666,dTAC_1667,dTAC_1668,dTAC_1669,dTAC_1697	0.714,0.71,0.703,0.776,0.768,0.72,0.733,0.71,0.756,0.713,0.701,0.718,0.755,0.725,0.729,0.763,0.77,0.715,0.78,0.769,0.75,0.769,0.793
chr1	14296736	14296817	dTAC_1660	dTAC_1601,dTAC_1661	0.7,0.758
chr1	14296854	14297231	dTAC_1661	dTAC_1571,dTAC_1573,dTAC_1601,dTAC_1660,dTAC_1675,dTAC_1726,dTAC_1729	0.722,0.708,0.769,0.758,0.805,0.716,0.711
chr1	14302818	14302934	dTAC_1662	dTAC_1544,dTAC_1550,dTAC_1552,dTAC_1554,dTAC_1566,dTAC_1574,dTAC_1578,dTAC_1579,dTAC_1593,dTAC_1599,dTAC_1614,dTAC_1622,dTAC_1623,dTAC_1624,dTAC_1625,dTAC_1633,dTAC_1656,dTAC_1663,dTAC_1664,dTAC_1665,dTAC_1666,dTAC_1667,dTAC_1668,dTAC_1669,dTAC_1672,dTAC_1691,dTAC_1697,dTAC_1710,dTAC_1730	0.745,0.735,0.728,0.791,0.765,0.738,0.713,0.793,0.776,0.744,0.764,0.713,0.788,0.792,0.822,0.845,0.739,0.794,0.875,0.791,0.76,0.716,0.716,0.72,0.734,0.759,0.728,0.792,0.708
chr1	14303063	14303208	dTAC_1663	dTAC_1544,dTAC_1550,dTAC_1554,dTAC_1566,dTAC_1579,dTAC_1593,dTAC_1594,dTAC_1599,dTAC_1614,dTAC_1617,dTAC_1622,dTAC_1623,dTAC_1624,dTAC_1625,dTAC_1627,dTAC_1633,dTAC_1656,dTAC_1662,dTAC_1664,dTAC_1665,dTAC_1666,dTAC_1667,dTAC_1668,dTAC_1669,dTAC_1672,dTAC_1696,dTAC_1697,dTAC_1730	0.776,0.716,0.793,0.707,0.752,0.782,0.717,0.712,0.797,0.704,0.719,0.79,0.782,0.713,0.71,0.797,0.745,0.794,0.879,0.729,0.826,0.745,0.783,0.735,0.718,0.743,0.742,0.739
chr1	14303268	14304039	dTAC_1664	dTAC_1541,dTAC_1544,dTAC_1550,dTAC_1552,dTAC_1554,dTAC_1555,dTAC_1565,dTAC_1566,dTAC_1574,dTAC_1578,dTAC_1579,dTAC_1591,dTAC_1593,dTAC_1594,dTAC_1595,dTAC_1599,dTAC_1614,dTAC_1615,dTAC_1616,dTAC_1617,dTAC_1619,dTAC_1622,dTAC_1623,dTAC_1624,dTAC_1625,dTAC_1627,dTAC_1633,dTAC_1639,dTAC_1647,dTAC_1655,dTAC_1656,dTAC_1658,dTAC_1659,dTAC_1662,dTAC_1663,dTAC_1665,dTAC_1666,dTAC_1667,dTAC_1668,dTAC_1669…	0.727,0.847,0.772,0.763,0.869,0.752,0.748,0.842,0.782,0.8,0.856,0.735,0.847,0.795,0.782,0.808,0.846,0.702,0.725,0.714,0.767,0.796,0.864,0.885,0.843,0.749,0.882,0.701,0.751,0.762,0.827,0.712,0.77,0.875,0.879,0.805,0.848,0.816,0.828,0.81,0.783,0.703,0.718,0.756,0.756,0.819,0.851,0.759
chr1	14304206	14304292	dTAC_1665	dTAC_1544,dTAC_1550,dTAC_1554,dTAC_1555,dTAC_1578,dTAC_1579,dTAC_1593,dTAC_1595,dTAC_1599,dTAC_1614,dTAC_1623,dTAC_1624,dTAC_1625,dTAC_1633,dTAC_1656,dTAC_1659,dTAC_1662,dTAC_1663,dTAC_1664,dTAC_1666,dTAC_1667,dTAC_1668,dTAC_1669,dTAC_1696,dTAC_1697,dTAC_1730	0.761,0.72,0.731,0.719,0.713,0.785,0.7,0.702,0.734,0.747,0.723,0.727,0.72,0.756,0.722,0.715,0.791,0.729,0.805,0.785,0.727,0.738,0.747,0.741,0.795,0.702
chr1	14304429	14305175	dTAC_1666	dTAC_1544,dTAC_1554,dTAC_1555,dTAC_1578,dTAC_1579,dTAC_1593,dTAC_1599,dTAC_1613,dTAC_1614,dTAC_1617,dTAC_1618,dTAC_1622,dTAC_1623,dTAC_1624,dTAC_1625,dTAC_1627,dTAC_1633,dTAC_1639,dTAC_1640,dTAC_1655,dTAC_1656,dTAC_1659,dTAC_1662,dTAC_1663,dTAC_1664,dTAC_1665,dTAC_1667,dTAC_1668,dTAC_1669,dTAC_1696,dTAC_1697,dTAC_1710,dTAC_1712,dTAC_1730	0.782,0.735,0.705,0.736,0.765,0.773,0.708,0.721,0.805,0.793,0.725,0.839,0.722,0.736,0.709,0.795,0.724,0.826,0.741,0.78,0.79,0.78,0.76,0.826,0.848,0.785,0.813,0.809,0.835,0.849,0.869,0.794,0.716,0.7
chr1	14309202	14309292	dTAC_1667	dTAC_1541,dTAC_1544,dTAC_1550,dTAC_1554,dTAC_1563,dTAC_1565,dTAC_1566,dTAC_1574,dTAC_1578,dTAC_1579,dTAC_1593,dTAC_1594,dTAC_1595,dTAC_1599,dTAC_1614,dTAC_1622,dTAC_1624,dTAC_1625,dTAC_1627,dTAC_1633,dTAC_1647,dTAC_1656,dTAC_1659,dTAC_1662,dTAC_1663,dTAC_1664,dTAC_1665,dTAC_1666,dTAC_1668,dTAC_1669,dTAC_1696,dTAC_1697,dTAC_1710,dTAC_1730	0.712,0.777,0.717,0.732,0.728,0.708,0.767,0.703,0.72,0.703,0.761,0.754,0.719,0.703,0.738,0.705,0.799,0.749,0.796,0.722,0.715,0.724,0.769,0.716,0.745,0.816,0.727,0.813,0.851,0.87,0.8,0.839,0.776,0.759
chr1	14309393	14310418	dTAC_1668	dTAC_1544,dTAC_1550,dTAC_1554,dTAC_1565,dTAC_1566,dTAC_1574,dTAC_1579,dTAC_1593,dTAC_1599,dTAC_1614,dTAC_1624,dTAC_1625,dTAC_1627,dTAC_1633,dTAC_1639,dTAC_1656,dTAC_1657,dTAC_1658,dTAC_1659,dTAC_1662,dTAC_1663,dTAC_1664,dTAC_1665,dTAC_1666,dTAC_1667,dTAC_1669,dTAC_1696,dTAC_1697,dTAC_1710,dTAC_1730	0.865,0.707,0.75,0.709,0.753,0.721,0.723,0.732,0.746,0.751,0.836,0.742,0.746,0.777,0.729,0.746,0.726,0.773,0.75,0.716,0.783,0.828,0.738,0.809,0.851,0.908,0.793,0.79,0.75,0.845
chr1	14310475	14310687	dTAC_1669	dTAC_1544,dTAC_1566,dTAC_1593,dTAC_1614,dTAC_1622,dTAC_1624,dTAC_1625,dTAC_1633,dTAC_1639,dTAC_1657,dTAC_1659,dTAC_1662,dTAC_1663,dTAC_1664,dTAC_1665,dTAC_1666,dTAC_1667,dTAC_1668,dTAC_1691,dTAC_1696,dTAC_1697,dTAC_1710,dTAC_1730	0.813,0.765,0.764,0.759,0.704,0.826,0.713,0.727,0.751,0.752,0.769,0.72,0.735,0.81,0.747,0.835,0.87,0.908,0.701,0.807,0.831,0.728,0.78
chr1	14344389	14344644	dTAC_1670	dTAC_1542,dTAC_1567,dTAC_1645,dTAC_1671,dTAC_1712,dTAC_1714,dTAC_1729	0.756,0.75,0.701,0.812,0.751,0.757,0.801
chr1	14344879	14345548	dTAC_1671	dTAC_1542,dTAC_1567,dTAC_1670,dTAC_1688,dTAC_1701,dTAC_1712,dTAC_1714,dTAC_1718,dTAC_1729	0.886,0.747,0.812,0.738,0.734,0.797,0.802,0.735,0.808
chr1	14348372	14348812	dTAC_1672	dTAC_1550,dTAC_1553,dTAC_1554,dTAC_1578,dTAC_1579,dTAC_1593,dTAC_1595,dTAC_1599,dTAC_1617,dTAC_1619,dTAC_1620,dTAC_1623,dTAC_1624,dTAC_1633,dTAC_1662,dTAC_1663,dTAC_1664,dTAC_1677,dTAC_1680	0.752,0.718,0.866,0.717,0.713,0.738,0.726,0.738,0.733,0.723,0.751,0.792,0.795,0.772,0.734,0.718,0.783,0.702,0.722
chr1	14350072	14350189	dTAC_1673	dTAC_1593,dTAC_1615,dTAC_1618,dTAC_1664	0.719,0.705,0.713,0.703
chr1	14356817	14357008	dTAC_1674
chr1	14357578	14358274	dTAC_1675	dTAC_1538,dTAC_1571,dTAC_1573,dTAC_1577,dTAC_1592,dTAC_1601,dTAC_1606,dTAC_1612,dTAC_1648,dTAC_1661,dTAC_1699,dTAC_1726,dTAC_1729	0.727,0.795,0.705,0.713,0.731,0.786,0.771,0.707,0.723,0.805,0.746,0.759,0.734
chr1	14370059	14370682	dTAC_1676	dTAC_1557,dTAC_1559,dTAC_1561,dTAC_1594,dTAC_1595,dTAC_1599,dTAC_1600,dTAC_1619	0.738,0.748,0.771,0.705,0.7,0.757,0.719,0.793
chr1	14413904	14414317	dTAC_1677	dTAC_1554,dTAC_1593,dTAC_1623,dTAC_1672	0.718,0.748,0.736,0.702
chr1	14420257	14420911	dTAC_1678	dTAC_1560,dTAC_1643,dTAC_1698	0.748,0.723,0.78
chr1	14422894	14423026	dTAC_1679
chr1	14429379	14429645	dTAC_1680	dTAC_1554,dTAC_1578,dTAC_1579,dTAC_1593,dTAC_1594,dTAC_1599,dTAC_1652,dTAC_1672	0.747,0.737,0.715,0.707,0.704,0.702,0.779,0.722
chr1	14431752	14431988	dTAC_1681	dTAC_1552	0.701
chr1	14432335	14432438	dTAC_1682
chr1	14435930	14436038	dTAC_1683
chr1	14457114	14457187	dTAC_1684
chr1	14460802	14460970	dTAC_1685
chr1	14462496	14462577	dTAC_1686
chr1	14462623	14462742	dTAC_1687	dTAC_1722	0.7
chr1	14464726	14465628	dTAC_1688	dTAC_1542,dTAC_1671,dTAC_1729	0.792,0.738,0.704
chr1	14471399	14471966	dTAC_1689	dTAC_1550,dTAC_1553,dTAC_1566,dTAC_1591,dTAC_1593,dTAC_1617,dTAC_1623,dTAC_1624,dTAC_1642,dTAC_1655,dTAC_1664,dTAC_1690,dTAC_1691,dTAC_1697	0.758,0.732,0.755,0.79,0.769,0.728,0.757,0.715,0.708,0.743,0.718,0.749,0.811,0.719
chr1	14472239	14472344	dTAC_1690	dTAC_1689,dTAC_1691	0.749,0.736
chr1	14472391	14472644	dTAC_1691	dTAC_1550,dTAC_1566,dTAC_1593,dTAC_1623,dTAC_1624,dTAC_1625,dTAC_1633,dTAC_1662,dTAC_1664,dTAC_1669,dTAC_1689,dTAC_1690,dTAC_1697,dTAC_1710	0.714,0.809,0.736,0.738,0.773,0.774,0.765,0.759,0.756,0.701,0.811,0.736,0.708,0.743
chr1	14484191	14484935	dTAC_1692
chr1	14486690	14486835	dTAC_1693
chr1	14487694	14487975	dTAC_1694
chr1	14490317	14490428	dTAC_1695
chr1	14504486	14504652	dTAC_1696	dTAC_1544,dTAC_1550,dTAC_1593,dTAC_1614,dTAC_1616,dTAC_1617,dTAC_1622,dTAC_1627,dTAC_1639,dTAC_1643,dTAC_1656,dTAC_1663,dTAC_1664,dTAC_1665,dTAC_1666,dTAC_1667,dTAC_1668,dTAC_1669,dTAC_1697,dTAC_1710	0.724,0.736,0.76,0.77,0.701,0.737,0.746,0.77,0.736,0.72,0.733,0.743,0.756,0.741,0.849,0.8,0.793,0.807,0.884,0.712
chr1	14506308	14507656	dTAC_1697	dTAC_1541,dTAC_1544,dTAC_1550,dTAC_1555,dTAC_1566,dTAC_1567,dTAC_1591,dTAC_1593,dTAC_1613,dTAC_1614,dTAC_1617,dTAC_1622,dTAC_1623,dTAC_1624,dTAC_1625,dTAC_1627,dTAC_1639,dTAC_1643,dTAC_1655,dTAC_1656,dTAC_1659,dTAC_1662,dTAC_1663,dTAC_1664,dTAC_1665,dTAC_1666,dTAC_1667,dTAC_1668,dTAC_1669,dTAC_1689,dTAC_1691,dTAC_1696,dTAC_1700,dTAC_1710	0.706,0.704,0.733,0.711,0.767,0.7,0.736,0.813,0.715,0.824,0.764,0.798,0.7,0.715,0.72,0.773,0.716,0.721,0.777,0.793,0.793,0.728,0.742,0.819,0.795,0.869,0.839,0.79,0.831,0.719,0.708,0.884,0.735,0.766
chr1	14512520	14513222	dTAC_1698	dTAC_1612,dTAC_1626,dTAC_1636,dTAC_1643,dTAC_1652,dTAC_1678	0.738,0.764,0.81,0.809,0.708,0.78
chr1	14567371	14567570	dTAC_1699	dTAC_1571,dTAC_1601,dTAC_1612,dTAC_1675	0.719,0.703,0.723,0.746
chr1	14570014	14571010	dTAC_1700	dTAC_1697	0.735
chr1	14584734	14584869	dTAC_1701	dTAC_1671,dTAC_1714	0.734,0.703
chr1	14589845	14590257	dTAC_1702
chr1	14596086	14596257	dTAC_1703
chr1	14609112	14609392	dTAC_1704
chr1	14620487	14620584	dTAC_1705	dTAC_1706	0.733
chr1	14620645	14620846	dTAC_1706	dTAC_1636,dTAC_1705	0.73,0.733
chr1	14621380	14621571	dTAC_1707
chr1	14622932	14623083	dTAC_1708
chr1	14623194	14623500	dTAC_1709
chr1	14626712	14627009	dTAC_1710	dTAC_1544,dTAC_1552,dTAC_1554,dTAC_1563,dTAC_1565,dTAC_1566,dTAC_1593,dTAC_1599,dTAC_1614,dTAC_1622,dTAC_1624,dTAC_1625,dTAC_1627,dTAC_1633,dTAC_1647,dTAC_1656,dTAC_1662,dTAC_1664,dTAC_1666,dTAC_1667,dTAC_1668,dTAC_1669,dTAC_1691,dTAC_1696,dTAC_1697	0.79,0.705,0.722,0.725,0.768,0.791,0.762,0.723,0.717,0.736,0.765,0.842,0.72,0.784,0.739,0.741,0.792,0.851,0.794,0.776,0.75,0.728,0.743,0.712,0.766
chr1	14630767	14631363	dTAC_1711
chr1	14635488	14636260	dTAC_1712	dTAC_1542,dTAC_1567,dTAC_1622,dTAC_1645,dTAC_1666,dTAC_1670,dTAC_1671,dTAC_1714,dTAC_1718,dTAC_1729	0.795,0.744,0.736,0.712,0.716,0.751,0.797,0.754,0.737,0.859
chr1	14661886	14662248	dTAC_1713	dTAC_1608	0.715
chr1	14662631	14663191	dTAC_1714	dTAC_1542,dTAC_1670,dTAC_1671,dTAC_1701,dTAC_1712,dTAC_1729	0.712,0.757,0.802,0.703,0.754,0.755
chr1	14664416	14664551	dTAC_1715
chr1	14667705	14667833	dTAC_1716
chr1	14669194	14669744	dTAC_1717	dTAC_1563,dTAC_1566,dTAC_1581,dTAC_1582,dTAC_1614,dTAC_1625,dTAC_1627,dTAC_1655,dTAC_1656	0.727,0.718,0.731,0.793,0.717,0.758,0.719,0.765,0.732
chr1	14672405	14673107	dTAC_1718	dTAC_1542,dTAC_1567,dTAC_1622,dTAC_1671,dTAC_1712	0.785,0.709,0.724,0.735,0.737
chr1	14673248	14673321	dTAC_1719	dTAC_1567,dTAC_1590	0.724,0.707
chr1	14678484	14678789	dTAC_1720
chr1	14688993	14689115	dTAC_1721	dTAC_1585,dTAC_1591,dTAC_1618,dTAC_1655	0.707,0.732,0.708,0.779
chr1	14701921	14702071	dTAC_1722	dTAC_1687	0.7
chr1	14704993	14705311	dTAC_1723	dTAC_1597,dTAC_1625,dTAC_1631	0.748,0.71,0.751
chr1	14705465	14705585	dTAC_1724
chr1	14708154	14708242	dTAC_1725	dTAC_1726	0.701
chr1	14708329	14708653	dTAC_1726	dTAC_1564,dTAC_1571,dTAC_1612,dTAC_1642,dTAC_1643,dTAC_1648,dTAC_1653,dTAC_1661,dTAC_1675,dTAC_1725	0.8,0.723,0.779,0.717,0.727,0.737,0.729,0.716,0.759,0.701
chr1	14709559	14709745	dTAC_1727
chr1	14710031	14710359	dTAC_1728	dTAC_1572,dTAC_1576,dTAC_1641	0.711,0.732,0.828
chr1	14716051	14716973	dTAC_1729	dTAC_1542,dTAC_1567,dTAC_1601,dTAC_1613,dTAC_1645,dTAC_1661,dTAC_1670,dTAC_1671,dTAC_1675,dTAC_1688,dTAC_1712,dTAC_1714	0.81,0.734,0.735,0.731,0.843,0.711,0.801,0.808,0.734,0.704,0.859,0.755
chr1	14729136	14729319	dTAC_1730	dTAC_1540,dTAC_1541,dTAC_1544,dTAC_1550,dTAC_1554,dTAC_1565,dTAC_1566,dTAC_1574,dTAC_1578,dTAC_1579,dTAC_1597,dTAC_1599,dTAC_1614,dTAC_1624,dTAC_1627,dTAC_1633,dTAC_1658,dTAC_1662,dTAC_1663,dTAC_1664,dTAC_1665,dTAC_1666,dTAC_1667,dTAC_1668,dTAC_1669	0.759,0.756,0.887,0.712,0.745,0.737,0.703,0.734,0.731,0.803,0.723,0.728,0.701,0.72,0.704,0.754,0.742,0.708,0.739,0.759,0.702,0.7,0.759,0.845,0.78
chr1	14733056	14733493	dTAC_1731
chr1	14739233	14739415	dTAC_1732
chr1	14739522	14739618	dTAC_1733
chr1	14739631	14740530	dTAC_1734
chr1	14754990	14756394	dTAC_1735
chr1	14757287	14757364	dTAC_1736
chr1	14770344	14770443	dTAC_1737
chr1	14770561	14771008	dTAC_1738
chr1	14773178	14773343	dTAC_1739
chr1	14773413	14773642	dTAC_1740
chr1	14775374	14775657	dTAC_1741
chr1	14776783	14776984	dTAC_1742
chr1	14777939	14778246	dTAC_1743
chr1	14794859	14795839	dTAC_1744
chr1	14800390	14800672	dTAC_1745
chr1	14801012	14801102	dTAC_1746
chr1	14815773	14816024	dTAC_1747
chr1	14818809	14818916	dTAC_1748
chr1	14823329	14823700	dTAC_1749
chr1	14823816	14823911	dTAC_1750
chr1	14841588	14843067	dTAC_1751
chr1	14854690	14855520	dTAC_1752
chr1	14862469	14862864	dTAC_1753
chr1	14909162	14909329	dTAC_1754
chr1	14918535	14919158	dTAC_1755
chr1	14919296	14919561	dTAC_1756
chr1	14919871	14920022	dTAC_1757
chr1	14924852	14925245	dTAC_1758
chr1	14980075	14980711	dTAC_1759	dTAC_1760,dTAC_1761,dTAC_1762,dTAC_1764,dTAC_1783,dTAC_1786,dTAC_1790,dTAC_1793,dTAC_1794,dTAC_1795,dTAC_1796,dTAC_1798,dTAC_1799,dTAC_1802,dTAC_1804,dTAC_1808,dTAC_1810,dTAC_1812,dTAC_1813,dTAC_1814,dTAC_1815,dTAC_1816,dTAC_1826,dTAC_1833,dTAC_1834,dTAC_1845,dTAC_1850,dTAC_1853,dTAC_1856,dTAC_1860,dTAC_1861,dTAC_1862,dTAC_1867,dTAC_1868,dTAC_1869,dTAC_1871,dTAC_1872,dTAC_1881,dTAC_1882,dTAC_1884…	0.745,0.8,0.806,0.701,0.788,0.705,0.722,0.747,0.726,0.814,0.784,0.756,0.745,0.786,0.842,0.727,0.738,0.72,0.833,0.813,0.821,0.728,0.764,0.73,0.825,0.724,0.767,0.781,0.742,0.701,0.703,0.754,0.726,0.707,0.814,0.796,0.738,0.751,0.736,0.753,0.705,0.748,0.831,0.744,0.814
chr1	14980752	14980885	dTAC_1760	dTAC_1759,dTAC_1813	0.745,0.717
chr1	15007490	15008025	dTAC_1761	dTAC_1759,dTAC_1762,dTAC_1783,dTAC_1796,dTAC_1798,dTAC_1804,dTAC_1808,dTAC_1809,dTAC_1810,dTAC_1814,dTAC_1816,dTAC_1823,dTAC_1833,dTAC_1834,dTAC_1856,dTAC_1862,dTAC_1866,dTAC_1869,dTAC_1871,dTAC_1895,dTAC_1905	0.8,0.894,0.88,0.726,0.746,0.719,0.746,0.711,0.752,0.707,0.736,0.71,0.72,0.786,0.719,0.779,0.709,0.744,0.747,0.723,0.799
chr1	15008065	15008377	dTAC_1762	dTAC_1759,dTAC_1761,dTAC_1763,dTAC_1776,dTAC_1783,dTAC_1795,dTAC_1796,dTAC_1798,dTAC_1804,dTAC_1808,dTAC_1809,dTAC_1810,dTAC_1813,dTAC_1814,dTAC_1816,dTAC_1823,dTAC_1833,dTAC_1834,dTAC_1862,dTAC_1869,dTAC_1871,dTAC_1881,dTAC_1905	0.806,0.894,0.762,0.718,0.838,0.728,0.704,0.774,0.726,0.778,0.721,0.765,0.706,0.708,0.73,0.749,0.783,0.816,0.745,0.774,0.744,0.744,0.771
chr1	15008490	15008659	dTAC_1763	dTAC_1762,dTAC_1812,dTAC_1862,dTAC_1905	0.762,0.711,0.707,0.736
chr1	15008772	15008915	dTAC_1764	dTAC_1759,dTAC_1796,dTAC_1905,dTAC_1926	0.701,0.706,0.714,0.734
chr1	15017645	15018040	dTAC_1765	dTAC_1766,dTAC_1767,dTAC_1794,dTAC_1802,dTAC_1803,dTAC_1805,dTAC_1806,dTAC_1815,dTAC_1826,dTAC_1835,dTAC_1886,dTAC_1918,dTAC_1927	0.787,0.733,0.76,0.723,0.81,0.739,0.758,0.769,0.733,0.765,0.727,0.743,0.73
chr1	15018165	15018442	dTAC_1766	dTAC_1765,dTAC_1794,dTAC_1802,dTAC_1806	0.787,0.719,0.717,0.762
chr1	15018567	15018751	dTAC_1767	dTAC_1765	0.733
chr1	15034084	15034396	dTAC_1768	dTAC_1769,dTAC_1800,dTAC_1828,dTAC_1918,dTAC_1919,dTAC_1927	0.818,0.738,0.7,0.746,0.718,0.739
chr1	15034459	15034689	dTAC_1769	dTAC_1768,dTAC_1918,dTAC_1919,dTAC_1927	0.818,0.72,0.706,0.706
chr1	15038732	15038811	dTAC_1770
chr1	15053622	15053851	dTAC_1771
chr1	15054082	15054193	dTAC_1772
chr1	15111500	15111599	dTAC_1773	dTAC_1918	0.719
chr1	15118478	15118966	dTAC_1774
chr1	15143733	15144559	dTAC_1775	dTAC_1839	0.754
chr1	15149442	15149639	dTAC_1776	dTAC_1762,dTAC_1815	0.718,0.71
chr1	15155053	15155370	dTAC_1777	dTAC_1828	0.7
chr1	15173403	15173582	dTAC_1778
chr1	15189555	15189669	dTAC_1779	dTAC_1927	0.756
chr1	15194524	15194611	dTAC_1780
chr1	15215746	15215894	dTAC_1781
chr1	15217939	15218207	dTAC_1782
chr1	15286087	15288066	dTAC_1783	dTAC_1759,dTAC_1761,dTAC_1762,dTAC_1789,dTAC_1795,dTAC_1798,dTAC_1808,dTAC_1810,dTAC_1813,dTAC_1814,dTAC_1816,dTAC_1823,dTAC_1834,dTAC_1856,dTAC_1857,dTAC_1859,dTAC_1861,dTAC_1862,dTAC_1866,dTAC_1869,dTAC_1871,dTAC_1873,dTAC_1880,dTAC_1895,dTAC_1905,dTAC_1926	0.788,0.88,0.838,0.749,0.727,0.775,0.783,0.75,0.723,0.709,0.716,0.774,0.836,0.815,0.707,0.724,0.747,0.828,0.858,0.745,0.782,0.752,0.865,0.747,0.86,0.723
chr1	15295185	15295258	dTAC_1784
chr1	15296744	15296867	dTAC_1785
chr1	15298226	15298404	dTAC_1786	dTAC_1759,dTAC_1804	0.705,0.733
chr1	15299232	15299434	dTAC_1787	dTAC_1788,dTAC_1796	0.814,0.735
chr1	15299590	15299834	dTAC_1788	dTAC_1787,dTAC_1853,dTAC_1903	0.814,0.714,0.73
chr1	15307468	15308039	dTAC_1789	dTAC_1783,dTAC_1843,dTAC_1861,dTAC_1862,dTAC_1873,dTAC_1880,dTAC_1905	0.749,0.744,0.7,0.721,0.749,0.81,0.723
chr1	15316775	15316976	dTAC_1790	dTAC_1759,dTAC_1795,dTAC_1815,dTAC_1826,dTAC_1926	0.722,0.702,0.731,0.721,0.724
chr1	15324938	15325071	dTAC_1791
chr1	15327539	15327619	dTAC_1792
chr1	15329411	15329595	dTAC_1793	dTAC_1759,dTAC_1794,dTAC_1802,dTAC_1806,dTAC_1813,dTAC_1853,dTAC_1888	0.747,0.709,0.719,0.736,0.721,0.723,0.751
chr1	15329841	15329959	dTAC_1794	dTAC_1759,dTAC_1765,dTAC_1766,dTAC_1793,dTAC_1795,dTAC_1806,dTAC_1815,dTAC_1826,dTAC_1926	0.726,0.76,0.719,0.709,0.716,0.725,0.731,0.714,0.722
chr1	15332849	15333076	dTAC_1795	dTAC_1759,dTAC_1762,dTAC_1783,dTAC_1790,dTAC_1794,dTAC_1796,dTAC_1798,dTAC_1802,dTAC_1804,dTAC_1810,dTAC_1813,dTAC_1814,dTAC_1815,dTAC_1849,dTAC_1851,dTAC_1853,dTAC_1862,dTAC_1871,dTAC_1872,dTAC_1884,dTAC_1903,dTAC_1905,dTAC_1926	0.814,0.728,0.727,0.702,0.716,0.7,0.711,0.702,0.716,0.722,0.839,0.806,0.74,0.718,0.711,0.745,0.709,0.804,0.727,0.701,0.708,0.744,0.776
chr1	15333383	15333536	dTAC_1796	dTAC_1759,dTAC_1761,dTAC_1762,dTAC_1764,dTAC_1787,dTAC_1795,dTAC_1804,dTAC_1813,dTAC_1814,dTAC_1826,dTAC_1833,dTAC_1862,dTAC_1905,dTAC_1926	0.784,0.726,0.704,0.706,0.735,0.7,0.743,0.723,0.704,0.771,0.727,0.704,0.775,0.839
chr1	15334886	15335073	dTAC_1797
chr1	15349221	15349491	dTAC_1798	dTAC_1759,dTAC_1761,dTAC_1762,dTAC_1783,dTAC_1795,dTAC_1804,dTAC_1810,dTAC_1812,dTAC_1813,dTAC_1814,dTAC_1877,dTAC_1895	0.756,0.746,0.774,0.775,0.711,0.7,0.723,0.727,0.742,0.75,0.776,0.718
chr1	15355345	15355523	dTAC_1799	dTAC_1759,dTAC_1804,dTAC_1813,dTAC_1814,dTAC_1834,dTAC_1871	0.745,0.702,0.765,0.767,0.714,0.705
chr1	15358195	15358646	dTAC_1800	dTAC_1768,dTAC_1801,dTAC_1828	0.738,0.736,0.725
chr1	15358653	15358825	dTAC_1801	dTAC_1800	0.736
chr1	15359058	15359487	dTAC_1802	dTAC_1759,dTAC_1765,dTAC_1766,dTAC_1793,dTAC_1795,dTAC_1803,dTAC_1806,dTAC_1814,dTAC_1826,dTAC_1835,dTAC_1850,dTAC_1853,dTAC_1905,dTAC_1925,dTAC_1926,dTAC_1927	0.786,0.723,0.717,0.719,0.702,0.734,0.764,0.739,0.742,0.718,0.711,0.701,0.764,0.794,0.73,0.707
chr1	15359669	15359828	dTAC_1803	dTAC_1765,dTAC_1802,dTAC_1806,dTAC_1815,dTAC_1826	0.81,0.734,0.731,0.718,0.722
chr1	15361765	15361988	dTAC_1804	dTAC_1759,dTAC_1761,dTAC_1762,dTAC_1786,dTAC_1795,dTAC_1796,dTAC_1798,dTAC_1799,dTAC_1805,dTAC_1813,dTAC_1814,dTAC_1815,dTAC_1826,dTAC_1834,dTAC_1850,dTAC_1867,dTAC_1869,dTAC_1884,dTAC_1905,dTAC_1926	0.842,0.719,0.726,0.733,0.716,0.743,0.7,0.702,0.723,0.782,0.733,0.709,0.732,0.708,0.761,0.705,0.711,0.739,0.745,0.724
chr1	15365878	15366220	dTAC_1805	dTAC_1765,dTAC_1804,dTAC_1886	0.739,0.723,0.747
chr1	15366503	15366632	dTAC_1806	dTAC_1765,dTAC_1766,dTAC_1793,dTAC_1794,dTAC_1802,dTAC_1803,dTAC_1814,dTAC_1815,dTAC_1822,dTAC_1826,dTAC_1868	0.758,0.762,0.736,0.725,0.764,0.731,0.701,0.723,0.715,0.754,0.702
chr1	15383431	15383571	dTAC_1807	dTAC_1808,dTAC_1834,dTAC_1859	0.829,0.767,0.743
chr1	15383641	15384024	dTAC_1808	dTAC_1759,dTAC_1761,dTAC_1762,dTAC_1783,dTAC_1807,dTAC_1809,dTAC_1810,dTAC_1833,dTAC_1834,dTAC_1853,dTAC_1856,dTAC_1859,dTAC_1869,dTAC_1871	0.727,0.746,0.778,0.783,0.829,0.74,0.824,0.702,0.882,0.711,0.76,0.762,0.76,0.725
chr1	15384275	15384370	dTAC_1809	dTAC_1761,dTAC_1762,dTAC_1808,dTAC_1810,dTAC_1814,dTAC_1834	0.711,0.721,0.74,0.806,0.717,0.709
chr1	15384422	15384934	dTAC_1810	dTAC_1759,dTAC_1761,dTAC_1762,dTAC_1783,dTAC_1795,dTAC_1798,dTAC_1808,dTAC_1809,dTAC_1813,dTAC_1814,dTAC_1834,dTAC_1837,dTAC_1853,dTAC_1862,dTAC_1869,dTAC_1871	0.738,0.752,0.765,0.75,0.722,0.723,0.824,0.806,0.732,0.741,0.723,0.708,0.719,0.726,0.72,0.766
chr1	15392522	15392605	dTAC_1811
chr1	15406045	15406216	dTAC_1812	dTAC_1759,dTAC_1763,dTAC_1798,dTAC_1850,dTAC_1870,dTAC_1877	0.72,0.711,0.727,0.729,0.744,0.708
chr1	15426700	15427012	dTAC_1813	dTAC_1759,dTAC_1760,dTAC_1762,dTAC_1783,dTAC_1793,dTAC_1795,dTAC_1796,dTAC_1798,dTAC_1799,dTAC_1804,dTAC_1810,dTAC_1814,dTAC_1815,dTAC_1826,dTAC_1834,dTAC_1841,dTAC_1842,dTAC_1850,dTAC_1853,dTAC_1861,dTAC_1867,dTAC_1869,dTAC_1871,dTAC_1872,dTAC_1884,dTAC_1888,dTAC_1905,dTAC_1926	0.833,0.717,0.706,0.723,0.721,0.839,0.723,0.742,0.765,0.782,0.732,0.842,0.796,0.703,0.759,0.719,0.729,0.734,0.756,0.716,0.724,0.706,0.749,0.723,0.769,0.709,0.713,0.755
chr1	15427060	15427301	dTAC_1814	dTAC_1759,dTAC_1761,dTAC_1762,dTAC_1783,dTAC_1795,dTAC_1796,dTAC_1798,dTAC_1799,dTAC_1802,dTAC_1804,dTAC_1806,dTAC_1809,dTAC_1810,dTAC_1813,dTAC_1815,dTAC_1834,dTAC_1845,dTAC_1860,dTAC_1868,dTAC_1871,dTAC_1872,dTAC_1881,dTAC_1905,dTAC_1926	0.813,0.707,0.708,0.709,0.806,0.704,0.75,0.767,0.739,0.733,0.701,0.717,0.741,0.842,0.826,0.713,0.708,0.703,0.709,0.738,0.716,0.71,0.714,0.717
chr1	15427463	15427626	dTAC_1815	dTAC_1759,dTAC_1765,dTAC_1776,dTAC_1790,dTAC_1794,dTAC_1795,dTAC_1803,dTAC_1804,dTAC_1806,dTAC_1813,dTAC_1814,dTAC_1872,dTAC_1886	0.821,0.769,0.71,0.731,0.731,0.74,0.718,0.709,0.723,0.796,0.826,0.747,0.703
chr1	15430048	15430192	dTAC_1816	dTAC_1759,dTAC_1761,dTAC_1762,dTAC_1783,dTAC_1869,dTAC_1905	0.728,0.736,0.73,0.716,0.715,0.733
chr1	15432743	15432897	dTAC_1817
chr1	15446399	15446514	dTAC_1818
chr1	15446620	15447180	dTAC_1819
chr1	15451647	15452154	dTAC_1820
chr1	15452555	15452717	dTAC_1821	dTAC_1870	0.755
chr1	15454025	15454191	dTAC_1822	dTAC_1806,dTAC_1826,dTAC_1868	0.715,0.721,0.703
chr1	15454588	15454800	dTAC_1823	dTAC_1761,dTAC_1762,dTAC_1783,dTAC_1834,dTAC_1866,dTAC_1869,dTAC_1905	0.71,0.749,0.774,0.75,0.702,0.71,0.714
chr1	15456007	15456149	dTAC_1824
chr1	15456293	15456470	dTAC_1825
chr1	15457518	15457652	dTAC_1826	dTAC_1759,dTAC_1765,dTAC_1790,dTAC_1794,dTAC_1796,dTAC_1802,dTAC_1803,dTAC_1804,dTAC_1806,dTAC_1813,dTAC_1822,dTAC_1835,dTAC_1850,dTAC_1868,dTAC_1886,dTAC_1905,dTAC_1918,dTAC_1926	0.764,0.733,0.721,0.714,0.771,0.742,0.722,0.732,0.754,0.703,0.721,0.728,0.733,0.702,0.736,0.75,0.707,0.787
chr1	15458389	15458570	dTAC_1827
chr1	15471461	15471653	dTAC_1828	dTAC_1768,dTAC_1777,dTAC_1800,dTAC_1829,dTAC_1914,dTAC_1927	0.7,0.7,0.725,0.828,0.746,0.8
chr1	15471711	15472079	dTAC_1829	dTAC_1828,dTAC_1909,dTAC_1914,dTAC_1927	0.828,0.733,0.792,0.752
chr1	15475910	15475994	dTAC_1830
chr1	15481209	15481350	dTAC_1831
chr1	15481523	15481833	dTAC_1832
chr1	15482489	15482635	dTAC_1833	dTAC_1759,dTAC_1761,dTAC_1762,dTAC_1796,dTAC_1808,dTAC_1834	0.73,0.72,0.783,0.727,0.702,0.72
chr1	15483150	15484226	dTAC_1834	dTAC_1759,dTAC_1761,dTAC_1762,dTAC_1783,dTAC_1799,dTAC_1804,dTAC_1807,dTAC_1808,dTAC_1809,dTAC_1810,dTAC_1813,dTAC_1814,dTAC_1823,dTAC_1833,dTAC_1856,dTAC_1859,dTAC_1866,dTAC_1869,dTAC_1871,dTAC_1872,dTAC_1880,dTAC_1881,dTAC_1905	0.825,0.786,0.816,0.836,0.714,0.708,0.767,0.882,0.709,0.723,0.759,0.713,0.75,0.72,0.834,0.71,0.705,0.799,0.757,0.729,0.724,0.71,0.719
chr1	15485975	15486082	dTAC_1835	dTAC_1765,dTAC_1802,dTAC_1826,dTAC_1868,dTAC_1905,dTAC_1926	0.765,0.718,0.728,0.761,0.717,0.713
chr1	15486174	15486262	dTAC_1836
chr1	15506463	15506620	dTAC_1837	dTAC_1810	0.708
chr1	15533121	15533275	dTAC_1838
chr1	15534322	15534899	dTAC_1839	dTAC_1775,dTAC_1840	0.754,0.703
chr1	15558611	15559246	dTAC_1840	dTAC_1839	0.703
chr1	15565678	15565797	dTAC_1841	dTAC_1813,dTAC_1842	0.719,0.813
chr1	15566082	15566262	dTAC_1842	dTAC_1813,dTAC_1841	0.729,0.813
chr1	15568635	15569063	dTAC_1843	dTAC_1789,dTAC_1859,dTAC_1874	0.744,0.794,0.726
chr1	15570415	15570642	dTAC_1844	dTAC_1853	0.719
chr1	15570962	15571094	dTAC_1845	dTAC_1759,dTAC_1814,dTAC_1903	0.724,0.708,0.703
chr1	15578538	15578659	dTAC_1846
chr1	15581918	15581996	dTAC_1847
chr1	15582196	15582600	dTAC_1848	dTAC_1921	0.704
chr1	15592945	15593047	dTAC_1849	dTAC_1795	0.718
chr1	15593123	15593274	dTAC_1850	dTAC_1759,dTAC_1802,dTAC_1804,dTAC_1812,dTAC_1813,dTAC_1826,dTAC_1867,dTAC_1870,dTAC_1877,dTAC_1884,dTAC_1905,dTAC_1926	0.767,0.711,0.761,0.729,0.734,0.733,0.713,0.714,0.708,0.741,0.725,0.776
chr1	15595394	15595530	dTAC_1851	dTAC_1795,dTAC_1853	0.711,0.744
chr1	15600877	15601198	dTAC_1852	dTAC_1853,dTAC_1877,dTAC_1903	0.718,0.713,0.71
chr1	15603342	15603477	dTAC_1853	dTAC_1759,dTAC_1788,dTAC_1793,dTAC_1795,dTAC_1802,dTAC_1808,dTAC_1810,dTAC_1813,dTAC_1844,dTAC_1851,dTAC_1852,dTAC_1869,dTAC_1871,dTAC_1888	0.781,0.714,0.723,0.745,0.701,0.711,0.719,0.756,0.719,0.744,0.718,0.763,0.771,0.709
chr1	15608726	15608899	dTAC_1854
chr1	15609752	15609880	dTAC_1855	dTAC_1868	0.709
chr1	15610123	15610919	dTAC_1856	dTAC_1759,dTAC_1761,dTAC_1783,dTAC_1808,dTAC_1834,dTAC_1857,dTAC_1865,dTAC_1866,dTAC_1880	0.742,0.719,0.815,0.76,0.834,0.859,0.726,0.75,0.75
chr1	15611094	15611474	dTAC_1857	dTAC_1783,dTAC_1856,dTAC_1866	0.707,0.859,0.71
chr1	15615768	15615875	dTAC_1858
chr1	15616178	15617174	dTAC_1859	dTAC_1783,dTAC_1807,dTAC_1808,dTAC_1834,dTAC_1843,dTAC_1871,dTAC_1880	0.724,0.743,0.762,0.71,0.794,0.724,0.725
chr1	15617426	15617536	dTAC_1860	dTAC_1759,dTAC_1814	0.701,0.703
chr1	15621758	15621908	dTAC_1861	dTAC_1759,dTAC_1783,dTAC_1789,dTAC_1813,dTAC_1862,dTAC_1905,dTAC_1926	0.703,0.747,0.7,0.716,0.821,0.796,0.743
chr1	15622003	15622272	dTAC_1862	dTAC_1759,dTAC_1761,dTAC_1762,dTAC_1763,dTAC_1783,dTAC_1789,dTAC_1795,dTAC_1796,dTAC_1810,dTAC_1861,dTAC_1866,dTAC_1871,dTAC_1880,dTAC_1905,dTAC_1926	0.754,0.779,0.745,0.707,0.828,0.721,0.709,0.704,0.726,0.821,0.719,0.735,0.768,0.858,0.768
chr1	15624484	15624708	dTAC_1863
chr1	15630549	15630736	dTAC_1864
chr1	15631282	15631397	dTAC_1865	dTAC_1856,dTAC_1880,dTAC_1926	0.726,0.724,0.704
chr1	15636393	15637321	dTAC_1866	dTAC_1761,dTAC_1783,dTAC_1823,dTAC_1834,dTAC_1856,dTAC_1857,dTAC_1862,dTAC_1867,dTAC_1869,dTAC_1880,dTAC_1905,dTAC_1926	0.709,0.858,0.702,0.705,0.75,0.71,0.719,0.731,0.744,0.801,0.797,0.721
chr1	15637477	15637758	dTAC_1867	dTAC_1759,dTAC_1804,dTAC_1813,dTAC_1850,dTAC_1866,dTAC_1868,dTAC_1870,dTAC_1877,dTAC_1905	0.726,0.705,0.724,0.713,0.731,0.748,0.732,0.71,0.794
chr1	15637863	15638019	dTAC_1868	dTAC_1759,dTAC_1806,dTAC_1814,dTAC_1822,dTAC_1826,dTAC_1835,dTAC_1855,dTAC_1867,dTAC_1905,dTAC_1926	0.707,0.702,0.709,0.703,0.702,0.761,0.709,0.748,0.745,0.75
chr1	15640679	15640972	dTAC_1869	dTAC_1759,dTAC_1761,dTAC_1762,dTAC_1783,dTAC_1804,dTAC_1808,dTAC_1810,dTAC_1813,dTAC_1816,dTAC_1823,dTAC_1834,dTAC_1853,dTAC_1866,dTAC_1871,dTAC_1905,dTAC_1926	0.814,0.744,0.774,0.745,0.711,0.76,0.72,0.706,0.715,0.71,0.799,0.763,0.744,0.744,0.734,0.702
chr1	15644192	15645349	dTAC_1870	dTAC_1812,dTAC_1821,dTAC_1850,dTAC_1867,dTAC_1905	0.744,0.755,0.714,0.732,0.773
chr1	15649495	15650100	dTAC_1871	dTAC_1759,dTAC_1761,dTAC_1762,dTAC_1783,dTAC_1795,dTAC_1799,dTAC_1808,dTAC_1810,dTAC_1813,dTAC_1814,dTAC_1834,dTAC_1853,dTAC_1859,dTAC_1862,dTAC_1869,dTAC_1888,dTAC_1926	0.796,0.747,0.744,0.782,0.804,0.705,0.725,0.766,0.749,0.738,0.757,0.771,0.724,0.735,0.744,0.706,0.759
chr1	15651091	15651269	dTAC_1872	dTAC_1759,dTAC_1795,dTAC_1813,dTAC_1814,dTAC_1815,dTAC_1834	0.738,0.727,0.723,0.716,0.747,0.729
chr1	15651638	15652686	dTAC_1873	dTAC_1783,dTAC_1789,dTAC_1880	0.752,0.749,0.831
chr1	15658313	15658830	dTAC_1874	dTAC_1843	0.726
chr1	15659321	15659851	dTAC_1875	dTAC_1918	0.717
chr1	15663633	15663706	dTAC_1876
chr1	15663879	15664163	dTAC_1877	dTAC_1798,dTAC_1812,dTAC_1850,dTAC_1852,dTAC_1867,dTAC_1878	0.776,0.708,0.708,0.713,0.71,0.784
chr1	15664194	15664267	dTAC_1878	dTAC_1877	0.784
chr1	15683326	15683416	dTAC_1879
chr1	15683491	15684277	dTAC_1880	dTAC_1783,dTAC_1789,dTAC_1834,dTAC_1856,dTAC_1859,dTAC_1862,dTAC_1865,dTAC_1866,dTAC_1873,dTAC_1905	0.865,0.81,0.724,0.75,0.725,0.768,0.724,0.801,0.831,0.776
chr1	15687958	15688136	dTAC_1881	dTAC_1759,dTAC_1762,dTAC_1814,dTAC_1834	0.751,0.744,0.71,0.71
chr1	15723586	15723691	dTAC_1882	dTAC_1759,dTAC_1924	0.736,0.708
chr1	15723796	15723869	dTAC_1883
chr1	15749370	15749581	dTAC_1884	dTAC_1759,dTAC_1795,dTAC_1804,dTAC_1813,dTAC_1850	0.753,0.701,0.739,0.769,0.741
chr1	15758064	15758201	dTAC_1885
chr1	15758510	15758635	dTAC_1886	dTAC_1765,dTAC_1805,dTAC_1815,dTAC_1826	0.727,0.747,0.703,0.736
chr1	15770147	15770281	dTAC_1887	dTAC_1759,dTAC_1888,dTAC_1926	0.705,0.703,0.716
chr1	15770512	15770642	dTAC_1888	dTAC_1759,dTAC_1793,dTAC_1813,dTAC_1853,dTAC_1871,dTAC_1887	0.748,0.751,0.709,0.709,0.706,0.703
chr1	15775611	15775856	dTAC_1889	dTAC_1890	0.708
chr1	15775905	15776323	dTAC_1890	dTAC_1889,dTAC_1903	0.708,0.783
chr1	15776845	15777167	dTAC_1891	dTAC_1924	0.723
chr1	15780417	15780525	dTAC_1892
chr1	15780534	15780957	dTAC_1893
chr1	15791168	15791305	dTAC_1894
chr1	15792033	15792252	dTAC_1895	dTAC_1761,dTAC_1783,dTAC_1798	0.723,0.747,0.718
chr1	15796630	15796891	dTAC_1896
chr1	15805035	15806518	dTAC_1897
chr1	15806616	15806710	dTAC_1898
chr1	15846390	15846509	dTAC_1899
chr1	15850939	15851229	dTAC_1900
chr1	15851690	15851851	dTAC_1901
chr1	15852126	15852199	dTAC_1902
chr1	15856793	15857609	dTAC_1903	dTAC_1788,dTAC_1795,dTAC_1845,dTAC_1852,dTAC_1890	0.73,0.708,0.703,0.71,0.783
chr1	15877110	15877575	dTAC_1904	dTAC_1909,dTAC_1922	0.701,0.753
chr1	15891946	15893133	dTAC_1905	dTAC_1759,dTAC_1761,dTAC_1762,dTAC_1763,dTAC_1764,dTAC_1783,dTAC_1789,dTAC_1795,dTAC_1796,dTAC_1802,dTAC_1804,dTAC_1813,dTAC_1814,dTAC_1816,dTAC_1823,dTAC_1826,dTAC_1834,dTAC_1835,dTAC_1850,dTAC_1861,dTAC_1862,dTAC_1866,dTAC_1867,dTAC_1868,dTAC_1869,dTAC_1870,dTAC_1880,dTAC_1926	0.831,0.799,0.771,0.736,0.714,0.86,0.723,0.744,0.775,0.764,0.745,0.713,0.714,0.733,0.714,0.75,0.719,0.717,0.725,0.796,0.858,0.797,0.794,0.745,0.734,0.773,0.776,0.837
chr1	15894343	15894435	dTAC_1906
chr1	15902391	15902612	dTAC_1907
chr1	15906594	15906761	dTAC_1908
chr1	15908613	15909177	dTAC_1909	dTAC_1829,dTAC_1904,dTAC_1914,dTAC_1915	0.733,0.701,0.784,0.706
chr1	15917402	15917488	dTAC_1910
chr1	15925191	15925289	dTAC_1911	dTAC_1927	0.727
chr1	15925337	15925432	dTAC_1912	dTAC_1913	0.753
chr1	15925721	15926720	dTAC_1913	dTAC_1912,dTAC_1914,dTAC_1932	0.753,0.731,0.721
chr1	15926797	15927140	dTAC_1914	dTAC_1828,dTAC_1829,dTAC_1909,dTAC_1913,dTAC_1915	0.746,0.792,0.784,0.731,0.787
chr1	15927231	15927436	dTAC_1915	dTAC_1909,dTAC_1914,dTAC_1927	0.706,0.787,0.754
chr1	15935915	15936115	dTAC_1916
chr1	15936307	15936614	dTAC_1917
chr1	15958522	15958742	dTAC_1918	dTAC_1765,dTAC_1768,dTAC_1769,dTAC_1773,dTAC_1826,dTAC_1875,dTAC_1919	0.743,0.746,0.72,0.719,0.707,0.717,0.809
chr1	15958818	15958891	dTAC_1919	dTAC_1768,dTAC_1769,dTAC_1918	0.718,0.706,0.809
chr1	15972890	15973163	dTAC_1920
chr1	15979214	15979939	dTAC_1921	dTAC_1848	0.704
chr1	15985661	15986073	dTAC_1922	dTAC_1904	0.753
chr1	15991095	15991537	dTAC_1923
chr1	15991630	15991952	dTAC_1924	dTAC_1882,dTAC_1891	0.708,0.723
chr1	15992087	15992198	dTAC_1925	dTAC_1759,dTAC_1802,dTAC_1926	0.744,0.794,0.739
chr1	15993557	15994318	dTAC_1926	dTAC_1759,dTAC_1764,dTAC_1783,dTAC_1790,dTAC_1794,dTAC_1795,dTAC_1796,dTAC_1802,dTAC_1804,dTAC_1813,dTAC_1814,dTAC_1826,dTAC_1835,dTAC_1850,dTAC_1861,dTAC_1862,dTAC_1865,dTAC_1866,dTAC_1868,dTAC_1869,dTAC_1871,dTAC_1887,dTAC_1905,dTAC_1925	0.814,0.734,0.723,0.724,0.722,0.776,0.839,0.73,0.724,0.755,0.717,0.787,0.713,0.776,0.743,0.768,0.704,0.721,0.75,0.702,0.759,0.716,0.837,0.739
chr1	15996285	15996745	dTAC_1927	dTAC_1765,dTAC_1768,dTAC_1769,dTAC_1779,dTAC_1802,dTAC_1828,dTAC_1829,dTAC_1911,dTAC_1915	0.73,0.739,0.706,0.756,0.707,0.8,0.752,0.727,0.754
chr1	15997199	15997422	dTAC_1928
chr1	16052635	16052726	dTAC_1929
chr1	16054474	16054693	dTAC_1930
chr1	16058661	16058892	dTAC_1931
chr1	16058948	16059065	dTAC_1932	dTAC_1913	0.721
chr1	16079026	16079346	dTAC_1933
chr1	16091575	16091674	dTAC_1934	dTAC_1935,dTAC_1936,dTAC_1975,dTAC_2049,dTAC_2053,dTAC_2060,dTAC_2094,dTAC_2161	0.768,0.748,0.756,0.731,0.725,0.712,0.733,0.738
chr1	16091801	16091955	dTAC_1935	dTAC_1934,dTAC_1951,dTAC_1975,dTAC_2048,dTAC_2053,dTAC_2060,dTAC_2161	0.768,0.753,0.749,0.722,0.711,0.712,0.712
chr1	16092783	16093848	dTAC_1936	dTAC_1934,dTAC_1949,dTAC_1950,dTAC_1951,dTAC_1966,dTAC_1975,dTAC_2001,dTAC_2006,dTAC_2016,dTAC_2048,dTAC_2053,dTAC_2060,dTAC_2066,dTAC_2067,dTAC_2070,dTAC_2094,dTAC_2121,dTAC_2142,dTAC_2161	0.748,0.809,0.796,0.734,0.722,0.834,0.71,0.778,0.75,0.876,0.798,0.721,0.805,0.931,0.754,0.83,0.767,0.729,0.909
chr1	16104108	16106432	dTAC_1937	dTAC_2066,dTAC_2093,dTAC_2099,dTAC_2100	0.737,0.835,0.884,0.834
chr1	16111773	16112039	dTAC_1938
chr1	16112958	16113221	dTAC_1939
chr1	16113413	16113863	dTAC_1940
chr1	16114930	16115132	dTAC_1941	dTAC_1943,dTAC_2011,dTAC_2012,dTAC_2013,dTAC_2016	0.771,0.734,0.766,0.769,0.7
chr1	16115518	16115600	dTAC_1942
chr1	16115686	16116344	dTAC_1943	dTAC_1941,dTAC_1956,dTAC_1979,dTAC_1990,dTAC_1998,dTAC_2011,dTAC_2012,dTAC_2013,dTAC_2014,dTAC_2019	0.771,0.717,0.713,0.749,0.776,0.779,0.834,0.756,0.727,0.781
chr1	16118180	16118493	dTAC_1944
chr1	16122719	16123157	dTAC_1945	dTAC_2040,dTAC_2070,dTAC_2161	0.722,0.723,0.723
chr1	16125463	16126183	dTAC_1946	dTAC_1947	0.706
chr1	16126936	16127354	dTAC_1947	dTAC_1946,dTAC_1986	0.706,0.757
chr1	16127450	16127576	dTAC_1948	dTAC_1949,dTAC_1950,dTAC_1981,dTAC_2055	0.796,0.725,0.715,0.705
chr1	16127622	16128286	dTAC_1949	dTAC_1936,dTAC_1948,dTAC_1950,dTAC_1963,dTAC_1975,dTAC_2048,dTAC_2067,dTAC_2073,dTAC_2094,dTAC_2121,dTAC_2142,dTAC_2161	0.809,0.796,0.852,0.727,0.719,0.757,0.741,0.722,0.709,0.701,0.708,0.77
chr1	16128339	16128476	dTAC_1950	dTAC_1936,dTAC_1948,dTAC_1949,dTAC_1975,dTAC_2002,dTAC_2040,dTAC_2048,dTAC_2067,dTAC_2077,dTAC_2094,dTAC_2121,dTAC_2161	0.796,0.725,0.852,0.747,0.709,0.722,0.771,0.732,0.701,0.747,0.732,0.785
chr1	16130046	16130531	dTAC_1951	dTAC_1935,dTAC_1936,dTAC_1975,dTAC_2048,dTAC_2060,dTAC_2121,dTAC_2142,dTAC_2161	0.753,0.734,0.826,0.731,0.708,0.704,0.716,0.732
chr1	16134754	16135173	dTAC_1952	dTAC_1997	0.727
chr1	16135283	16135420	dTAC_1953
chr1	16135866	16136034	dTAC_1954	dTAC_1956	0.705
chr1	16136048	16136139	dTAC_1955
chr1	16136847	16137130	dTAC_1956	dTAC_1943,dTAC_1954,dTAC_1979,dTAC_1981,dTAC_1998	0.717,0.705,0.7,0.739,0.734
chr1	16139038	16139337	dTAC_1957
chr1	16152917	16153529	dTAC_1958	dTAC_2158	0.719
chr1	16159371	16159790	dTAC_1959	dTAC_1992	0.737
chr1	16161596	16161908	dTAC_1960
chr1	16163513	16163659	dTAC_1961
chr1	16171933	16173017	dTAC_1962	dTAC_1985,dTAC_1988,dTAC_1992	0.856,0.8,0.761
chr1	16173136	16173496	dTAC_1963	dTAC_1949,dTAC_2006	0.727,0.732
chr1	16174135	16174662	dTAC_1964	dTAC_1991,dTAC_1997,dTAC_2039	0.73,0.781,0.711
chr1	16177457	16178109	dTAC_1965
chr1	16179111	16179631	dTAC_1966	dTAC_1936,dTAC_2048,dTAC_2067,dTAC_2070,dTAC_2161	0.722,0.709,0.719,0.735,0.726
chr1	16185003	16185252	dTAC_1967	dTAC_1976,dTAC_1981,dTAC_2055,dTAC_2114,dTAC_2136	0.737,0.709,0.718,0.713,0.72
chr1	16186032	16186184	dTAC_1968
chr1	16186445	16186847	dTAC_1969	dTAC_1970	0.777
chr1	16186918	16188006	dTAC_1970	dTAC_1969,dTAC_1986,dTAC_1990,dTAC_1997	0.777,0.755,0.709,0.727
chr1	16191235	16191461	dTAC_1971
chr1	16193379	16193751	dTAC_1972	dTAC_1976,dTAC_1977,dTAC_2111,dTAC_2114,dTAC_2115,dTAC_2119,dTAC_2131	0.709,0.708,0.746,0.74,0.754,0.728,0.731
chr1	16199323	16199594	dTAC_1973
chr1	16201530	16201617	dTAC_1974
chr1	16201819	16202856	dTAC_1975	dTAC_1934,dTAC_1935,dTAC_1936,dTAC_1949,dTAC_1950,dTAC_1951,dTAC_2001,dTAC_2002,dTAC_2006,dTAC_2014,dTAC_2016,dTAC_2017,dTAC_2048,dTAC_2049,dTAC_2053,dTAC_2055,dTAC_2060,dTAC_2067,dTAC_2077,dTAC_2121,dTAC_2142,dTAC_2160,dTAC_2161	0.756,0.749,0.834,0.719,0.747,0.826,0.75,0.754,0.775,0.718,0.777,0.757,0.774,0.713,0.718,0.714,0.784,0.774,0.703,0.823,0.796,0.701,0.845
chr1	16206159	16206291	dTAC_1976	dTAC_1967,dTAC_1972,dTAC_1977,dTAC_2055,dTAC_2136,dTAC_2139	0.737,0.709,0.708,0.702,0.703,0.703
chr1	16206915	16207512	dTAC_1977	dTAC_1972,dTAC_1976,dTAC_2114,dTAC_2115	0.708,0.708,0.717,0.714
chr1	16211433	16211619	dTAC_1978
chr1	16212258	16212878	dTAC_1979	dTAC_1943,dTAC_1956,dTAC_1980,dTAC_1981,dTAC_1997,dTAC_1998,dTAC_2014,dTAC_2114	0.713,0.7,0.736,0.723,0.717,0.78,0.755,0.708
chr1	16213701	16213804	dTAC_1980	dTAC_1979,dTAC_1981	0.736,0.765
chr1	16214286	16214515	dTAC_1981	dTAC_1948,dTAC_1956,dTAC_1967,dTAC_1979,dTAC_1980,dTAC_1989,dTAC_1996,dTAC_1998,dTAC_2011,dTAC_2055,dTAC_2114	0.715,0.739,0.709,0.723,0.765,0.718,0.704,0.782,0.7,0.71,0.734
chr1	16216024	16216116	dTAC_1982
chr1	16216286	16216723	dTAC_1983
chr1	16218615	16218749	dTAC_1984
chr1	16227667	16229097	dTAC_1985	dTAC_1962,dTAC_1986,dTAC_1988,dTAC_1992	0.856,0.731,0.763,0.704
chr1	16229399	16229992	dTAC_1986	dTAC_1947,dTAC_1970,dTAC_1985,dTAC_1989,dTAC_1990	0.757,0.755,0.731,0.707,0.73
chr1	16231503	16231967	dTAC_1987	dTAC_2128	0.817
chr1	16234548	16235701	dTAC_1988	dTAC_1962,dTAC_1985,dTAC_1992	0.8,0.763,0.716
chr1	16236054	16236342	dTAC_1989	dTAC_1981,dTAC_1986,dTAC_1990,dTAC_1996,dTAC_1998,dTAC_2013	0.718,0.707,0.726,0.703,0.733,0.726
chr1	16236640	16236942	dTAC_1990	dTAC_1943,dTAC_1970,dTAC_1986,dTAC_1989,dTAC_2011	0.749,0.709,0.73,0.726,0.716
chr1	16240416	16240561	dTAC_1991	dTAC_1964,dTAC_1997,dTAC_2039,dTAC_2139,dTAC_2144	0.73,0.712,0.758,0.755,0.761
chr1	16240942	16241443	dTAC_1992	dTAC_1959,dTAC_1962,dTAC_1985,dTAC_1988	0.737,0.761,0.704,0.716
chr1	16242147	16242253	dTAC_1993
chr1	16242705	16243071	dTAC_1994
chr1	16243625	16243803	dTAC_1995
chr1	16247895	16248167	dTAC_1996	dTAC_1981,dTAC_1989,dTAC_1997,dTAC_1998,dTAC_2000,dTAC_2014,dTAC_2039,dTAC_2055,dTAC_2078	0.704,0.703,0.736,0.743,0.725,0.708,0.725,0.725,0.712
chr1	16248592	16249571	dTAC_1997	dTAC_1952,dTAC_1964,dTAC_1970,dTAC_1979,dTAC_1991,dTAC_1996,dTAC_1998,dTAC_2039,dTAC_2068,dTAC_2069,dTAC_2144,dTAC_2145	0.727,0.781,0.727,0.717,0.712,0.736,0.814,0.814,0.777,0.756,0.738,0.71
chr1	16249795	16250396	dTAC_1998	dTAC_1943,dTAC_1956,dTAC_1979,dTAC_1981,dTAC_1989,dTAC_1996,dTAC_1997,dTAC_2002,dTAC_2006,dTAC_2011,dTAC_2012,dTAC_2013,dTAC_2014,dTAC_2019,dTAC_2035,dTAC_2038,dTAC_2039,dTAC_2055,dTAC_2060	0.776,0.734,0.78,0.782,0.733,0.743,0.814,0.736,0.781,0.784,0.743,0.786,0.844,0.738,0.701,0.701,0.781,0.703,0.703
chr1	16253045	16253172	dTAC_1999	dTAC_2002,dTAC_2055	0.704,0.708
[truncated: 521,160 more rows]
