# Supplementary material for: An atlas of dynamic chromatin landscapes in mouse fetal development
Source: Nature. 2020 Jul 29;583(7818):744–51. doi: 10.1038/s41586-020-2093-3 (PMC7398618; doi:10.1038/s41586-020-2093-3)
Supplement: Supplementary file 6 — This file contains the following Supplementary Tables. Supplementary Table 5: Enhancer counts for each tissue-stage. Supplementary Table 6: Super-enhancer regions in each tissue. Supplementary Table 7: Dynamic enhancer motifs and GO enrichments related to Extended Data Figure 16. Supplementary Table 8: Enhancer target gene predictions, mouse. Table 8a contains enhancer target gene predictions for replicate 1, 8b contains enhancer target gene predictions for replicate 2, and 8c contains enhancer target gene predictions consistent in both replicates. See Methods section 7. Supplementary Table 9: Enhancer target gene predictions, human. See Methods section 7. Supplementary Table 10: Results of in vivo enhancer reporter assays. Supplementary Table 11: GWAS studies examined in Fig. 3j and k. [file 41586_2020_2093_MOESM6_ESM.xlsx]

## Sheet: S5.enhancer_counts
tissue	stage	# TSS-distal H3K27ac peaks	# super-enhancers	# chromHMM state 5	# chromHMM states 5+6+7	# chromHMM states 5+6+7+8+9
embryonic_facial_prominence	E11.5	13911	940	1690	4039	22074
forebrain	E11.5	15679	639	2872	5290	22459
heart	E11.5	34720	1125	9958	15068	59704
hindbrain	E11.5	19976	527	2538	7577	23448
limb	E11.5	16302	654	3846	5634	35204
liver	E11.5	22089	893	4595	8089	40919
midbrain	E11.5	15747	632	4437	6733	31114
neural_tube	E11.5	16957	349	3239	5838	30125
embryonic_facial_prominence	E12.5	33913	905	5729	9453	40180
forebrain	E12.5	38334	776	9751	13164	48423
heart	E12.5	45770	1230	16237	19990	81500
hindbrain	E12.5	36642	702	8880	12854	51673
limb	E12.5	45511	789	11114	14603	58841
liver	E12.5	32200	1116	10683	15024	46849
midbrain	E12.5	32301	775	8615	12780	40688
neural_tube	E12.5	10157	379	1307	2210	41043
embryonic_facial_prominence	E13.5	43632	1157	11749	16012	62411
forebrain	E13.5	36844	815	11822	15461	57707
heart	E13.5	56356	1297	26507	32361	90281
hindbrain	E13.5	55087	955	16332	22808	67139
limb	E13.5	31285	645	6703	8399	66636
liver	E13.5	43301	1149	12826	17359	52620
midbrain	E13.5	40444	907	13606	17770	61669
neural_tube	E13.5	53491	784	16096	22332	68695
embryonic_facial_prominence	E14.5	35416	834	6062	12214	40960
forebrain	E14.5	28485	747	5734	9788	39787
heart	E14.5	46567	1322	18316	25673	65684
hindbrain	E14.5	34663	962	6311	13609	40240
intestine	E14.5	25985	720	4904	9971	39607
kidney	E14.5	28058	733	2782	5997	27209
limb	E14.5	25538	775	5532	8098	44283
liver	E14.5	13049	564	10623	18291	36753
lung	E14.5	38620	1224	4350	13401	38232
midbrain	E14.5	34941	890	7505	14404	42248
neural_tube	E14.5	26652	461	3327	8393	29250
stomach	E14.5	29953	909	2542	6366	27633
embryonic_facial_prominence	E15.5	46624	1088	8631	15785	45500
forebrain	E15.5	44670	997	14328	22258	59421
heart	E15.5	49724	1355	21680	29347	71819
hindbrain	E15.5	39502	985	10140	17367	56804
intestine	E15.5	33509	1185	5752	12374	44033
kidney	E15.5	53392	1195	16108	24378	63957
limb	E15.5	43877	1246	9776	16284	48794
liver	E15.5	32503	1009	9954	15157	42822
lung	E15.5	43764	1343	11924	21115	54157
midbrain	E15.5	35645	998	9653	15790	49907
neural_tube	E15.5	43294	898	9959	16612	60572
stomach	E15.5	38693	1055	4651	15075	35734
forebrain	E16.5	35002	771	12310	18569	60743
heart	E16.5	56456	1289	24010	34201	74682
hindbrain	E16.5	33411	791	8773	13965	58002
intestine	E16.5	47196	1352	9706	20232	49806
kidney	E16.5	48899	1040	12243	22437	55636
liver	E16.5	32838	1079	12242	17955	54435
lung	E16.5	53417	1631	16226	26978	63091
midbrain	E16.5	37026	969	9764	16212	52108
stomach	E16.5	53353	985	8824	23128	47304
forebrain	P0	27837	924	2015	10183	30224
heart	P0	47022	1265	9080	24110	48331
hindbrain	P0	34340	885	2231	10991	35682
intestine	P0	30738	1449	1120	10090	34198
kidney	P0	33968	939	3241	12813	38997
liver	P0	45035	1437	8460	20344	49120
lung	P0	36486	1455	1887	14271	31394
midbrain	P0	25090	948	1398	7176	26424
stomach	P0	43607	1449	2953	19807	39626

## Sheet: S6.superenhancers
chr	start	end	tissue
chr1	12690047	12734407	embryonic_facial_prominence
chr1	14303222	14310837	embryonic_facial_prominence
chr1	14503153	14512798	embryonic_facial_prominence
chr1	19207114	19241777	embryonic_facial_prominence
chr1	21040716	21090321	embryonic_facial_prominence
chr1	36511362	36615677	embryonic_facial_prominence
chr1	39895275	39981878	embryonic_facial_prominence
chr1	42673079	42714529	embryonic_facial_prominence
chr1	45296305	45357158	embryonic_facial_prominence
chr1	54866941	54926988	embryonic_facial_prominence
chr1	55191953	55237854	embryonic_facial_prominence
chr1	56963464	56983602	embryonic_facial_prominence
chr1	59322064	59342406	embryonic_facial_prominence
chr1	59437497	59493914	embryonic_facial_prominence
chr1	62695817	62786215	embryonic_facial_prominence
chr1	72729539	72792143	embryonic_facial_prominence
chr1	72805572	72888895	embryonic_facial_prominence
chr1	73902578	73970884	embryonic_facial_prominence
chr1	73987483	74124871	embryonic_facial_prominence
chr1	74275199	74304797	embryonic_facial_prominence
chr1	74386281	74398515	embryonic_facial_prominence
chr1	74770035	74817631	embryonic_facial_prominence
chr1	75494765	75530501	embryonic_facial_prominence
chr1	75656304	75705973	embryonic_facial_prominence
chr1	78095348	78143977	embryonic_facial_prominence
chr1	78145029	78218718	embryonic_facial_prominence
chr1	78420964	78469218	embryonic_facial_prominence
chr1	82253238	82294120	embryonic_facial_prominence
chr1	86419961	86532965	embryonic_facial_prominence
chr1	89069049	89140218	embryonic_facial_prominence
chr1	89509481	89581055	embryonic_facial_prominence
chr1	90115243	90184504	embryonic_facial_prominence
chr1	90201832	90235868	embryonic_facial_prominence
chr1	90251689	90287974	embryonic_facial_prominence
chr1	90429164	90489244	embryonic_facial_prominence
chr1	90713230	90755283	embryonic_facial_prominence
chr1	90823236	90859263	embryonic_facial_prominence
chr1	90875917	90910357	embryonic_facial_prominence
chr1	91038419	91096423	embryonic_facial_prominence
chr1	91412152	91458465	embryonic_facial_prominence
chr1	91585699	91716241	embryonic_facial_prominence
chr1	91799903	91846026	embryonic_facial_prominence
chr1	93198176	93236122	embryonic_facial_prominence
chr1	118873041	118922439	embryonic_facial_prominence
chr1	118935700	119071821	embryonic_facial_prominence
chr1	131053101	131117350	embryonic_facial_prominence
chr1	131525385	131555250	embryonic_facial_prominence
chr1	132370437	132392913	embryonic_facial_prominence
chr1	133018900	133086308	embryonic_facial_prominence
chr1	133199377	133261230	embryonic_facial_prominence
chr1	134058679	134116269	embryonic_facial_prominence
chr1	134750316	134825205	embryonic_facial_prominence
chr1	135545112	135603597	embryonic_facial_prominence
chr1	135728463	135794819	embryonic_facial_prominence
chr1	135890740	135934225	embryonic_facial_prominence
chr1	152550450	152594850	embryonic_facial_prominence
chr1	153264415	153334066	embryonic_facial_prominence
chr1	155026088	155159477	embryonic_facial_prominence
chr1	155191710	155248242	embryonic_facial_prominence
chr1	156734088	156809334	embryonic_facial_prominence
chr1	161968446	162257550	embryonic_facial_prominence
chr1	162275150	162336727	embryonic_facial_prominence
chr1	163268840	163316223	embryonic_facial_prominence
chr1	163355076	163404260	embryonic_facial_prominence
chr1	165588938	165643297	embryonic_facial_prominence
chr1	167245136	167309137	embryonic_facial_prominence
chr1	168205596	168248106	embryonic_facial_prominence
chr1	168324439	168368222	embryonic_facial_prominence
chr1	168374879	168433138	embryonic_facial_prominence
chr1	171244759	171295322	embryonic_facial_prominence
chr1	172015874	172028181	embryonic_facial_prominence
chr1	172200166	172223424	embryonic_facial_prominence
chr1	172480904	172526276	embryonic_facial_prominence
chr1	177257059	177259206	embryonic_facial_prominence
chr1	178317107	178339065	embryonic_facial_prominence
chr1	179041106	179063192	embryonic_facial_prominence
chr1	179076101	179151928	embryonic_facial_prominence
chr1	179446186	179492604	embryonic_facial_prominence
chr1	180346612	180409554	embryonic_facial_prominence
chr1	180812274	180814744	embryonic_facial_prominence
chr1	180829762	180851776	embryonic_facial_prominence
chr1	182068279	182125720	embryonic_facial_prominence
chr1	182489838	182542638	embryonic_facial_prominence
chr1	183113267	183168787	embryonic_facial_prominence
chr1	185524133	185584934	embryonic_facial_prominence
chr1	186212367	186265340	embryonic_facial_prominence
chr1	189706625	189831482	embryonic_facial_prominence
chr1	192769608	192862280	embryonic_facial_prominence
chr1	193129783	193191823	embryonic_facial_prominence
chr1	193496830	193590608	embryonic_facial_prominence
chr10	13168086	13245687	embryonic_facial_prominence
chr10	13270547	13336279	embryonic_facial_prominence
chr10	18407105	18446891	embryonic_facial_prominence
chr10	18844512	18884802	embryonic_facial_prominence
chr10	25359195	25387123	embryonic_facial_prominence
chr10	34175475	34208414	embryonic_facial_prominence
chr10	37132631	37170845	embryonic_facial_prominence
chr10	38964269	39007035	embryonic_facial_prominence
chr10	39450078	39598120	embryonic_facial_prominence
chr10	39610903	39691659	embryonic_facial_prominence
chr10	39730790	39733874	embryonic_facial_prominence
chr10	43478324	43490408	embryonic_facial_prominence
chr10	43577645	43602903	embryonic_facial_prominence
chr10	56373446	56406483	embryonic_facial_prominence
chr10	59894307	59983762	embryonic_facial_prominence
chr10	60191907	60231587	embryonic_facial_prominence
chr10	60794080	60831624	embryonic_facial_prominence
chr10	61756796	61794684	embryonic_facial_prominence
chr10	61810831	61866959	embryonic_facial_prominence
chr10	63022656	63026977	embryonic_facial_prominence
chr10	66994592	67029730	embryonic_facial_prominence
chr10	67045021	67127548	embryonic_facial_prominence
chr10	68086800	68254154	embryonic_facial_prominence
chr10	75081835	75119518	embryonic_facial_prominence
chr10	75851295	75899311	embryonic_facial_prominence
chr10	76621420	76706989	embryonic_facial_prominence
chr10	77150386	77168626	embryonic_facial_prominence
chr10	77190567	77215866	embryonic_facial_prominence
chr10	77604673	77639224	embryonic_facial_prominence
chr10	79764105	79824140	embryonic_facial_prominence
chr10	79840062	79875516	embryonic_facial_prominence
chr10	79897646	80004197	embryonic_facial_prominence
chr10	80032551	80190802	embryonic_facial_prominence
chr10	80208762	80296231	embryonic_facial_prominence
chr10	80371187	80436525	embryonic_facial_prominence
chr10	80561002	80706422	embryonic_facial_prominence
chr10	80792117	80831897	embryonic_facial_prominence
chr10	80900039	80973119	embryonic_facial_prominence
chr10	81121807	81194183	embryonic_facial_prominence
chr10	81316514	81361223	embryonic_facial_prominence
chr10	81376589	81432034	embryonic_facial_prominence
chr10	81544460	81582893	embryonic_facial_prominence
chr10	84438183	84447577	embryonic_facial_prominence
chr10	86270564	86303509	embryonic_facial_prominence
chr10	87855953	87869888	embryonic_facial_prominence
chr10	91154631	91247732	embryonic_facial_prominence
chr10	93159868	93195940	embryonic_facial_prominence
chr10	93244478	93348156	embryonic_facial_prominence
chr10	96263003	96310295	embryonic_facial_prominence
chr10	97446566	97493084	embryonic_facial_prominence
chr10	97555557	97609203	embryonic_facial_prominence
chr10	99260625	99269846	embryonic_facial_prominence
chr10	103000705	103047228	embryonic_facial_prominence
chr10	110916633	110953783	embryonic_facial_prominence
chr10	116727663	116772272	embryonic_facial_prominence
chr10	120364254	120441384	embryonic_facial_prominence
chr10	120449838	120478622	embryonic_facial_prominence
chr10	120623958	120678702	embryonic_facial_prominence
chr10	120697254	120721150	embryonic_facial_prominence
chr10	120735928	120826751	embryonic_facial_prominence
chr10	120848126	120884379	embryonic_facial_prominence
chr10	121364755	121477961	embryonic_facial_prominence
chr10	121497303	121532915	embryonic_facial_prominence
chr10	122843983	122934431	embryonic_facial_prominence
chr10	122963452	123005222	embryonic_facial_prominence
chr10	125763938	125789394	embryonic_facial_prominence
chr10	125948255	126014666	embryonic_facial_prominence
chr10	126923966	127001799	embryonic_facial_prominence
chr10	127180520	127212112	embryonic_facial_prominence
chr10	127284470	127293546	embryonic_facial_prominence
chr10	127563630	127678048	embryonic_facial_prominence
chr10	128034657	128060325	embryonic_facial_prominence
chr10	128082774	128098186	embryonic_facial_prominence
chr10	128143806	128188603	embryonic_facial_prominence
chr10	128193768	128247825	embryonic_facial_prominence
chr10	128302391	128345390	embryonic_facial_prominence
chr10	128524301	128567124	embryonic_facial_prominence
chr10	128888678	128924068	embryonic_facial_prominence
chr11	3193165	3203211	embryonic_facial_prominence
chr11	3288073	3303652	embryonic_facial_prominence
chr11	4183788	4219688	embryonic_facial_prominence
chr11	4261225	4309932	embryonic_facial_prominence
chr11	5131904	5221906	embryonic_facial_prominence
chr11	5235283	5278158	embryonic_facial_prominence
chr11	6388771	6421335	embryonic_facial_prominence
chr11	8424428	8553675	embryonic_facial_prominence
chr11	8589493	8665106	embryonic_facial_prominence
chr11	11808427	11893971	embryonic_facial_prominence
chr11	11927089	11976894	embryonic_facial_prominence
chr11	19006080	19033429	embryonic_facial_prominence
chr11	19919261	19992596	embryonic_facial_prominence
chr11	20630986	20659686	embryonic_facial_prominence
chr11	23255159	23257533	embryonic_facial_prominence
chr11	24075718	24162493	embryonic_facial_prominence
chr11	32204886	32268681	embryonic_facial_prominence
chr11	35118787	35167202	embryonic_facial_prominence
chr11	35347676	35419153	embryonic_facial_prominence
chr11	43548091	43576082	embryonic_facial_prominence
chr11	46055602	46103069	embryonic_facial_prominence
chr11	46185188	46214645	embryonic_facial_prominence
chr11	48799077	48838986	embryonic_facial_prominence
chr11	50358937	50387611	embryonic_facial_prominence
chr11	51452122	51489152	embryonic_facial_prominence
chr11	52070011	52100088	embryonic_facial_prominence
chr11	54056078	54073377	embryonic_facial_prominence
chr11	54092884	54127779	embryonic_facial_prominence
chr11	55015125	55033486	embryonic_facial_prominence
chr11	55378064	55470874	embryonic_facial_prominence
chr11	57644236	57709286	embryonic_facial_prominence
chr11	58928091	58960419	embryonic_facial_prominence
chr11	59191052	59229089	embryonic_facial_prominence
chr11	59384181	59433002	embryonic_facial_prominence
chr11	60087835	60141611	embryonic_facial_prominence
chr11	60160812	60235915	embryonic_facial_prominence
chr11	60248629	60318350	embryonic_facial_prominence
chr11	60536143	60538781	embryonic_facial_prominence
chr11	61465689	61505584	embryonic_facial_prominence
chr11	62517696	62558664	embryonic_facial_prominence
chr11	62601746	62649780	embryonic_facial_prominence
chr11	62965700	63004684	embryonic_facial_prominence
chr11	63114670	63136350	embryonic_facial_prominence
chr11	67515181	67612724	embryonic_facial_prominence
chr11	68600068	68666328	embryonic_facial_prominence
chr11	69008169	69134852	embryonic_facial_prominence
chr11	69224837	69258520	embryonic_facial_prominence
chr11	69361378	69429852	embryonic_facial_prominence
chr11	69515543	69564021	embryonic_facial_prominence
chr11	69652422	69716570	embryonic_facial_prominence
chr11	69757235	69778703	embryonic_facial_prominence
chr11	69833632	69859334	embryonic_facial_prominence
chr11	69898640	69949325	embryonic_facial_prominence
chr11	69979534	70030592	embryonic_facial_prominence
chr11	70561730	70594973	embryonic_facial_prominence
chr11	70646193	70700972	embryonic_facial_prominence
chr11	72458276	72502431	embryonic_facial_prominence
chr11	74821288	74853294	embryonic_facial_prominence
chr11	74981552	75017708	embryonic_facial_prominence
chr11	75132253	75193683	embryonic_facial_prominence
chr11	75530609	75573512	embryonic_facial_prominence
chr11	76074740	76126179	embryonic_facial_prominence
chr11	76238993	76526604	embryonic_facial_prominence
chr11	77484994	77521664	embryonic_facial_prominence
chr11	77763279	77804366	embryonic_facial_prominence
chr11	78146394	78195231	embryonic_facial_prominence
chr11	78511803	78551420	embryonic_facial_prominence
chr11	79080898	79119259	embryonic_facial_prominence
chr11	79187834	79239378	embryonic_facial_prominence
chr11	79644294	79677510	embryonic_facial_prominence
chr11	79694579	79740388	embryonic_facial_prominence
chr11	80476192	80523522	embryonic_facial_prominence
chr11	84869403	84881043	embryonic_facial_prominence
chr11	85612132	85645663	embryonic_facial_prominence
chr11	85737668	85848719	embryonic_facial_prominence
chr11	86937002	87014305	embryonic_facial_prominence
chr11	87421718	87472359	embryonic_facial_prominence
chr11	87707380	87749631	embryonic_facial_prominence
chr11	88086099	88188494	embryonic_facial_prominence
chr11	88233539	88253203	embryonic_facial_prominence
chr11	88394741	88489678	embryonic_facial_prominence
chr11	88542419	88630006	embryonic_facial_prominence
chr11	88676039	88729936	embryonic_facial_prominence
chr11	90347511	90390901	embryonic_facial_prominence
chr11	94133664	94176265	embryonic_facial_prominence
chr11	94209574	94268486	embryonic_facial_prominence
chr11	94315332	94334642	embryonic_facial_prominence
chr11	94403916	94475967	embryonic_facial_prominence
chr11	94866916	94898381	embryonic_facial_prominence
chr11	94913351	94969509	embryonic_facial_prominence
chr11	94978545	95025709	embryonic_facial_prominence
chr11	95181540	95264311	embryonic_facial_prominence
chr11	95534150	95596858	embryonic_facial_prominence
chr11	95610032	95689218	embryonic_facial_prominence
chr11	95981223	96018581	embryonic_facial_prominence
chr11	96318745	96354871	embryonic_facial_prominence
chr11	96823376	96907032	embryonic_facial_prominence
chr11	97278649	97316345	embryonic_facial_prominence
chr11	97393096	97469097	embryonic_facial_prominence
chr11	97659677	97716048	embryonic_facial_prominence
chr11	97797687	97841610	embryonic_facial_prominence
chr11	98379653	98480262	embryonic_facial_prominence
chr11	98695739	98811099	embryonic_facial_prominence
chr11	98846533	98982956	embryonic_facial_prominence
chr11	99039748	99171360	embryonic_facial_prominence
chr11	100385841	100416967	embryonic_facial_prominence
chr11	100931524	100980665	embryonic_facial_prominence
chr11	101052433	101120786	embryonic_facial_prominence
chr11	101138754	101174377	embryonic_facial_prominence
chr11	101225750	101262104	embryonic_facial_prominence
chr11	101442334	101485990	embryonic_facial_prominence
chr11	101617596	101700994	embryonic_facial_prominence
chr11	101813798	101904585	embryonic_facial_prominence
chr11	102184387	102230860	embryonic_facial_prominence
chr11	102276648	102321574	embryonic_facial_prominence
chr11	102425231	102472863	embryonic_facial_prominence
chr11	102572887	102655030	embryonic_facial_prominence
chr11	102741248	102778549	embryonic_facial_prominence
chr11	102818099	102819949	embryonic_facial_prominence
chr11	103096756	103144963	embryonic_facial_prominence
chr11	103334281	103383070	embryonic_facial_prominence
chr11	104441040	104443277	embryonic_facial_prominence
chr11	105281183	105365288	embryonic_facial_prominence
chr11	106153786	106195312	embryonic_facial_prominence
chr11	106255066	106288535	embryonic_facial_prominence
chr11	106487375	106514894	embryonic_facial_prominence
chr11	106778648	106821268	embryonic_facial_prominence
chr11	108881174	108974639	embryonic_facial_prominence
chr11	109343890	109377422	embryonic_facial_prominence
chr11	113254422	113298438	embryonic_facial_prominence
chr11	113648417	113684892	embryonic_facial_prominence
chr11	113704027	113817224	embryonic_facial_prominence
chr11	114668529	114704662	embryonic_facial_prominence
chr11	114809858	114875778	embryonic_facial_prominence
chr11	115381838	115436620	embryonic_facial_prominence
chr11	115467394	115491830	embryonic_facial_prominence
chr11	115798447	115842841	embryonic_facial_prominence
chr11	115933633	115975536	embryonic_facial_prominence
chr11	116003698	116031874	embryonic_facial_prominence
chr11	116077408	116149684	embryonic_facial_prominence
chr11	116237568	116286599	embryonic_facial_prominence
chr11	116489486	116533930	embryonic_facial_prominence
chr11	116616371	116683274	embryonic_facial_prominence
chr11	116806099	116885907	embryonic_facial_prominence
chr11	117076117	117137405	embryonic_facial_prominence
chr11	117204429	117373638	embryonic_facial_prominence
chr11	117395123	117428797	embryonic_facial_prominence
chr11	117453419	117499591	embryonic_facial_prominence
chr11	117568273	117629332	embryonic_facial_prominence
chr11	117809706	117849793	embryonic_facial_prominence
chr11	117930684	118016746	embryonic_facial_prominence
chr11	118134045	118260471	embryonic_facial_prominence
chr11	118321378	118380386	embryonic_facial_prominence
chr11	118418572	118477253	embryonic_facial_prominence
chr11	119022376	119056850	embryonic_facial_prominence
chr11	119913305	120002417	embryonic_facial_prominence
chr11	120141448	120317824	embryonic_facial_prominence
chr11	120336110	120392012	embryonic_facial_prominence
chr11	120597464	120644317	embryonic_facial_prominence
chr11	120672372	120733677	embryonic_facial_prominence
chr11	120783845	120834330	embryonic_facial_prominence
chr11	121512692	121557179	embryonic_facial_prominence
chr12	3806026	3900163	embryonic_facial_prominence
chr12	8762619	8825715	embryonic_facial_prominence
chr12	8884418	8923964	embryonic_facial_prominence
chr12	25092431	25102270	embryonic_facial_prominence
chr12	26373069	26415387	embryonic_facial_prominence
chr12	27136092	27160651	embryonic_facial_prominence
chr12	27332308	27347466	embryonic_facial_prominence
chr12	29937483	29972812	embryonic_facial_prominence
chr12	33955626	33987651	embryonic_facial_prominence
chr12	34199318	34256446	embryonic_facial_prominence
chr12	55433274	55467078	embryonic_facial_prominence
chr12	69402081	69503831	embryonic_facial_prominence
chr12	70669824	70720700	embryonic_facial_prominence
chr12	71288283	71312956	embryonic_facial_prominence
chr12	71437038	71488007	embryonic_facial_prominence
chr12	73012427	73054980	embryonic_facial_prominence
chr12	73325193	73368773	embryonic_facial_prominence
chr12	73382712	73520635	embryonic_facial_prominence
chr12	73754187	73813656	embryonic_facial_prominence
chr12	73864278	73909138	embryonic_facial_prominence
chr12	76361591	76372037	embryonic_facial_prominence
chr12	79413070	79762867	embryonic_facial_prominence
chr12	79774562	80151108	embryonic_facial_prominence
chr12	80198763	80273722	embryonic_facial_prominence
chr12	84165353	84223065	embryonic_facial_prominence
chr12	85126461	85202274	embryonic_facial_prominence
chr12	85218793	85306337	embryonic_facial_prominence
chr12	85436427	85498378	embryonic_facial_prominence
chr12	85994180	86038183	embryonic_facial_prominence
chr12	86769647	86919774	embryonic_facial_prominence
chr12	91587965	91591391	embryonic_facial_prominence
chr12	99214176	99264453	embryonic_facial_prominence
chr12	100159082	100228608	embryonic_facial_prominence
chr12	100276226	100326161	embryonic_facial_prominence
chr12	100980287	101029618	embryonic_facial_prominence
chr12	102282904	102324806	embryonic_facial_prominence
chr12	104545089	104594228	embryonic_facial_prominence
chr12	104964833	105033210	embryonic_facial_prominence
chr12	107685936	107729715	embryonic_facial_prominence
chr12	107911879	108006740	embryonic_facial_prominence
chr12	108240741	108286660	embryonic_facial_prominence
chr12	109397689	109476443	embryonic_facial_prominence
chr12	109501170	109559597	embryonic_facial_prominence
chr12	110484807	110513853	embryonic_facial_prominence
chr12	111653967	111770099	embryonic_facial_prominence
chr12	111895906	111977760	embryonic_facial_prominence
chr12	112117214	112185151	embryonic_facial_prominence
chr12	112643945	112679087	embryonic_facial_prominence
chr12	112793662	112834002	embryonic_facial_prominence
chr12	112916529	112962314	embryonic_facial_prominence
chr12	112976115	113052522	embryonic_facial_prominence
chr13	3693969	3750541	embryonic_facial_prominence
chr13	9763456	9765552	embryonic_facial_prominence
chr13	15462548	15465540	embryonic_facial_prominence
chr13	15575896	15625294	embryonic_facial_prominence
chr13	21709930	21755342	embryonic_facial_prominence
chr13	21776628	21791211	embryonic_facial_prominence
chr13	22026037	22051719	embryonic_facial_prominence
chr13	23423340	23454405	embryonic_facial_prominence
chr13	23505565	23593699	embryonic_facial_prominence
chr13	23681815	23710884	embryonic_facial_prominence
chr13	23737532	23765479	embryonic_facial_prominence
chr13	28503891	28557390	embryonic_facial_prominence
chr13	28627669	28674039	embryonic_facial_prominence
chr13	28688558	28719377	embryonic_facial_prominence
chr13	28737570	28812706	embryonic_facial_prominence
chr13	28935550	28960416	embryonic_facial_prominence
chr13	29158569	29219824	embryonic_facial_prominence
chr13	31793182	31823136	embryonic_facial_prominence
chr13	34129359	34163754	embryonic_facial_prominence
chr13	37434233	37517391	embryonic_facial_prominence
chr13	37825052	37880829	embryonic_facial_prominence
chr13	40704863	40740168	embryonic_facial_prominence
chr13	45389211	45471065	embryonic_facial_prominence
chr13	48545221	48567552	embryonic_facial_prominence
chr13	48659540	48718546	embryonic_facial_prominence
chr13	49449669	49526322	embryonic_facial_prominence
chr13	51198035	51238178	embryonic_facial_prominence
chr13	51250133	51297326	embryonic_facial_prominence
chr13	51311154	51356281	embryonic_facial_prominence
chr13	51373817	51418772	embryonic_facial_prominence
chr13	51725986	51762394	embryonic_facial_prominence
chr13	52864887	52905161	embryonic_facial_prominence
chr13	53153850	53321593	embryonic_facial_prominence
chr13	53454805	53487321	embryonic_facial_prominence
chr13	54302241	54304190	embryonic_facial_prominence
chr13	55209415	55213626	embryonic_facial_prominence
chr13	55463843	55488753	embryonic_facial_prominence
chr13	55825028	55836867	embryonic_facial_prominence
chr13	56134182	56178820	embryonic_facial_prominence
chr13	56288666	56368727	embryonic_facial_prominence
chr13	56565107	56678882	embryonic_facial_prominence
chr13	58127156	58129735	embryonic_facial_prominence
chr13	59850071	59890236	embryonic_facial_prominence
chr13	60007039	60111159	embryonic_facial_prominence
chr13	60170826	60179958	embryonic_facial_prominence
chr13	60221623	60268925	embryonic_facial_prominence
chr13	60281813	60382757	embryonic_facial_prominence
chr13	60399839	60498093	embryonic_facial_prominence
chr13	63065037	63120430	embryonic_facial_prominence
chr13	63169653	63212609	embryonic_facial_prominence
chr13	63225529	63343508	embryonic_facial_prominence
chr13	63550792	63574564	embryonic_facial_prominence
chr13	63900797	63944746	embryonic_facial_prominence
chr13	63969620	64036930	embryonic_facial_prominence
chr13	73827271	73894021	embryonic_facial_prominence
chr13	78179273	78212519	embryonic_facial_prominence
chr13	80882261	80888176	embryonic_facial_prominence
chr13	83721506	83738185	embryonic_facial_prominence
chr13	91364911	91375012	embryonic_facial_prominence
chr13	93830475	93873654	embryonic_facial_prominence
chr13	93886945	93925858	embryonic_facial_prominence
chr13	94092958	94160200	embryonic_facial_prominence
chr13	97238996	97256803	embryonic_facial_prominence
chr13	98492793	98517961	embryonic_facial_prominence
chr13	99441608	99517264	embryonic_facial_prominence
chr13	103918524	103922954	embryonic_facial_prominence
chr13	103959797	103993863	embryonic_facial_prominence
chr13	109810291	109825236	embryonic_facial_prominence
chr13	111789349	111809751	embryonic_facial_prominence
chr13	112326707	112366116	embryonic_facial_prominence
chr14	7817808	7865060	embryonic_facial_prominence
chr14	16553669	16575977	embryonic_facial_prominence
chr14	19706652	19774819	embryonic_facial_prominence
chr14	19962320	19987694	embryonic_facial_prominence
chr14	21051747	21099829	embryonic_facial_prominence
chr14	21673726	21711690	embryonic_facial_prominence
chr14	21981624	21995991	embryonic_facial_prominence
chr14	22906210	22940728	embryonic_facial_prominence
chr14	24179665	24264877	embryonic_facial_prominence
chr14	24885403	24940190	embryonic_facial_prominence
chr14	25014676	25067410	embryonic_facial_prominence
chr14	25155244	25212590	embryonic_facial_prominence
chr14	25337590	25398131	embryonic_facial_prominence
chr14	25456426	25646202	embryonic_facial_prominence
chr14	25707854	25776777	embryonic_facial_prominence
chr14	27029550	27106485	embryonic_facial_prominence
chr14	28503858	28542648	embryonic_facial_prominence
chr14	28923289	29031147	embryonic_facial_prominence
chr14	29053163	29115181	embryonic_facial_prominence
chr14	30547947	30595081	embryonic_facial_prominence
chr14	31183416	31252075	embryonic_facial_prominence
chr14	31387872	31458762	embryonic_facial_prominence
chr14	31657413	31697184	embryonic_facial_prominence
chr14	40947185	40980772	embryonic_facial_prominence
chr14	46881993	46901728	embryonic_facial_prominence
chr14	52002015	52023953	embryonic_facial_prominence
chr14	52304365	52328396	embryonic_facial_prominence
chr14	54409087	54449490	embryonic_facial_prominence
chr14	54592386	54654602	embryonic_facial_prominence
chr14	54863507	54937119	embryonic_facial_prominence
chr14	55059768	55122856	embryonic_facial_prominence
chr14	55577957	55604614	embryonic_facial_prominence
chr14	55815155	55900970	embryonic_facial_prominence
chr14	57724200	57760757	embryonic_facial_prominence
chr14	60703933	60742836	embryonic_facial_prominence
chr14	60963344	61018048	embryonic_facial_prominence
chr14	65315882	65389209	embryonic_facial_prominence
chr14	66809276	66869855	embryonic_facial_prominence
chr14	67272033	67323534	embryonic_facial_prominence
chr14	67370250	67389232	embryonic_facial_prominence
chr14	70152904	70210909	embryonic_facial_prominence
chr14	73369991	73417896	embryonic_facial_prominence
chr14	74910277	74948774	embryonic_facial_prominence
chr14	75833175	75846097	embryonic_facial_prominence
chr14	76413896	76416326	embryonic_facial_prominence
chr14	76465107	76537962	embryonic_facial_prominence
chr14	76555110	76713278	embryonic_facial_prominence
chr14	76778595	76837736	embryonic_facial_prominence
chr14	79280153	79324791	embryonic_facial_prominence
chr14	79480523	79487333	embryonic_facial_prominence
chr14	87415934	87418079	embryonic_facial_prominence
chr14	105890161	105899200	embryonic_facial_prominence
chr14	116925203	116927699	embryonic_facial_prominence
chr14	120137292	120174131	embryonic_facial_prominence
chr14	120272839	120406071	embryonic_facial_prominence
chr14	121052289	121270789	embryonic_facial_prominence
chr14	121347026	121380427	embryonic_facial_prominence
chr14	122453525	122479155	embryonic_facial_prominence
chr15	5107833	5149457	embryonic_facial_prominence
chr15	10579195	10747743	embryonic_facial_prominence
chr15	25621704	25709201	embryonic_facial_prominence
chr15	25740383	25794337	embryonic_facial_prominence
chr15	26858394	26896365	embryonic_facial_prominence
chr15	27751674	27822844	embryonic_facial_prominence
chr15	32242763	32289188	embryonic_facial_prominence
chr15	35255234	35304072	embryonic_facial_prominence
chr15	36791539	36795280	embryonic_facial_prominence
chr15	38937516	38978686	embryonic_facial_prominence
chr15	50864990	50893698	embryonic_facial_prominence
chr15	59646048	59680689	embryonic_facial_prominence
chr15	64364395	64403362	embryonic_facial_prominence
chr15	66857682	66901455	embryonic_facial_prominence
chr15	73222321	73269641	embryonic_facial_prominence
chr15	75908970	75941484	embryonic_facial_prominence
chr15	76069193	76084241	embryonic_facial_prominence
chr15	76189265	76209192	embryonic_facial_prominence
chr15	76326870	76351718	embryonic_facial_prominence
chr15	76450675	76485390	embryonic_facial_prominence
chr15	77013087	77104520	embryonic_facial_prominence
chr15	77139924	77165131	embryonic_facial_prominence
chr15	77180057	77315922	embryonic_facial_prominence
chr15	77330756	77369102	embryonic_facial_prominence
chr15	77793548	77858326	embryonic_facial_prominence
chr15	78401265	78456795	embryonic_facial_prominence
chr15	78832252	78843279	embryonic_facial_prominence
chr15	78863520	78957859	embryonic_facial_prominence
chr15	79026731	79075652	embryonic_facial_prominence
chr15	79192471	79229966	embryonic_facial_prominence
chr15	79721067	79775017	embryonic_facial_prominence
chr15	80132627	80174915	embryonic_facial_prominence
chr15	81061453	81111164	embryonic_facial_prominence
chr15	81584326	81586923	embryonic_facial_prominence
chr15	81830984	81873084	embryonic_facial_prominence
chr15	82143917	82187224	embryonic_facial_prominence
chr15	82898004	82943000	embryonic_facial_prominence
chr15	82958215	83043574	embryonic_facial_prominence
chr15	83142020	83182780	embryonic_facial_prominence
chr15	83425856	83474821	embryonic_facial_prominence
chr15	83677819	83746410	embryonic_facial_prominence
chr15	84209630	84251811	embryonic_facial_prominence
chr15	84637944	84682365	embryonic_facial_prominence
chr15	85162140	85234799	embryonic_facial_prominence
chr15	85630114	85689247	embryonic_facial_prominence
chr15	85948382	85994702	embryonic_facial_prominence
chr15	86167611	86214775	embryonic_facial_prominence
chr15	88838890	88868670	embryonic_facial_prominence
chr15	89165040	89197444	embryonic_facial_prominence
chr15	93566975	93597160	embryonic_facial_prominence
chr15	93895863	93934213	embryonic_facial_prominence
chr15	95823125	95887696	embryonic_facial_prominence
chr15	96271681	96298334	embryonic_facial_prominence
chr15	96629601	96643676	embryonic_facial_prominence
chr15	96675762	96711440	embryonic_facial_prominence
chr15	97745286	97789931	embryonic_facial_prominence
chr15	97812128	97849874	embryonic_facial_prominence
chr15	97977834	98009688	embryonic_facial_prominence
chr15	98602054	98642733	embryonic_facial_prominence
chr15	98917470	99033086	embryonic_facial_prominence
chr15	99313362	99370540	embryonic_facial_prominence
chr15	99410992	99475414	embryonic_facial_prominence
chr15	99771441	99875406	embryonic_facial_prominence
chr15	100059701	100108647	embryonic_facial_prominence
chr15	100598849	100651687	embryonic_facial_prominence
chr15	101059736	101098877	embryonic_facial_prominence
chr15	101113254	101146386	embryonic_facial_prominence
chr15	101160630	101197730	embryonic_facial_prominence
chr15	101211115	101294622	embryonic_facial_prominence
chr15	101966328	102011453	embryonic_facial_prominence
chr15	102097120	102136983	embryonic_facial_prominence
chr15	102188101	102216680	embryonic_facial_prominence
chr15	102224535	102282814	embryonic_facial_prominence
chr15	102350070	102407654	embryonic_facial_prominence
chr15	102505015	102525720	embryonic_facial_prominence
chr15	102655268	102674333	embryonic_facial_prominence
chr15	103202118	103259076	embryonic_facial_prominence
chr15	103272302	103342166	embryonic_facial_prominence
chr16	4537249	4571258	embryonic_facial_prominence
chr16	4585744	4608404	embryonic_facial_prominence
chr16	4623187	4684556	embryonic_facial_prominence
chr16	4869244	4913898	embryonic_facial_prominence
chr16	10957881	11021931	embryonic_facial_prominence
chr16	17795461	17816446	embryonic_facial_prominence
chr16	18379739	18426898	embryonic_facial_prominence
chr16	18577656	18658968	embryonic_facial_prominence
chr16	20692038	20718895	embryonic_facial_prominence
chr16	21204333	21256019	embryonic_facial_prominence
chr16	21269605	21406490	embryonic_facial_prominence
chr16	23240059	23271852	embryonic_facial_prominence
chr16	25801963	25866244	embryonic_facial_prominence
chr16	29995522	30034187	embryonic_facial_prominence
chr16	30047406	30113247	embryonic_facial_prominence
chr16	30132524	30200193	embryonic_facial_prominence
chr16	30972858	31067309	embryonic_facial_prominence
chr16	31165153	31209912	embryonic_facial_prominence
chr16	31290244	31327345	embryonic_facial_prominence
chr16	31581823	31620500	embryonic_facial_prominence
chr16	32639889	32686185	embryonic_facial_prominence
chr16	33822338	33967402	embryonic_facial_prominence
chr16	34899083	34942264	embryonic_facial_prominence
chr16	37713919	37754590	embryonic_facial_prominence
chr16	37768483	37815484	embryonic_facial_prominence
chr16	38086802	38096378	embryonic_facial_prominence
chr16	38651159	38756018	embryonic_facial_prominence
chr16	42863114	42885694	embryonic_facial_prominence
chr16	44101119	44141877	embryonic_facial_prominence
chr16	44480169	44581768	embryonic_facial_prominence
chr16	44600252	44649519	embryonic_facial_prominence
chr16	44663319	44725774	embryonic_facial_prominence
chr16	45800725	45845205	embryonic_facial_prominence
chr16	57366875	57456135	embryonic_facial_prominence
chr16	59547922	59601554	embryonic_facial_prominence
chr16	85126671	85174058	embryonic_facial_prominence
chr16	90385095	90469284	embryonic_facial_prominence
chr16	90616183	90631253	embryonic_facial_prominence
chr16	91839956	91907860	embryonic_facial_prominence
chr16	92398582	92475881	embryonic_facial_prominence
chr16	92576535	92658880	embryonic_facial_prominence
chr16	92679799	92754959	embryonic_facial_prominence
chr16	93409352	93463831	embryonic_facial_prominence
chr16	94559651	94588536	embryonic_facial_prominence
chr16	95701872	95779124	embryonic_facial_prominence
chr16	95800957	95879761	embryonic_facial_prominence
chr17	3274366	3370530	embryonic_facial_prominence
chr17	4985412	5022691	embryonic_facial_prominence
chr17	5057312	5108384	embryonic_facial_prominence
chr17	10317632	10320419	embryonic_facial_prominence
chr17	12704579	12811822	embryonic_facial_prominence
chr17	12867913	12917202	embryonic_facial_prominence
chr17	15807640	15831535	embryonic_facial_prominence
chr17	17825555	17839055	embryonic_facial_prominence
chr17	24469807	24489697	embryonic_facial_prominence
chr17	24514579	24567574	embryonic_facial_prominence
chr17	24632573	24654107	embryonic_facial_prominence
chr17	24695291	24769802	embryonic_facial_prominence
chr17	25064135	25085916	embryonic_facial_prominence
chr17	25405529	25435932	embryonic_facial_prominence
chr17	25773832	25809924	embryonic_facial_prominence
chr17	26484887	26513689	embryonic_facial_prominence
chr17	26547169	26622100	embryonic_facial_prominence
chr17	26643014	26694601	embryonic_facial_prominence
chr17	26932317	26954246	embryonic_facial_prominence
chr17	27017395	27075713	embryonic_facial_prominence
chr17	27549248	27643107	embryonic_facial_prominence
chr17	27778991	27840620	embryonic_facial_prominence
chr17	27925910	27971636	embryonic_facial_prominence
chr17	27990085	28041396	embryonic_facial_prominence
chr17	28080645	28186352	embryonic_facial_prominence
chr17	28206799	28279920	embryonic_facial_prominence
chr17	28312254	28363701	embryonic_facial_prominence
chr17	29007123	29097802	embryonic_facial_prominence
chr17	29155058	29200375	embryonic_facial_prominence
chr17	29218404	29270723	embryonic_facial_prominence
chr17	29330589	29357550	embryonic_facial_prominence
chr17	29436662	29470975	embryonic_facial_prominence
chr17	31057489	31091576	embryonic_facial_prominence
chr17	31511599	31580876	embryonic_facial_prominence
chr17	31727182	31791570	embryonic_facial_prominence
chr17	31806071	31859047	embryonic_facial_prominence
chr17	33908108	33956788	embryonic_facial_prominence
chr17	34024154	34032625	embryonic_facial_prominence
chr17	34109501	34127764	embryonic_facial_prominence
chr17	34585721	34656788	embryonic_facial_prominence
chr17	34879154	34899982	embryonic_facial_prominence
chr17	34948307	34982750	embryonic_facial_prominence
chr17	35043416	35102394	embryonic_facial_prominence
chr17	35120542	35187804	embryonic_facial_prominence
chr17	35214311	35253239	embryonic_facial_prominence
chr17	35696807	35732173	embryonic_facial_prominence
chr17	35801258	35842538	embryonic_facial_prominence
chr17	35860310	35880422	embryonic_facial_prominence
chr17	35896716	35926978	embryonic_facial_prominence
chr17	39843088	39848840	embryonic_facial_prominence
chr17	44297523	44338593	embryonic_facial_prominence
chr17	44587747	44631660	embryonic_facial_prominence
chr17	44709544	44740033	embryonic_facial_prominence
chr17	45033749	45087874	embryonic_facial_prominence
chr17	45563617	45630840	embryonic_facial_prominence
chr17	46056002	46118147	embryonic_facial_prominence
chr17	46265022	46298189	embryonic_facial_prominence
chr17	46592196	46652092	embryonic_facial_prominence
chr17	46832499	46859811	embryonic_facial_prominence
chr17	47139098	47198595	embryonic_facial_prominence
chr17	47501378	47573037	embryonic_facial_prominence
chr17	47592516	47612112	embryonic_facial_prominence
chr17	47797699	47842728	embryonic_facial_prominence
chr17	47860422	47926111	embryonic_facial_prominence
chr17	47942895	48006063	embryonic_facial_prominence
chr17	48026409	48065874	embryonic_facial_prominence
chr17	48407943	48437649	embryonic_facial_prominence
chr17	56005104	56041296	embryonic_facial_prominence
chr17	56255178	56309271	embryonic_facial_prominence
chr17	56460611	56488245	embryonic_facial_prominence
chr17	62879036	62884702	embryonic_facial_prominence
chr17	65772291	65784176	embryonic_facial_prominence
chr17	65902203	65957620	embryonic_facial_prominence
chr17	67975106	68006274	embryonic_facial_prominence
chr17	68044881	68089877	embryonic_facial_prominence
chr17	70737646	70756262	embryonic_facial_prominence
chr17	70834394	70854529	embryonic_facial_prominence
chr17	70989488	71003889	embryonic_facial_prominence
chr17	72917127	72967843	embryonic_facial_prominence
chr17	74993692	75020900	embryonic_facial_prominence
chr17	83098522	83238748	embryonic_facial_prominence
chr17	83308001	83366553	embryonic_facial_prominence
chr17	83861343	84009896	embryonic_facial_prominence
chr17	84025105	84163426	embryonic_facial_prominence
chr17	84177411	84207146	embryonic_facial_prominence
chr17	84566004	84629096	embryonic_facial_prominence
chr17	84657652	84703630	embryonic_facial_prominence
chr17	85608605	85623044	embryonic_facial_prominence
chr17	85679535	85696705	embryonic_facial_prominence
chr17	85785401	85801401	embryonic_facial_prominence
chr17	86249700	86312013	embryonic_facial_prominence
chr17	87164101	87226201	embryonic_facial_prominence
chr17	88064025	88066763	embryonic_facial_prominence
chr17	88590160	88636240	embryonic_facial_prominence
chr18	4785695	4845229	embryonic_facial_prominence
chr18	4944731	5028109	embryonic_facial_prominence
chr18	5124828	5199442	embryonic_facial_prominence
chr18	6489201	6517176	embryonic_facial_prominence
chr18	13723657	13814756	embryonic_facial_prominence
chr18	13836313	13902124	embryonic_facial_prominence
chr18	13967715	13974008	embryonic_facial_prominence
chr18	15134533	15156385	embryonic_facial_prominence
chr18	33442843	33493475	embryonic_facial_prominence
chr18	35553484	35563756	embryonic_facial_prominence
chr18	35810823	35890519	embryonic_facial_prominence
chr18	35918310	35943117	embryonic_facial_prominence
chr18	37800768	37854828	embryonic_facial_prominence
chr18	38583865	38602722	embryonic_facial_prominence
chr18	38788863	38856291	embryonic_facial_prominence
chr18	46718332	46742555	embryonic_facial_prominence
chr18	47291850	47337617	embryonic_facial_prominence
chr18	50022662	50066579	embryonic_facial_prominence
chr18	54899350	54912535	embryonic_facial_prominence
chr18	54972369	54999082	embryonic_facial_prominence
chr18	56707075	56716464	embryonic_facial_prominence
chr18	57975186	58028129	embryonic_facial_prominence
chr18	58081012	58125649	embryonic_facial_prominence
chr18	58208965	58211588	embryonic_facial_prominence
chr18	60591685	60685694	embryonic_facial_prominence
chr18	60708297	60789739	embryonic_facial_prominence
chr18	61041242	61059974	embryonic_facial_prominence
chr18	61609095	61671730	embryonic_facial_prominence
chr18	62703895	62780951	embryonic_facial_prominence
chr18	62896408	62926889	embryonic_facial_prominence
chr18	65515552	65531655	embryonic_facial_prominence
chr18	65544992	65641114	embryonic_facial_prominence
chr18	67976889	68029497	embryonic_facial_prominence
chr18	69344071	69352640	embryonic_facial_prominence
chr18	69560288	69748510	embryonic_facial_prominence
chr18	73571356	73574820	embryonic_facial_prominence
chr18	75171376	75224480	embryonic_facial_prominence
chr18	75246930	75348901	embryonic_facial_prominence
chr18	75365631	75412589	embryonic_facial_prominence
chr18	75423312	75480259	embryonic_facial_prominence
chr18	76053455	76111852	embryonic_facial_prominence
chr18	78235041	78269087	embryonic_facial_prominence
chr18	79105604	79110515	embryonic_facial_prominence
chr18	80548348	80568189	embryonic_facial_prominence
chr18	80587689	80648374	embryonic_facial_prominence
chr18	82878975	82969614	embryonic_facial_prominence
chr18	84070238	84092964	embryonic_facial_prominence
chr18	84749286	84797650	embryonic_facial_prominence
chr19	3623859	3688316	embryonic_facial_prominence
chr19	3767301	3769326	embryonic_facial_prominence
chr19	3839892	3935763	embryonic_facial_prominence
chr19	4148140	4232567	embryonic_facial_prominence
chr19	5037997	5074010	embryonic_facial_prominence
chr19	5087745	5118932	embryonic_facial_prominence
chr19	5455166	5496925	embryonic_facial_prominence
chr19	5687750	5743139	embryonic_facial_prominence
chr19	5786521	5827524	embryonic_facial_prominence
chr19	5839494	5852816	embryonic_facial_prominence
chr19	5909781	5989253	embryonic_facial_prominence
chr19	6036075	6085641	embryonic_facial_prominence
chr19	6117509	6142048	embryonic_facial_prominence
chr19	6275736	6364615	embryonic_facial_prominence
chr19	6941160	6952774	embryonic_facial_prominence
chr19	6968663	7019444	embryonic_facial_prominence
chr19	7088360	7226682	embryonic_facial_prominence
chr19	7257771	7342484	embryonic_facial_prominence
chr19	8678989	8742626	embryonic_facial_prominence
chr19	8756359	8851395	embryonic_facial_prominence
chr19	8870755	8898867	embryonic_facial_prominence
chr19	8919603	8999609	embryonic_facial_prominence
chr19	9943159	9987860	embryonic_facial_prominence
chr19	10012350	10041968	embryonic_facial_prominence
chr19	10678567	10731084	embryonic_facial_prominence
chr19	10856863	10910773	embryonic_facial_prominence
chr19	12794562	12797351	embryonic_facial_prominence
chr19	21778174	21790416	embryonic_facial_prominence
chr19	25372771	25436960	embryonic_facial_prominence
chr19	26603339	26623647	embryonic_facial_prominence
chr19	26702639	26771868	embryonic_facial_prominence
chr19	28010189	28012649	embryonic_facial_prominence
chr19	36669420	36706637	embryonic_facial_prominence
chr19	38004318	38054751	embryonic_facial_prominence
chr19	40382457	40437750	embryonic_facial_prominence
chr19	41973429	42046088	embryonic_facial_prominence
chr19	42128231	42158285	embryonic_facial_prominence
chr19	44266218	44315758	embryonic_facial_prominence
chr19	45005595	45031934	embryonic_facial_prominence
chr19	45047569	45059674	embryonic_facial_prominence
chr19	45293672	45338495	embryonic_facial_prominence
chr19	46025208	46060070	embryonic_facial_prominence
chr19	46303653	46358492	embryonic_facial_prominence
chr19	46395306	46534054	embryonic_facial_prominence
chr19	46617605	46650320	embryonic_facial_prominence
chr19	47266328	47469207	embryonic_facial_prominence
chr19	47691256	47732219	embryonic_facial_prominence
chr19	47890293	47932302	embryonic_facial_prominence
chr19	53037726	53089078	embryonic_facial_prominence
chr19	53307628	53334743	embryonic_facial_prominence
chr19	53831193	53860941	embryonic_facial_prominence
chr19	53874561	53906315	embryonic_facial_prominence
chr19	55551070	55621375	embryonic_facial_prominence
chr19	55739875	55845065	embryonic_facial_prominence
chr19	57075280	57133036	embryonic_facial_prominence
chr19	57452755	57544260	embryonic_facial_prominence
chr2	3713314	3767033	embryonic_facial_prominence
chr2	4282141	4312385	embryonic_facial_prominence
chr2	4326129	4362972	embryonic_facial_prominence
chr2	4391195	4428872	embryonic_facial_prominence
chr2	4490611	4635585	embryonic_facial_prominence
chr2	4880453	4883225	embryonic_facial_prominence
chr2	13370809	13422901	embryonic_facial_prominence
chr2	18025806	18066433	embryonic_facial_prominence
chr2	25162703	25197799	embryonic_facial_prominence
chr2	25210902	25288471	embryonic_facial_prominence
chr2	26282566	26364878	embryonic_facial_prominence
chr2	26474636	26557200	embryonic_facial_prominence
chr2	26571395	26607548	embryonic_facial_prominence
chr2	27405290	27427019	embryonic_facial_prominence
chr2	27666852	27901797	embryonic_facial_prominence
chr2	28512821	28540461	embryonic_facial_prominence
chr2	29819420	29846392	embryonic_facial_prominence
chr2	30042455	30079379	embryonic_facial_prominence
chr2	30236641	30270300	embryonic_facial_prominence
chr2	30433916	30474864	embryonic_facial_prominence
chr2	30585794	30930183	embryonic_facial_prominence
chr2	31060793	31172625	embryonic_facial_prominence
chr2	31727439	31791070	embryonic_facial_prominence
chr2	32126984	32194191	embryonic_facial_prominence
chr2	32303200	32364665	embryonic_facial_prominence
chr2	32394911	32465105	embryonic_facial_prominence
chr2	32533676	32587378	embryonic_facial_prominence
chr2	32600606	32665779	embryonic_facial_prominence
chr2	32711751	32758081	embryonic_facial_prominence
chr2	32867201	32923918	embryonic_facial_prominence
chr2	33735230	33783665	embryonic_facial_prominence
chr2	33812022	33854019	embryonic_facial_prominence
chr2	33869813	33888051	embryonic_facial_prominence
chr2	35228314	35285862	embryonic_facial_prominence
chr2	35431667	35464692	embryonic_facial_prominence
chr2	35480099	35515575	embryonic_facial_prominence
chr2	35595334	35748087	embryonic_facial_prominence
chr2	36077589	36106280	embryonic_facial_prominence
chr2	36172942	36218316	embryonic_facial_prominence
chr2	37422240	37452817	embryonic_facial_prominence
chr2	45087142	45117888	embryonic_facial_prominence
chr2	49718236	49744537	embryonic_facial_prominence
chr2	52930440	52992104	embryonic_facial_prominence
chr2	58554418	58597203	embryonic_facial_prominence
chr2	59598748	59631476	embryonic_facial_prominence
chr2	59644328	59800202	embryonic_facial_prominence
chr2	60786258	60884353	embryonic_facial_prominence
chr2	64095701	64099517	embryonic_facial_prominence
chr2	71516935	71547126	embryonic_facial_prominence
chr2	72229185	72255626	embryonic_facial_prominence
chr2	72978214	73006314	embryonic_facial_prominence
chr2	73450354	73545665	embryonic_facial_prominence
chr2	75657134	75706771	embryonic_facial_prominence
chr2	84618496	84651482	embryonic_facial_prominence
chr2	84704232	84744846	embryonic_facial_prominence
chr2	85036557	85070449	embryonic_facial_prominence
chr2	91444339	91476208	embryonic_facial_prominence
chr2	91929928	91985494	embryonic_facial_prominence
chr2	92007031	92037422	embryonic_facial_prominence
chr2	92182262	92198415	embryonic_facial_prominence
chr2	92981986	93048402	embryonic_facial_prominence
chr2	93249357	93340101	embryonic_facial_prominence
chr2	93419239	93486167	embryonic_facial_prominence
chr2	93582097	93697313	embryonic_facial_prominence
chr2	98662200	98667305	embryonic_facial_prominence
chr2	102091833	102157061	embryonic_facial_prominence
chr2	103565835	103609807	embryonic_facial_prominence
chr2	103661800	103703897	embryonic_facial_prominence
chr2	103795719	103798320	embryonic_facial_prominence
chr2	106681475	106755031	embryonic_facial_prominence
chr2	106828902	106872128	embryonic_facial_prominence
chr2	110172877	110215671	embryonic_facial_prominence
chr2	116045699	116076665	embryonic_facial_prominence
chr2	116971615	116980312	embryonic_facial_prominence
chr2	118479052	118554767	embryonic_facial_prominence
chr2	125643125	125706845	embryonic_facial_prominence
chr2	126674323	126676392	embryonic_facial_prominence
chr2	128309602	128353307	embryonic_facial_prominence
chr2	128686534	128747909	embryonic_facial_prominence
chr2	128965550	128968388	embryonic_facial_prominence
chr2	131126555	131211133	embryonic_facial_prominence
chr2	137073965	137118157	embryonic_facial_prominence
chr2	144156613	144172900	embryonic_facial_prominence
chr2	145822111	145864613	embryonic_facial_prominence
chr2	145880126	145904006	embryonic_facial_prominence
chr2	152393693	152415961	embryonic_facial_prominence
chr2	152669388	152767105	embryonic_facial_prominence
chr2	152784645	152831775	embryonic_facial_prominence
chr2	153409806	153509747	embryonic_facial_prominence
chr2	154673438	154717361	embryonic_facial_prominence
chr2	154915271	154974258	embryonic_facial_prominence
chr2	156392798	156476719	embryonic_facial_prominence
chr2	156717229	156747424	embryonic_facial_prominence
chr2	156814325	156870779	embryonic_facial_prominence
chr2	157035813	157092611	embryonic_facial_prominence
chr2	157294693	157348298	embryonic_facial_prominence
chr2	157422475	157569130	embryonic_facial_prominence
chr2	160911042	160956520	embryonic_facial_prominence
chr2	163641828	163719498	embryonic_facial_prominence
chr2	164105827	164159723	embryonic_facial_prominence
chr2	164421780	164462131	embryonic_facial_prominence
chr2	164856584	164886369	embryonic_facial_prominence
chr2	165546964	165665338	embryonic_facial_prominence
chr2	165815936	165915080	embryonic_facial_prominence
chr2	165967522	166046285	embryonic_facial_prominence
chr2	166061801	166116430	embryonic_facial_prominence
chr2	166135961	166197279	embryonic_facial_prominence
chr2	166215879	166525999	embryonic_facial_prominence
chr2	166638258	166693301	embryonic_facial_prominence
chr2	166705736	166743759	embryonic_facial_prominence
chr2	166757500	166806436	embryonic_facial_prominence
chr2	167062648	167080857	embryonic_facial_prominence
chr2	167538115	167602858	embryonic_facial_prominence
chr2	167685463	167867430	embryonic_facial_prominence
chr2	167918830	167959927	embryonic_facial_prominence
chr2	167987675	168081735	embryonic_facial_prominence
chr2	168154157	168170478	embryonic_facial_prominence
chr2	168543842	168582137	embryonic_facial_prominence
chr2	168600757	168629160	embryonic_facial_prominence
chr2	169995835	170043414	embryonic_facial_prominence
chr2	170117082	170233949	embryonic_facial_prominence
chr2	172776417	172890485	embryonic_facial_prominence
chr2	172908507	172962023	embryonic_facial_prominence
chr2	172995788	173037649	embryonic_facial_prominence
chr2	173223994	173277490	embryonic_facial_prominence
chr2	173333997	173354610	embryonic_facial_prominence
chr2	174048404	174083278	embryonic_facial_prominence
chr2	174313279	174345376	embryonic_facial_prominence
chr2	174847797	174904349	embryonic_facial_prominence
chr3	5203061	5238366	embryonic_facial_prominence
chr3	27572464	27711360	embryonic_facial_prominence
chr3	30506737	30515062	embryonic_facial_prominence
chr3	31084213	31107866	embryonic_facial_prominence
chr3	34648633	34665472	embryonic_facial_prominence
chr3	36449235	36496908	embryonic_facial_prominence
chr3	37686940	37770091	embryonic_facial_prominence
chr3	38883687	38908378	embryonic_facial_prominence
chr3	51700219	51750861	embryonic_facial_prominence
chr3	51859502	51927432	embryonic_facial_prominence
chr3	52033937	52070369	embryonic_facial_prominence
chr3	52087675	52105804	embryonic_facial_prominence
chr3	54392290	54434864	embryonic_facial_prominence
chr3	54530854	54598709	embryonic_facial_prominence
chr3	55483476	55551891	embryonic_facial_prominence
chr3	55587392	55613785	embryonic_facial_prominence
chr3	55775766	55790293	embryonic_facial_prominence
chr3	83755066	83828608	embryonic_facial_prominence
chr3	83954911	84062372	embryonic_facial_prominence
chr3	86531644	86560224	embryonic_facial_prominence
chr3	86687613	86725423	embryonic_facial_prominence
chr3	86743117	86851558	embryonic_facial_prominence
chr3	87090913	87175701	embryonic_facial_prominence
chr3	87761191	87778959	embryonic_facial_prominence
chr3	87900824	87988569	embryonic_facial_prominence
chr3	88133063	88158018	embryonic_facial_prominence
chr3	88470473	88564156	embryonic_facial_prominence
chr3	88579590	88631500	embryonic_facial_prominence
chr3	89163855	89305866	embryonic_facial_prominence
chr3	89315215	89350720	embryonic_facial_prominence
chr3	89378279	89459807	embryonic_facial_prominence
chr3	90206489	90267050	embryonic_facial_prominence
chr3	90583872	90627047	embryonic_facial_prominence
chr3	95216294	95265523	embryonic_facial_prominence
chr3	95280510	95318195	embryonic_facial_prominence
chr3	95650149	95702985	embryonic_facial_prominence
chr3	95972680	96012982	embryonic_facial_prominence
chr3	96159753	96182894	embryonic_facial_prominence
chr3	96235953	96278956	embryonic_facial_prominence
chr3	96550944	96578100	embryonic_facial_prominence
chr3	97281606	97312742	embryonic_facial_prominence
chr3	98012893	98116347	embryonic_facial_prominence
chr3	99233480	99267811	embryonic_facial_prominence
chr3	101344533	101423226	embryonic_facial_prominence
chr3	101501651	101572709	embryonic_facial_prominence
chr3	102151912	102206170	embryonic_facial_prominence
chr3	102470071	102527707	embryonic_facial_prominence
chr3	107580411	107610069	embryonic_facial_prominence
chr3	107728931	107770341	embryonic_facial_prominence
chr3	108165946	108211319	embryonic_facial_prominence
chr3	108281892	108328912	embryonic_facial_prominence
chr3	108360859	108445643	embryonic_facial_prominence
chr3	108745270	108792961	embryonic_facial_prominence
chr3	121364628	121491582	embryonic_facial_prominence
chr3	122026489	122059972	embryonic_facial_prominence
chr3	122073939	122123052	embryonic_facial_prominence
chr3	122460715	122520034	embryonic_facial_prominence
chr3	129531845	129573628	embryonic_facial_prominence
chr3	131177902	131237018	embryonic_facial_prominence
chr3	135665536	135703404	embryonic_facial_prominence
chr3	137512166	137561642	embryonic_facial_prominence
chr3	137863786	137868385	embryonic_facial_prominence
chr3	138849630	138906106	embryonic_facial_prominence
chr3	144185110	144206520	embryonic_facial_prominence
chr3	144377644	144429007	embryonic_facial_prominence
chr3	148976981	148993884	embryonic_facial_prominence
chr3	153689861	153740141	embryonic_facial_prominence
chr3	154319719	154341490	embryonic_facial_prominence
chr3	154528595	154597761	embryonic_facial_prominence
chr4	8909955	8920965	embryonic_facial_prominence
chr4	32237680	32307247	embryonic_facial_prominence
chr4	32326281	32400210	embryonic_facial_prominence
chr4	41274442	41315860	embryonic_facial_prominence
chr4	41755221	41774675	embryonic_facial_prominence
chr4	43025531	43046300	embryonic_facial_prominence
chr4	43381320	43420497	embryonic_facial_prominence
chr4	43957091	43982726	embryonic_facial_prominence
chr4	45459751	45546283	embryonic_facial_prominence
chr4	46450476	46452959	embryonic_facial_prominence
chr4	54944380	54979593	embryonic_facial_prominence
chr4	57529394	57570509	embryonic_facial_prominence
chr4	58496283	58581959	embryonic_facial_prominence
chr4	58660099	58679470	embryonic_facial_prominence
chr4	62606199	62711943	embryonic_facial_prominence
chr4	62721863	62761909	embryonic_facial_prominence
chr4	63214082	63254591	embryonic_facial_prominence
chr4	63281132	63327276	embryonic_facial_prominence
chr4	63543772	63584179	embryonic_facial_prominence
chr4	82265513	82413116	embryonic_facial_prominence
chr4	82427340	82514104	embryonic_facial_prominence
chr4	82530389	82557227	embryonic_facial_prominence
chr4	83029846	83064388	embryonic_facial_prominence
chr4	83975455	84032237	embryonic_facial_prominence
chr4	95037881	95054021	embryonic_facial_prominence
chr4	97601201	97674566	embryonic_facial_prominence
chr4	97771464	97785632	embryonic_facial_prominence
chr4	98076606	98119270	embryonic_facial_prominence
chr4	98776352	98823012	embryonic_facial_prominence
chr4	100824110	100871410	embryonic_facial_prominence
chr4	100885042	100928010	embryonic_facial_prominence
chr4	100943576	100999016	embryonic_facial_prominence
chr4	105157111	105226451	embryonic_facial_prominence
chr4	106816548	106870205	embryonic_facial_prominence
chr4	106896066	107027442	embryonic_facial_prominence
chr4	107538216	107639725	embryonic_facial_prominence
chr4	108326735	108370366	embryonic_facial_prominence
chr4	108455937	108460950	embryonic_facial_prominence
chr4	111389785	111451536	embryonic_facial_prominence
chr4	117039366	117127002	embryonic_facial_prominence
chr4	118228972	118306990	embryonic_facial_prominence
chr4	119102120	119142800	embryonic_facial_prominence
chr4	120247193	120287696	embryonic_facial_prominence
chr4	123226053	123249572	embryonic_facial_prominence
chr4	123564261	123647539	embryonic_facial_prominence
chr4	123662862	123700299	embryonic_facial_prominence
chr4	124693051	124715316	embryonic_facial_prominence
chr4	126086265	126167153	embryonic_facial_prominence
chr4	126246881	126262820	embryonic_facial_prominence
chr4	126275944	126325951	embryonic_facial_prominence
chr4	128670194	128757033	embryonic_facial_prominence
chr4	128855007	128925578	embryonic_facial_prominence
chr4	129217797	129273270	embryonic_facial_prominence
chr4	129500342	129514765	embryonic_facial_prominence
chr4	129600250	129643038	embryonic_facial_prominence
chr4	130036347	130056783	embryonic_facial_prominence
chr4	131820646	131875618	embryonic_facial_prominence
chr4	131898587	131937430	embryonic_facial_prominence
chr4	132922085	132986276	embryonic_facial_prominence
chr4	133002058	133133165	embryonic_facial_prominence
chr4	133150030	133205347	embryonic_facial_prominence
chr4	133276709	133308485	embryonic_facial_prominence
chr4	133369685	133411060	embryonic_facial_prominence
chr4	133574146	133633980	embryonic_facial_prominence
chr4	133649717	133690662	embryonic_facial_prominence
chr4	133706409	133769461	embryonic_facial_prominence
chr4	133812644	133829379	embryonic_facial_prominence
chr4	134511103	134558982	embryonic_facial_prominence
chr4	134724094	134768760	embryonic_facial_prominence
chr4	134907840	134951028	embryonic_facial_prominence
chr4	135221542	135273698	embryonic_facial_prominence
chr4	135543927	135596814	embryonic_facial_prominence
chr4	135849802	135884587	embryonic_facial_prominence
chr4	136088890	136185987	embryonic_facial_prominence
chr4	136698659	136837411	embryonic_facial_prominence
chr4	137347726	137389277	embryonic_facial_prominence
chr4	137447832	137504480	embryonic_facial_prominence
chr4	137719298	137796305	embryonic_facial_prominence
chr4	137860908	137955169	embryonic_facial_prominence
chr4	139081108	139158799	embryonic_facial_prominence
chr4	139169612	139290990	embryonic_facial_prominence
chr4	139573625	139625014	embryonic_facial_prominence
chr4	139806988	139833663	embryonic_facial_prominence
chr4	140605346	140665861	embryonic_facial_prominence
chr4	140684188	140725903	embryonic_facial_prominence
chr4	141009672	141078297	embryonic_facial_prominence
chr4	141114535	141160125	embryonic_facial_prominence
chr4	141239229	141287543	embryonic_facial_prominence
chr4	141301223	141360577	embryonic_facial_prominence
chr4	141500777	141576628	embryonic_facial_prominence
chr4	142209879	142261991	embryonic_facial_prominence
chr4	144972499	145013623	embryonic_facial_prominence
chr4	148130695	148159972	embryonic_facial_prominence
chr4	149362066	149427604	embryonic_facial_prominence
chr4	149484780	149573664	embryonic_facial_prominence
chr4	149821373	149925751	embryonic_facial_prominence
chr4	149938119	150012777	embryonic_facial_prominence
chr4	150226249	150289775	embryonic_facial_prominence
chr4	150517108	150607171	embryonic_facial_prominence
chr4	150707471	150873070	embryonic_facial_prominence
chr4	151127739	151141591	embryonic_facial_prominence
chr4	151978017	152039169	embryonic_facial_prominence
chr4	152246444	152275518	embryonic_facial_prominence
chr4	154188936	154275109	embryonic_facial_prominence
chr4	154567691	154644037	embryonic_facial_prominence
chr4	155109174	155252776	embryonic_facial_prominence
chr4	155266332	155308588	embryonic_facial_prominence
chr4	155761288	155813378	embryonic_facial_prominence
chr4	156057713	156110657	embryonic_facial_prominence
chr5	21542609	21567708	embryonic_facial_prominence
chr5	23386408	23436886	embryonic_facial_prominence
chr5	24423163	24456655	embryonic_facial_prominence
chr5	24576600	24606983	embryonic_facial_prominence
chr5	24723345	24755401	embryonic_facial_prominence
chr5	30864252	30931776	embryonic_facial_prominence
chr5	31179388	31203324	embryonic_facial_prominence
chr5	32035851	32139940	embryonic_facial_prominence
chr5	33628762	33659392	embryonic_facial_prominence
chr5	33674074	33723713	embryonic_facial_prominence
chr5	35889831	35982084	embryonic_facial_prominence
chr5	36373101	36398067	embryonic_facial_prominence
chr5	37782980	37830270	embryonic_facial_prominence
chr5	38059870	38091004	embryonic_facial_prominence
chr5	50015361	50060122	embryonic_facial_prominence
chr5	64358473	64393461	embryonic_facial_prominence
chr5	64566775	64611425	embryonic_facial_prominence
chr5	64801986	64821544	embryonic_facial_prominence
chr5	64840120	64884582	embryonic_facial_prominence
chr5	65757256	65765825	embryonic_facial_prominence
chr5	66497888	66560237	embryonic_facial_prominence
chr5	66889698	66997743	embryonic_facial_prominence
chr5	73741760	73797252	embryonic_facial_prominence
chr5	74158023	74219621	embryonic_facial_prominence
chr5	74240196	74306211	embryonic_facial_prominence
chr5	75147690	75174881	embryonic_facial_prominence
chr5	92893317	92916542	embryonic_facial_prominence
chr5	92988613	93006338	embryonic_facial_prominence
chr5	93088356	93155813	embryonic_facial_prominence
chr5	105731672	105800738	embryonic_facial_prominence
chr5	106978591	107052317	embryonic_facial_prominence
chr5	107079123	107129799	embryonic_facial_prominence
chr5	107143764	107316146	embryonic_facial_prominence
chr5	111179627	111276405	embryonic_facial_prominence
chr5	111360207	111435553	embryonic_facial_prominence
chr5	111496253	111534528	embryonic_facial_prominence
chr5	111570721	111649817	embryonic_facial_prominence
chr5	111663191	111719421	embryonic_facial_prominence
chr5	111741993	111774326	embryonic_facial_prominence
chr5	111863922	111899142	embryonic_facial_prominence
chr5	112213949	112239015	embryonic_facial_prominence
chr5	113103852	113165818	embryonic_facial_prominence
chr5	113770990	113808721	embryonic_facial_prominence
chr5	113844211	113931450	embryonic_facial_prominence
chr5	114356150	114393821	embryonic_facial_prominence
chr5	114558245	114594836	embryonic_facial_prominence
chr5	114644727	114690963	embryonic_facial_prominence
chr5	114772871	114826349	embryonic_facial_prominence
chr5	115296239	115349695	embryonic_facial_prominence
chr5	115428881	115440681	embryonic_facial_prominence
chr5	115476065	115574175	embryonic_facial_prominence
chr5	118421758	118478885	embryonic_facial_prominence
chr5	119660750	119689702	embryonic_facial_prominence
chr5	120557566	120588734	embryonic_facial_prominence
chr5	121805320	121849385	embryonic_facial_prominence
chr5	122500909	122535353	embryonic_facial_prominence
chr5	122747892	122802854	embryonic_facial_prominence
chr5	123131550	123151536	embryonic_facial_prominence
chr5	123343643	123357031	embryonic_facial_prominence
chr5	123661723	123701021	embryonic_facial_prominence
chr5	123973670	124059862	embryonic_facial_prominence
chr5	124326646	124355487	embryonic_facial_prominence
chr5	124883750	124931855	embryonic_facial_prominence
chr5	124949937	124970670	embryonic_facial_prominence
chr5	125039726	125089538	embryonic_facial_prominence
chr5	125102289	125221550	embryonic_facial_prominence
chr5	125388533	125409483	embryonic_facial_prominence
chr5	127290243	127375223	embryonic_facial_prominence
chr5	128569288	128650443	embryonic_facial_prominence
chr5	129001354	129021090	embryonic_facial_prominence
chr5	130109876	130145341	embryonic_facial_prominence
chr5	131515499	131582441	embryonic_facial_prominence
chr5	134298810	134353691	embryonic_facial_prominence
chr5	134418211	134467492	embryonic_facial_prominence
chr5	134539271	134583322	embryonic_facial_prominence
chr5	134719636	134786808	embryonic_facial_prominence
chr5	134846203	134897749	embryonic_facial_prominence
chr5	134985965	135029530	embryonic_facial_prominence
chr5	135242100	135282733	embryonic_facial_prominence
chr5	135933729	135963573	embryonic_facial_prominence
chr5	136754285	136900452	embryonic_facial_prominence
chr5	137288069	137316036	embryonic_facial_prominence
chr5	137333121	137353082	embryonic_facial_prominence
chr5	137501430	137534231	embryonic_facial_prominence
chr5	137600782	137614033	embryonic_facial_prominence
chr5	137733021	137760791	embryonic_facial_prominence
chr5	138155035	138172881	embryonic_facial_prominence
chr5	139332831	139391565	embryonic_facial_prominence
chr5	140061039	140136123	embryonic_facial_prominence
chr5	140566833	140622396	embryonic_facial_prominence
chr5	140749325	140830435	embryonic_facial_prominence
chr5	142362991	142464518	embryonic_facial_prominence
chr5	142761428	142842091	embryonic_facial_prominence
chr5	142894399	142945844	embryonic_facial_prominence
chr5	142959815	143017564	embryonic_facial_prominence
chr5	143030787	143066505	embryonic_facial_prominence
chr5	143611803	143678868	embryonic_facial_prominence
chr5	147063195	147105833	embryonic_facial_prominence
chr5	148909080	149016235	embryonic_facial_prominence
chr5	149030490	149054221	embryonic_facial_prominence
chr5	149312562	149393094	embryonic_facial_prominence
chr6	4482823	4539685	embryonic_facial_prominence
chr6	4953097	5015555	embryonic_facial_prominence
chr6	6850327	6883115	embryonic_facial_prominence
chr6	21985217	22003974	embryonic_facial_prominence
chr6	30453857	30478639	embryonic_facial_prominence
chr6	30498065	30752201	embryonic_facial_prominence
chr6	34597211	34692811	embryonic_facial_prominence
chr6	34706504	34751312	embryonic_facial_prominence
chr6	34862935	34888113	embryonic_facial_prominence
chr6	36776205	36905064	embryonic_facial_prominence
chr6	37384798	37443375	embryonic_facial_prominence
chr6	39514412	39559433	embryonic_facial_prominence
chr6	49202932	49220442	embryonic_facial_prominence
chr6	50658846	50727487	embryonic_facial_prominence
chr6	50791329	50824850	embryonic_facial_prominence
chr6	50908420	51185461	embryonic_facial_prominence
chr6	51454867	51472582	embryonic_facial_prominence
chr6	52158493	52191647	embryonic_facial_prominence
chr6	53544287	53594104	embryonic_facial_prominence
chr6	72215663	72235884	embryonic_facial_prominence
chr6	72344630	72391814	embryonic_facial_prominence
chr6	72508428	72563385	embryonic_facial_prominence
chr6	72636220	72795752	embryonic_facial_prominence
chr6	72898513	72900824	embryonic_facial_prominence
chr6	82029346	82065567	embryonic_facial_prominence
chr6	82987228	83035057	embryonic_facial_prominence
chr6	83100970	83146407	embryonic_facial_prominence
chr6	83384776	83468999	embryonic_facial_prominence
chr6	84101650	84191525	embryonic_facial_prominence
chr6	84569700	84594994	embryonic_facial_prominence
chr6	86396562	86405520	embryonic_facial_prominence
chr6	86471424	86498182	embryonic_facial_prominence
chr6	86522409	86538236	embryonic_facial_prominence
chr6	87219756	87286180	embryonic_facial_prominence
chr6	87302407	87335862	embryonic_facial_prominence
chr6	87979950	87994973	embryonic_facial_prominence
chr6	88375181	88449759	embryonic_facial_prominence
chr6	88724474	88787847	embryonic_facial_prominence
chr6	90680963	90728660	embryonic_facial_prominence
chr6	91178399	91246528	embryonic_facial_prominence
chr6	91705615	91758468	embryonic_facial_prominence
chr6	94060988	94104296	embryonic_facial_prominence
chr6	94628050	94718621	embryonic_facial_prominence
chr6	100119737	100171770	embryonic_facial_prominence
chr6	100704223	100734025	embryonic_facial_prominence
chr6	101248237	101330099	embryonic_facial_prominence
chr6	101337207	101379460	embryonic_facial_prominence
chr6	101472718	101532929	embryonic_facial_prominence
chr6	113074938	113100481	embryonic_facial_prominence
chr6	114803549	114943357	embryonic_facial_prominence
chr6	114963569	115012334	embryonic_facial_prominence
chr6	115881232	115927334	embryonic_facial_prominence
chr6	115941541	116009313	embryonic_facial_prominence
chr6	117905274	117918430	embryonic_facial_prominence
chr6	121129623	121184796	embryonic_facial_prominence
chr6	122795164	122826874	embryonic_facial_prominence
chr6	124732858	124830817	embryonic_facial_prominence
chr6	124903218	124932769	embryonic_facial_prominence
chr6	125067275	125100247	embryonic_facial_prominence
chr6	125131176	125168120	embryonic_facial_prominence
chr6	125302049	125379096	embryonic_facial_prominence
chr6	125421307	125513324	embryonic_facial_prominence
chr6	127142621	127155961	embryonic_facial_prominence
chr6	127329071	127349819	embryonic_facial_prominence
chr6	127853395	127889212	embryonic_facial_prominence
chr6	127989079	128036100	embryonic_facial_prominence
chr6	128053117	128147456	embryonic_facial_prominence
chr6	128333856	128400338	embryonic_facial_prominence
chr6	134140732	134208529	embryonic_facial_prominence
chr6	134790937	134830971	embryonic_facial_prominence
chr6	134916686	134930026	embryonic_facial_prominence
chr6	135294379	135399094	embryonic_facial_prominence
chr6	136463844	136476331	embryonic_facial_prominence
chr6	136518136	136559497	embryonic_facial_prominence
chr6	136852277	136947979	embryonic_facial_prominence
chr6	137061440	137111939	embryonic_facial_prominence
chr6	137125613	137169975	embryonic_facial_prominence
chr6	140586174	140625448	embryonic_facial_prominence
chr6	140655508	140709610	embryonic_facial_prominence
chr6	144039678	144083326	embryonic_facial_prominence
chr6	145417732	145452003	embryonic_facial_prominence
chr7	3692508	3706326	embryonic_facial_prominence
chr7	4477800	4527075	embryonic_facial_prominence
chr7	4906121	4927238	embryonic_facial_prominence
chr7	5014071	5021332	embryonic_facial_prominence
chr7	5037678	5063474	embryonic_facial_prominence
chr7	6714777	6840900	embryonic_facial_prominence
chr7	6902065	6933934	embryonic_facial_prominence
chr7	12949131	12978760	embryonic_facial_prominence
chr7	13008818	13039238	embryonic_facial_prominence
chr7	15921376	15986637	embryonic_facial_prominence
chr7	16042691	16057770	embryonic_facial_prominence
chr7	16272401	16326893	embryonic_facial_prominence
chr7	16387048	16413635	embryonic_facial_prominence
chr7	16601621	16615980	embryonic_facial_prominence
chr7	16869716	16925093	embryonic_facial_prominence
chr7	16980081	16994759	embryonic_facial_prominence
chr7	17055655	17063553	embryonic_facial_prominence
chr7	18990160	19037864	embryonic_facial_prominence
chr7	19075593	19099323	embryonic_facial_prominence
chr7	19290746	19365335	embryonic_facial_prominence
chr7	24876886	24908560	embryonic_facial_prominence
chr7	25236954	25253151	embryonic_facial_prominence
chr7	25266755	25323777	embryonic_facial_prominence
chr7	27152556	27182034	embryonic_facial_prominence
chr7	27472115	27509153	embryonic_facial_prominence
chr7	27542413	27608241	embryonic_facial_prominence
chr7	28334660	28393689	embryonic_facial_prominence
chr7	28556981	28601773	embryonic_facial_prominence
chr7	28766814	28827500	embryonic_facial_prominence
chr7	28892977	28986832	embryonic_facial_prominence
chr7	29232237	29322275	embryonic_facial_prominence
chr7	29410589	29519840	embryonic_facial_prominence
chr7	30749433	30797033	embryonic_facial_prominence
chr7	31054063	31098849	embryonic_facial_prominence
chr7	34594489	34611106	embryonic_facial_prominence
chr7	34629444	34656462	embryonic_facial_prominence
chr7	44847869	44874487	embryonic_facial_prominence
chr7	44969429	45027087	embryonic_facial_prominence
chr7	45050574	45063123	embryonic_facial_prominence
chr7	45081043	45136478	embryonic_facial_prominence
chr7	45191956	45235967	embryonic_facial_prominence
chr7	45433631	45491446	embryonic_facial_prominence
chr7	45601506	45666588	embryonic_facial_prominence
chr7	45680253	45731701	embryonic_facial_prominence
chr7	45783630	45814397	embryonic_facial_prominence
chr7	45896413	45924968	embryonic_facial_prominence
chr7	49366473	49462986	embryonic_facial_prominence
chr7	63885393	63940608	embryonic_facial_prominence
chr7	67950189	67955581	embryonic_facial_prominence
chr7	68262116	68326781	embryonic_facial_prominence
chr7	70330246	70370732	embryonic_facial_prominence
chr7	73369530	73425537	embryonic_facial_prominence
chr7	73516143	73560313	embryonic_facial_prominence
chr7	73582004	73624649	embryonic_facial_prominence
chr7	75608267	75656131	embryonic_facial_prominence
chr7	78913825	78972384	embryonic_facial_prominence
chr7	79272604	79318911	embryonic_facial_prominence
chr7	79499190	79544601	embryonic_facial_prominence
chr7	80019812	80095598	embryonic_facial_prominence
chr7	80113842	80172754	embryonic_facial_prominence
chr7	80186001	80215588	embryonic_facial_prominence
chr7	80313511	80371869	embryonic_facial_prominence
chr7	80628326	80689693	embryonic_facial_prominence
chr7	80744387	80803877	embryonic_facial_prominence
chr7	82680302	82726127	embryonic_facial_prominence
chr7	82853819	82873585	embryonic_facial_prominence
chr7	83442839	83489585	embryonic_facial_prominence
chr7	83699484	83746616	embryonic_facial_prominence
chr7	83809825	83815417	embryonic_facial_prominence
chr7	83883017	83892780	embryonic_facial_prominence
chr7	96643668	96681856	embryonic_facial_prominence
chr7	96733258	96819085	embryonic_facial_prominence
chr7	98655490	98686588	embryonic_facial_prominence
chr7	98814588	98871846	embryonic_facial_prominence
chr7	98895357	98943001	embryonic_facial_prominence
chr7	99020456	99077288	embryonic_facial_prominence
chr7	99125859	99168781	embryonic_facial_prominence
chr7	99349300	99365147	embryonic_facial_prominence
chr7	100284732	100328089	embryonic_facial_prominence
chr7	100893149	100933653	embryonic_facial_prominence
chr7	101968494	101975905	embryonic_facial_prominence
chr7	105735694	105788773	embryonic_facial_prominence
chr7	107642128	107711604	embryonic_facial_prominence
chr7	109517818	109546714	embryonic_facial_prominence
chr7	109575974	109638196	embryonic_facial_prominence
chr7	110060526	110062998	embryonic_facial_prominence
chr7	111081886	111084133	embryonic_facial_prominence
chr7	112116547	112170641	embryonic_facial_prominence
chr7	112388943	112484320	embryonic_facial_prominence
chr7	112572458	112628387	embryonic_facial_prominence
chr7	112655978	112745674	embryonic_facial_prominence
chr7	112757817	112842438	embryonic_facial_prominence
chr7	120830534	120878399	embryonic_facial_prominence
chr7	123083136	123125391	embryonic_facial_prominence
chr7	126461316	126504406	embryonic_facial_prominence
chr7	126748577	126809748	embryonic_facial_prominence
chr7	127008280	127028750	embryonic_facial_prominence
chr7	127229462	127274139	embryonic_facial_prominence
chr7	127467838	127480545	embryonic_facial_prominence
chr7	127674864	127717498	embryonic_facial_prominence
chr7	127743881	127778374	embryonic_facial_prominence
chr7	127868604	127936300	embryonic_facial_prominence
chr7	129639157	129701099	embryonic_facial_prominence
chr7	129730628	129779648	embryonic_facial_prominence
chr7	129941706	130019465	embryonic_facial_prominence
chr7	130031641	130129561	embryonic_facial_prominence
chr7	130147058	130224868	embryonic_facial_prominence
chr7	130241176	130342258	embryonic_facial_prominence
chr7	130666800	130764525	embryonic_facial_prominence
chr7	130948258	130989021	embryonic_facial_prominence
chr7	132273766	132359000	embryonic_facial_prominence
chr7	132687811	132791472	embryonic_facial_prominence
chr7	133003063	133071721	embryonic_facial_prominence
chr7	133088327	133125612	embryonic_facial_prominence
chr7	136046547	136063229	embryonic_facial_prominence
chr7	137221539	137270801	embryonic_facial_prominence
chr7	137294816	137322730	embryonic_facial_prominence
chr7	139233914	139297974	embryonic_facial_prominence
chr7	140938988	140990465	embryonic_facial_prominence
chr7	141214348	141229398	embryonic_facial_prominence
chr7	141429489	141481992	embryonic_facial_prominence
chr7	142319787	142352785	embryonic_facial_prominence
chr7	142427703	142612686	embryonic_facial_prominence
chr7	142626379	142675507	embryonic_facial_prominence
chr7	143042402	143070821	embryonic_facial_prominence
chr7	143292048	143344400	embryonic_facial_prominence
chr7	143358274	143446268	embryonic_facial_prominence
chr7	144937793	144943381	embryonic_facial_prominence
chr7	145173100	145223317	embryonic_facial_prominence
chr8	10921375	10927070	embryonic_facial_prominence
chr8	10943342	11013432	embryonic_facial_prominence
chr8	11076921	11115492	embryonic_facial_prominence
chr8	11273475	11328309	embryonic_facial_prominence
chr8	11342624	11419819	embryonic_facial_prominence
chr8	11549896	11570458	embryonic_facial_prominence
chr8	13640035	13683797	embryonic_facial_prominence
chr8	14969776	15028130	embryonic_facial_prominence
chr8	23410882	23470813	embryonic_facial_prominence
chr8	25271285	25308831	embryonic_facial_prominence
chr8	25322060	25374207	embryonic_facial_prominence
chr8	25513932	25558026	embryonic_facial_prominence
chr8	25574763	25616082	embryonic_facial_prominence
chr8	26804592	26850145	embryonic_facial_prominence
chr8	26976369	26994724	embryonic_facial_prominence
chr8	27022553	27061589	embryonic_facial_prominence
chr8	27083268	27128696	embryonic_facial_prominence
chr8	35185004	35244032	embryonic_facial_prominence
chr8	35375205	35418744	embryonic_facial_prominence
chr8	36577564	36614673	embryonic_facial_prominence
chr8	48517144	48569967	embryonic_facial_prominence
chr8	57311988	57360859	embryonic_facial_prominence
chr8	57486178	57518067	embryonic_facial_prominence
chr8	61264961	61311466	embryonic_facial_prominence
chr8	61527272	61591975	embryonic_facial_prominence
chr8	61605789	61647106	embryonic_facial_prominence
chr8	61736814	61777479	embryonic_facial_prominence
chr8	70268115	70318024	embryonic_facial_prominence
chr8	70439295	70551890	embryonic_facial_prominence
chr8	70592252	70612068	embryonic_facial_prominence
chr8	70647192	70703628	embryonic_facial_prominence
chr8	70752259	70797561	embryonic_facial_prominence
chr8	70856833	70873903	embryonic_facial_prominence
chr8	71366097	71406467	embryonic_facial_prominence
chr8	71463110	71511703	embryonic_facial_prominence
chr8	72131567	72161826	embryonic_facial_prominence
chr8	77337583	77378160	embryonic_facial_prominence
chr8	77473410	77519434	embryonic_facial_prominence
chr8	77658781	77734161	embryonic_facial_prominence
chr8	79022065	79033723	embryonic_facial_prominence
chr8	79200600	79225003	embryonic_facial_prominence
chr8	79348537	79400054	embryonic_facial_prominence
chr8	80787308	80881694	embryonic_facial_prominence
chr8	83645359	83699700	embryonic_facial_prominence
chr8	84179501	84210622	embryonic_facial_prominence
chr8	84634263	84811631	embryonic_facial_prominence
chr8	84832056	84847718	embryonic_facial_prominence
chr8	84965137	84991568	embryonic_facial_prominence
chr8	85016601	85038855	embryonic_facial_prominence
chr8	87702462	87752226	embryonic_facial_prominence
chr8	87782983	87848624	embryonic_facial_prominence
chr8	87891453	87975960	embryonic_facial_prominence
chr8	88520650	88580155	embryonic_facial_prominence
chr8	90817650	90909712	embryonic_facial_prominence
chr8	92349945	92380122	embryonic_facial_prominence
chr8	102780631	102787613	embryonic_facial_prominence
chr8	103269749	103317376	embryonic_facial_prominence
chr8	103433140	103494253	embryonic_facial_prominence
chr8	105152812	105178741	embryonic_facial_prominence
chr8	105325766	105349123	embryonic_facial_prominence
chr8	105466504	105545352	embryonic_facial_prominence
chr8	105635808	105638082	embryonic_facial_prominence
chr8	106505070	106548496	embryonic_facial_prominence
chr8	106603270	106647707	embryonic_facial_prominence
chr8	106839537	106894176	embryonic_facial_prominence
chr8	106923133	107002622	embryonic_facial_prominence
chr8	107424452	107527070	embryonic_facial_prominence
chr8	107537490	107562019	embryonic_facial_prominence
chr8	107851601	107867051	embryonic_facial_prominence
chr8	108010747	108069218	embryonic_facial_prominence
chr8	108691053	108829729	embryonic_facial_prominence
chr8	108882451	108915799	embryonic_facial_prominence
chr8	110694645	110726465	embryonic_facial_prominence
chr8	111708601	111746414	embryonic_facial_prominence
chr8	117278558	117345038	embryonic_facial_prominence
chr8	119777658	119841478	embryonic_facial_prominence
chr8	120101086	120130136	embryonic_facial_prominence
chr8	120248194	120344916	embryonic_facial_prominence
chr8	120352139	120589949	embryonic_facial_prominence
chr8	121108092	121128990	embryonic_facial_prominence
chr8	121170550	121220975	embryonic_facial_prominence
chr8	121279200	121343678	embryonic_facial_prominence
chr8	121358970	121398466	embryonic_facial_prominence
chr8	121464415	121502865	embryonic_facial_prominence
chr8	121611821	121683745	embryonic_facial_prominence
chr8	121934716	121972223	embryonic_facial_prominence
chr8	122511147	122580804	embryonic_facial_prominence
chr8	122636052	122679930	embryonic_facial_prominence
chr8	123130926	123159505	embryonic_facial_prominence
chr8	124283281	124327223	embryonic_facial_prominence
chr8	124617312	124677629	embryonic_facial_prominence
chr8	125012309	125084474	embryonic_facial_prominence
chr8	125217311	125336163	embryonic_facial_prominence
chr8	126516524	126551743	embryonic_facial_prominence
chr8	126565205	126617622	embryonic_facial_prominence
chr8	126633941	126760391	embryonic_facial_prominence
chr8	126824242	126895795	embryonic_facial_prominence
chr9	13518585	13587980	embryonic_facial_prominence
chr9	14574425	14643894	embryonic_facial_prominence
chr9	20970763	21016958	embryonic_facial_prominence
chr9	21225025	21265782	embryonic_facial_prominence
chr9	21320799	21368941	embryonic_facial_prominence
chr9	21411727	21464014	embryonic_facial_prominence
chr9	21492896	21526657	embryonic_facial_prominence
chr9	21747949	21805097	embryonic_facial_prominence
chr9	31253123	31282980	embryonic_facial_prominence
chr9	32434101	32468517	embryonic_facial_prominence
chr9	32494396	32550995	embryonic_facial_prominence
chr9	32667657	32731359	embryonic_facial_prominence
chr9	35305147	35379720	embryonic_facial_prominence
chr9	35400567	35454320	embryonic_facial_prominence
chr9	37139439	37147321	embryonic_facial_prominence
chr9	40671712	40758502	embryonic_facial_prominence
chr9	40782085	40808985	embryonic_facial_prominence
chr9	41206986	41250884	embryonic_facial_prominence
chr9	41374240	41412834	embryonic_facial_prominence
chr9	41445808	41476325	embryonic_facial_prominence
chr9	41574925	41719591	embryonic_facial_prominence
chr9	41765434	41961655	embryonic_facial_prominence
chr9	43205504	43266642	embryonic_facial_prominence
chr9	43769341	43808533	embryonic_facial_prominence
chr9	44304983	44344319	embryonic_facial_prominence
chr9	44477402	44518153	embryonic_facial_prominence
chr9	44707820	44749119	embryonic_facial_prominence
chr9	44873945	44883640	embryonic_facial_prominence
chr9	45632251	45678973	embryonic_facial_prominence
chr9	46149960	46197553	embryonic_facial_prominence
chr9	48723752	48761824	embryonic_facial_prominence
chr9	54764182	54817848	embryonic_facial_prominence
chr9	56495244	56509292	embryonic_facial_prominence
chr9	56851422	56951619	embryonic_facial_prominence
chr9	57070822	57077762	embryonic_facial_prominence
chr9	58111600	58176747	embryonic_facial_prominence
chr9	58231946	58326994	embryonic_facial_prominence
chr9	59035464	59037700	embryonic_facial_prominence
chr9	60079506	60125587	embryonic_facial_prominence
chr9	60919533	60968812	embryonic_facial_prominence
chr9	61359369	61406732	embryonic_facial_prominence
chr9	61872166	61915651	embryonic_facial_prominence
chr9	62340685	62382771	embryonic_facial_prominence
chr9	62611211	62651137	embryonic_facial_prominence
chr9	63090829	63133046	embryonic_facial_prominence
chr9	63632038	63673848	embryonic_facial_prominence
chr9	63692167	63781654	embryonic_facial_prominence
chr9	63941483	64025695	embryonic_facial_prominence
chr9	64044963	64095280	embryonic_facial_prominence
chr9	64172393	64254581	embryonic_facial_prominence
chr9	65083119	65111187	embryonic_facial_prominence
chr9	65140731	65215916	embryonic_facial_prominence
chr9	65533011	65587067	embryonic_facial_prominence
chr9	66077610	66127327	embryonic_facial_prominence
chr9	66587483	66631065	embryonic_facial_prominence
chr9	67007279	67138257	embryonic_facial_prominence
chr9	69428976	69479766	embryonic_facial_prominence
chr9	71873838	71905340	embryonic_facial_prominence
chr9	72628004	72676097	embryonic_facial_prominence
chr9	72690479	72792507	embryonic_facial_prominence
chr9	72805271	72907545	embryonic_facial_prominence
chr9	77909672	77965700	embryonic_facial_prominence
chr9	80066226	80085932	embryonic_facial_prominence
chr9	82974182	82976532	embryonic_facial_prominence
chr9	96687701	96736205	embryonic_facial_prominence
chr9	96823983	96875753	embryonic_facial_prominence
chr9	100641781	100644869	embryonic_facial_prominence
chr9	102616590	102791064	embryonic_facial_prominence
chr9	102806307	102879336	embryonic_facial_prominence
chr9	103364243	103412828	embryonic_facial_prominence
chr9	104085472	104131034	embryonic_facial_prominence
chr9	106280333	106385035	embryonic_facial_prominence
chr9	106406335	106477575	embryonic_facial_prominence
chr9	107271036	107313276	embryonic_facial_prominence
chr9	107510139	107651517	embryonic_facial_prominence
chr9	107682435	107742700	embryonic_facial_prominence
chr9	107973555	108015854	embryonic_facial_prominence
chr9	108262769	108307358	embryonic_facial_prominence
chr9	108559280	108597788	embryonic_facial_prominence
chr9	109073577	109104400	embryonic_facial_prominence
chr9	110683242	110782413	embryonic_facial_prominence
chr9	116115210	116185236	embryonic_facial_prominence
chr9	118651860	118717317	embryonic_facial_prominence
chr9	118721520	118842357	embryonic_facial_prominence
chr9	118924899	119053358	embryonic_facial_prominence
chr9	120675370	120716557	embryonic_facial_prominence
chr9	121312692	121403739	embryonic_facial_prominence
chrX	12122817	12137368	embryonic_facial_prominence
chrX	13218804	13244864	embryonic_facial_prominence
chrX	52609132	52652452	embryonic_facial_prominence
chrX	73459379	73493506	embryonic_facial_prominence
chrX	99389658	99471506	embryonic_facial_prominence
chrX	142650014	142688002	embryonic_facial_prominence
chrX	169975154	170020601	embryonic_facial_prominence
chr1	36511373	36581412	forebrain
chr1	38382140	38451845	forebrain
chr1	39899389	39903696	forebrain
chr1	39922945	39996543	forebrain
chr1	41885671	41912817	forebrain
chr1	42229444	42263344	forebrain
chr1	42649384	42724011	forebrain
chr1	56944228	56980953	forebrain
chr1	59762087	59764966	forebrain
chr1	62697229	62752612	forebrain
chr1	64045859	64098047	forebrain
chr1	64106066	64123335	forebrain
chr1	66174629	66206424	forebrain
chr1	66319141	66324686	forebrain
chr1	72792556	72875760	forebrain
chr1	77458834	77556545	forebrain
chr1	82260877	82294044	forebrain
chr1	85893907	85936235	forebrain
chr1	86420904	86448705	forebrain
chr1	86464597	86534069	forebrain
chr1	88698297	88719199	forebrain
chr1	90188463	90250065	forebrain
chr1	91397994	91416239	forebrain
chr1	92167170	92225287	forebrain
chr1	92714957	92755709	forebrain
chr1	92830647	92863507	forebrain
chr1	97827990	97873580	forebrain
chr1	118890710	118956041	forebrain
chr1	119025969	119055058	forebrain
chr1	119877596	119913621	forebrain
chr1	131053093	131097886	forebrain
chr1	132189110	132232281	forebrain
chr1	132315576	132338096	forebrain
chr1	132351702	132392615	forebrain
chr1	132504672	132594848	forebrain
chr1	132623198	132742242	forebrain
chr1	132880294	132922627	forebrain
chr1	133020291	133088405	forebrain
chr1	133178436	133279745	forebrain
chr1	134053477	134104102	forebrain
chr1	135145907	135169940	forebrain
chr1	135544525	135620143	forebrain
chr1	135630860	135699430	forebrain
chr1	137897484	137973771	forebrain
chr1	151977422	152027580	forebrain
chr1	153635747	153679653	forebrain
chr1	155039107	155123079	forebrain
chr1	155158679	155253024	forebrain
chr1	155482110	155531877	forebrain
chr1	157035981	157086881	forebrain
chr1	157439181	157459012	forebrain
chr1	160276173	160302348	forebrain
chr1	164454687	164476576	forebrain
chr1	165610128	165663504	forebrain
chr1	166278191	166309638	forebrain
chr1	167259457	167285626	forebrain
chr1	168163320	168432902	forebrain
chr1	170459988	170523284	forebrain
chr1	171246515	171295266	forebrain
chr1	172000097	172030334	forebrain
chr1	172046874	172095860	forebrain
chr1	172191466	172222633	forebrain
chr1	172261505	172357100	forebrain
chr1	176912065	177089975	forebrain
chr1	177147617	177201680	forebrain
chr1	177256954	177259291	forebrain
chr1	177427901	177485848	forebrain
chr1	178316390	178338920	forebrain
chr1	180812027	180815860	forebrain
chr1	181352422	181420999	forebrain
chr1	192754939	192799738	forebrain
chr1	193647639	193715634	forebrain
chr1	194610438	194638616	forebrain
chr1	194657824	194725893	forebrain
chr10	7662417	7682053	forebrain
chr10	13106159	13119619	forebrain
chr10	13964410	13983769	forebrain
chr10	14177136	14217578	forebrain
chr10	17721190	17728074	forebrain
chr10	18430775	18507178	forebrain
chr10	29142292	29148699	forebrain
chr10	37135497	37152578	forebrain
chr10	39165135	39185764	forebrain
chr10	39425904	39598192	forebrain
chr10	39612903	39675108	forebrain
chr10	39730194	39734317	forebrain
chr10	42557744	42593698	forebrain
chr10	42612934	42637221	forebrain
chr10	43073025	43136536	forebrain
chr10	43474853	43503606	forebrain
chr10	43578141	43581615	forebrain
chr10	58906520	58951390	forebrain
chr10	59077536	59115424	forebrain
chr10	59878765	59987796	forebrain
chr10	60191124	60219690	forebrain
chr10	61781905	61785389	forebrain
chr10	63021970	63029249	forebrain
chr10	67076919	67127669	forebrain
chr10	69705341	69766621	forebrain
chr10	77130164	77166477	forebrain
chr10	79654318	79683401	forebrain
chr10	79793082	79823003	forebrain
chr10	79840074	79875917	forebrain
chr10	79892016	79960514	forebrain
chr10	80102431	80270928	forebrain
chr10	80282221	80323697	forebrain
chr10	80371287	80434648	forebrain
chr10	80560911	80608023	forebrain
chr10	80655711	80680167	forebrain
chr10	80897864	80967563	forebrain
chr10	81167102	81204554	forebrain
chr10	81346673	81436158	forebrain
chr10	81470645	81497260	forebrain
chr10	84356395	84442249	forebrain
chr10	87473520	87502537	forebrain
chr10	91166990	91188869	forebrain
chr10	92074376	92104514	forebrain
chr10	93247641	93311524	forebrain
chr10	96616325	96659223	forebrain
chr10	99260836	99270155	forebrain
chr10	110918460	110952876	forebrain
chr10	120365435	120450064	forebrain
chr10	120793090	120828441	forebrain
chr10	122882728	122914212	forebrain
chr10	122984460	122992051	forebrain
chr10	126953204	127001702	forebrain
chr10	127058423	127095060	forebrain
chr10	127187660	127211512	forebrain
chr10	127508325	127555069	forebrain
chr10	128368020	128378937	forebrain
chr10	128888473	128924231	forebrain
chr11	3193030	3203218	forebrain
chr11	3287391	3302929	forebrain
chr11	6063514	6088305	forebrain
chr11	6597248	6607754	forebrain
chr11	11808475	11832643	forebrain
chr11	11850290	11890829	forebrain
chr11	20631237	20665495	forebrain
chr11	21992702	22018525	forebrain
chr11	24049413	24128734	forebrain
chr11	24139338	24166935	forebrain
chr11	24693688	24743863	forebrain
chr11	25675395	25716870	forebrain
chr11	25849191	25874821	forebrain
chr11	31998910	32163183	forebrain
chr11	32218218	32268355	forebrain
chr11	33771154	33829052	forebrain
chr11	35834248	35894828	forebrain
chr11	37231743	37238169	forebrain
chr11	43528105	43576255	forebrain
chr11	46202038	46246088	forebrain
chr11	50209729	50231334	forebrain
chr11	50358855	50378999	forebrain
chr11	52085256	52099853	forebrain
chr11	57503285	57584652	forebrain
chr11	58928092	58960644	forebrain
chr11	59191220	59228939	forebrain
chr11	60093445	60116105	forebrain
chr11	60138865	60320524	forebrain
chr11	61477990	61515153	forebrain
chr11	62538262	62552112	forebrain
chr11	62598138	62649622	forebrain
chr11	67587334	67612743	forebrain
chr11	68143901	68160573	forebrain
chr11	69035420	69134837	forebrain
chr11	69321121	69432525	forebrain
chr11	69542870	69633556	forebrain
chr11	69654710	69695868	forebrain
chr11	69754848	69778729	forebrain
chr11	69828886	69855435	forebrain
chr11	69880742	69949085	forebrain
chr11	69979661	70043786	forebrain
chr11	70220054	70240627	forebrain
chr11	70562008	70596991	forebrain
chr11	70646087	70702849	forebrain
chr11	71018691	71034833	forebrain
chr11	71737461	71780362	forebrain
chr11	72039320	72087610	forebrain
chr11	74829826	74839148	forebrain
chr11	75530376	75573453	forebrain
chr11	76243051	76510002	forebrain
chr11	77484963	77521014	forebrain
chr11	77762947	77808369	forebrain
chr11	77825114	77967181	forebrain
chr11	77980096	77985680	forebrain
chr11	78151883	78190301	forebrain
chr11	78496730	78551212	forebrain
chr11	78777606	78827883	forebrain
chr11	80289417	80319444	forebrain
chr11	80470201	80525420	forebrain
chr11	80546226	80579209	forebrain
chr11	80601074	80625225	forebrain
chr11	82822914	82890611	forebrain
chr11	84027485	84068083	forebrain
chr11	84344702	84397884	forebrain
chr11	88009454	88048796	forebrain
chr11	88086070	88188297	forebrain
chr11	88348038	88730169	forebrain
chr11	94128177	94176290	forebrain
chr11	94209687	94247558	forebrain
chr11	94320714	94345650	forebrain
chr11	94404111	94474405	forebrain
chr11	94977149	95042308	forebrain
chr11	95384048	95416406	forebrain
chr11	95981868	96013245	forebrain
chr11	96861585	96916503	forebrain
chr11	97397535	97450955	forebrain
chr11	97510129	97579899	forebrain
chr11	97659743	97713897	forebrain
chr11	97798024	97819776	forebrain
chr11	98018768	98053305	forebrain
chr11	98260170	98298512	forebrain
chr11	98313512	98380751	forebrain
chr11	98704143	98810791	forebrain
chr11	98922633	98983066	forebrain
chr11	101050874	101096288	forebrain
chr11	101442346	101507285	forebrain
chr11	101594063	101704887	forebrain
chr11	101999504	102038190	forebrain
chr11	102069183	102090144	forebrain
chr11	102184273	102230866	forebrain
chr11	102244893	102321465	forebrain
chr11	102429920	102467871	forebrain
chr11	102572929	102631811	forebrain
chr11	102735374	102788715	forebrain
chr11	103131831	103143507	forebrain
chr11	103807779	103860102	forebrain
chr11	104230239	104234652	forebrain
chr11	104441058	104443260	forebrain
chr11	106778724	106790141	forebrain
chr11	107411529	107433439	forebrain
chr11	107738595	107796200	forebrain
chr11	108127300	108182676	forebrain
chr11	108917069	108963588	forebrain
chr11	112780933	112841037	forebrain
chr11	113120695	113232519	forebrain
chr11	113259567	113347554	forebrain
chr11	113378534	113478950	forebrain
chr11	113493407	113585069	forebrain
chr11	113648860	113687201	forebrain
chr11	113725059	113752626	forebrain
chr11	113765917	113828656	forebrain
chr11	114791530	114808246	forebrain
chr11	115400451	115428979	forebrain
chr11	115670239	115710121	forebrain
chr11	116004424	116032103	forebrain
chr11	116643252	116672399	forebrain
chr11	116806485	116854349	forebrain
chr11	116918528	117004293	forebrain
chr11	117020151	117083006	forebrain
chr11	117101253	117175276	forebrain
chr11	117265540	117358194	forebrain
chr11	117385837	117418978	forebrain
chr11	117436090	117542213	forebrain
chr11	117586152	117638819	forebrain
chr11	117962156	118010231	forebrain
chr11	118181223	118212999	forebrain
chr11	118728618	118838849	forebrain
chr11	118863576	118920343	forebrain
chr11	118940112	118974129	forebrain
chr11	119022559	119057567	forebrain
chr11	119118184	119238882	forebrain
chr11	119508403	119558871	forebrain
chr11	119759522	119825247	forebrain
chr11	119934240	120051743	forebrain
chr11	120065694	120191683	forebrain
chr11	120205927	120317637	forebrain
chr11	120343301	120379946	forebrain
chr11	120538622	120582829	forebrain
chr11	120820942	120839405	forebrain
chr12	3806096	3856849	forebrain
chr12	5208201	5277383	forebrain
chr12	8495827	8501663	forebrain
chr12	12248867	12293301	forebrain
chr12	12708563	12740031	forebrain
chr12	12934551	12943728	forebrain
chr12	15800612	15817550	forebrain
chr12	21111327	21161021	forebrain
chr12	25091965	25127157	forebrain
chr12	26524824	26557750	forebrain
chr12	26613086	26637192	forebrain
chr12	26778324	26822412	forebrain
chr12	26842851	26907124	forebrain
chr12	27059506	27084971	forebrain
chr12	27135993	27156969	forebrain
chr12	27331595	27364620	forebrain
chr12	28848357	28890034	forebrain
chr12	29336131	29370290	forebrain
chr12	29525050	29563697	forebrain
chr12	29619902	29772896	forebrain
chr12	29809796	29895226	forebrain
chr12	31948486	32000257	forebrain
chr12	33013456	33072912	forebrain
chr12	49372501	49410777	forebrain
chr12	50108926	50123872	forebrain
chr12	50989109	51004403	forebrain
chr12	53060331	53066649	forebrain
chr12	53246435	53263947	forebrain
chr12	56511154	56537619	forebrain
chr12	70036095	70077103	forebrain
chr12	70105495	70149495	forebrain
chr12	70277600	70348518	forebrain
chr12	71898061	71983013	forebrain
chr12	72229865	72240270	forebrain
chr12	74075093	74112023	forebrain
chr12	79695942	79752531	forebrain
chr12	79796608	79861125	forebrain
chr12	79878198	79945866	forebrain
chr12	80060007	80084617	forebrain
chr12	80106497	80146448	forebrain
chr12	80730338	80761396	forebrain
chr12	82369693	82415994	forebrain
chr12	84172920	84204907	forebrain
chr12	86645140	86703374	forebrain
chr12	86770054	86975730	forebrain
chr12	91587364	91590988	forebrain
chr12	95691040	95698757	forebrain
chr12	98520350	98578445	forebrain
chr12	99214143	99407723	forebrain
chr12	100159046	100245307	forebrain
chr12	100261883	100322714	forebrain
chr12	100952471	101030200	forebrain
chr12	102618081	102661884	forebrain
chr12	102678588	102706771	forebrain
chr12	102723728	102758842	forebrain
chr12	105836615	105937705	forebrain
chr12	105950096	105974846	forebrain
chr12	105987207	106140238	forebrain
chr12	106173774	106204299	forebrain
chr12	106274233	106328019	forebrain
chr12	106444494	106543532	forebrain
chr12	107898005	108012789	forebrain
chr12	108208618	108293120	forebrain
chr12	108386511	108445270	forebrain
chr12	109437056	109458098	forebrain
chr12	109541075	109561449	forebrain
chr12	111124974	111168415	forebrain
chr12	111653644	111743999	forebrain
chr12	112143093	112310333	forebrain
chr12	112326747	112351243	forebrain
chr12	112377513	112473486	forebrain
chr12	112643729	112678948	forebrain
chr12	113138619	113164686	forebrain
chr12	116574615	116600997	forebrain
chr12	116906984	116952558	forebrain
chr12	117005502	117057805	forebrain
chr12	117149256	117179183	forebrain
chr12	117224019	117286191	forebrain
chr13	5860389	5870983	forebrain
chr13	15461909	15487672	forebrain
chr13	15537050	15563102	forebrain
chr13	21709969	21755266	forebrain
chr13	21778468	21791162	forebrain
chr13	22025844	22052236	forebrain
chr13	23423378	23454265	forebrain
chr13	23505901	23587453	forebrain
chr13	23682224	23699513	forebrain
chr13	23732264	23765183	forebrain
chr13	24603133	24658751	forebrain
[truncated: 17,618 more rows]

## Sheet: S7.enhancer_cluster_GO_motifs
tissue	Cluster	GO.BP	log10.GO.BP.pvalue	Motif.PWM.ID	Motif.Subfamily	log10.Motif.pvalue	Num_Elements
forebrain	1	central nervous system development	43.3249	Sox2/MA0143.3/Jaspar	SOX-related factors ACAA |Group B AACAAAG	28.4	2621
forebrain	1	negative regulation of cell differentiation	37.2124	Sox6/MA0515.1/Jaspar	SOX-related factors ACAA |Group D AACAAT	20.6	2621
forebrain	1	regulation of Wnt receptor signaling pathway	36.1503	GSX1/MA0892.1/Jaspar	HOX-related factors |GSX TAATTA	12.4	2621
forebrain	1	brain development	35.7773	LBX2/MA0699.1/Jaspar	NK-related factors |LBX TTAATTAA	11.9	2621
forebrain	1	T cell differentiation in thymus	35.3553	NKX6-2/MA0675.1/Jaspar	NK-related factors |NK-6 AATAATTA	11.5	2621
forebrain	2	glial cell differentiation	30.3467	Ascl2/MA0816.1/Jaspar	MyoD / ASC-related factors CAGGTG |Achaete-Scute-like factors	19.3	3420
forebrain	2	forebrain development	28.7648	Myog/MA0500.1/Jaspar	MyoD / ASC-related factors CAGGTG |Myogenic transcription factors	19	3420
forebrain	2	gliogenesis	25.9369	Tcf12/MA0521.1/Jaspar	E2A-related factors CAGGTG	18.5	3420
forebrain	2	cerebellum development	25.6452	NHLH1/MA0048.2/Jaspar	Tal-related factors CAGCTG |Tal / HEN-like factors CAGCTG	16.1	3420
forebrain	2	hindbrain development	23.7814	LBX2/MA0699.1/Jaspar	NK-related factors |LBX TTAATTAA	14.1	3420
forebrain	3	glial cell differentiation	47.6577	Atoh1/MA0461.2/Jaspar	Tal-related factors CAGCTG |Neurogenin / Atonal-like factors CAGCTG	65.4	3247
forebrain	3	regulation of neurogenesis	43.6006	POU2F1/MA0785.1/Jaspar	POU domain factors |POU2 (Oct-1/2-like factors) TATGCAAAT	44.7	3247
forebrain	3	regulation of nervous system development	42.5478	NFIA/MA0670.1/Jaspar	Nuclear factor 1 TTGGCTATATGCCAA	39	3247
forebrain	3	gliogenesis	41.9728	POU3F4/MA0789.1/Jaspar	POU domain factors |POU3 (Oct-6-like factors) TAATTAATTA	38.6	3247
forebrain	3	regulation of neuron differentiation	40.877	POU1F1/MA0784.1/Jaspar	POU domain factors |POU1 (Pit-1-like factors) TAATTAATTA	31.7	3247
forebrain	4	regulation of cytokinesis	10.3957	RFX2/MA0600.2/Jaspar	RFX-related factors	37.48	1287
forebrain	4	regulation of calcium ion transport	6.8033	MEF2A/MA0052.3/Jaspar	Regulators of differentiation CTAAAAATAG |MEF-2 CTAAAAATAG	8.48	1287
forebrain	4	actin cytoskeleton organization	6.57698	MEIS3/MA0775.1/Jaspar	TALE-type homeo domain factors |MEIS AGCTGTCAA	4.79	1287
forebrain	4	regulation of synaptic transmission	6.47685	Sox3/MA0514.1/Jaspar	SOX-related factors ACAA |Group B AACAAAG	4.64	1287
forebrain	4	actin filament-based process	6.39276	Hic1/MA0739.1/Jaspar	Factors with multiple dispersed zinc fingers |Hypermethylated in Cancer proteins GGGTGCCCGG	4.38	1287
midbrain	1	central nervous system development	59.0411	Sox3/MA0514.1/Jaspar	SOX-related factors ACAA |Group B AACAAAG	48.8	3426
midbrain	1	tube development	52.3729	Sox6/MA0515.1/Jaspar	SOX-related factors ACAA |Group D AACAAT	41.1	3426
midbrain	1	embryonic morphogenesis	47.6198	SOX9/MA0077.1/Jaspar	SOX-related factors ACAA |Group E AAACAAAGG	19.2	3426
midbrain	1	chordate embryonic development	47.5889	TCF7L2/MA0523.1/Jaspar	TCF-7-related factors TTCAAAG	15.4	3426
midbrain	1	embryo development ending in birth or egg hatching	46.7336	Twist2/MA0633.1/Jaspar	Tal-related factors CAGCTG |Twist-like factors CGTCTG	11.5	3426
midbrain	2	glial cell differentiation	22.7397	Myod1/MA0499.1/Jaspar	MyoD / ASC-related factors CAGGTG |Myogenic transcription factors	14.2	2194
midbrain	2	forebrain development	22.4983	NOTO/MA0710.1/Jaspar	NK-related factors |NOTO	13.9	2194
midbrain	2	dorsal spinal cord development	22.4423	Tcf12/MA0521.1/Jaspar	E2A-related factors CAGGTG	13.8	2194
midbrain	2	telencephalon development	21.6769	GBX1/MA0889.1/Jaspar	HOX-related factors |GBX (Gastrulation brain homeobox) CTAATTAG	13.3	2194
midbrain	2	cardiac ventricle formation	21.6728	GSX2/MA0893.1/Jaspar	HOX-related factors |GSX TAATTA	13.1	2194
midbrain	3	dendrite morphogenesis	19.5799	RFX5/MA0510.2/Jaspar	RFX-related factors	45.49	2038
midbrain	3	clathrin coat assembly	12.459	Sox6/MA0515.1/Jaspar	SOX-related factors ACAA |Group D AACAAT	7.12	2038
midbrain	3	cerebellum development	11.2529	Sox3/MA0514.1/Jaspar	SOX-related factors ACAA |Group B AACAAAG	6.92	2038
midbrain	3	dendrite development	9.61519	ZBTB18/MA0698.1/Jaspar	More than 3 adjacent zinc finger factors |ZNF238-like factors AACATCTGGA	6.55	2038
midbrain	3	synapse organization	9.35818	NFIA/MA0670.1/Jaspar	Nuclear factor 1 TTGGCTATATGCCAA	6.19	2038
hindbrain	1	sex differentiation	21.1952	Sox6/MA0515.1/Jaspar	SOX-related factors ACAA |Group D AACAAT	38.5	2076
hindbrain	1	cell proliferation	20.9124	Sox2/MA0143.3/Jaspar	SOX-related factors ACAA |Group B AACAAAG	36.4	2076
hindbrain	1	reproductive structure development	20.7788	NR2F1/MA0017.2/Jaspar	RXR-related receptors (NR2) (TGACCT) |COUP-like receptors (NR2F) TGACCTTTGACCT	19.9	2076
hindbrain	1	reproductive system development	20.4522	Sox17/MA0078.1/Jaspar	SOX-related factors ACAA |Group F AACAAT	14.6	2076
hindbrain	1	development of primary sexual characteristics	19.1186	SOX9/MA0077.1/Jaspar	SOX-related factors ACAA |Group E AAACAAAGG	13.6	2076
hindbrain	2	limb bud formation	19.2482	Sox3/MA0514.1/Jaspar	SOX-related factors ACAA |Group B AACAAAG	17.2	2074
hindbrain	2	somatic stem cell maintenance	18.9283	Sox6/MA0515.1/Jaspar	SOX-related factors ACAA |Group D AACAAT	15.34	2074
hindbrain	2	stem cell development	18.6452	RUNX1/MA0002.2/Jaspar	Runt-related factors TGTGGT	10.3	2074
hindbrain	2	glial cell differentiation	17.8422	PKNOX2/MA0783.1/Jaspar	TALE-type homeo domain factors |PKNOX ACCTGTCAAT	9.05	2074
hindbrain	2	stem cell differentiation	17.1427	Myb/MA0100.2/Jaspar	Myb/SANT domain factors |Myb-like factors CAGTTG	8.01	2074
hindbrain	3	cerebellum development	26.8769	POU2F2/MA0507.1/Jaspar	POU domain factors |POU2 (Oct-1/2-like factors) TATGCAAAT	19.1	2244
hindbrain	3	metencephalon development	23.4833	HOXA2/MA0900.1/Jaspar	HOX-related factors |HOX2 TAATTA	18.6	2244
hindbrain	3	hindbrain development	18.2835	EMX1/MA0612.1/Jaspar	NK-related factors |EMX CTAATTAG	17.7	2244
hindbrain	3	dorsal spinal cord development	16.5614	POU1F1/MA0784.1/Jaspar	POU domain factors |POU1 (Pit-1-like factors) TAATTAATTA	16.3	2244
hindbrain	3	neuron migration	15.9491	Sox6/MA0515.1/Jaspar	SOX-related factors ACAA |Group D AACAAT	16.3	2244
hindbrain	4	response to organonitrogen compound	10.8011	NFIA/MA0670.1/Jaspar	Nuclear factor 1 TTGGCTATATGCCAA	17.1	1191
hindbrain	4	response to nitrogen compound	10.4799	RFX2/MA0600.2/Jaspar	RFX-related factors	12.92	1191
hindbrain	4	response to alkaloid	7.94352	Nr5a2/MA0505.1/Jaspar	FTZ-F1-related receptors (NR5) TGACCTTG	12.73	1191
hindbrain	4	lung-associated mesenchyme development	7.40516	Ascl2/MA0816.1/Jaspar	MyoD / ASC-related factors CAGGTG |Achaete-Scute-like factors	10.25	1191
hindbrain	4	cerebellar granular layer morphogenesis	7.01575	Hic1/MA0739.1/Jaspar	Factors with multiple dispersed zinc fingers |Hypermethylated in Cancer proteins GGGTGCCCGG	9.48	1191
neural_tube	1	regionalization	30.1576	Sox2/MA0143.3/Jaspar	SOX-related factors ACAA |Group B AACAAAG	22.89	1286
neural_tube	1	embryo development	29.8303	Sox6/MA0515.1/Jaspar	SOX-related factors ACAA |Group D AACAAT	20.77	1286
neural_tube	1	anterior/posterior pattern specification	28.0723	NR2F1/MA0017.2/Jaspar	RXR-related receptors (NR2) (TGACCT) |COUP-like receptors (NR2F) TGACCTTTGACCT	14.82	1286
neural_tube	1	embryonic morphogenesis	26.4898	ZBTB18/MA0698.1/Jaspar	More than 3 adjacent zinc finger factors |ZNF238-like factors AACATCTGGA	10.01	1286
neural_tube	1	skeletal system development	24.6565	Hoxa9/MA0594.1/Jaspar	HOX-related factors |HOX9-13 TCGTAAA	9.01	1286
neural_tube	2	somatic stem cell maintenance	10.3873	Sox6/MA0515.1/Jaspar	SOX-related factors ACAA |Group D AACAAT	11.42	701
neural_tube	2	stem cell division	10.3846	Sox3/MA0514.1/Jaspar	SOX-related factors ACAA |Group B AACAAAG	9.16	701
neural_tube	2	negative regulation of cell differentiation	9.89042	TCF7L2/MA0523.1/Jaspar	TCF-7-related factors TTCAAAG	8.67	701
neural_tube	2	stem cell development	8.95454	Hoxc9/MA0485.1/Jaspar	HOX-related factors |HOX9-13 TCGTAAA	7.4	701
neural_tube	2	stem cell differentiation	8.77314	SOX9/MA0077.1/Jaspar	SOX-related factors ACAA |Group E AAACAAAGG	6.92	701
neural_tube	3	response to peptide	8.94826	Myod1/MA0499.1/Jaspar	MyoD / ASC-related factors CAGGTG |Myogenic transcription factors	12.3	966
neural_tube	3	forebrain development	8.50904	Tcf12/MA0521.1/Jaspar	E2A-related factors CAGGTG	12.1	966
neural_tube	3	cellular response to peptide hormone stimulus	8.22198	Ascl2/MA0816.1/Jaspar	MyoD / ASC-related factors CAGGTG |Achaete-Scute-like factors	12	966
neural_tube	3	cartilage development	7.27674	NHLH1/MA0048.2/Jaspar	Tal-related factors CAGCTG |Tal / HEN-like factors CAGCTG	11	966
neural_tube	3	muscle structure development	7.27766	ZBTB18/MA0698.1/Jaspar	More than 3 adjacent zinc finger factors |ZNF238-like factors AACATCTGGA	10.2	966
neural_tube	4	cerebellum development	20.1632	POU2F2/MA0507.1/Jaspar	POU domain factors |POU2 (Oct-1/2-like factors) TATGCAAAT	17.1	1458
neural_tube	4	metencephalon development	18.6684	NKX6-2/MA0675.1/Jaspar	NK-related factors |NK-6 AATAATTA	16.1	1458
neural_tube	4	hindbrain development	14.6677	POU3F2/MA0787.1/Jaspar	POU domain factors |POU3 (Oct-6-like factors) TAATTAATTA	15.8	1458
neural_tube	4	cerebellum morphogenesis	12.5033	HESX1/MA0894.1/Jaspar	Paired-related HD factors |HESX TAATTGAATTA	15.6	1458
neural_tube	4	neuron migration	11.6437	RAX/MA0718.1/Jaspar	Paired-related HD factors |RAX CTAATTAG	15.5	1458
facial_prominence	1	negative regulation of signal transduction	11.8683	NR4A2/MA0160.1/Jaspar	NGFI-B-related receptors (NR4) TGACCTTT	8.78	831
facial_prominence	1	regulation of Wnt receptor signaling pathway	11.7853	NR2F1/MA0017.2/Jaspar	RXR-related receptors (NR2) (TGACCT) |COUP-like receptors (NR2F) TGACCTTTGACCT	8.51	831
facial_prominence	1	negative regulation of cell communication	10.7865	Sox3/MA0514.1/Jaspar	SOX-related factors ACAA |Group B AACAAAG	7.52	831
facial_prominence	1	negative regulation of signaling	10.7797	ESRRB/MA0141.3/Jaspar	Steroid hormone receptors (NR3) |ER-like receptors (NR3A&B) AGGTCACAGTGACCT	6.3	831
facial_prominence	1	embryonic morphogenesis	9.88644	ZBTB18/MA0698.1/Jaspar	More than 3 adjacent zinc finger factors |ZNF238-like factors AACATCTGGA	6.26	831
facial_prominence	2	skeletal system development	13.5159	ZBTB18/MA0698.1/Jaspar	More than 3 adjacent zinc finger factors |ZNF238-like factors AACATCTGGA	8.63	757
facial_prominence	2	cardiovascular system development	11.6426	Bhlha15/MA0607.1/Jaspar	Tal-related factors CAGCTG |Neurogenin / Atonal-like factors CAGCTG	6.28	757
facial_prominence	2	negative regulation of signal transduction	11.575	TEAD4/MA0809.1/Jaspar	TEF-1-related factors CATTCC	5.74	757
facial_prominence	2	negative regulation of cell communication	10.7313	HOXA10/MA0899.1/Jaspar	HOX-related factors |HOX9-13 TCGTAAA	4.82	757
facial_prominence	2	negative regulation of signaling	10.7289	Twist2/MA0633.1/Jaspar	Tal-related factors CAGCTG |Twist-like factors CGTCTG	4.65	757
facial_prominence	3	protein heterotrimerization	25.5528	NFIA/MA0670.1/Jaspar	Nuclear factor 1 TTGGCTATATGCCAA	11.91	938
facial_prominence	3	vasculature development	19.7254	RUNX1/MA0002.2/Jaspar	Runt-related factors TGTGGT	7.6	938
facial_prominence	3	protein trimerization	19.238	Twist2/MA0633.1/Jaspar	Tal-related factors CAGCTG |Twist-like factors CGTCTG	7.23	938
facial_prominence	3	cardiovascular system development	18.7758	Myb/MA0100.2/Jaspar	Myb/SANT domain factors |Myb-like factors CAGTTG	6.75	938
facial_prominence	3	blood vessel development	18.1817	Bcl6/MA0463.1/Jaspar	More than 3 adjacent zinc finger factors |BCL6 factors CTTTCTAGGAAT	6.27	938
limb	1	embryonic morphogenesis	29.1596	NKX6-2/MA0675.1/Jaspar	NK-related factors |NK-6 AATAATTA	15.2	1090
limb	1	embryo development	25.7401	MIXL1/MA0662.1/Jaspar	Paired-related HD factors |MIX	14.9	1090
limb	1	limb morphogenesis	24.4888	MNX1/MA0707.1/Jaspar	HOX-related factors |MNX ACTAATTA	14.5	1090
limb	1	limb development	22.8551	Nkx2-5/MA0063.1/Jaspar	NK-related factors |NK-4 CCACTTAA	14	1090
limb	1	embryonic limb morphogenesis	20.2122	Sox3/MA0514.1/Jaspar	SOX-related factors ACAA |Group B AACAAAG	13.4	1090
limb	2	embryo development	20.833	Sox6/MA0515.1/Jaspar	SOX-related factors ACAA |Group D AACAAT	9.78	1032
limb	2	embryonic morphogenesis	17.5112	ZBTB18/MA0698.1/Jaspar	More than 3 adjacent zinc finger factors |ZNF238-like factors AACATCTGGA	7.76	1032
limb	2	somatic stem cell maintenance	14.1044	Myc/MA0147.2/Jaspar	bHLH-ZIP factors CACATG |Myc / Max factors CACGTG	6.88	1032
limb	2	connective tissue development	13.8914	NKX6-2/MA0675.1/Jaspar	NK-related factors |NK-6 AATAATTA	6.86	1032
limb	2	skeletal system development	13.4049	Sox3/MA0514.1/Jaspar	SOX-related factors ACAA |Group B AACAAAG	6.84	1032
limb	3	skeletal system development	21.5445	STAT3/MA0144.2/Jaspar	STAT factors TTCCCGGAA	8.29	1043
limb	3	connective tissue development	18.0423	TEAD4/MA0809.1/Jaspar	TEF-1-related factors CATTCC	7.84	1043
limb	3	negative regulation of cellular response to growth factor stimulus	15.3284	ZBTB18/MA0698.1/Jaspar	More than 3 adjacent zinc finger factors |ZNF238-like factors AACATCTGGA	5.95	1043
limb	3	negative regulation of protein metabolic process	14.765	Foxa2/MA0047.2/Jaspar	Forkhead box (FOX) factors TGTTT |FOXA TGTTTGTTT	5.9	1043
limb	3	chordate embryonic development	14.7354	RUNX1/MA0002.2/Jaspar	Runt-related factors TGTGGT	5.58	1043
limb	4	protein heterotrimerization	27.4939	NFIA/MA0670.1/Jaspar	Nuclear factor 1 TTGGCTATATGCCAA	8.33	783
limb	4	protein trimerization	20.724	NFATC2/MA0152.1/Jaspar	NFAT-related factors ATGGAAA	7.4	783
limb	4	protein localization to nucleus	15.6098	STAT3/MA0144.2/Jaspar	STAT factors TTCCCGGAA	6.39	783
limb	4	body morphogenesis	15.3628	TEAD3/MA0808.1/Jaspar	TEF-1-related factors CATTCC	6.3	783
limb	4	negative regulation of protein metabolic process	11.557	JDP2/MA0655.1/Jaspar	Fos-related factors (TGAGTCA) |ATF-3-like factors TGACGTCA	5.35	783
heart	1	regulation of cellular protein metabolic process	14.3618	Gata4/MA0482.1/Jaspar	GATA-type zinc fingers |Two zinc-finger GATA factors AGATAA	19.73	805
heart	1	regulation of phosphorylation	11.9448	ZBTB18/MA0698.1/Jaspar	More than 3 adjacent zinc finger factors |ZNF238-like factors AACATCTGGA	8.48	805
heart	1	regulation of protein modification process	11.4442	PLAG1/MA0163.1/Jaspar	More than 3 adjacent zinc finger factors |PLAG factors	5.9	805
heart	1	regulation of protein phosphorylation	9.62899	SREBF2/MA0596.1/Jaspar	bHLH-ZIP factors CACATG |SREBP factors ATCACCCCAC	5.62	805
heart	1	regulation of immune system process	9.48384	NEUROG2/MA0669.1/Jaspar	Tal-related factors CAGCTG |Neurogenin / Atonal-like factors CAGCTG	4.46	805
heart	2	actin filament-based process	45.6049	MEF2B/MA0660.1/Jaspar	Regulators of differentiation CTAAAAATAG |MEF-2 CTAAAAATAG	13.03	2003
heart	2	actin cytoskeleton organization	44.407	GATA2/MA0036.2/Jaspar	GATA-type zinc fingers |Two zinc-finger GATA factors AGATAA	8.11	2003
heart	2	cytoskeleton organization	44.1351	TGIF1/MA0796.1/Jaspar	TALE-type homeo domain factors |TGIF AGCTGTCAAT	4.17	2003
heart	2	actin filament organization	24.951	PKNOX1/MA0782.1/Jaspar	TALE-type homeo domain factors |PKNOX ACCTGTCAAT	3.85	2003
heart	2	cell junction organization	24.2143	TEAD4/MA0809.1/Jaspar	TEF-1-related factors CATTCC	3.81	2003
heart	3	cytoskeleton organization	9.79999	MEF2B/MA0660.1/Jaspar	Regulators of differentiation CTAAAAATAG |MEF-2 CTAAAAATAG	24.96	1188
heart	3	actin filament-based process	7.5976	NFIA/MA0670.1/Jaspar	Nuclear factor 1 TTGGCTATATGCCAA	6.72	1188
heart	3	muscle cell development	5.77993	Myc/MA0147.2/Jaspar	bHLH-ZIP factors CACATG |Myc / Max factors CACGTG	4.98	1188
heart	3	actin cytoskeleton organization	5.42412	USF1/MA0093.2/Jaspar	bHLH-ZIP factors CACATG |USF factors CACGTG	4.84	1188
heart	3	cardiac muscle cell differentiation	5.31251	MEIS2/MA0774.1/Jaspar	TALE-type homeo domain factors |MEIS AGCTGTCAA	4.19	1188
heart	4	regulation of generation of precursor metabolites and energy	17.3201	NR3C2/MA0727.1/Jaspar	Steroid hormone receptors (NR3) |GR-like receptors (NR3C) AGAACATGATGTTCT	16.3	1502
heart	4	cellular response to insulin stimulus	16.0807	Esrrg/MA0643.1/Jaspar	Steroid hormone receptors (NR3) |ER-like receptors (NR3A&B) AGGTCACAGTGACCT	15.27	1502
heart	4	response to insulin stimulus	15.4828	MEF2A/MA0052.3/Jaspar	Regulators of differentiation CTAAAAATAG |MEF-2 CTAAAAATAG	10.31	1502
heart	4	cellular response to peptide hormone stimulus	14.3121	NR4A2/MA0160.1/Jaspar	NGFI-B-related receptors (NR4) TGACCTTT	8.72	1502
heart	4	insulin receptor signaling pathway	13.6507	Nr2f6/MA0677.1/Jaspar	RXR-related receptors (NR2) (TGACCT) |COUP-like receptors (NR2F) TGACCTTTGACCT	6.76	1502
kidney	1	nuclear-transcribed mRNA catabolic process, deadenylation-dependent decay	19.4552	Sox6/MA0515.1/Jaspar	SOX-related factors ACAA |Group D AACAAT	11.94	880
kidney	1	cardiovascular system development	16.8757	Sox3/MA0514.1/Jaspar	SOX-related factors ACAA |Group B AACAAAG	11.06	880
kidney	1	nuclear-transcribed mRNA catabolic process	15.7034	Hoxc9/MA0485.1/Jaspar	HOX-related factors |HOX9-13 TCGTAAA	7.07	880
kidney	1	stem cell differentiation	12.9868	ZBTB18/MA0698.1/Jaspar	More than 3 adjacent zinc finger factors |ZNF238-like factors AACATCTGGA	5.59	880
kidney	1	heart development	12.8374	Myc/MA0147.2/Jaspar	bHLH-ZIP factors CACATG |Myc / Max factors CACGTG	5.49	880
kidney	2	tissue morphogenesis	10.4664	HNF1B/MA0153.2/Jaspar	POU domain factors |HNF1-like factors GTTAATGATTAAC	17.04	922
kidney	2	tube development	9.97535	FOXA1/MA0148.3/Jaspar	Forkhead box (FOX) factors TGTTT |FOXA TGTTTGTTT	7.25	922
kidney	2	branching morphogenesis of an epithelial tube	9.97767	Sox6/MA0515.1/Jaspar	SOX-related factors ACAA |Group D AACAAT	6.38	922
kidney	2	renal system development	9.9549	NKX6-1/MA0674.1/Jaspar	NK-related factors |NK-6 AATAATTA	6	922
kidney	2	morphogenesis of an epithelium	9.79954	HOXB3/MA0903.1/Jaspar	HOX-related factors |HOX3 TAATTA	5.57	922
kidney	3	apoptotic process	8.34888	Esrrg/MA0643.1/Jaspar	Steroid hormone receptors (NR3) |ER-like receptors (NR3A&B) AGGTCACAGTGACCT	16.26	672
kidney	3	programmed cell death	7.86195	NR2F1/MA0017.2/Jaspar	RXR-related receptors (NR2) (TGACCT) |COUP-like receptors (NR2F) TGACCTTTGACCT	11.53	672
kidney	3	cellular response to stress	7.35496	NR4A2/MA0160.1/Jaspar	NGFI-B-related receptors (NR4) TGACCTTT	10.27	672
kidney	3	negative regulation of cellular protein metabolic process	6.98759	Nr5a2/MA0505.1/Jaspar	FTZ-F1-related receptors (NR5) TGACCTTG	10.14	672
kidney	3	regulation of nuclear-transcribed mRNA catabolic process, deadenylation-dependent decay	5.96235	USF2/MA0526.1/Jaspar	bHLH-ZIP factors CACATG |USF factors CACGTG	9.93	672
stomach	1	wound healing	16.2796	MSC/MA0665.1/Jaspar	Tal-related factors CAGCTG |Mesp-like factors	6.99	709
stomach	1	embryo development	14.5663	Sox6/MA0515.1/Jaspar	SOX-related factors ACAA |Group D AACAAT	6.25	709
stomach	1	skeletal system development	14.2435	ZBTB18/MA0698.1/Jaspar	More than 3 adjacent zinc finger factors |ZNF238-like factors AACATCTGGA	4.49	709
stomach	1	response to wounding	14.2037	FOXP2/MA0593.1/Jaspar	Forkhead box (FOX) factors TGTTT |FOXP TTGTTTCA	4.4	709
stomach	1	chordate embryonic development	12.9742	Ascl2/MA0816.1/Jaspar	MyoD / ASC-related factors CAGGTG |Achaete-Scute-like factors	4.11	709
stomach	2	cardiovascular system development	22.8495	FOXA1/MA0148.3/Jaspar	Forkhead box (FOX) factors TGTTT |FOXA TGTTTGTTT	9.07	916
stomach	2	blood vessel development	18.0296	Tcf21/MA0832.1/Jaspar	Tal-related factors CAGCTG |Mesp-like factors	7.82	916
stomach	2	vasculature development	17.8295	ZBTB18/MA0698.1/Jaspar	More than 3 adjacent zinc finger factors |ZNF238-like factors AACATCTGGA	6.7	916
stomach	2	blood vessel morphogenesis	16.4488	Ascl2/MA0816.1/Jaspar	MyoD / ASC-related factors CAGGTG |Achaete-Scute-like factors	6.16	916
stomach	2	immune system process	15.3872	TEAD4/MA0809.1/Jaspar	TEF-1-related factors CATTCC	5.38	916
stomach	3	response to stress	19.6942	JUNB/MA0490.1/Jaspar	Jun-related factors TGAGTCA |Jun factors TGAGTCA	9.47	533
stomach	3	regulation of nuclear-transcribed mRNA catabolic process, deadenylation-dependent decay	15.4634	RUNX1/MA0002.2/Jaspar	Runt-related factors TGTGGT	7.36	533
stomach	3	positive regulation of mRNA catabolic process	14.7121	FOS/MA0476.1/Jaspar	Fos-related factors (TGAGTCA) |Fos factors (TGAGTCA)	6.62	533
stomach	3	positive regulation of nuclear-transcribed mRNA catabolic process, deadenylation-dependent decay	13.3536	Nr5a2/MA0505.1/Jaspar	FTZ-F1-related receptors (NR5) TGACCTTG	5.91	533
stomach	3	negative regulation of cellular metabolic process	11.2356	GATA5/MA0766.1/Jaspar	GATA-type zinc fingers |Two zinc-finger GATA factors AGATAA	5.13	533
stomach	4	actin cytoskeleton organization	11.744	JUNB/MA0490.1/Jaspar	Jun-related factors TGAGTCA |Jun factors TGAGTCA	10.22	529
stomach	4	actin filament-based process	11.988	FOS/MA0476.1/Jaspar	Fos-related factors (TGAGTCA) |Fos factors (TGAGTCA)	10.08	529
stomach	4	cytoskeleton organization	7.64408	ID4/MA0824.1/Jaspar	HLH domain only	8.99	529
stomach	4	intracellular transport	7.34281	TCF3/MA0522.2/Jaspar	E2A-related factors CAGGTG	7.06	529
stomach	4	regulation of actin filament polymerization	6.52057	Ascl2/MA0816.1/Jaspar	MyoD / ASC-related factors CAGGTG |Achaete-Scute-like factors	7.01	529
intestine	1	posttranscriptional regulation of gene expression	16.5961	ZBTB18/MA0698.1/Jaspar	More than 3 adjacent zinc finger factors |ZNF238-like factors AACATCTGGA	12.26	1356
intestine	1	skeletal system development	13.6046	FOXP2/MA0593.1/Jaspar	Forkhead box (FOX) factors TGTTT |FOXP TTGTTTCA	10.41	1356
intestine	1	blood vessel morphogenesis	13.3427	SRF/MA0083.3/Jaspar	Responders to external signals (SRF/RLM1) CCATATATGG	10.34	1356
intestine	1	vasculature development	13.3261	Sox6/MA0515.1/Jaspar	SOX-related factors ACAA |Group D AACAAT	9.81	1356
intestine	1	blood vessel development	13.0832	Tcf21/MA0832.1/Jaspar	Tal-related factors CAGCTG |Mesp-like factors	9.07	1356
intestine	2	cardiovascular system development	39.3827	ZBTB18/MA0698.1/Jaspar	More than 3 adjacent zinc finger factors |ZNF238-like factors AACATCTGGA	20.1	1580
intestine	2	vasculature development	31.0172	Tcf12/MA0521.1/Jaspar	E2A-related factors CAGGTG	19.9	1580
intestine	2	blood vessel development	29.7033	Myog/MA0500.1/Jaspar	MyoD / ASC-related factors CAGGTG |Myogenic transcription factors	18.9	1580
intestine	2	blood vessel morphogenesis	29.2234	Ascl2/MA0816.1/Jaspar	MyoD / ASC-related factors CAGGTG |Achaete-Scute-like factors	17.5	1580
intestine	2	muscle structure development	23.6639	NHLH1/MA0048.2/Jaspar	Tal-related factors CAGCTG |Tal / HEN-like factors CAGCTG	17.3	1580
intestine	3	actin cytoskeleton organization	16.6298	Myod1/MA0499.1/Jaspar	MyoD / ASC-related factors CAGGTG |Myogenic transcription factors	18.7	1149
intestine	3	actin filament-based process	15.7489	SNAI2/MA0745.1/Jaspar	More than 3 adjacent zinc finger factors |Snail-like factors CACCTG	18.6	1149
intestine	3	protein complex subunit organization	12.4813	ID4/MA0824.1/Jaspar	HLH domain only	18.2	1149
intestine	3	somatic stem cell maintenance	11.1999	Nr5a2/MA0505.1/Jaspar	FTZ-F1-related receptors (NR5) TGACCTTG	15.9	1149
intestine	3	cytoskeleton organization	10.9052	TCF3/MA0522.2/Jaspar	E2A-related factors CAGGTG	15.7	1149
intestine	4	alcohol metabolic process	18.618	Hnf4a/MA0114.3/Jaspar	RXR-related receptors (NR2) (TGACCT) |HNF-4 (NR2A) AGTCCAAAGTTCA	35.9	1084
intestine	4	polyol metabolic process	13.9791	Nr2f6/MA0677.1/Jaspar	RXR-related receptors (NR2) (TGACCT) |COUP-like receptors (NR2F) TGACCTTTGACCT	30.3	1084
intestine	4	lipid metabolic process	13.367	Rxra/MA0512.2/Jaspar	RXR-related receptors (NR2) (TGACCT) |Retinoid X receptors (NR2B) (TGACCT)	25.7	1084
intestine	4	cellular lipid metabolic process	12.4942	ID4/MA0824.1/Jaspar	HLH domain only	13.8	1084
intestine	4	organic hydroxy compound metabolic process	11.9469	Nr5a2/MA0505.1/Jaspar	FTZ-F1-related receptors (NR5) TGACCTTG	11.8	1084
liver	1	immune system development	51.4162	Gata4/MA0482.1/Jaspar	GATA-type zinc fingers |Two zinc-finger GATA factors AGATAA	55.6	4579
liver	1	hematopoietic or lymphoid organ development	47.6067	KLF5/MA0599.1/Jaspar	Three-zinc finger KrÃ¼ppel-related factors |KrÃ¼ppel-like factors CCACACCCT	32	4579
liver	1	hemopoiesis	46.5484	SP1/MA0079.3/Jaspar	Three-zinc finger KrÃ¼ppel-related factors |Sp1-like factors GGGGCGGGG	31.8	4579
liver	1	megakaryocyte development	42.9498	Zfx/MA0146.2/Jaspar	More than 3 adjacent zinc finger factors |ZFX/ZFY factors AGGCCC	29	4579
liver	1	definitive hemopoiesis	39.8933	INSM1/MA0155.1/Jaspar	Factors with multiple dispersed zinc fingers |Insulinoma-associated proteins	26.3	4579
liver	2	cellular lipid metabolic process	113.621	Gata4/MA0482.1/Jaspar	GATA-type zinc fingers |Two zinc-finger GATA factors AGATAA	72.8	13972
liver	2	protein modification by small protein conjugation or removal	100.903	JUND/MA0491.1/Jaspar	Jun-related factors TGAGTCA |Jun factors TGAGTCA	20.9	13972
liver	2	cellular response to starvation	86.1913	FOS/MA0476.1/Jaspar	Fos-related factors (TGAGTCA) |Fos factors (TGAGTCA)	20	13972
liver	2	response to starvation	79.826	JDP2/MA0655.1/Jaspar	Fos-related factors (TGAGTCA) |ATF-3-like factors TGACGTCA	18.6	13972
liver	2	glycerolipid metabolic process	78.3373	NFE2/MA0841.1/Jaspar	Jun-related factors TGAGTCA |NF-E2-like factors GCTGAGTCA	18.1	13972
liver	3	lipid metabolic process	89.8147	Nr2f6/MA0677.1/Jaspar	RXR-related receptors (NR2) (TGACCT) |COUP-like receptors (NR2F) TGACCTTTGACCT	45.5	5387
liver	3	response to biotic stimulus	83.7891	Hnf4a/MA0114.3/Jaspar	RXR-related receptors (NR2) (TGACCT) |HNF-4 (NR2A) AGTCCAAAGTTCA	35.6	5387
liver	3	response to other organism	77.7573	Rxra/MA0512.2/Jaspar	RXR-related receptors (NR2) (TGACCT) |Retinoid X receptors (NR2B) (TGACCT)	32.7	5387
liver	3	cellular lipid metabolic process	76.0506	Esrrg/MA0643.1/Jaspar	Steroid hormone receptors (NR3) |ER-like receptors (NR3A&B) AGGTCACAGTGACCT	32.6	5387
liver	3	multi-organism process	60.2582	NR2C2/MA0504.1/Jaspar	RXR-related receptors (NR2) (TGACCT) |Testicular receptors (NR2C) TGACCTCTGACCT	29.5	5387
lung	1	cardiovascular system development	84.5977	Sox2/MA0143.3/Jaspar	SOX-related factors ACAA |Group B AACAAAG	15.2	4155
lung	1	vasculature development	72.3289	TEAD4/MA0809.1/Jaspar	TEF-1-related factors CATTCC	13.8	4155
lung	1	blood vessel development	71.4819	Sox6/MA0515.1/Jaspar	SOX-related factors ACAA |Group D AACAAT	12.7	4155
lung	1	embryo development ending in birth or egg hatching	66.8144	ZBTB18/MA0698.1/Jaspar	More than 3 adjacent zinc finger factors |ZNF238-like factors AACATCTGGA	10.8	4155
lung	1	chordate embryonic development	66.4974	Ascl2/MA0816.1/Jaspar	MyoD / ASC-related factors CAGGTG |Achaete-Scute-like factors	10.4	4155
lung	2	blood vessel morphogenesis	77.1279	TEAD3/MA0808.1/Jaspar	TEF-1-related factors CATTCC	18.8	4826
lung	2	vasculature development	73.6415	FOXA1/MA0148.3/Jaspar	Forkhead box (FOX) factors TGTTT |FOXA TGTTTGTTT	16.5	4826
lung	2	blood vessel development	70.8262	NFIA/MA0670.1/Jaspar	Nuclear factor 1 TTGGCTATATGCCAA	14.5	4826
lung	2	immune system development	50.0017	NKX2-3/MA0672.1/Jaspar	NK-related factors |NK-4 CCACTTAA	10.2	4826
lung	2	heart development	49.6675	RUNX1/MA0002.2/Jaspar	Runt-related factors TGTGGT	10.1	4826
lung	3	apoptotic signaling pathway	46.3535	NR3C2/MA0727.1/Jaspar	Steroid hormone receptors (NR3) |GR-like receptors (NR3C) AGAACATGATGTTCT	19.8	3028
lung	3	cytoskeleton organization	38.3487	SNAI2/MA0745.1/Jaspar	More than 3 adjacent zinc finger factors |Snail-like factors CACCTG	17.7	3028
lung	3	cell junction assembly	38.198	Klf1/MA0493.1/Jaspar	Three-zinc finger KrÃ¼ppel-related factors |KrÃ¼ppel-like factors CCACACCCT	16.2	3028
lung	3	cell junction organization	36.8134	Nr5a2/MA0505.1/Jaspar	FTZ-F1-related receptors (NR5) TGACCTTG	15.8	3028
lung	3	actin cytoskeleton organization	36.0961	JUNB/MA0490.1/Jaspar	Jun-related factors TGAGTCA |Jun factors TGAGTCA	15.8	3028

## Sheet: S8a.Enhancer-Gene-Map-Rep1
Putative Enhancer			Highest correlated gene
chrom	start	end	ensembl	symbol	SCC	Z	p-value (z)	p-value (empirical)
chr1	4426300	4428300	ENSMUSG00000025902.9	Sox17	0.616266	2.07488	0.018999	0.0163785
chr1	4543300	4545300	ENSMUSG00000025902.9	Sox17	0.470158	2.24142	0.0124993	0.0100091
chr1	4653200	4655200	ENSMUSG00000025902.9	Sox17	0.439743	2.4136	0.00789793	0.00818926
chr1	4917200	4919200	ENSMUSG00000025905.9	Oprk1	0.351397	1.93843	0.0262854	0.0300273
chr1	6733000	6735000	ENSMUSG00000033740.13	St18	0.866451	1.81764	0.0345596	0.000909918
chr1	6756600	6758600	ENSMUSG00000033740.13	St18	0.794196	1.67574	0.0468948	0.00909918
chr1	6759400	6762400	ENSMUSG00000033740.13	St18	0.872244	1.83995	0.0328881	0.000909918
chr1	6766200	6768200	ENSMUSG00000033740.13	St18	0.818183	1.85947	0.0314805	0.000909918
chr1	7137600	7139600	ENSMUSG00000051285.13	Pcmtd1	0.719524	1.84938	0.0322013	0.00454959
chr1	8947200	8949200	ENSMUSG00000025909.12	Sntg1	0.746842	2.09836	0.0179366	0.00181984
chr1	9648200	9650200	ENSMUSG00000025912.12	Mybl1	0.538053	1.92987	0.0268117	0.00818926
chr1	9773000	9779300	ENSMUSG00000025915.10	Sgk3	0.52839	1.83942	0.0329269	0.0163785
chr1	9786200	9788400	ENSMUSG00000025915.10	Sgk3	0.655958	1.99906	0.0228007	0.00454959
chr1	9804300	9806300	ENSMUSG00000025915.10	Sgk3	0.639383	1.91582	0.0276939	0.00818926
chr1	9810700	9814600	ENSMUSG00000025915.10	Sgk3	0.492276	2.18413	0.0144764	0.00636943
chr1	9816300	9818300	ENSMUSG00000025915.10	Sgk3	0.356025	2.27599	0.0114234	0.00454959
chr1	9822300	9824300	ENSMUSG00000025915.10	Sgk3	0.611786	1.98742	0.0234379	0.00181984
chr1	9987600	9989600	ENSMUSG00000025915.10	Sgk3	0.456329	1.75224	0.0398662	0.0382166
chr1	11329500	11331500	ENSMUSG00000048960.9	Prex2	0.573024	2.13702	0.0162984	0.0136488
chr1	12051000	12053000	ENSMUSG00000016918.11	Sulf1	0.51874	1.92934	0.0268442	0.0263876
chr1	12397400	12399400	ENSMUSG00000016918.11	Sulf1	0.596896	1.77623	0.0378478	0.0473157
chr1	12488600	12490600	ENSMUSG00000016918.11	Sulf1	0.532413	1.86506	0.0310866	0.0400364
chr1	12615200	12617200	ENSMUSG00000016918.11	Sulf1	0.421443	2.12424	0.0168252	0.010919
chr1	12762700	12765900	ENSMUSG00000016918.11	Sulf1	0.568512	2.25563	0.0120468	0.0145587
chr1	12776000	12778000	ENSMUSG00000016918.11	Sulf1	0.689455	2.53195	0.00567148	0.00181984
chr1	12810500	12812500	ENSMUSG00000016918.11	Sulf1	0.666451	2.10506	0.017643	0.000909918
chr1	12834300	12836300	ENSMUSG00000025938.12	Slco5a1	0.649575	1.66899	0.0475595	0.00727934
chr1	13004300	13006300	ENSMUSG00000025938.12	Slco5a1	0.824414	1.66211	0.048245	0.00545951
chr1	13258548	13260548	ENSMUSG00000025937.6	Lactb2	0.323233	1.83564	0.0332056	0.0400364
chr1	13566600	13570200	ENSMUSG00000025935.6	Tram1	0.535342	1.98917	0.023341	0.0118289
chr1	13572500	13576500	ENSMUSG00000025937.6	Lactb2	0.450447	2.06887	0.019279	0.010919
chr1	13654500	13657900	ENSMUSG00000025937.6	Lactb2	0.763556	2.10162	0.0177933	0.000909918
chr1	14161600	14163600	ENSMUSG00000025932.10	Eya1	0.694806	2.23555	0.0126907	0.000909918
chr1	14184900	14186900	ENSMUSG00000025932.10	Eya1	0.740147	1.96607	0.0246453	0.00181984
chr1	14504600	14506600	ENSMUSG00000025932.10	Eya1	0.734594	2.62132	0.00437953	0.000909918
chr1	15609800	15611800	ENSMUSG00000092083.4	Kcnb2	0.717694	1.76263	0.0389819	0.00545951
chr1	15615800	15617800	ENSMUSG00000092083.4	Kcnb2	0.67922	1.77709	0.037777	0.0118289
chr1	15636200	15638200	ENSMUSG00000092083.4	Kcnb2	0.706797	1.94971	0.0256053	0.00272975
chr1	15643700	15645700	ENSMUSG00000092083.4	Kcnb2	0.526053	1.71097	0.0435431	0.0181984
chr1	15898800	15900800	ENSMUSG00000032719.4	Sbspon	0.489299	2.29423	0.0108886	0.010919
chr1	16114100	16117000	ENSMUSG00000025921.7	Rdh10	0.385379	2.02174	0.0216017	0.0236579
chr1	16152500	16154500	ENSMUSG00000025779.6	Ly96	0.482329	1.82431	0.0340526	0.0254777
chr1	16171700	16173700	ENSMUSG00000025921.7	Rdh10	0.544198	2.55557	0.00530071	0.00454959
chr1	16185900	16187900	ENSMUSG00000025779.6	Ly96	0.779701	1.88876	0.0294622	0.00454959
chr1	16248400	16250400	ENSMUSG00000025921.7	Rdh10	0.525802	1.71579	0.0431001	0.0327571
chr1	16354700	16356700	ENSMUSG00000025779.6	Ly96	0.516189	1.8042	0.0355997	0.0272975
chr1	16604300	16608200	ENSMUSG00000042686.5	Jph1	0.520001	1.84187	0.0327469	0.0236579
chr1	16995900	16997900	ENSMUSG00000042686.5	Jph1	0.51194	2.02044	0.0216686	0.0136488
chr1	17009400	17011400	ENSMUSG00000042686.5	Jph1	0.511058	2.26104	0.0118783	0.00545951
chr1	17040500	17042500	ENSMUSG00000025940.6	Tmem70	0.508856	1.80577	0.0354774	0.0263876
chr1	17053200	17055200	ENSMUSG00000042686.5	Jph1	0.49302	2.27755	0.0113768	0.00727934
chr1	17377000	17379000	ENSMUSG00000067780.3	Pi15	0.509792	1.85208	0.0320068	0.0309372
chr1	18190600	18192600	ENSMUSG00000025777.8	Gdap1	0.76157	1.75227	0.0398634	0.00363967
chr1	19230300	19232300	ENSMUSG00000025927.9	Tfap2b	0.774555	2.46789	0.00679555	0.000909918
chr1	19582200	19584200	ENSMUSG00000025927.9	Tfap2b	0.663973	1.78991	0.036734	0.00454959
chr1	19672800	19674800	ENSMUSG00000025927.9	Tfap2b	0.77942	1.71025	0.0436101	0.00363967
chr1	19766800	19768800	ENSMUSG00000025927.9	Tfap2b	0.608578	1.93491	0.0265007	0.00272975
chr1	20653000	20655000	ENSMUSG00000041779.5	Tram2	0.740629	1.78321	0.0372762	0.00818926
chr1	20794000	20796000	ENSMUSG00000041859.10	Mcm3	0.352055	2.27007	0.0116016	0.0136488
chr1	20832200	20834200	ENSMUSG00000041859.10	Mcm3	0.377647	2.22147	0.0131596	0.0154686
chr1	20867000	20869000	ENSMUSG00000025931.11	Paqr8	0.717143	1.70785	0.0438317	0.033667
chr1	20907900	20909900	ENSMUSG00000025931.11	Paqr8	0.867234	1.65191	0.049276	0.0127389
chr1	21040400	21042400	ENSMUSG00000041779.5	Tram2	0.64314	1.77313	0.0381034	0.0272975
chr1	21530800	21532800	ENSMUSG00000028033.12	Kcnq5	0.543885	2.76474	0.0028484	0.000909918
chr1	21748500	21750500	ENSMUSG00000028033.12	Kcnq5	0.330598	2.08716	0.0184367	0.0354868
chr1	21808200	21810200	ENSMUSG00000028033.12	Kcnq5	0.328156	2.14188	0.0161017	0.0154686
chr1	21811900	21813900	ENSMUSG00000028033.12	Kcnq5	0.401374	2.40352	0.00811901	0.00636943
chr1	21829800	21831800	ENSMUSG00000028033.12	Kcnq5	0.3882	2.13456	0.0163983	0.0200182
chr1	21895500	21897500	ENSMUSG00000028033.12	Kcnq5	0.28688	2.33887	0.00967112	0.0100091
chr1	23334000	23337900	ENSMUSG00000026158.7	Ogfrl1	0.441747	2.31408	0.0103318	0.0200182
chr1	23373300	23375300	ENSMUSG00000026158.7	Ogfrl1	0.309626	1.95692	0.0251785	0.0391265
chr1	23425700	23427700	ENSMUSG00000026158.7	Ogfrl1	0.383776	2.1675	0.0150985	0.0181984
chr1	23489900	23491900	ENSMUSG00000026156.8	B3gat2	0.725223	1.8168	0.0346241	0.000909918
chr1	23883800	23885800	ENSMUSG00000026155.9	Smap1	0.341826	2.0077	0.0223375	0.0118289
chr1	23898400	23900400	ENSMUSG00000026158.7	Ogfrl1	0.30829	2.01927	0.0217297	0.0309372
chr1	25032900	25034900	ENSMUSG00000033569.13	Bai3	0.81435	1.68438	0.0460545	0.00727934
chr1	25084800	25086800	ENSMUSG00000033569.13	Bai3	0.846875	1.69641	0.0449039	0.00909918
chr1	25106300	25109600	ENSMUSG00000033569.13	Bai3	0.806856	1.68121	0.0463606	0.00909918
chr1	25503300	25505300	ENSMUSG00000033569.13	Bai3	0.824329	1.66982	0.0474772	0.0100091
chr1	32632900	32634900	ENSMUSG00000026058.7	Khdrbs2	0.671663	1.68446	0.0460462	0.010919
chr1	33750500	33752500	ENSMUSG00000042182.12	Bend6	0.418797	2.2603	0.0119013	0.00909918
chr1	33753420	33755420	ENSMUSG00000042215.8	Bag2	0.544198	1.83006	0.0336208	0.0209281
chr1	33766400	33768400	ENSMUSG00000026127.9	Imp4	0.404659	1.73846	0.0410645	0.021838
chr1	33945600	33948000	ENSMUSG00000042182.12	Bend6	0.532676	2.54646	0.00544105	0.00454959
chr1	33969300	33971300	ENSMUSG00000042197.9	Zfp451	0.583375	1.776	0.0378668	0.00454959
chr1	34027800	34029800	ENSMUSG00000026131.13	Dst	0.339992	2.27639	0.0114113	0.0136488
chr1	34050200	34053400	ENSMUSG00000042182.12	Bend6	0.320825	2.05125	0.0201212	0.0236579
chr1	34059700	34061700	ENSMUSG00000042182.12	Bend6	0.693298	1.72036	0.0426838	0.0191083
chr1	34062100	34064100	ENSMUSG00000042197.9	Zfp451	0.377693	1.70402	0.0441887	0.0345769
chr1	34094300	34098200	ENSMUSG00000026131.13	Dst	0.533791	1.93661	0.0263966	0.0191083
chr1	34102800	34108000	ENSMUSG00000042215.8	Bag2	0.287703	1.90635	0.0283026	0.0373066
chr1	34298300	34301500	ENSMUSG00000026134.11	Prim2	0.400839	2.57018	0.00508235	0.00454959
chr1	34303500	34305500	ENSMUSG00000042215.8	Bag2	0.516872	1.87954	0.0300853	0.0145587
chr1	34398700	34400700	ENSMUSG00000026131.13	Dst	0.323894	1.79534	0.0362999	0.0345769
chr1	34521300	34524100	ENSMUSG00000047180.8	Neurl3	0.380761	1.9847	0.0235888	0.033667
chr1	34685600	34687600	ENSMUSG00000037509.14	Arhgef4	0.480811	1.76197	0.0390369	0.0300273
chr1	34695200	34698300	ENSMUSG00000037509.14	Arhgef4	0.793642	1.69522	0.0450173	0.00181984
chr1	34699500	34701500	ENSMUSG00000037509.14	Arhgef4	0.589736	1.86229	0.031281	0.0145587
chr1	34792500	34794500	ENSMUSG00000045174.10	Amer3	0.833946	1.79926	0.0359888	0.000909918
chr1	34837400	34840300	ENSMUSG00000047180.8	Neurl3	0.54454	1.77013	0.0383525	0.0327571
chr1	34851945	34853945	ENSMUSG00000026123.7	Plekhb2	0.756443	2.84096	0.00224892	0.00181984
chr1	34863900	34865900	ENSMUSG00000047180.8	Neurl3	0.582236	1.87384	0.0304763	0.0145587
chr1	35256900	35258900	ENSMUSG00000045174.10	Amer3	0.788128	1.74643	0.0403678	0.010919
chr1	35527300	35529300	ENSMUSG00000037509.14	Arhgef4	0.733668	1.80025	0.0359106	0.00363967
chr1	35696900	35698900	ENSMUSG00000045174.10	Amer3	0.728938	1.66364	0.0480926	0.0145587
chr1	35814100	35816100	ENSMUSG00000026126.11	Ptpn18	0.435108	1.73641	0.041246	0.022748
chr1	35848800	35851500	ENSMUSG00000026123.7	Plekhb2	0.460687	1.78183	0.0373886	0.0464058
chr1	35919100	35921100	ENSMUSG00000045174.10	Amer3	0.766731	1.78904	0.0368038	0.00454959
chr1	36078800	36080800	ENSMUSG00000047180.8	Neurl3	0.663549	1.96436	0.0247445	0.00454959
chr1	36087200	36091400	ENSMUSG00000047180.8	Neurl3	0.586495	1.76962	0.0383949	0.0263876
chr1	36127870	36129870	ENSMUSG00000026126.11	Ptpn18	0.749723	1.75155	0.0399259	0.0145587
chr1	36263600	36265600	ENSMUSG00000047180.8	Neurl3	0.753171	1.67418	0.0470479	0.0272975
chr1	36269667	36271667	ENSMUSG00000047180.8	Neurl3	0.825235	1.85201	0.0320123	0.00454959
chr1	36303426	36305426	ENSMUSG00000037447.12	Arid5a	0.556809	2.29777	0.0107874	0.00909918
chr1	36323200	36325200	ENSMUSG00000037447.12	Arid5a	0.47176	2.4963	0.00627479	0.00636943
chr1	36456700	36458700	ENSMUSG00000046337.13	Fam178b	0.645854	1.9274	0.0269648	0.00909918
chr1	36475725	36479600	ENSMUSG00000037408.10	Cnnm4	0.724151	2.28584	0.0111319	0.000909918
chr1	36491400	36493400	ENSMUSG00000046337.13	Fam178b	0.567336	1.68745	0.0457584	0.0391265
chr1	36521600	36524600	ENSMUSG00000010453.8	Kansl3	0.5025	2.35772	0.00919371	0.00454959
chr1	36530468	36532468	ENSMUSG00000010453.8	Kansl3	0.39762	2.42293	0.00769804	0.00818926
chr1	36548972	36550972	ENSMUSG00000037408.10	Cnnm4	0.616009	2.28957	0.011023	0.00636943
chr1	36560429	36564200	ENSMUSG00000046337.13	Fam178b	0.645624	1.65711	0.0487489	0.0291174
chr1	36565500	36567500	ENSMUSG00000010453.8	Kansl3	0.54375	1.95141	0.0255039	0.0272975
chr1	36575900	36577900	ENSMUSG00000037408.10	Cnnm4	0.602044	2.42007	0.00775876	0.00181984
chr1	36579400	36581800	ENSMUSG00000067653.7	Ankrd23	0.637643	2.77519	0.00275847	0.000909918
chr1	36592000	36594000	ENSMUSG00000046337.13	Fam178b	0.51444	1.93844	0.026285	0.010919
chr1	36595000	36597000	ENSMUSG00000079610.4	Ankrd39	0.59771	2.47219	0.00671434	0.00181984
chr1	36602600	36604600	ENSMUSG00000026090.12	2010300C02Rik	0.728548	2.34698	0.0094631	0.00272975
chr1	36606200	36609400	ENSMUSG00000026090.12	2010300C02Rik	0.598954	2.16809	0.0150758	0.00909918
chr1	36611100	36613100	ENSMUSG00000067653.7	Ankrd23	0.495496	1.71473	0.0431974	0.0473157
chr1	36627500	36629500	ENSMUSG00000046337.13	Fam178b	0.497943	1.68901	0.0456085	0.0282075
chr1	36635600	36637600	ENSMUSG00000026090.12	2010300C02Rik	0.579749	2.38531	0.00853247	0.00545951
chr1	36647100	36649100	ENSMUSG00000046337.13	Fam178b	0.601353	1.75749	0.039417	0.0236579
chr1	36672300	36674300	ENSMUSG00000037408.10	Cnnm4	0.432562	1.70438	0.0441553	0.0181984
chr1	36800300	36802300	ENSMUSG00000026090.12	2010300C02Rik	0.564406	2.49076	0.00637359	0.000909918
chr1	36813000	36815000	ENSMUSG00000061518.6	Cox5b	0.485591	2.01241	0.0220884	0.0100091
chr1	36830300	36832300	ENSMUSG00000050122.14	Vwa3b	0.450287	2.05044	0.0201609	0.0145587
chr1	36846700	36848700	ENSMUSG00000061518.6	Cox5b	0.496029	2.51317	0.00598255	0.00181984
chr1	36859600	36862200	ENSMUSG00000037447.12	Arid5a	0.640794	2.40699	0.00804228	0.00454959
chr1	36863800	36865800	ENSMUSG00000037447.12	Arid5a	0.25567	1.87805	0.0301872	0.021838
chr1	36883500	36885500	ENSMUSG00000061518.6	Cox5b	0.53711	1.99723	0.0229	0.0118289
chr1	36886400	36892300	ENSMUSG00000037447.12	Arid5a	0.603948	1.69084	0.0454339	0.0263876
chr1	36996000	36998000	ENSMUSG00000026090.12	2010300C02Rik	0.540816	1.71186	0.0434611	0.044586
chr1	37044900	37046900	ENSMUSG00000026088.11	Mitd1	0.559187	2.03716	0.0208172	0.00636943
chr1	37076600	37078600	ENSMUSG00000026110.11	Mgat4a	0.485194	2.28601	0.0111267	0.00909918
chr1	37124000	37126000	ENSMUSG00000037408.10	Cnnm4	0.591857	2.6574	0.00393735	0.00363967
chr1	37220852	37222852	ENSMUSG00000026110.11	Mgat4a	0.62575	2.39729	0.00825841	0.00272975
chr1	37287700	37289700	ENSMUSG00000026114.10	Cnga3	0.564283	1.75841	0.0393388	0.0154686
chr1	37313700	37315700	ENSMUSG00000061518.6	Cox5b	0.615704	2.22317	0.0131021	0.000909918
chr1	37340900	37342900	ENSMUSG00000061518.6	Cox5b	0.578505	1.83062	0.0335787	0.0181984
chr1	37345800	37348700	ENSMUSG00000037447.12	Arid5a	0.539336	2.14795	0.015859	0.00636943
chr1	37350200	37352200	ENSMUSG00000037447.12	Arid5a	0.401699	2.31321	0.0103556	0.0181984
chr1	37383700	37385700	ENSMUSG00000079610.4	Ankrd39	0.48104	2.51953	0.00587554	0.00727934
chr1	37385900	37387900	ENSMUSG00000010453.8	Kansl3	0.425907	2.17238	0.0149137	0.0136488
chr1	37398600	37400600	ENSMUSG00000026112.7	Coa5	0.36536	2.11166	0.0173576	0.0209281
chr1	37476200	37482900	ENSMUSG00000061518.6	Cox5b	0.559676	1.74409	0.0405717	0.0464058
chr1	37511600	37513600	ENSMUSG00000079610.4	Ankrd39	0.755775	2.45763	0.00699283	0.00181984
chr1	37517300	37519300	ENSMUSG00000061518.6	Cox5b	0.6242	1.82122	0.0342867	0.0163785
chr1	37521700	37523700	ENSMUSG00000026111.11	Unc50	0.57147	1.66129	0.0483272	0.0427662
chr1	37616279	37618279	ENSMUSG00000037408.10	Cnnm4	0.672087	2.10406	0.0176868	0.0127389
chr1	37685800	37689200	ENSMUSG00000026090.12	2010300C02Rik	0.573403	2.62349	0.00435169	0.00545951
chr1	37698282	37700282	ENSMUSG00000037447.12	Arid5a	0.47629	2.19959	0.0139181	0.0163785
chr1	38185400	38187400	ENSMUSG00000026080.9	Chst10	0.798785	1.6957	0.0449713	0.00545951
chr1	38197000	38201400	ENSMUSG00000026080.9	Chst10	0.81294	1.65132	0.0493364	0.0163785
chr1	38217500	38219500	ENSMUSG00000037138.12	Aff3	0.438674	1.7478	0.0402496	0.0382166
chr1	38247000	38249000	ENSMUSG00000048814.6	Lonrf2	0.761597	1.71925	0.0427842	0.0100091
chr1	38256800	38258800	ENSMUSG00000037138.12	Aff3	0.657781	2.02224	0.0215759	0.00363967
chr1	38262200	38264200	ENSMUSG00000037138.12	Aff3	0.607033	1.69795	0.044759	0.0118289
chr1	38267200	38269200	ENSMUSG00000026080.9	Chst10	0.819328	1.71815	0.0428848	0.00363967
chr1	38284600	38286600	ENSMUSG00000026080.9	Chst10	0.67325	1.71647	0.0430378	0.00636943
chr1	38401300	38403300	ENSMUSG00000037138.12	Aff3	0.686317	1.72423	0.0423328	0.00181984
chr1	38409700	38411700	ENSMUSG00000026080.9	Chst10	0.873087	1.70239	0.0443408	0.00272975
chr1	38417000	38419000	ENSMUSG00000026080.9	Chst10	0.859559	1.6807	0.0464103	0.00454959
chr1	38428400	38430400	ENSMUSG00000026080.9	Chst10	0.762166	1.65724	0.0487353	0.0100091
chr1	38445500	38447500	ENSMUSG00000067604.4	Nms	0.49467	1.90507	0.0283853	0.0191083
chr1	38448000	38451700	ENSMUSG00000067604.4	Nms	0.501957	1.82421	0.0340598	0.0172884
chr1	38488000	38490000	ENSMUSG00000026080.9	Chst10	0.742542	1.6806	0.0464206	0.00909918
chr1	38496400	38498400	ENSMUSG00000026080.9	Chst10	0.877972	1.67823	0.0466512	0.00181984
chr1	38501800	38504000	ENSMUSG00000026080.9	Chst10	0.834464	1.67753	0.0467198	0.00363967
chr1	38508500	38510500	ENSMUSG00000037138.12	Aff3	0.717526	2.02372	0.0214997	0.00272975
chr1	38528200	38530200	ENSMUSG00000037138.12	Aff3	0.578622	1.84313	0.0326551	0.0100091
chr1	38536600	38540000	ENSMUSG00000026080.9	Chst10	0.798722	1.66792	0.0476656	0.00636943
chr1	38544000	38547400	ENSMUSG00000048814.6	Lonrf2	0.790802	1.67675	0.0467958	0.00727934
chr1	38561000	38570300	ENSMUSG00000026080.9	Chst10	0.869016	1.65078	0.0493923	0.00545951
chr1	38586400	38590000	ENSMUSG00000048814.6	Lonrf2	0.822742	1.71449	0.0432191	0.000909918
chr1	38606100	38608100	ENSMUSG00000037138.12	Aff3	0.784961	1.6863	0.0458695	0.00727934
chr1	38729400	38731400	ENSMUSG00000026080.9	Chst10	0.82699	1.66889	0.0475696	0.00454959
chr1	38762500	38765341	ENSMUSG00000037138.12	Aff3	0.620581	1.71266	0.0433879	0.0163785
chr1	38769400	38771400	ENSMUSG00000037138.12	Aff3	0.68494	1.89024	0.029363	0.00363967
chr1	38816100	38818100	ENSMUSG00000026080.9	Chst10	0.735151	1.65599	0.0488616	0.0154686
chr1	38846500	38849900	ENSMUSG00000048814.6	Lonrf2	0.859839	1.67229	0.0472331	0.00545951
chr1	38859900	38861900	ENSMUSG00000026080.9	Chst10	0.756592	1.76131	0.0390931	0.000909918
chr1	38876100	38878100	ENSMUSG00000026080.9	Chst10	0.802501	1.68819	0.0456877	0.00272975
chr1	38888700	38890700	ENSMUSG00000037138.12	Aff3	0.44241	1.7423	0.0407283	0.021838
chr1	38892400	38894400	ENSMUSG00000026080.9	Chst10	0.822522	1.66524	0.0479326	0.00727934
chr1	39317500	39319500	ENSMUSG00000026077.11	Npas2	0.627776	2.21917	0.0132375	0.00454959
chr1	39326700	39328700	ENSMUSG00000003134.6	Tbc1d8	0.533491	2.42619	0.00762907	0.00636943
chr1	39425300	39427300	ENSMUSG00000073702.7	Rpl31	0.410337	1.66484	0.0479722	0.0345769
chr1	39441200	39447400	ENSMUSG00000026077.11	Npas2	0.496498	1.99415	0.0230679	0.0163785
chr1	39470700	39472700	ENSMUSG00000073702.7	Rpl31	0.666096	1.79734	0.0361408	0.0163785
chr1	39740100	39742100	ENSMUSG00000057173.8	Rfx8	0.477043	2.59217	0.00476865	0.00909918
chr1	39745700	39747700	ENSMUSG00000057173.8	Rfx8	0.483456	1.99785	0.0228663	0.0309372
chr1	39856100	39858100	ENSMUSG00000091937.3	Gm3646	0.42803	2.94755	0.00160149	0.00181984
chr1	39962200	39966700	ENSMUSG00000050967.5	Creg2	0.56809	1.65201	0.0492665	0.0163785
chr1	40139100	40141100	ENSMUSG00000070942.4	Il1rl2	0.631275	1.79094	0.0366513	0.0373066
chr1	40170900	40173500	ENSMUSG00000026072.8	Il1r1	0.715635	1.76472	0.0388054	0.0145587
chr1	40178600	40180600	ENSMUSG00000026072.8	Il1r1	0.710826	1.7633	0.0389252	0.0163785
chr1	40182300	40184900	ENSMUSG00000026072.8	Il1r1	0.503215	2.03022	0.0211671	0.0136488
chr1	40187300	40189300	ENSMUSG00000026072.8	Il1r1	0.729862	1.75248	0.039846	0.0100091
chr1	40189700	40191700	ENSMUSG00000070942.4	Il1rl2	0.411302	1.77695	0.0377883	0.0236579
chr1	40229400	40231400	ENSMUSG00000026072.8	Il1r1	0.580122	1.76611	0.0386886	0.0263876
chr1	40278200	40280200	ENSMUSG00000070942.4	Il1rl2	0.804234	1.86749	0.0309169	0.00727934
chr1	40351900	40353900	ENSMUSG00000026068.7	Il18rap	0.501956	1.77201	0.0381965	0.0363967
chr1	40355200	40359600	ENSMUSG00000070942.4	Il1rl2	0.815298	1.85031	0.0321342	0.00363967
chr1	40658900	40660900	ENSMUSG00000070942.4	Il1rl2	0.616787	1.96659	0.024615	0.0145587
chr1	40828300	40830300	ENSMUSG00000079588.3	Tmem182	0.444415	2.1154	0.017198	0.0127389
chr1	40840500	40842500	ENSMUSG00000079588.3	Tmem182	0.540164	1.82969	0.0336484	0.0327571
chr1	40889500	40891500	ENSMUSG00000045515.3	Pou3f3	0.74673	1.74949	0.040103	0.00181984
chr1	41000800	41002800	ENSMUSG00000045515.3	Pou3f3	0.745497	1.77664	0.0378137	0.00181984
chr1	41026600	41028600	ENSMUSG00000045515.3	Pou3f3	0.693104	1.65367	0.0490975	0.0145587
chr1	41139500	41141500	ENSMUSG00000045515.3	Pou3f3	0.784724	1.77515	0.0379365	0.00272975
chr1	41151500	41155600	ENSMUSG00000045515.3	Pou3f3	0.84859	1.66522	0.0479348	0.00727934
chr1	41156000	41159200	ENSMUSG00000045515.3	Pou3f3	0.799415	1.70073	0.044497	0.0118289
chr1	41165600	41167600	ENSMUSG00000045515.3	Pou3f3	0.830492	1.66699	0.0477579	0.0100091
chr1	41270200	41272200	ENSMUSG00000045515.3	Pou3f3	0.870847	1.77812	0.0376923	0.00181984
chr1	41273900	41277500	ENSMUSG00000045515.3	Pou3f3	0.894233	1.82732	0.0338257	0.000909918
chr1	41674600	41676600	ENSMUSG00000041907.9	Gpr45	0.472471	1.81939	0.0344261	0.00727934
chr1	41741800	41743800	ENSMUSG00000045515.3	Pou3f3	0.755048	1.77907	0.0376141	0.000909918
chr1	41747800	41749800	ENSMUSG00000045515.3	Pou3f3	0.780627	1.70357	0.0442305	0.00727934
chr1	41751500	41753500	ENSMUSG00000070939.5	Tgfbrap1	0.598578	1.74212	0.040744	0.00454959
chr1	41810600	41815800	ENSMUSG00000045515.3	Pou3f3	0.878015	1.65972	0.0484852	0.00818926
chr1	41822100	41824100	ENSMUSG00000045515.3	Pou3f3	0.696761	1.85854	0.031546	0.000909918
chr1	41887100	41892800	ENSMUSG00000045515.3	Pou3f3	0.843344	1.74741	0.0402831	0.00272975
chr1	41916600	41920000	ENSMUSG00000041907.9	Gpr45	0.835838	1.72081	0.0426425	0.00363967
chr1	42231312	42234300	ENSMUSG00000045515.3	Pou3f3	0.831014	1.85777	0.031601	0.000909918
chr1	42241600	42245500	ENSMUSG00000045515.3	Pou3f3	0.85371	1.67911	0.046565	0.0118289
chr1	42256800	42259354	ENSMUSG00000045515.3	Pou3f3	0.893689	1.73689	0.0412033	0.00272975
chr1	42276900	42278900	ENSMUSG00000045515.3	Pou3f3	0.731683	1.75228	0.0398625	0.00363967
chr1	42504700	42506700	ENSMUSG00000045515.3	Pou3f3	0.403867	1.69933	0.0446287	0.0154686
chr1	42677400	42681300	ENSMUSG00000045515.3	Pou3f3	0.851704	1.82752	0.0338108	0.000909918
chr1	42682400	42684400	ENSMUSG00000045515.3	Pou3f3	0.896112	1.87581	0.0303407	0.000909918
chr1	42705400	42707400	ENSMUSG00000045515.3	Pou3f3	0.900419	1.98877	0.0233635	0.000909918
chr1	42707900	42709900	ENSMUSG00000045515.3	Pou3f3	0.869635	1.88228	0.0298991	0.000909918
chr1	42740800	42742800	ENSMUSG00000045515.3	Pou3f3	0.665706	1.83798	0.0330327	0.00363967
chr1	42773100	42776700	ENSMUSG00000041907.9	Gpr45	0.480106	2.01653	0.0218721	0.0136488
chr1	42947800	42950600	ENSMUSG00000041907.9	Gpr45	0.57657	1.75118	0.0399572	0.0100091
chr1	43124100	43126100	ENSMUSG00000008136.10	Fhl2	0.396518	1.82082	0.0343168	0.0373066
chr1	43140600	43144800	ENSMUSG00000008136.10	Fhl2	0.742735	2.20962	0.0135656	0.00181984
chr1	43145200	43147200	ENSMUSG00000008136.10	Fhl2	0.600795	1.71064	0.0435736	0.033667
chr1	43149200	43152200	ENSMUSG00000008136.10	Fhl2	0.745817	2.08988	0.0183143	0.000909918
chr1	43152800	43157000	ENSMUSG00000008136.10	Fhl2	0.786085	2.067	0.0193672	0.00272975
chr1	43158400	43161000	ENSMUSG00000008136.10	Fhl2	0.791742	2.21943	0.0132287	0.000909918
chr1	43167400	43170800	ENSMUSG00000008136.10	Fhl2	0.670445	1.72318	0.0424283	0.0272975
chr1	43173200	43175200	ENSMUSG00000008136.10	Fhl2	0.608732	2.17061	0.0149804	0.00454959
chr1	43178000	43180000	ENSMUSG00000008136.10	Fhl2	0.552913	1.71993	0.0427222	0.0263876
chr1	43182100	43184100	ENSMUSG00000008136.10	Fhl2	0.638875	2.25349	0.0121141	0.00181984
chr1	43201800	43203800	ENSMUSG00000008136.10	Fhl2	0.603221	1.69713	0.0448356	0.0318471
chr1	43224300	43226300	ENSMUSG00000008136.10	Fhl2	0.644115	1.69621	0.0449229	0.0409463
chr1	43246200	43251800	ENSMUSG00000008136.10	Fhl2	0.55523	2.19543	0.0140662	0.00272975
chr1	43255500	43257500	ENSMUSG00000008136.10	Fhl2	0.376249	1.71492	0.0431803	0.0482257
chr1	43259200	43261200	ENSMUSG00000008136.10	Fhl2	0.403532	1.70103	0.0444685	0.0464058
chr1	43310500	43312500	ENSMUSG00000008136.10	Fhl2	0.529303	2.18462	0.0144584	0.00636943
chr1	43425300	43428100	ENSMUSG00000008136.10	Fhl2	0.33548	1.84556	0.0324781	0.044586
chr1	43530300	43532300	ENSMUSG00000026051.8	1500015O10Rik	0.616001	3.16843	0.000766331	0.000909918
chr1	43694100	43696100	ENSMUSG00000026051.8	1500015O10Rik	0.516758	1.92312	0.0272323	0.0318471
chr1	43761500	43763500	ENSMUSG00000057363.8	Uxs1	0.325008	1.8985	0.0288151	0.0254777
chr1	44215330	44217330	ENSMUSG00000046828.3	Mettl21e	0.512314	1.89839	0.0288222	0.0236579
chr1	44583100	44586100	ENSMUSG00000056870.5	Gulp1	0.657795	2.48813	0.00642079	0.00545951
chr1	44591000	44593000	ENSMUSG00000026042.12	Col5a2	0.669707	1.93782	0.0263223	0.0163785
chr1	44677200	44680200	ENSMUSG00000056870.5	Gulp1	0.779413	2.65513	0.00396386	0.00181984
chr1	44750100	44752100	ENSMUSG00000026043.14	Col3a1	0.780845	2.19223	0.0141816	0.00181984
chr1	45019600	45023800	ENSMUSG00000026043.14	Col3a1	0.824829	2.00693	0.0223787	0.000909918
chr1	45315100	45317100	ENSMUSG00000026042.12	Col5a2	0.743855	2.039	0.0207248	0.00272975
chr1	45317300	45319300	ENSMUSG00000026042.12	Col5a2	0.766045	2.09645	0.0180212	0.000909918
chr1	45320500	45322500	ENSMUSG00000026042.12	Col5a2	0.682984	1.92511	0.0271076	0.00272975
chr1	45540800	45542800	ENSMUSG00000026043.14	Col3a1	0.870545	1.9444	0.0259234	0.000909918
chr1	45760200	45762600	ENSMUSG00000026043.14	Col3a1	0.815518	1.80932	0.0352009	0.00363967
chr1	45764200	45768200	ENSMUSG00000026043.14	Col3a1	0.83011	2.07895	0.0188108	0.000909918
chr1	45920100	45922100	ENSMUSG00000025993.6	Slc40a1	0.752894	2.66848	0.00380975	0.000909918
chr1	50960900	50962900	ENSMUSG00000026109.10	Tmeff2	0.612636	1.96784	0.0245435	0.00181984
chr1	50979900	50981900	ENSMUSG00000026109.10	Tmeff2	0.525024	1.66606	0.0478508	0.033667
chr1	51075300	51077300	ENSMUSG00000026109.10	Tmeff2	0.80028	1.71677	0.0430106	0.00818926
chr1	51124800	51126800	ENSMUSG00000026109.10	Tmeff2	0.794915	1.71537	0.0431383	0.00363967
chr1	51136600	51138600	ENSMUSG00000045954.7	Sdpr	0.771021	1.97627	0.0240621	0.00363967
chr1	51244800	51246800	ENSMUSG00000045954.7	Sdpr	0.550043	1.93431	0.0265375	0.0136488
chr1	51264000	51269000	ENSMUSG00000045954.7	Sdpr	0.811665	2.19093	0.0142284	0.000909918
chr1	51270100	51273600	ENSMUSG00000045954.7	Sdpr	0.523839	2.18948	0.0142811	0.0154686
chr1	51276100	51278100	ENSMUSG00000045954.7	Sdpr	0.512191	1.97823	0.0239512	0.0127389
chr1	51508214	51510214	ENSMUSG00000045954.7	Sdpr	0.822457	2.03789	0.0207806	0.000909918
chr1	51514414	51516414	ENSMUSG00000045954.7	Sdpr	0.805736	2.01021	0.0222045	0.00272975
chr1	51539000	51541000	ENSMUSG00000026107.7	Nabp1	0.72063	2.02966	0.0211953	0.000909918
chr1	51584400	51586400	ENSMUSG00000045954.7	Sdpr	0.67318	1.76354	0.0389049	0.0100091
chr1	51933900	51935900	ENSMUSG00000062939.7	Stat4	0.509176	1.67266	0.0471969	0.0382166
chr1	52141300	52143300	ENSMUSG00000002881.10	Nab1	0.487663	1.96514	0.0246992	0.0100091
chr1	52147300	52149300	ENSMUSG00000041426.8	Hibch	0.423995	2.81155	0.00246519	0.00636943
chr1	52149600	52151600	ENSMUSG00000026096.10	Osgepl1	0.456311	2.24149	0.0124972	0.0136488
chr1	52165900	52167900	ENSMUSG00000026104.10	Stat1	0.628812	1.95175	0.025484	0.00727934
chr1	52175800	52177800	ENSMUSG00000026102.5	Inpp1	0.292352	2.46813	0.00679101	0.010919
chr1	52421200	52423200	ENSMUSG00000026104.10	Stat1	0.653613	1.75703	0.0394565	0.022748
chr1	52433400	52435400	ENSMUSG00000043629.8	1700019D03Rik	0.353179	1.89112	0.0293044	0.0300273
chr1	52465300	52467300	ENSMUSG00000043629.8	1700019D03Rik	0.251553	1.92805	0.0269243	0.0354868
chr1	52494600	52496600	ENSMUSG00000002881.10	Nab1	0.454634	2.09123	0.0182539	0.0118289
chr1	52511000	52513000	ENSMUSG00000026096.10	Osgepl1	0.481926	2.12087	0.0169665	0.00727934
chr1	52539200	52541200	ENSMUSG00000002881.10	Nab1	0.368462	1.96367	0.0247842	0.0181984
chr1	52668100	52670100	ENSMUSG00000041439.11	Mfsd6	0.571628	1.75168	0.039914	0.0154686
chr1	52682800	52684800	ENSMUSG00000026104.10	Stat1	0.410955	1.7807	0.037481	0.044586
chr1	52752100	52754100	ENSMUSG00000002881.10	Nab1	0.353307	2.1033	0.0177196	0.0136488
chr1	52799100	52802600	ENSMUSG00000026104.10	Stat1	0.603741	1.65986	0.0484715	0.0464058
chr1	53728000	53730000	ENSMUSG00000026094.10	Stk17b	0.601987	1.95437	0.0253287	0.010919
chr1	53939500	53941500	ENSMUSG00000042807.11	Hecw2	0.562058	2.10267	0.0177472	0.00636943
chr1	54042400	54044400	ENSMUSG00000042807.11	Hecw2	0.354867	2.12544	0.0167749	0.0181984
chr1	54117600	54119600	ENSMUSG00000042807.11	Hecw2	0.510266	1.72535	0.0422323	0.0382166
chr1	54128100	54130100	ENSMUSG00000042807.11	Hecw2	0.372486	1.82008	0.0343735	0.0263876
chr1	54577100	54579800	ENSMUSG00000073678.4	Pgap1	0.773581	1.70404	0.0441871	0.00545951
chr1	54732700	54736337	ENSMUSG00000096141.2	Dnah7a	0.84345	1.69658	0.044888	0.00181984
chr1	54746900	54748900	ENSMUSG00000042807.11	Hecw2	0.42908	1.84746	0.0323403	0.0191083
chr1	54761100	54763100	ENSMUSG00000096141.2	Dnah7a	0.802614	1.69773	0.044779	0.00363967
chr1	54809600	54811600	ENSMUSG00000026094.10	Stk17b	0.510589	1.74199	0.0407553	0.0282075
chr1	54835200	54839300	ENSMUSG00000026094.10	Stk17b	0.67803	1.78405	0.0372077	0.0145587
chr1	54840700	54842700	ENSMUSG00000026094.10	Stk17b	0.401349	1.97103	0.02436	0.0127389
chr1	54846000	54848000	ENSMUSG00000052331.10	Ankrd44	0.47829	1.79615	0.0362354	0.0100091
chr1	54866300	54868300	ENSMUSG00000042807.11	Hecw2	0.474923	2.17489	0.014819	0.0181984
chr1	54905300	54910300	ENSMUSG00000052331.10	Ankrd44	0.645604	2.30165	0.0106775	0.00181984
chr1	55030600	55032600	ENSMUSG00000073676.4	Hspe1	0.529136	2.10829	0.0175031	0.00727934
chr1	55059000	55062300	ENSMUSG00000026094.10	Stk17b	0.455562	2.19712	0.014006	0.00727934
chr1	55074800	55077400	ENSMUSG00000026094.10	Stk17b	0.710721	1.91154	0.0279674	0.00545951
chr1	55091000	55093000	ENSMUSG00000073676.4	Hspe1	0.631465	1.9364	0.0264091	0.00636943
chr1	55173700	55175700	ENSMUSG00000073676.4	Hspe1	0.489495	2.2283	0.0129304	0.0118289
chr1	55567200	55569200	ENSMUSG00000038349.10	Plcl1	0.753202	1.83738	0.0330766	0.00272975
chr1	55604500	55607600	ENSMUSG00000038349.10	Plcl1	0.605476	2.38419	0.00855834	0.00363967
chr1	56898100	56900100	ENSMUSG00000038331.11	Satb2	0.516421	1.71073	0.0435657	0.0191083
chr1	56918700	56922100	ENSMUSG00000038331.11	Satb2	0.643136	1.71543	0.0431334	0.00363967
chr1	56952300	56954300	ENSMUSG00000038331.11	Satb2	0.524898	3.52029	0.000215541	0.000909918
chr1	56957500	56960600	ENSMUSG00000038331.11	Satb2	0.503664	3.12343	0.000893773	0.000909918
chr1	57095400	57097400	ENSMUSG00000038331.11	Satb2	0.470488	1.69408	0.045125	0.044586
chr1	57205600	57207600	ENSMUSG00000038331.11	Satb2	0.473035	2.18064	0.0146049	0.000909918
chr1	57210300	57212300	ENSMUSG00000038331.11	Satb2	0.546863	1.98481	0.0235826	0.00181984
chr1	57264800	57266800	ENSMUSG00000038331.11	Satb2	0.613801	2.23271	0.012784	0.00181984
chr1	57301200	57303200	ENSMUSG00000038331.11	Satb2	0.583735	2.67482	0.00373849	0.000909918
chr1	57429000	57431000	ENSMUSG00000054770.12	Kctd18	0.647427	1.7058	0.0440223	0.00636943
chr1	57496300	57498300	ENSMUSG00000054770.12	Kctd18	0.658136	1.76348	0.0389101	0.00272975
chr1	57577700	57579700	ENSMUSG00000038305.10	Spats2l	0.546979	1.78582	0.0370645	0.0191083
chr1	57605300	57607300	ENSMUSG00000038305.10	Spats2l	0.583933	2.11863	0.0170609	0.0118289
chr1	57673100	57675100	ENSMUSG00000054770.12	Kctd18	0.757231	1.70417	0.0441745	0.00272975
chr1	57814300	57817800	ENSMUSG00000038305.10	Spats2l	0.661462	2.42372	0.00768119	0.000909918
chr1	57824400	57826400	ENSMUSG00000038305.10	Spats2l	0.447599	1.96854	0.0245031	0.0209281
chr1	57857000	57859000	ENSMUSG00000054770.12	Kctd18	0.492761	1.72368	0.0423832	0.00636943
chr1	57870700	57872700	ENSMUSG00000054770.12	Kctd18	0.759986	1.68776	0.0457282	0.00363967
chr1	57889400	57891400	ENSMUSG00000063558.4	Aox1	0.51401	1.79865	0.0360369	0.0436761
chr1	57946600	57949700	ENSMUSG00000038305.10	Spats2l	0.62038	2.36913	0.0089151	0.00272975
chr1	58056100	58058100	ENSMUSG00000063558.4	Aox1	0.404795	1.70409	0.0441824	0.0454959
chr1	58221000	58223000	ENSMUSG00000054770.12	Kctd18	0.462727	1.76427	0.0388432	0.021838
chr1	58291400	58293400	ENSMUSG00000038305.10	Spats2l	0.551055	1.73168	0.0416656	0.0427662
chr1	58723000	58725000	ENSMUSG00000026031.11	Cflar	0.645291	1.78025	0.0375177	0.00909918
chr1	58726700	58728700	ENSMUSG00000026031.11	Cflar	0.577467	1.66778	0.04768	0.044586
chr1	58831300	58833300	ENSMUSG00000026031.11	Cflar	0.573793	1.80071	0.0358745	0.022748
chr1	58858800	58860800	ENSMUSG00000026029.10	Casp8	0.715845	1.83895	0.0329612	0.00727934
chr1	58965100	58967100	ENSMUSG00000026028.8	Trak2	0.523032	1.82518	0.0339868	0.0272975
chr1	58968100	58970100	ENSMUSG00000026028.8	Trak2	0.612006	3.33208	0.000430991	0.000909918
chr1	59133200	59135200	ENSMUSG00000026031.11	Cflar	0.40149	1.68316	0.0461718	0.0400364
chr1	59200400	59202400	ENSMUSG00000026037.10	Orc2	0.492292	2.29191	0.0109555	0.0100091
chr1	59269500	59271500	ENSMUSG00000026034.13	Clk1	0.509639	1.70992	0.0436407	0.0454959
chr1	59320800	59323200	ENSMUSG00000041075.8	Fzd7	0.622975	1.90312	0.0285125	0.00545951
chr1	59326400	59328800	ENSMUSG00000051223.10	Bzw1	0.714304	1.97813	0.023957	0.00454959
chr1	59340600	59342600	ENSMUSG00000026036.13	Nif3l1	0.754856	1.84735	0.032348	0.00181984
chr1	59367700	59369700	ENSMUSG00000026029.10	Casp8	0.54532	1.68499	0.0459951	0.0491356
chr1	59394200	59396800	ENSMUSG00000026036.13	Nif3l1	0.727301	2.00466	0.0224995	0.00363967
chr1	59398600	59400600	ENSMUSG00000041075.8	Fzd7	0.420925	2.12526	0.0167824	0.010919
chr1	59408800	59410800	ENSMUSG00000026031.11	Cflar	0.575276	1.87164	0.0306285	0.0254777
chr1	59422200	59424200	ENSMUSG00000051223.10	Bzw1	0.674307	2.31816	0.0102203	0.000909918
chr1	59437200	59439200	ENSMUSG00000026037.10	Orc2	0.51158	2.08414	0.0185739	0.00545951
chr1	59471500	59474400	ENSMUSG00000041075.8	Fzd7	0.723656	2.2813	0.0112652	0.00363967
chr1	59487200	59489600	ENSMUSG00000026029.10	Casp8	0.744051	1.81923	0.0344385	0.00636943
chr1	59497400	59499400	ENSMUSG00000026037.10	Orc2	0.536922	2.12042	0.0169854	0.0118289
chr1	59507600	59509600	ENSMUSG00000026031.11	Cflar	0.476182	1.76769	0.038556	0.0318471
chr1	59518200	59521500	ENSMUSG00000041075.8	Fzd7	0.64648	2.40547	0.00807578	0.00363967
chr1	59523200	59525200	ENSMUSG00000047361.11	Gm973	0.79415	1.79934	0.0359827	0.000909918
chr1	59579100	59581100	ENSMUSG00000026029.10	Casp8	0.678941	2.05115	0.020126	0.00909918
chr1	59589300	59591300	ENSMUSG00000026034.13	Clk1	0.48939	2.16161	0.015324	0.00545951
chr1	59592400	59596400	ENSMUSG00000038174.10	Fam126b	0.519347	1.8989	0.0287888	0.0127389
chr1	59602100	59604900	ENSMUSG00000038079.10	Tmem237	0.322833	1.80157	0.0358069	0.0272975
chr1	59724800	59726800	ENSMUSG00000049439.9	Cyp20a1	0.385855	1.77397	0.0380344	0.044586
chr1	59787800	59789800	ENSMUSG00000041040.8	Fam117b	0.751294	1.70226	0.044353	0.00636943
chr1	59803300	59805300	ENSMUSG00000026014.11	Raph1	0.503653	1.95515	0.0252826	0.0181984
chr1	59877200	59879200	ENSMUSG00000026014.11	Raph1	0.405394	2.29965	0.0107339	0.00454959
chr1	59914952	59916952	ENSMUSG00000026014.11	Raph1	0.671322	2.06681	0.0193762	0.00272975
chr1	59942900	59944900	ENSMUSG00000026014.11	Raph1	0.319117	1.75112	0.0399625	0.0409463
chr1	60406059	60408059	ENSMUSG00000026014.11	Raph1	0.398693	2.43421	0.00746226	0.00454959
chr1	60644900	60646900	ENSMUSG00000026782.11	Abi2	0.48628	1.84616	0.0324348	0.010919
chr1	60648000	60651200	ENSMUSG00000026782.11	Abi2	0.481834	1.97009	0.0244138	0.0263876
chr1	60651700	60653700	ENSMUSG00000026014.11	Raph1	0.647942	1.91928	0.0274744	0.010919
chr1	60654700	60659900	ENSMUSG00000026014.11	Raph1	0.746681	1.92367	0.027198	0.010919
chr1	60661400	60663400	ENSMUSG00000026014.11	Raph1	0.465431	1.79253	0.036524	0.0382166
chr1	60850400	60852400	ENSMUSG00000026782.11	Abi2	0.588024	1.78216	0.0373619	0.0209281
chr1	60935200	60937200	ENSMUSG00000026782.11	Abi2	0.65403	1.67277	0.0471862	0.0191083
chr1	60960000	60962000	ENSMUSG00000049439.9	Cyp20a1	0.563669	2.113	0.0173004	0.00181984
chr1	61059800	61061800	ENSMUSG00000052062.10	Pard3b	0.667022	2.41649	0.00783539	0.000909918
chr1	61372200	61374200	ENSMUSG00000026009.10	Icos	0.393267	1.75917	0.0392743	0.0427662
chr1	62015700	62019500	ENSMUSG00000025969.11	Nrp2	0.525692	1.66052	0.0484046	0.0191083
chr1	62333300	62335300	ENSMUSG00000052062.10	Pard3b	0.319785	1.83758	0.0330621	0.0363967
chr1	62392000	62394000	ENSMUSG00000025969.11	Nrp2	0.592157	1.94007	0.0261854	0.00727934
chr1	62434900	62436900	ENSMUSG00000025969.11	Nrp2	0.54187	1.87248	0.0305698	0.0145587
chr1	62590400	62592400	ENSMUSG00000025969.11	Nrp2	0.499243	1.9924	0.0231635	0.00454959
chr1	62764400	62766400	ENSMUSG00000025969.11	Nrp2	0.608398	2.0801	0.0187584	0.00181984
chr1	62772500	62774500	ENSMUSG00000026009.10	Icos	0.331473	1.77291	0.0381214	0.0464058
chr1	62821600	62824000	ENSMUSG00000052062.10	Pard3b	0.723481	1.85628	0.0317065	0.021838
chr1	62886800	62888800	ENSMUSG00000052062.10	Pard3b	0.532914	1.68223	0.0462624	0.0418562
chr1	62908400	62910600	ENSMUSG00000025969.11	Nrp2	0.648248	1.89498	0.0290472	0.00545951
chr1	63203207	63205600	ENSMUSG00000025964.11	Adam23	0.797123	1.65624	0.0488364	0.0154686
chr1	63236500	63238500	ENSMUSG00000027520.11	Zdbf2	0.61871	1.71498	0.0431748	0.0127389
chr1	63255100	63257100	ENSMUSG00000027520.11	Zdbf2	0.862236	1.6478	0.0496968	0.0118289
chr1	63565400	63567400	ENSMUSG00000027520.11	Zdbf2	0.633594	1.64934	0.0495392	0.0163785
chr1	63586300	63588300	ENSMUSG00000025964.11	Adam23	0.781216	1.68917	0.0455935	0.00818926
chr1	63819500	63821500	ENSMUSG00000027520.11	Zdbf2	0.768279	1.83203	0.0334733	0.00636943
chr1	63899000	63901000	ENSMUSG00000027520.11	Zdbf2	0.73085	1.6913	0.0453894	0.00545951
chr1	63901400	63904700	ENSMUSG00000025968.12	Ndufs1	0.381989	2.03887	0.0207315	0.0254777
chr1	64002900	64004900	ENSMUSG00000025964.11	Adam23	0.642083	1.66907	0.0475514	0.0254777
chr1	64063400	64068800	ENSMUSG00000025964.11	Adam23	0.849228	1.64787	0.0496897	0.00909918
chr1	64073800	64075800	ENSMUSG00000025959.9	Klf7	0.750911	1.65909	0.0485487	0.00909918
chr1	64086800	64089600	ENSMUSG00000025963.5	Mdh1b	0.521126	1.8958	0.0289934	0.0145587
chr1	64096100	64099400	ENSMUSG00000025968.12	Ndufs1	0.542371	1.90434	0.0284331	0.0200182
chr1	64173100	64175100	ENSMUSG00000025964.11	Adam23	0.802718	1.65469	0.0489933	0.0100091
chr1	64189400	64192000	ENSMUSG00000025959.9	Klf7	0.830193	1.7469	0.0403276	0.00181984
chr1	64192300	64194300	ENSMUSG00000025959.9	Klf7	0.5865	1.93667	0.026393	0.00363967
chr1	64213400	64215400	ENSMUSG00000027520.11	Zdbf2	0.812375	1.68249	0.0462369	0.00545951
chr1	64222800	64225000	ENSMUSG00000025959.9	Klf7	0.794017	1.78877	0.0368257	0.00272975
chr1	64225400	64227400	ENSMUSG00000025959.9	Klf7	0.653578	1.70655	0.043953	0.022748
chr1	64288200	64290200	ENSMUSG00000025959.9	Klf7	0.584788	1.65071	0.0493987	0.0354868
chr1	64294700	64296700	ENSMUSG00000025968.12	Ndufs1	0.343851	1.97938	0.0238865	0.0300273
chr1	64361300	64363300	ENSMUSG00000025964.11	Adam23	0.641567	1.65271	0.0491954	0.0272975
chr1	64407900	64411000	ENSMUSG00000027520.11	Zdbf2	0.834097	1.67181	0.0472811	0.00545951
chr1	64549400	64551400	ENSMUSG00000025968.12	Ndufs1	0.409732	1.88751	0.029546	0.0272975
chr1	64715800	64717800	ENSMUSG00000045005.9	Fzd5	0.374457	1.83403	0.0333245	0.0236579
chr1	64786400	64789300	ENSMUSG00000045005.9	Fzd5	0.725676	1.71293	0.0433625	0.0254777
chr1	64877900	64879900	ENSMUSG00000045005.9	Fzd5	0.600301	1.85135	0.0320594	0.00818926
chr1	66186200	66188200	ENSMUSG00000055567.12	Unc80	0.7913	1.66873	0.0475856	0.0127389
chr1	66318209	66320209	ENSMUSG00000015222.13	Map2	0.833408	1.68299	0.0461889	0.00272975
chr1	66335100	66337700	ENSMUSG00000015222.13	Map2	0.777129	1.66306	0.0481499	0.00727934
chr1	66347800	66349800	ENSMUSG00000015222.13	Map2	0.861902	1.70831	0.0437895	0.00181984
chr1	66384900	66386900	ENSMUSG00000015222.13	Map2	0.880439	1.65831	0.0486275	0.00727934
chr1	66654500	66656500	ENSMUSG00000015222.13	Map2	0.823409	1.67919	0.0465575	0.00363967
chr1	66808707	66810707	ENSMUSG00000026003.5	Acadl	0.717949	1.95582	0.0252432	0.00272975
chr1	66813907	66815907	ENSMUSG00000026003.5	Acadl	0.753562	1.98815	0.0233975	0.00363967
chr1	66819500	66821500	ENSMUSG00000055567.12	Unc80	0.547185	2.04439	0.0204578	0.00272975
chr1	66828600	66830600	ENSMUSG00000026004.11	Kansl1l	0.380097	2.22419	0.0130678	0.00636943
chr1	66838100	66841300	ENSMUSG00000026003.5	Acadl	0.779948	1.99231	0.0231688	0.00272975
chr1	66870800	66872800	ENSMUSG00000026003.5	Acadl	0.524356	2.17798	0.0147037	0.00636943
chr1	66895700	66898700	ENSMUSG00000055567.12	Unc80	0.778162	1.71133	0.0435102	0.00454959
chr1	66937468	66941100	ENSMUSG00000026003.5	Acadl	0.53757	1.83969	0.0329069	0.0291174
chr1	66984200	66986200	ENSMUSG00000061816.11	Myl1	0.57782	3.00525	0.00132679	0.00181984
chr1	68786800	68788800	ENSMUSG00000062209.11	Erbb4	0.567842	2.21874	0.0132522	0.00272975
chr1	68932800	68934800	ENSMUSG00000062209.11	Erbb4	0.572228	2.54301	0.00549512	0.00363967
chr1	68956400	68958400	ENSMUSG00000062209.11	Erbb4	0.428754	2.00569	0.0224446	0.022748
chr1	68960800	68962800	ENSMUSG00000062209.11	Erbb4	0.720445	1.73625	0.0412595	0.0163785
chr1	68972800	68974800	ENSMUSG00000062209.11	Erbb4	0.420315	2.20592	0.0136947	0.0181984
chr1	69022900	69026200	ENSMUSG00000062209.11	Erbb4	0.634765	2.87441	0.00202388	0.00272975
chr1	69073600	69075600	ENSMUSG00000062209.11	Erbb4	0.565717	2.57212	0.00505382	0.00181984
chr1	69085300	69088100	ENSMUSG00000062209.11	Erbb4	0.583883	2.51618	0.00593173	0.00363967
chr1	69544000	69546600	ENSMUSG00000026196.7	Bard1	0.490553	2.10883	0.0174795	0.00636943
chr1	69558700	69560700	ENSMUSG00000026196.7	Bard1	0.358776	1.87387	0.0304741	0.0345769
chr1	70916900	70919800	ENSMUSG00000026196.7	Bard1	0.543414	2.6748	0.00373872	0.00272975
chr1	71049100	71051100	ENSMUSG00000026196.7	Bard1	0.264536	1.94601	0.0258265	0.0373066
chr1	71051900	71053900	ENSMUSG00000026196.7	Bard1	0.37982	1.9051	0.0283833	0.0282075
chr1	71070300	71072300	ENSMUSG00000026196.7	Bard1	0.35126	1.80125	0.0358319	0.0436761
chr1	71683100	71685100	ENSMUSG00000026193.11	Fn1	0.562563	1.73645	0.0412425	0.0464058
chr1	71912900	71914900	ENSMUSG00000026193.11	Fn1	0.415915	1.70506	0.044092	0.0473157
chr1	72013600	72015600	ENSMUSG00000026193.11	Fn1	0.582603	1.69114	0.0454054	0.0464058
chr1	72017000	72020300	ENSMUSG00000026193.11	Fn1	0.584815	1.71039	0.0435971	0.0373066
chr1	72107800	72109800	ENSMUSG00000026192.9	Atic	0.500397	1.6634	0.0481159	0.0454959
chr1	72172700	72174700	ENSMUSG00000039395.8	Mreg	0.597716	2.34761	0.00944724	0.000909918
chr1	72196000	72199300	ENSMUSG00000039395.8	Mreg	0.455223	2.55366	0.00532988	0.00545951
chr1	72214203	72216203	ENSMUSG00000026193.11	Fn1	0.515635	2.52028	0.00586312	0.000909918
chr1	72232300	72234300	ENSMUSG00000026187.8	Xrcc5	0.303357	1.87841	0.0301624	0.0309372
chr1	72286434	72289500	ENSMUSG00000026188.7	Tmem169	0.648421	1.80002	0.035929	0.00909918
chr1	72309360	72311360	ENSMUSG00000026187.8	Xrcc5	0.663306	2.30474	0.0105906	0.00363967
chr1	72371900	72374600	ENSMUSG00000026188.7	Tmem169	0.708022	1.72287	0.0424562	0.00818926
chr1	72400400	72402400	ENSMUSG00000026188.7	Tmem169	0.65865	1.81571	0.0347075	0.00272975
chr1	72413500	72415500	ENSMUSG00000039372.5	43528	0.806453	1.66621	0.0478356	0.0181984
chr1	72454600	72457600	ENSMUSG00000026188.7	Tmem169	0.915276	1.72751	0.0420381	0.000909918
chr1	72598200	72602600	ENSMUSG00000055322.10	Tns1	0.659569	2.25599	0.0120357	0.00727934
chr1	72608800	72610800	ENSMUSG00000039372.5	43528	0.530668	1.7209	0.0426342	0.0236579
chr1	72750700	72752700	ENSMUSG00000026185.8	Igfbp5	0.513548	1.93718	0.0263619	0.0209281
chr1	72805000	72807000	ENSMUSG00000039354.12	Smarcal1	0.684028	1.88235	0.029894	0.0136488
chr1	72813000	72815000	ENSMUSG00000039354.12	Smarcal1	0.595643	1.65578	0.0488833	0.0263876
chr1	72838400	72840400	ENSMUSG00000026185.8	Igfbp5	0.539376	2.71165	0.00334743	0.00272975
chr1	72877800	72879800	ENSMUSG00000026185.8	Igfbp5	0.655373	2.20939	0.0135738	0.0127389
chr1	72936000	72938000	ENSMUSG00000055322.10	Tns1	0.431984	2.15257	0.0156764	0.0154686
chr1	72942200	72947600	ENSMUSG00000055322.10	Tns1	0.81579	1.97847	0.0239381	0.00727934
chr1	72954600	72956600	ENSMUSG00000055322.10	Tns1	0.601154	1.88741	0.0295524	0.0118289
chr1	72959500	72961500	ENSMUSG00000055322.10	Tns1	0.606123	2.00858	0.0222907	0.0127389
chr1	72962500	72964500	ENSMUSG00000026185.8	Igfbp5	0.714951	2.67936	0.00368812	0.00181984
chr1	72968700	72970700	ENSMUSG00000026185.8	Igfbp5	0.751357	2.33294	0.00982554	0.00181984
chr1	73001800	73003800	ENSMUSG00000026189.9	Pecr	0.527028	2.14882	0.0158243	0.00727934
chr1	73034600	73042800	ENSMUSG00000026189.9	Pecr	0.609594	1.68812	0.0456942	0.044586
chr1	73042900	73044900	ENSMUSG00000055322.10	Tns1	0.432799	1.7369	0.0412025	0.0427662
chr1	73052900	73054900	ENSMUSG00000026188.7	Tmem169	0.622389	2.01118	0.0221535	0.00181984
chr1	73070200	73073800	ENSMUSG00000026189.9	Pecr	0.551931	1.8538	0.0318839	0.0263876
chr1	73087800	73090800	ENSMUSG00000026187.8	Xrcc5	0.517848	1.72102	0.0426235	0.0427662
chr1	73251200	73253200	ENSMUSG00000026185.8	Igfbp5	0.621576	2.1631	0.0152669	0.0163785
chr1	73258800	73260800	ENSMUSG00000026185.8	Igfbp5	0.342167	1.65858	0.0486007	0.0291174
chr1	73306300	73308300	ENSMUSG00000026185.8	Igfbp5	0.595086	1.86695	0.0309543	0.021838
chr1	73312100	73314100	ENSMUSG00000039323.14	Igfbp2	0.545226	2.10985	0.0174358	0.010919
chr1	73361400	73365000	ENSMUSG00000026185.8	Igfbp5	0.765406	2.23078	0.0128478	0.00454959
chr1	73365100	73367100	ENSMUSG00000026185.8	Igfbp5	0.695245	2.44093	0.00732468	0.00181984
chr1	73506100	73508100	ENSMUSG00000026185.8	Igfbp5	0.543859	1.72801	0.0419931	0.0454959
chr1	73513000	73515000	ENSMUSG00000039323.14	Igfbp2	0.524794	1.81619	0.0346706	0.0436761
chr1	73537000	73540000	ENSMUSG00000026185.8	Igfbp5	0.590055	1.99412	0.0230696	0.00727934
chr1	73540600	73542600	ENSMUSG00000026187.8	Xrcc5	0.459147	2.08304	0.0186237	0.0118289
chr1	73671200	73674100	ENSMUSG00000026185.8	Igfbp5	0.390615	1.86126	0.0313536	0.0254777
chr1	73701700	73703700	ENSMUSG00000026187.8	Xrcc5	0.493069	1.75419	0.0396988	0.0309372
chr1	73757700	73759700	ENSMUSG00000039323.14	Igfbp2	0.690227	1.88674	0.0295974	0.00818926
chr1	73825200	73828600	ENSMUSG00000039323.14	Igfbp2	0.604411	1.93729	0.0263552	0.0136488
chr1	73901800	73903800	ENSMUSG00000026185.8	Igfbp5	0.572562	2.18888	0.0143029	0.0154686
chr1	73905300	73907300	ENSMUSG00000026185.8	Igfbp5	0.547136	2.06371	0.0195228	0.021838
chr1	73913000	73917400	ENSMUSG00000055322.10	Tns1	0.607521	2.187	0.0143711	0.0172884
chr1	73919400	73921800	ENSMUSG00000055322.10	Tns1	0.74206	2.2754	0.0114411	0.000909918
chr1	73922400	73925000	ENSMUSG00000055322.10	Tns1	0.581323	1.73698	0.0411952	0.0345769
chr1	73931013	73933800	ENSMUSG00000055322.10	Tns1	0.680959	1.91786	0.0275641	0.0127389
chr1	73934500	73936500	ENSMUSG00000055322.10	Tns1	0.518824	2.03128	0.0211131	0.0191083
chr1	73937700	73940700	ENSMUSG00000055322.10	Tns1	0.515046	2.27451	0.0114676	0.00454959
chr1	73946800	73950800	ENSMUSG00000055322.10	Tns1	0.798505	2.21483	0.0133859	0.000909918
chr1	73954000	73961900	ENSMUSG00000055322.10	Tns1	0.77379	1.89905	0.0287792	0.022748
chr1	73962200	73965000	ENSMUSG00000055322.10	Tns1	0.760576	1.95848	0.0250866	0.0209281
chr1	73965800	73971000	ENSMUSG00000055322.10	Tns1	0.721206	2.13056	0.0165626	0.00909918
chr1	73972000	73974000	ENSMUSG00000055322.10	Tns1	0.700727	1.87622	0.0303124	0.0191083
chr1	73987400	73990400	ENSMUSG00000055322.10	Tns1	0.827897	2.10844	0.0174965	0.000909918
chr1	73991100	73993100	ENSMUSG00000055322.10	Tns1	0.707804	2.05689	0.0198486	0.00545951
chr1	73993200	73996400	ENSMUSG00000055322.10	Tns1	0.809089	2.16426	0.0152223	0.000909918
chr1	73997400	74010200	ENSMUSG00000055322.10	Tns1	0.899779	1.98468	0.0235903	0.000909918
chr1	74012600	74018800	ENSMUSG00000055322.10	Tns1	0.87282	1.95657	0.0251989	0.000909918
chr1	74020000	74034200	ENSMUSG00000055322.10	Tns1	0.8609	2.02231	0.0215722	0.000909918
chr1	74038200	74044800	ENSMUSG00000055322.10	Tns1	0.836485	2.10646	0.0175823	0.00181984
chr1	74047000	74050600	ENSMUSG00000055322.10	Tns1	0.795854	2.14139	0.0161212	0.000909918
chr1	74051200	74056000	ENSMUSG00000055322.10	Tns1	0.839733	2.05871	0.0197609	0.000909918
chr1	74057300	74060900	ENSMUSG00000055322.10	Tns1	0.73396	1.95866	0.0250766	0.00363967
chr1	74065500	74067500	ENSMUSG00000055322.10	Tns1	0.656306	2.15009	0.0157741	0.00454959
chr1	74068700	74070700	ENSMUSG00000055322.10	Tns1	0.804142	2.24426	0.0124079	0.000909918
chr1	74081400	74085400	ENSMUSG00000055322.10	Tns1	0.840902	1.90992	0.0280719	0.000909918
chr1	74093600	74095600	ENSMUSG00000026185.8	Igfbp5	0.468729	1.72504	0.04226	0.0354868
chr1	74099100	74101100	ENSMUSG00000039354.12	Smarcal1	0.698369	1.92603	0.0270502	0.00363967
chr1	74120873	74122873	ENSMUSG00000061815.7	Rufy4	0.461939	2.01408	0.0220006	0.0136488
chr1	74155945	74157945	ENSMUSG00000055322.10	Tns1	0.469977	1.72765	0.0420254	0.033667
chr1	74179000	74181000	ENSMUSG00000055322.10	Tns1	0.75375	1.77246	0.0381595	0.00909918
chr1	74196700	74200300	ENSMUSG00000026177.7	Slc11a1	0.660258	2.00187	0.0226496	0.00454959
chr1	74226500	74228500	ENSMUSG00000026208.9	Des	0.638123	1.68042	0.0464379	0.0245678
chr1	74239800	74241800	ENSMUSG00000026205.8	Slc23a3	0.767062	1.90922	0.0281168	0.00727934
chr1	74247200	74250800	ENSMUSG00000026205.8	Slc23a3	0.867395	1.90453	0.0284207	0.00181984
chr1	74253100	74255100	ENSMUSG00000026205.8	Slc23a3	0.66734	1.87382	0.0304779	0.0154686
chr1	74256100	74258100	ENSMUSG00000026208.9	Des	0.609002	1.92501	0.0271143	0.010919
chr1	74270700	74272700	ENSMUSG00000026208.9	Des	0.607185	1.9263	0.0270335	0.00545951
chr1	74274000	74276049	ENSMUSG00000006301.13	Tmbim1	0.718993	1.66489	0.0479677	0.021838
chr1	74290080	74293951	ENSMUSG00000006301.13	Tmbim1	0.777797	1.89323	0.0291635	0.00727934
chr1	74298140	74301600	ENSMUSG00000006301.13	Tmbim1	0.905489	1.93168	0.0266993	0.000909918
chr1	74309373	74311373	ENSMUSG00000006301.13	Tmbim1	0.691751	1.77159	0.0382313	0.0163785
chr1	74311600	74313600	ENSMUSG00000026208.9	Des	0.469156	2.10535	0.0176302	0.0100091
chr1	74321100	74323100	ENSMUSG00000026208.9	Des	0.688663	2.02876	0.0212416	0.00363967
chr1	74334454	74338400	ENSMUSG00000026211.13	Obsl1	0.494254	2.3704	0.0088845	0.00363967
chr1	74342300	74344300	ENSMUSG00000026213.11	Stk11ip	0.372816	2.27592	0.0114253	0.0118289
chr1	74387200	74389200	ENSMUSG00000006301.13	Tmbim1	0.81483	1.81964	0.0344073	0.00272975
chr1	74397500	74399500	ENSMUSG00000026205.8	Slc23a3	0.752211	1.70025	0.0445418	0.0154686
chr1	74399700	74403300	ENSMUSG00000064272.3	Gpbar1	0.478386	1.70967	0.0436632	0.0418562
chr1	74434800	74436800	ENSMUSG00000026202.9	Tuba4a	0.737739	1.89097	0.0293143	0.00636943
chr1	74667500	74669500	ENSMUSG00000026170.6	Cyp27a1	0.424876	1.8674	0.030923	0.0191083
chr1	74671700	74673700	ENSMUSG00000026205.8	Slc23a3	0.366068	1.77283	0.0381284	0.0382166
chr1	74697900	74699900	ENSMUSG00000026205.8	Slc23a3	0.442071	1.75271	0.0398262	0.0327571
chr1	74824100	74826100	ENSMUSG00000033276.14	Stk36	0.701737	1.65014	0.0494568	0.0209281
chr1	74961000	74964100	ENSMUSG00000006538.10	Ihh	0.660839	2.12733	0.0166963	0.00454959
chr1	74964300	74966300	ENSMUSG00000006538.10	Ihh	0.647422	2.5219	0.00583621	0.00272975
chr1	75005100	75007100	ENSMUSG00000006542.9	Prkag3	0.72602	2.03278	0.0210372	0.000909918
chr1	75015100	75017100	ENSMUSG00000006301.13	Tmbim1	0.756276	1.89628	0.0289614	0.00454959
chr1	75123000	75125000	ENSMUSG00000026205.8	Slc23a3	0.571726	1.89323	0.0291636	0.0163785
chr1	75125100	75127100	ENSMUSG00000026202.9	Tuba4a	0.706768	1.77533	0.0379221	0.0154686
chr1	75138095	75140095	ENSMUSG00000026202.9	Tuba4a	0.378754	1.76982	0.0383788	0.0409463
chr1	75147100	75149100	ENSMUSG00000026174.9	Rqcd1	0.348864	1.97884	0.0239171	0.0345769
chr1	75213400	75215600	ENSMUSG00000026202.9	Tuba4a	0.782891	2.01969	0.0217076	0.00545951
chr1	75227995	75229995	ENSMUSG00000064272.3	Gpbar1	0.367785	1.78474	0.0371519	0.044586
chr1	75238500	75240500	ENSMUSG00000026170.6	Cyp27a1	0.531534	2.31487	0.0103099	0.00363967
chr1	75246600	75249400	ENSMUSG00000026208.9	Des	0.556547	1.79553	0.0362846	0.0200182
chr1	75288200	75291000	ENSMUSG00000033061.11	Resp18	0.844442	1.69895	0.0446645	0.00818926
chr1	75292200	75294200	ENSMUSG00000026211.13	Obsl1	0.578944	2.62016	0.00439442	0.00181984
chr1	75337400	75340200	ENSMUSG00000026200.9	Glb1l	0.609156	1.73018	0.0417988	0.0118289
chr1	75343400	75350400	ENSMUSG00000026208.9	Des	0.755673	1.91615	0.0276731	0.0136488
chr1	75356514	75358514	ENSMUSG00000026208.9	Des	0.754838	2.1375	0.0162787	0.000909918
chr1	75369900	75371900	ENSMUSG00000064272.3	Gpbar1	0.583318	2.01302	0.0220564	0.0100091
chr1	75378506	75380506	ENSMUSG00000026211.13	Obsl1	0.611202	2.79237	0.00261619	0.000909918
chr1	75386700	75388700	ENSMUSG00000026179.10	Pnkd	0.470149	2.59137	0.00477973	0.00818926
chr1	75391800	75393863	ENSMUSG00000006304.10	Arpc2	0.586047	2.51554	0.00594243	0.00727934
chr1	75406400	75409400	ENSMUSG00000026211.13	Obsl1	0.411277	2.19121	0.0142184	0.0118289
chr1	75412500	75414500	ENSMUSG00000006576.12	Slc4a3	0.353349	1.86114	0.0313624	0.0345769
chr1	75438700	75440700	ENSMUSG00000033007.11	Asic4	0.682402	1.79161	0.0365976	0.00181984
chr1	75442200	75447935	ENSMUSG00000033007.11	Asic4	0.714888	1.81858	0.0344876	0.00545951
chr1	75455600	75458200	ENSMUSG00000033007.11	Asic4	0.744681	1.88394	0.0297864	0.000909918
chr1	75458300	75460300	ENSMUSG00000026209.11	Dnpep	0.475493	2.79022	0.00263362	0.00636943
chr1	75462600	75465600	ENSMUSG00000026198.11	Abcb6	0.323206	1.75486	0.0396412	0.0327571
chr1	75494100	75496100	ENSMUSG00000006542.9	Prkag3	0.510046	1.94155	0.0260961	0.00909918
chr1	75509576	75513400	ENSMUSG00000026208.9	Des	0.809824	1.90635	0.0283021	0.00454959
chr1	75514400	75520014	ENSMUSG00000026208.9	Des	0.861094	1.91672	0.0276366	0.00181984
chr1	75532200	75534200	ENSMUSG00000026162.7	Nhej1	0.468332	1.89048	0.0293472	0.0254777
chr1	75548200	75551200	ENSMUSG00000006542.9	Prkag3	0.398136	2.36181	0.00909299	0.0100091
chr1	75558400	75560400	ENSMUSG00000026179.10	Pnkd	0.633991	2.34081	0.00962093	0.00545951
chr1	75560800	75562800	ENSMUSG00000006576.12	Slc4a3	0.840526	2.25248	0.0121459	0.00181984
chr1	75565200	75567200	ENSMUSG00000006576.12	Slc4a3	0.6471	2.30805	0.0104981	0.00727934
chr1	75569600	75571600	ENSMUSG00000026211.13	Obsl1	0.569654	2.60346	0.00461438	0.00181984
chr1	75588300	75590300	ENSMUSG00000026179.10	Pnkd	0.415769	1.75928	0.0392651	0.033667
chr1	75608000	75611900	ENSMUSG00000026235.10	Epha4	0.82153	1.82786	0.033785	0.000909918
chr1	75679800	75681800	ENSMUSG00000026235.10	Epha4	0.659834	1.76193	0.0390403	0.0118289
chr1	75692600	75694600	ENSMUSG00000026235.10	Epha4	0.567713	1.95322	0.0253967	0.0136488
chr1	75704200	75706200	ENSMUSG00000026235.10	Epha4	0.67764	2.2763	0.0114141	0.00272975
chr1	75723900	75725900	ENSMUSG00000026235.10	Epha4	0.713211	1.77926	0.0375983	0.000909918
chr1	75749000	75751000	ENSMUSG00000026235.10	Epha4	0.807649	2.07911	0.0188035	0.000909918
chr1	75771200	75773600	ENSMUSG00000026235.10	Epha4	0.469455	1.71956	0.0427562	0.0291174
chr1	75785600	75787600	ENSMUSG00000026235.10	Epha4	0.724212	1.76389	0.0388749	0.00181984
chr1	75797200	75799200	ENSMUSG00000026235.10	Epha4	0.734545	2.0217	0.0216039	0.000909918
chr1	75838900	75840900	ENSMUSG00000026235.10	Epha4	0.486656	1.88531	0.0296941	0.0209281
chr1	75843900	75845900	ENSMUSG00000026235.10	Epha4	0.688036	1.76925	0.0384257	0.0118289
chr1	75888300	75891200	ENSMUSG00000026235.10	Epha4	0.832218	1.99718	0.0229026	0.000909918
chr1	75925100	75927100	ENSMUSG00000026235.10	Epha4	0.824035	1.97843	0.02394	0.000909918
chr1	76028100	76030100	ENSMUSG00000026235.10	Epha4	0.582513	1.64607	0.0498751	0.0254777
chr1	76065300	76067300	ENSMUSG00000026235.10	Epha4	0.763436	1.79435	0.0363785	0.00272975
chr1	76429100	76431100	ENSMUSG00000026235.10	Epha4	0.651171	1.87379	0.0304799	0.00181984
chr1	76574600	76576600	ENSMUSG00000026235.10	Epha4	0.642674	1.6803	0.0464493	0.00909918
chr1	77101600	77103600	ENSMUSG00000026235.10	Epha4	0.732666	2.04729	0.0203148	0.000909918
chr1	77127500	77129500	ENSMUSG00000026235.10	Epha4	0.434823	1.76998	0.0383651	0.0181984
chr1	77377600	77379600	ENSMUSG00000026235.10	Epha4	0.642382	1.71214	0.0434351	0.0100091
chr1	77382500	77384500	ENSMUSG00000026235.10	Epha4	0.766963	1.6529	0.0491756	0.0100091
chr1	78015500	78018500	ENSMUSG00000004872.11	Pax3	0.621244	2.08425	0.0185688	0.000909918
chr1	78120300	78122300	ENSMUSG00000004872.11	Pax3	0.652514	2.1499	0.0157814	0.000909918
chr1	78140000	78142800	ENSMUSG00000004872.11	Pax3	0.7494	2.04941	0.0202111	0.000909918
chr1	78157400	78159400	ENSMUSG00000004872.11	Pax3	0.745112	2.0689	0.0192776	0.00272975
chr1	78170200	78173500	ENSMUSG00000004872.11	Pax3	0.821855	2.19767	0.0139862	0.000909918
chr1	78180900	78182900	ENSMUSG00000004872.11	Pax3	0.739046	2.23483	0.0127143	0.000909918
chr1	78321500	78323500	ENSMUSG00000032908.9	Sgpp2	0.385253	2.09188	0.0182247	0.0163785
chr1	78363100	78366200	ENSMUSG00000032908.9	Sgpp2	0.415398	1.81039	0.0351173	0.0282075
chr1	78400300	78402300	ENSMUSG00000032908.9	Sgpp2	0.39471	2.61108	0.00451288	0.00636943
chr1	78439800	78441800	ENSMUSG00000032908.9	Sgpp2	0.484233	2.16979	0.0150115	0.0100091
chr1	78483300	78486700	ENSMUSG00000054702.10	Ap1s3	0.436447	1.68718	0.0457842	0.0282075
chr1	78760300	78762300	ENSMUSG00000073643.7	Wdfy1	0.758947	1.71352	0.0433088	0.010919
chr1	78811100	78813100	ENSMUSG00000047330.8	Kcne4	0.691475	1.916	0.0276824	0.0154686
chr1	79334600	79336600	ENSMUSG00000050711.7	Scg2	0.545731	1.6459	0.0498918	0.0254777
chr1	79580900	79582900	ENSMUSG00000073643.7	Wdfy1	0.837416	1.69195	0.0453273	0.00636943
chr1	79806300	79808300	ENSMUSG00000026249.6	Serpine2	0.629864	3.01053	0.00130396	0.000909918
chr1	79818200	79820200	ENSMUSG00000026249.6	Serpine2	0.582958	2.35332	0.00930336	0.00545951
chr1	79823200	79825400	ENSMUSG00000026249.6	Serpine2	0.661469	2.00689	0.0223808	0.0145587
chr1	79860798	79862798	ENSMUSG00000026249.6	Serpine2	0.756951	2.5638	0.00517673	0.000909918
chr1	79920900	79922900	ENSMUSG00000043230.2	Fam124b	0.442047	2.00439	0.022514	0.0263876
chr1	81674700	81676700	ENSMUSG00000055980.2	Irs1	0.49355	2.53102	0.00568651	0.00181984
chr1	81743800	81746400	ENSMUSG00000055980.2	Irs1	0.717163	2.22447	0.0130584	0.00818926
chr1	81858800	81860800	ENSMUSG00000022591.5	Gm9747	0.496957	2.71641	0.00329967	0.00181984
chr1	82238600	82240600	ENSMUSG00000026142.11	Rhbdd1	0.499624	1.64989	0.0494823	0.0454959
chr1	82256600	82259700	ENSMUSG00000022591.5	Gm9747	0.548144	2.02525	0.0214211	0.0254777
chr1	82260000	82262900	ENSMUSG00000022591.5	Gm9747	0.555074	2.56555	0.00515064	0.00272975
chr1	82273200	82275200	ENSMUSG00000055980.2	Irs1	0.509206	2.39659	0.00827431	0.00454959
chr1	82384800	82387800	ENSMUSG00000054976.10	Nyap2	0.649148	1.87866	0.0301455	0.00818926
chr1	82577400	82579400	ENSMUSG00000067158.9	Col4a4	0.485553	1.65277	0.0491889	0.044586
chr1	82656000	82658000	ENSMUSG00000026159.9	Agfg1	0.412408	3.96507	3.66879e-05	0.00181984
chr1	82790100	82793700	ENSMUSG00000026150.10	Mff	0.480873	2.52535	0.00577919	0.00909918
chr1	82813200	82818167	ENSMUSG00000026159.9	Agfg1	0.538307	1.96518	0.0246969	0.0154686
chr1	82822334	82829400	ENSMUSG00000026159.9	Agfg1	0.548493	1.7203	0.0426894	0.0373066
chr1	82971200	82973200	ENSMUSG00000079465.4	Col4a3	0.635783	2.92534	0.00172039	0.000909918
chr1	82973400	82975400	ENSMUSG00000079465.4	Col4a3	0.502646	3.11864	0.000908434	0.000909918
chr1	83100900	83102900	ENSMUSG00000038496.12	Slc19a3	0.515562	2.38143	0.0086228	0.00545951
chr1	83343900	83347500	ENSMUSG00000026163.13	Sphkap	0.756944	2.63215	0.00424238	0.000909918
chr1	83350000	83352000	ENSMUSG00000026163.13	Sphkap	0.463419	2.82464	0.00236672	0.000909918
chr1	83358600	83360600	ENSMUSG00000026163.13	Sphkap	0.328619	2.43532	0.00743941	0.0172884
chr1	83368300	83370300	ENSMUSG00000026163.13	Sphkap	0.458868	2.93384	0.00167401	0.00363967
chr1	83377100	83379100	ENSMUSG00000067158.9	Col4a4	0.323179	1.87381	0.0304783	0.0391265
chr1	83439900	83441900	ENSMUSG00000038496.12	Slc19a3	0.284843	1.95179	0.0254814	0.0291174
chr1	83454300	83456300	ENSMUSG00000026163.13	Sphkap	0.305362	2.07096	0.0191811	0.0191083
chr1	83829500	83831500	ENSMUSG00000026220.6	Slc16a14	0.756334	1.66961	0.0474983	0.00545951
chr1	84085100	84088300	ENSMUSG00000036766.8	Dner	0.732744	1.65644	0.0488168	0.0145587
chr1	84176100	84178100	ENSMUSG00000026220.6	Slc16a14	0.817506	1.75259	0.0398365	0.00181984
chr1	84443100	84445100	ENSMUSG00000036766.8	Dner	0.736836	1.7641	0.0388573	0.00636943
chr1	84506400	84508400	ENSMUSG00000036766.8	Dner	0.59624	1.78583	0.0370635	0.0163785
chr1	84517800	84519800	ENSMUSG00000036766.8	Dner	0.717693	1.80156	0.0358073	0.00363967
chr1	84556200	84558200	ENSMUSG00000026220.6	Slc16a14	0.817757	1.66018	0.048439	0.00909918
chr1	84585000	84587000	ENSMUSG00000036766.8	Dner	0.790631	1.66757	0.0477006	0.00727934
chr1	84591900	84593900	ENSMUSG00000026220.6	Slc16a14	0.782398	1.64699	0.0497805	0.0145587
chr1	84597100	84599900	ENSMUSG00000036766.8	Dner	0.82042	1.69535	0.0450043	0.00636943
chr1	84611000	84614200	ENSMUSG00000026220.6	Slc16a14	0.81193	1.68294	0.0461933	0.00909918
chr1	84636300	84638300	ENSMUSG00000036766.8	Dner	0.860042	1.6653	0.0479262	0.00909918
chr1	85692200	85694200	ENSMUSG00000070031.7	Sp140	0.478522	1.71391	0.0432727	0.033667
chr1	85837000	85840300	ENSMUSG00000070031.7	Sp140	0.683773	1.79887	0.0360199	0.0118289
chr1	85932400	85934800	ENSMUSG00000026224.7	4933407L21Rik	0.509916	1.94892	0.0256523	0.0100091
chr1	85956953	85958953	ENSMUSG00000026223.11	Itm2c	0.38631	1.91176	0.0279535	0.0291174
chr1	86052600	86054600	ENSMUSG00000026226.11	Spata3	0.521637	1.73648	0.0412391	0.0181984
chr1	86158600	86163700	ENSMUSG00000052760.11	A630001G21Rik	0.523054	1.90497	0.0283921	0.0200182
chr1	86210900	86212900	ENSMUSG00000026229.13	Psmd1	0.395871	2.02092	0.0216442	0.0318471
chr1	86224500	86226500	ENSMUSG00000026227.7	2810459M11Rik	0.438068	2.82884	0.00233588	0.00272975
chr1	86228000	86230400	ENSMUSG00000070031.7	Sp140	0.669012	1.81034	0.0351212	0.0136488
chr1	86231800	86235100	ENSMUSG00000070031.7	Sp140	0.6849	1.78336	0.0372635	0.0136488
chr1	86238300	86240300	ENSMUSG00000026223.11	Itm2c	0.412675	2.14087	0.0161424	0.0181984
chr1	86243400	86246200	ENSMUSG00000052760.11	A630001G21Rik	0.450102	1.99219	0.0231749	0.0118289
chr1	86247200	86249200	ENSMUSG00000052760.11	A630001G21Rik	0.489624	1.92908	0.0268606	0.00818926
chr1	86257300	86259300	ENSMUSG00000070031.7	Sp140	0.37171	1.834	0.0333273	0.0427662
chr1	86420300	86422300	ENSMUSG00000026241.5	Nppc	0.549493	1.74301	0.0406659	0.00727934
chr1	86497000	86503600	ENSMUSG00000026234.8	Ncl	0.507009	1.79131	0.0366215	0.021838
chr1	86508700	86512700	ENSMUSG00000026240.8	Cops7b	0.555689	1.72625	0.0421514	0.0145587
chr1	87002300	87004300	ENSMUSG00000053333.11	Dis3l2	0.792272	1.67858	0.0466174	0.00727934
chr1	87019300	87021300	ENSMUSG00000026234.8	Ncl	0.33406	1.92675	0.0270054	0.0373066
chr1	87270000	87272000	ENSMUSG00000005501.10	Usp40	0.694751	2.55005	0.00538532	0.00181984
chr1	87293900	87295900	ENSMUSG00000090175.1	Ugt1a9	0.650935	2.37522	0.00876932	0.000909918
chr1	87622898	87633200	ENSMUSG00000026288.10	Inpp5d	0.627454	1.8356	0.0332082	0.0145587
chr1	87635600	87639200	ENSMUSG00000026288.10	Inpp5d	0.606829	1.67875	0.0466	0.0373066
chr1	87639600	87641800	ENSMUSG00000026288.10	Inpp5d	0.724215	1.87231	0.0305816	0.00636943
chr1	87704000	87714200	ENSMUSG00000081984.3	Dnajb3	0.314472	1.69564	0.0449769	0.0409463
chr1	87763000	87765000	ENSMUSG00000090175.1	Ugt1a9	0.400295	1.80468	0.0355627	0.0436761
chr1	87846500	87848500	ENSMUSG00000026251.9	Chrnd	0.611896	1.7702	0.0383471	0.00727934
chr1	87857500	87859500	ENSMUSG00000090124.3	Ugt1a7c	0.704486	1.70367	0.0442216	0.021838
chr1	87870800	87874300	ENSMUSG00000026288.10	Inpp5d	0.626076	1.66977	0.0474825	0.0373066
chr1	87900200	87902200	ENSMUSG00000026288.10	Inpp5d	0.655637	1.66843	0.0476157	0.0373066
chr1	87908200	87910200	ENSMUSG00000090175.1	Ugt1a9	0.715278	1.99435	0.0230567	0.00363967
chr1	87932300	87934300	ENSMUSG00000090165.4	Ugt1a10	0.282183	1.74983	0.0400739	0.0418562
chr1	88108700	88110700	ENSMUSG00000090175.1	Ugt1a9	0.553755	2.2134	0.0134349	0.00545951
chr1	88252700	88254700	ENSMUSG00000026254.13	Eif4e2	0.487115	1.90243	0.0285575	0.0145587
chr1	88258800	88260800	ENSMUSG00000090175.1	Ugt1a9	0.533345	1.95119	0.0255172	0.0145587
chr1	88279466	88281466	ENSMUSG00000090175.1	Ugt1a9	0.626933	2.4284	0.00758289	0.00181984
chr1	88287000	88289000	ENSMUSG00000090175.1	Ugt1a9	0.568338	2.22362	0.0130869	0.00454959
chr1	88402700	88404700	ENSMUSG00000026295.8	Spp2	0.262651	1.885	0.0297151	0.0200182
chr1	88454100	88456100	ENSMUSG00000049866.8	Arl4c	0.490872	2.12673	0.0167211	0.00545951
chr1	88480800	88484800	ENSMUSG00000026295.8	Spp2	0.432429	2.39525	0.00830462	0.0118289
chr1	88496500	88498500	ENSMUSG00000026295.8	Spp2	0.267736	1.7677	0.0385554	0.0345769
chr1	88503500	88505500	ENSMUSG00000049866.8	Arl4c	0.459581	1.83244	0.0334431	0.0136488
chr1	88756994	88758994	ENSMUSG00000036206.8	Sh3bp4	0.478149	1.99699	0.022913	0.00727934
chr1	88798500	88801800	ENSMUSG00000036206.8	Sh3bp4	0.52111	2.19322	0.0141458	0.00818926
chr1	88958900	88960900	ENSMUSG00000036206.8	Sh3bp4	0.381768	1.75109	0.0399651	0.044586
chr1	89072400	89076300	ENSMUSG00000036206.8	Sh3bp4	0.550753	2.49569	0.00628556	0.00272975
chr1	89077600	89079800	ENSMUSG00000036206.8	Sh3bp4	0.592149	2.27786	0.0113675	0.00818926
chr1	89086000	89091100	ENSMUSG00000036206.8	Sh3bp4	0.535389	2.00928	0.0222537	0.0282075
chr1	89091600	89094572	ENSMUSG00000036206.8	Sh3bp4	0.653021	2.09289	0.0181795	0.0172884
chr1	89102400	89106600	ENSMUSG00000036206.8	Sh3bp4	0.642813	1.86163	0.0313275	0.0318471
chr1	89189500	89192900	ENSMUSG00000036206.8	Sh3bp4	0.52946	2.11884	0.017052	0.0200182
chr1	89674100	89676100	ENSMUSG00000034486.8	Gbx2	0.692499	1.66805	0.0476528	0.0100091
chr1	89679500	89681500	ENSMUSG00000055013.10	Agap1	0.641881	1.68635	0.0458637	0.00636943
chr1	89963700	89965700	ENSMUSG00000034486.8	Gbx2	0.696488	1.81043	0.0351145	0.00181984
chr1	89997400	90000600	ENSMUSG00000044337.5	Ackr3	0.549855	2.39906	0.0082185	0.00545951
chr1	90051600	90053600	ENSMUSG00000034432.7	Cops8	0.553434	1.6857	0.0459271	0.0154686
chr1	90092300	90094300	ENSMUSG00000044337.5	Ackr3	0.632605	2.27646	0.0114092	0.00181984
chr1	90356200	90359100	ENSMUSG00000034432.7	Cops8	0.447975	1.78	0.0375377	0.0236579
chr1	90363500	90365500	ENSMUSG00000034432.7	Cops8	0.401883	1.85704	0.0316526	0.022748
chr1	90368000	90370000	ENSMUSG00000044337.5	Ackr3	0.393708	1.90705	0.0282573	0.0136488
chr1	90411500	90413500	ENSMUSG00000044337.5	Ackr3	0.464956	2.3861	0.00851406	0.00727934
chr1	90423500	90425500	ENSMUSG00000044337.5	Ackr3	0.423121	1.95281	0.0254212	0.0245678
chr1	90433600	90435600	ENSMUSG00000034432.7	Cops8	0.682316	1.84492	0.0325245	0.010919
chr1	90443900	90445900	ENSMUSG00000044337.5	Ackr3	0.628013	2.39963	0.0082058	0.00272975
chr1	90450900	90452900	ENSMUSG00000044337.5	Ackr3	0.556202	1.84323	0.0326481	0.0409463
chr1	90470100	90472100	ENSMUSG00000044337.5	Ackr3	0.65037	2.45849	0.00697618	0.00454959
chr1	90502800	90505800	ENSMUSG00000044337.5	Ackr3	0.390055	1.74129	0.0408163	0.0418562
chr1	90550800	90554100	ENSMUSG00000044337.5	Ackr3	0.62319	2.13008	0.0165825	0.0136488
chr1	90587300	90589300	ENSMUSG00000044337.5	Ackr3	0.53518	2.27048	0.0115892	0.00181984
chr1	90590400	90592400	ENSMUSG00000044337.5	Ackr3	0.579394	2.68273	0.0036512	0.000909918
chr1	90650500	90652500	ENSMUSG00000048126.12	Col6a3	0.771951	1.95243	0.0254434	0.0100091
chr1	90662200	90664200	ENSMUSG00000048126.12	Col6a3	0.839142	1.9561	0.0252267	0.00272975
chr1	90690000	90692900	ENSMUSG00000048126.12	Col6a3	0.756558	1.73334	0.0415176	0.022748
chr1	90718600	90722500	ENSMUSG00000048126.12	Col6a3	0.733978	2.09138	0.0182471	0.00909918
chr1	90735500	90737500	ENSMUSG00000048126.12	Col6a3	0.653494	2.23724	0.0126352	0.00545951
chr1	90749400	90751400	ENSMUSG00000048126.12	Col6a3	0.734262	2.2779	0.0113662	0.00272975
chr1	90769200	90772400	ENSMUSG00000048126.12	Col6a3	0.796743	1.92469	0.0271338	0.00545951
chr1	90774800	90776800	ENSMUSG00000048126.12	Col6a3	0.512186	1.67899	0.0465769	0.0427662
chr1	90789200	90791200	ENSMUSG00000048126.12	Col6a3	0.601848	2.0201	0.0216863	0.00909918
chr1	90875700	90877700	ENSMUSG00000048126.12	Col6a3	0.514253	1.69043	0.0454725	0.0464058
chr1	90885000	90887000	ENSMUSG00000048126.12	Col6a3	0.560931	2.01864	0.0217623	0.0191083
chr1	90896100	90898100	ENSMUSG00000048126.12	Col6a3	0.707395	2.0079	0.0223267	0.0118289
chr1	90903000	90905000	ENSMUSG00000026303.6	Mlph	0.729049	2.12966	0.0166	0.00818926
chr1	90908600	90910600	ENSMUSG00000026303.6	Mlph	0.71854	1.85654	0.0316884	0.0163785
chr1	90927000	90929900	ENSMUSG00000026303.6	Mlph	0.826904	2.15887	0.0154303	0.00181984
chr1	90946200	90948200	ENSMUSG00000026307.8	Scly	0.47319	1.94457	0.0259134	0.0100091
chr1	90962300	90964300	ENSMUSG00000026304.9	Rab17	0.693564	1.72736	0.0420513	0.0163785
chr1	90979800	90981800	ENSMUSG00000026305.11	Lrrfip1	0.751954	2.26809	0.0116618	0.00181984
chr1	91002000	91004800	ENSMUSG00000026308.8	Klhl30	0.597115	2.185	0.0144445	0.00363967
chr1	91005700	91007700	ENSMUSG00000026308.8	Klhl30	0.518153	1.66947	0.0475118	0.0400364
chr1	91008000	91017400	ENSMUSG00000026308.8	Klhl30	0.777229	2.14393	0.0160192	0.00363967
chr1	91017600	91019600	ENSMUSG00000026308.8	Klhl30	0.508395	2.28376	0.0111928	0.00454959
chr1	91021800	91025200	ENSMUSG00000026305.11	Lrrfip1	0.775522	1.89119	0.0292993	0.0127389
chr1	91030600	91034000	ENSMUSG00000026308.8	Klhl30	0.672922	1.88162	0.0299436	0.0127389
chr1	91034900	91036900	ENSMUSG00000034353.10	Ramp1	0.50525	1.97402	0.0241899	0.0172884
chr1	91037200	91046300	ENSMUSG00000026305.11	Lrrfip1	0.810195	2.2516	0.0121737	0.000909918
chr1	91056200	91059000	ENSMUSG00000026304.9	Rab17	0.750394	1.77634	0.0378381	0.0181984
chr1	91059800	91071800	ENSMUSG00000026305.11	Lrrfip1	0.818616	2.06661	0.0193856	0.00181984
chr1	91072000	91075300	ENSMUSG00000026308.8	Klhl30	0.520305	2.30777	0.0105059	0.00636943
chr1	91075800	91078600	ENSMUSG00000026308.8	Klhl30	0.794467	2.05891	0.0197514	0.00636943
chr1	91079300	91087800	ENSMUSG00000026308.8	Klhl30	0.785566	1.80564	0.0354875	0.0127389
chr1	91093600	91097000	ENSMUSG00000026308.8	Klhl30	0.738741	1.65435	0.0490283	0.0300273
chr1	91097600	91099600	ENSMUSG00000026308.8	Klhl30	0.458644	2.00157	0.0226655	0.0154686
chr1	91100400	91102400	ENSMUSG00000034343.10	Ube2f	0.471855	1.86905	0.0308076	0.0145587
chr1	91102900	91104900	ENSMUSG00000026308.8	Klhl30	0.51249	1.8397	0.0329059	0.0172884
chr1	91107200	91111000	ENSMUSG00000026308.8	Klhl30	0.589467	1.76989	0.0383729	0.0254777
chr1	91181772	91183772	ENSMUSG00000034353.10	Ramp1	0.789074	2.78715	0.00265868	0.000909918
chr1	91187000	91189000	ENSMUSG00000070732.2	Rbm44	0.599317	1.84861	0.0322567	0.0200182
chr1	91205700	91207700	ENSMUSG00000073616.6	Myeov2	0.399086	1.86946	0.0307793	0.0163785
chr1	91208400	91213800	ENSMUSG00000034353.10	Ramp1	0.689101	2.34585	0.00949185	0.00454959
chr1	91214800	91218400	ENSMUSG00000026308.8	Klhl30	0.708527	1.83334	0.033376	0.0118289
chr1	91226900	91228900	ENSMUSG00000047443.10	Fam132b	0.714159	1.80866	0.0352516	0.00727934
chr1	91231100	91233100	ENSMUSG00000047443.10	Fam132b	0.546461	1.71254	0.0433984	0.0236579
chr1	91246505	91248505	ENSMUSG00000047443.10	Fam132b	0.641104	2.00405	0.0225325	0.00454959
chr1	91277600	91279600	ENSMUSG00000047443.10	Fam132b	0.495668	1.95171	0.0254864	0.0127389
chr1	91300371	91302371	ENSMUSG00000026304.9	Rab17	0.688554	1.79228	0.0365441	0.022748
chr1	91312500	91314500	ENSMUSG00000026308.8	Klhl30	0.545922	2.19189	0.0141939	0.010919
chr1	91332900	91334900	ENSMUSG00000070732.2	Rbm44	0.541169	2.16231	0.015297	0.00545951
chr1	91368800	91370800	ENSMUSG00000047443.10	Fam132b	0.365462	1.81511	0.0347537	0.0382166
chr1	91372400	91375000	ENSMUSG00000047443.10	Fam132b	0.513404	1.99446	0.0230509	0.010919
chr1	91378000	91380000	ENSMUSG00000070732.2	Rbm44	0.389063	1.73443	0.0414209	0.0309372
chr1	91414761	91416761	ENSMUSG00000067071.4	Hes6	0.636788	1.892	0.0292456	0.00727934
chr1	91419100	91421100	ENSMUSG00000034343.10	Ube2f	0.450688	2.5107	0.00602454	0.00363967
chr1	91423100	91425100	ENSMUSG00000007805.4	Twist2	0.409682	1.98731	0.0234441	0.0100091
chr1	91435400	91438400	ENSMUSG00000026305.11	Lrrfip1	0.775822	1.87089	0.0306799	0.00909918
chr1	91442200	91447300	ENSMUSG00000026304.9	Rab17	0.738995	1.6556	0.0489019	0.0327571
chr1	91453600	91456824	ENSMUSG00000026304.9	Rab17	0.758544	1.90457	0.0284181	0.00545951
chr1	91464200	91466200	ENSMUSG00000026304.9	Rab17	0.801858	1.80033	0.0359039	0.00727934
chr1	91527300	91529300	ENSMUSG00000047443.10	Fam132b	0.36611	1.76222	0.0390163	0.044586
chr1	91531700	91538921	ENSMUSG00000047443.10	Fam132b	0.596966	1.82495	0.0340044	0.021838
chr1	91545100	91547100	ENSMUSG00000034343.10	Ube2f	0.502542	2.45289	0.00708567	0.0136488
chr1	91584700	91586700	ENSMUSG00000007805.4	Twist2	0.588335	2.10412	0.0176839	0.0127389
chr1	91600000	91602000	ENSMUSG00000026313.11	Hdac4	0.745924	1.76852	0.0384868	0.00545951
chr1	91605000	91607000	ENSMUSG00000026309.10	Ilkap	0.558555	1.8079	0.0353111	0.0191083
chr1	91613252	91615252	ENSMUSG00000007805.4	Twist2	0.62207	1.94761	0.0257306	0.00636943
chr1	91617800	91619800	ENSMUSG00000026313.11	Hdac4	0.474271	1.91203	0.027936	0.0136488
chr1	91623900	91625900	ENSMUSG00000026303.6	Mlph	0.474319	1.72842	0.0419568	0.0400364
chr1	91629700	91631700	ENSMUSG00000007805.4	Twist2	0.557794	2.06	0.0196995	0.00818926
chr1	91632400	91634400	ENSMUSG00000007805.4	Twist2	0.501639	2.27699	0.0113934	0.00818926
chr1	91658600	91660600	ENSMUSG00000007805.4	Twist2	0.675574	2.22023	0.0132015	0.00454959
chr1	91669900	91671900	ENSMUSG00000007805.4	Twist2	0.611987	1.95119	0.0255171	0.0200182
chr1	91684300	91687100	ENSMUSG00000007805.4	Twist2	0.593366	2.16893	0.015044	0.00545951
chr1	91707600	91710500	ENSMUSG00000034220.7	Gpc1	0.483796	1.99939	0.0227832	0.0200182
chr1	91713800	91716900	ENSMUSG00000007805.4	Twist2	0.633551	2.00067	0.022714	0.00545951
chr1	91730700	91732700	ENSMUSG00000026313.11	Hdac4	0.654677	2.0309	0.0211327	0.000909918
chr1	91832300	91834300	ENSMUSG00000007805.4	Twist2	0.673048	2.87494	0.0020205	0.000909918
chr1	91844000	91846000	ENSMUSG00000007805.4	Twist2	0.65261	2.2708	0.0115794	0.0100091
chr1	91871900	91873900	ENSMUSG00000007805.4	Twist2	0.679957	2.0627	0.0195705	0.00545951
chr1	91903300	91905300	ENSMUSG00000026304.9	Rab17	0.552242	1.73579	0.0413009	0.0236579
chr1	91919400	91921400	ENSMUSG00000026308.8	Klhl30	0.678396	2.32248	0.0101036	0.00363967
chr1	91928200	91930200	ENSMUSG00000026308.8	Klhl30	0.650543	2.0811	0.0187125	0.00272975
chr1	91934300	91936300	ENSMUSG00000026260.8	Ndufa10	0.308364	2.23109	0.0128376	0.0191083
chr1	91962600	91966200	ENSMUSG00000026313.11	Hdac4	0.645304	1.77208	0.0381908	0.0136488
chr1	92004700	92006700	ENSMUSG00000007805.4	Twist2	0.494082	1.91774	0.0275718	0.0363967
chr1	92034900	92036900	ENSMUSG00000034220.7	Gpc1	0.531745	2.31795	0.0102261	0.00363967
chr1	92054300	92056300	ENSMUSG00000026305.11	Lrrfip1	0.511768	2.14073	0.0161481	0.0118289
chr1	92069200	92071200	ENSMUSG00000067071.4	Hes6	0.757528	1.67092	0.0473692	0.00909918
chr1	92079400	92081400	ENSMUSG00000007805.4	Twist2	0.470117	1.86883	0.0308235	0.0191083
chr1	92082600	92084600	ENSMUSG00000026305.11	Lrrfip1	0.562369	2.68428	0.00363436	0.00454959
chr1	92099200	92101200	ENSMUSG00000034353.10	Ramp1	0.48164	2.24858	0.0122696	0.00363967
chr1	92112700	92114700	ENSMUSG00000026308.8	Klhl30	0.666528	2.26819	0.0116588	0.000909918
chr1	92115300	92117300	ENSMUSG00000034220.7	Gpc1	0.471981	2.55535	0.005304	0.00454959
chr1	92129600	92131600	ENSMUSG00000026308.8	Klhl30	0.650877	2.08359	0.0185987	0.00545951
chr1	92136300	92138300	ENSMUSG00000034353.10	Ramp1	0.44983	2.13391	0.016425	0.0154686
chr1	92142100	92145900	ENSMUSG00000034220.7	Gpc1	0.490413	2.12938	0.0166115	0.00727934
chr1	92166400	92168400	ENSMUSG00000034220.7	Gpc1	0.57314	2.22175	0.0131501	0.000909918
chr1	92173900	92175900	ENSMUSG00000034292.9	Traf3ip1	0.50977	2.19203	0.0141886	0.00727934
chr1	92176520	92178520	ENSMUSG00000034220.7	Gpc1	0.630108	2.17764	0.0147165	0.00181984
chr1	92211500	92213500	ENSMUSG00000034220.7	Gpc1	0.609525	1.93441	0.0265312	0.00363967
chr1	92214500	92217700	ENSMUSG00000034220.7	Gpc1	0.513021	2.70009	0.00346603	0.00272975
chr1	92242200	92244200	ENSMUSG00000026313.11	Hdac4	0.452205	1.71408	0.043257	0.0209281
chr1	92336500	92339300	ENSMUSG00000026308.8	Klhl30	0.606914	2.04921	0.020221	0.0136488
chr1	92342600	92344600	ENSMUSG00000034220.7	Gpc1	0.334582	2.01724	0.0218352	0.021838
chr1	92375600	92377600	ENSMUSG00000026308.8	Klhl30	0.413908	1.88005	0.0300503	0.0363967
chr1	92378400	92380400	ENSMUSG00000026308.8	Klhl30	0.733412	2.25245	0.0121469	0.00636943
chr1	92436600	92438800	ENSMUSG00000073616.6	Myeov2	0.454884	1.73009	0.0418067	0.0318471
chr1	92697200	92700200	ENSMUSG00000034220.7	Gpc1	0.721811	2.94608	0.00160917	0.000909918
chr1	92702900	92704900	ENSMUSG00000026308.8	Klhl30	0.583533	2.46027	0.00694162	0.00363967
chr1	92707700	92709700	ENSMUSG00000026303.6	Mlph	0.592857	1.9079	0.0282022	0.0163785
chr1	92719700	92721700	ENSMUSG00000034220.7	Gpc1	0.394243	2.06734	0.0193509	0.0181984
chr1	92744600	92746800	ENSMUSG00000034220.7	Gpc1	0.514712	1.98034	0.0238325	0.0172884
chr1	92754100	92756100	ENSMUSG00000034220.7	Gpc1	0.482418	2.50128	0.00618728	0.00272975
chr1	92772000	92774000	ENSMUSG00000042849.6	Olfr1414	0.299696	2.00294	0.0225919	0.0191083
chr1	92774400	92776400	ENSMUSG00000026308.8	Klhl30	0.505757	2.37232	0.00883838	0.00454959
chr1	92786100	92788100	ENSMUSG00000026308.8	Klhl30	0.541555	2.33845	0.00968207	0.00909918
chr1	92814200	92816200	ENSMUSG00000007805.4	Twist2	0.633238	2.32744	0.00997084	0.00272975
chr1	92876500	92878500	ENSMUSG00000034220.7	Gpc1	0.445407	2.19019	0.0142551	0.00545951
chr1	93129900	93131900	ENSMUSG00000026276.13	43710	0.445762	1.99416	0.0230674	0.00909918
chr1	93137600	93139600	ENSMUSG00000026272.6	Agxt	0.462148	1.99566	0.0229854	0.021838
chr1	93174700	93178600	ENSMUSG00000034066.9	Farp2	0.820191	2.28996	0.0110119	0.00454959
chr1	93209200	93212800	ENSMUSG00000026276.13	43710	0.790406	2.18034	0.0146162	0.00181984
chr1	93213800	93215800	ENSMUSG00000034066.9	Farp2	0.630726	2.05258	0.0200568	0.0181984
chr1	93216300	93218300	ENSMUSG00000047793.9	Sned1	0.497385	1.99295	0.0231334	0.0245678
chr1	93219800	93221800	ENSMUSG00000047793.9	Sned1	0.650885	2.21747	0.0132956	0.00181984
chr1	93224200	93227800	ENSMUSG00000047793.9	Sned1	0.727394	2.62869	0.00428577	0.00181984
chr1	93232070	93234070	ENSMUSG00000026274.7	Pask	0.59547	2.05655	0.0198649	0.0145587
chr1	93251700	93253700	ENSMUSG00000047793.9	Sned1	0.478806	2.31038	0.0104335	0.00636943
chr1	93617600	93619600	ENSMUSG00000026281.11	Dtymk	0.521475	1.92375	0.0271932	0.0154686
chr1	93630000	93632000	ENSMUSG00000026272.6	Agxt	0.593663	2.11822	0.0170783	0.000909918
chr1	93667300	93669300	ENSMUSG00000026279.10	Thap4	0.4852	2.12948	0.0166074	0.022748
chr1	93671000	93673000	ENSMUSG00000034066.9	Farp2	0.406296	1.98027	0.0238369	0.0191083
chr1	93758000	93760200	ENSMUSG00000026272.6	Agxt	0.458756	1.65178	0.0492896	0.0491356
chr1	93762600	93764600	ENSMUSG00000026283.9	Ing5	0.385495	1.92974	0.0268193	0.0400364
chr1	94034900	94036900	ENSMUSG00000073609.5	D2hgdh	0.555205	2.38384	0.00856642	0.00454959
chr1	95315263	95317263	ENSMUSG00000051185.9	Fam174a	0.315053	2.227	0.0129735	0.0127389
chr1	96346300	96348300	ENSMUSG00000040710.6	St8sia4	0.706155	1.67788	0.0466857	0.00545951
chr1	97622100	97624100	ENSMUSG00000044768.12	D1Ertd622e	0.578526	1.80869	0.0352499	0.010919
chr1	97629500	97631500	ENSMUSG00000044768.12	D1Ertd622e	0.653989	1.86399	0.0311618	0.00363967
chr1	97632000	97634000	ENSMUSG00000044768.12	D1Ertd622e	0.346126	2.18717	0.0143652	0.0200182
chr1	97833200	97835200	ENSMUSG00000026335.12	Pam	0.614333	2.43775	0.00738957	0.00454959
chr1	97917700	97919700	ENSMUSG00000026335.12	Pam	0.594481	2.52462	0.00579112	0.00181984
chr1	97921500	97923500	ENSMUSG00000026335.12	Pam	0.608697	2.50232	0.00616918	0.00181984
chr1	97962800	97964800	ENSMUSG00000026335.12	Pam	0.522843	1.70233	0.0443465	0.0309372
chr1	97981700	97983700	ENSMUSG00000026335.12	Pam	0.341391	1.87503	0.030394	0.0391265
chr1	98001800	98003800	ENSMUSG00000026335.12	Pam	0.523406	1.84798	0.0323029	0.0163785
chr1	98070200	98072200	ENSMUSG00000026335.12	Pam	0.703908	2.85287	0.00216631	0.000909918
chr1	98080000	98082000	ENSMUSG00000026335.12	Pam	0.520416	2.43621	0.00742104	0.00545951
chr1	98082600	98086000	ENSMUSG00000026335.12	Pam	0.568429	2.50677	0.00609196	0.00181984
chr1	98273300	98275300	ENSMUSG00000026335.12	Pam	0.432657	2.8933	0.00190609	0.00272975
chr1	100368900	100370900	ENSMUSG00000067028.7	Cntnap5b	0.798976	1.77608	0.0378595	0.000909918
chr1	105311500	105313500	ENSMUSG00000050840.8	Cdh20	0.534306	1.68742	0.0457618	0.00636943
chr1	106147900	106149900	ENSMUSG00000044340.7	Phlpp1	0.709878	1.90828	0.0281775	0.00545951
chr1	106197200	106205600	ENSMUSG00000044340.7	Phlpp1	0.687103	2.16279	0.0152787	0.00818926
chr1	106513400	106515400	ENSMUSG00000009905.5	Kdsr	0.464658	2.1033	0.0177198	0.0163785
chr1	106565400	106567400	ENSMUSG00000009905.5	Kdsr	0.561185	2.13824	0.0162486	0.0100091
chr1	106586700	106588700	ENSMUSG00000057329.7	Bcl2	0.623852	2.73395	0.00312894	0.00272975
chr1	106590300	106592300	ENSMUSG00000009905.5	Kdsr	0.501315	2.1338	0.0164298	0.0191083
chr1	106596600	106599900	ENSMUSG00000057329.7	Bcl2	0.586068	2.66488	0.00385081	0.00181984
chr1	106611400	106613400	ENSMUSG00000057329.7	Bcl2	0.398714	1.76895	0.0384514	0.0345769
chr1	106636100	106638100	ENSMUSG00000009907.13	Vps4b	0.636857	1.77453	0.0379874	0.0318471
chr1	106687000	106689000	ENSMUSG00000057329.7	Bcl2	0.427213	1.91464	0.027769	0.0318471
chr1	106707200	106709200	ENSMUSG00000057329.7	Bcl2	0.410216	2.169	0.0150415	0.0118289
chr1	118493900	118495900	ENSMUSG00000064302.9	Clasp1	0.25478	2.15698	0.0155035	0.0127389
chr1	118649400	118651400	ENSMUSG00000026380.10	Tfcp2l1	0.4115	1.78752	0.0369267	0.0418562
chr1	118798800	118800800	ENSMUSG00000048402.10	Gli2	0.552981	1.95639	0.0252097	0.0136488
chr1	118824200	118827600	ENSMUSG00000064302.9	Clasp1	0.475258	1.87979	0.0300685	0.0118289
chr1	118877500	118880500	ENSMUSG00000048402.10	Gli2	0.640489	2.08143	0.0186972	0.010919
chr1	118894900	118896900	ENSMUSG00000048402.10	Gli2	0.678398	2.73541	0.00311516	0.000909918
chr1	118901400	118903400	ENSMUSG00000048402.10	Gli2	0.489228	1.73898	0.041019	0.0309372
chr1	118904200	118906200	ENSMUSG00000064302.9	Clasp1	0.474486	1.67864	0.0466115	0.0236579
chr1	118906800	118908800	ENSMUSG00000048402.10	Gli2	0.709294	2.2526	0.0121423	0.00272975
chr1	118935300	118937300	ENSMUSG00000048402.10	Gli2	0.652534	2.31047	0.0104311	0.00727934
chr1	118980200	118985000	ENSMUSG00000048402.10	Gli2	0.66817	2.12821	0.0166596	0.0100091
chr1	118996600	118998600	ENSMUSG00000048402.10	Gli2	0.687291	2.29823	0.0107743	0.00363967
chr1	119021900	119023900	ENSMUSG00000048402.10	Gli2	0.682761	2.35222	0.00933091	0.00363967
chr1	119025300	119027300	ENSMUSG00000048402.10	Gli2	0.68702	2.09487	0.0180913	0.0127389
chr1	119033000	119036600	ENSMUSG00000048402.10	Gli2	0.701069	2.21528	0.0133703	0.00909918
chr1	119063800	119065800	ENSMUSG00000048402.10	Gli2	0.563565	2.10879	0.0174815	0.0163785
chr1	119307900	119309900	ENSMUSG00000048402.10	Gli2	0.449211	2.00325	0.0225751	0.0245678
chr1	119347900	119349900	ENSMUSG00000048402.10	Gli2	0.577572	2.15525	0.015571	0.00636943
chr1	119387700	119392200	ENSMUSG00000064302.9	Clasp1	0.798777	1.91869	0.0275119	0.00727934
chr1	119471400	119473800	ENSMUSG00000064302.9	Clasp1	0.458057	2.22494	0.0130426	0.00363967
chr1	119498200	119500200	ENSMUSG00000026380.10	Tfcp2l1	0.635494	1.65559	0.0489029	0.0345769
chr1	119507700	119509700	ENSMUSG00000098923.1	Tmem185b	0.626495	2.13131	0.016532	0.0127389
chr1	119509900	119511900	ENSMUSG00000004451.10	Ralb	0.751628	1.92702	0.0269888	0.00363967
chr1	119540700	119542700	ENSMUSG00000050777.7	Tmem37	0.668872	1.69889	0.0446704	0.0245678
chr1	119623700	119625700	ENSMUSG00000004451.10	Ralb	0.533421	1.96424	0.0247509	0.0100091
chr1	119636100	119640800	ENSMUSG00000050777.7	Tmem37	0.658164	1.85545	0.0317659	0.0191083
chr1	119642500	119644500	ENSMUSG00000050777.7	Tmem37	0.555021	1.92118	0.0273545	0.00454959
chr1	120026700	120028700	ENSMUSG00000098923.1	Tmem185b	0.503371	1.99658	0.0229356	0.00727934
chr1	120056500	120059500	ENSMUSG00000004451.10	Ralb	0.596923	1.68332	0.046157	0.0136488
chr1	120062700	120064700	ENSMUSG00000050777.7	Tmem37	0.392197	1.80833	0.0352778	0.0464058
chr1	120069100	120071100	ENSMUSG00000050777.7	Tmem37	0.517217	1.69563	0.0449782	0.0272975
chr1	120082900	120084900	ENSMUSG00000004451.10	Ralb	0.726035	1.72308	0.0424373	0.0172884
chr1	120229900	120233300	ENSMUSG00000026389.12	Steap3	0.508142	2.02964	0.0211965	0.00818926
chr1	120244400	120246800	ENSMUSG00000026389.12	Steap3	0.364411	2.0214	0.0216191	0.021838
chr1	120250000	120252000	ENSMUSG00000026390.3	Marco	0.347513	2.1622	0.0153013	0.0200182
chr1	120642300	120645600	ENSMUSG00000058665.8	En1	0.811027	1.69808	0.0447462	0.00363967
chr1	120714100	120716100	ENSMUSG00000026339.14	Ccdc93	0.482662	1.91499	0.0277469	0.0272975
chr1	120760100	120762100	ENSMUSG00000026339.14	Ccdc93	0.507985	2.1003	0.0178512	0.0263876
chr1	121111000	121113000	ENSMUSG00000026339.14	Ccdc93	0.53131	2.09674	0.0180082	0.010919
chr1	121323200	121325200	ENSMUSG00000003721.10	Insig2	0.375564	1.75346	0.0397618	0.0473157
chr1	121451400	121453400	ENSMUSG00000026339.14	Ccdc93	0.557086	2.09535	0.0180699	0.010919
chr1	121459300	121461300	ENSMUSG00000026339.14	Ccdc93	0.33801	2.22056	0.0131904	0.0172884
chr1	125394700	125396700	ENSMUSG00000026342.6	Slc35f5	0.405536	1.77956	0.0375742	0.0282075
chr1	125427600	125433000	ENSMUSG00000026343.6	Gpr39	0.688375	1.86093	0.0313768	0.0145587
chr1	125475500	125477500	ENSMUSG00000026341.12	Actr3	0.649647	1.74386	0.040592	0.0209281
chr1	125478000	125480000	ENSMUSG00000026341.12	Actr3	0.582931	2.19459	0.0140966	0.00181984
chr1	125481800	125483800	ENSMUSG00000026343.6	Gpr39	0.670267	1.70574	0.0440283	0.0127389
chr1	125488400	125491900	ENSMUSG00000026343.6	Gpr39	0.6991	1.80973	0.0351686	0.0145587
chr1	125525300	125527300	ENSMUSG00000026342.6	Slc35f5	0.79079	1.86975	0.030759	0.00818926
chr1	125541700	125543700	ENSMUSG00000026342.6	Slc35f5	0.579779	2.48509	0.0064759	0.00818926
chr1	125549200	125551200	ENSMUSG00000026343.6	Gpr39	0.736304	1.69024	0.0454906	0.022748
chr1	125574200	125577800	ENSMUSG00000026342.6	Slc35f5	0.365039	1.72764	0.0420261	0.0464058
chr1	125638400	125640400	ENSMUSG00000026344.5	Lypd1	0.769313	1.69714	0.044835	0.00727934
chr1	125652400	125654400	ENSMUSG00000026343.6	Gpr39	0.440718	1.816	0.0346854	0.0318471
chr1	125662100	125664100	ENSMUSG00000026343.6	Gpr39	0.595272	1.74663	0.0403505	0.0254777
chr1	125687200	125689200	ENSMUSG00000026342.6	Slc35f5	0.402551	2.1853	0.0144334	0.00727934
chr1	125693300	125695300	ENSMUSG00000026343.6	Gpr39	0.613989	2.03618	0.0208662	0.0127389
chr1	126450700	126452700	ENSMUSG00000049690.11	Nckap5	0.687946	2.3308	0.00988185	0.000909918
chr1	126461300	126463300	ENSMUSG00000049690.11	Nckap5	0.552856	1.94172	0.0260855	0.00909918
chr1	126469700	126471700	ENSMUSG00000049690.11	Nckap5	0.552083	2.01893	0.0217471	0.00636943
chr1	126472000	126474000	ENSMUSG00000049690.11	Nckap5	0.400096	1.81219	0.0349784	0.021838
chr1	126481200	126486000	ENSMUSG00000049690.11	Nckap5	0.361494	2.22691	0.0129766	0.00909918
chr1	126488821	126490821	ENSMUSG00000049690.11	Nckap5	0.419005	1.8679	0.030888	0.0172884
chr1	126592400	126596000	ENSMUSG00000026343.6	Gpr39	0.543474	1.74677	0.0403384	0.0191083
chr1	126649900	126652800	ENSMUSG00000026343.6	Gpr39	0.328393	1.83777	0.0330483	0.0473157
chr1	126674000	126676000	ENSMUSG00000049690.11	Nckap5	0.599198	2.33312	0.00982085	0.000909918
chr1	126682800	126685600	ENSMUSG00000049690.11	Nckap5	0.735367	1.71612	0.0430699	0.00272975
chr1	126800800	126802800	ENSMUSG00000026341.12	Actr3	0.438184	1.90948	0.0280999	0.0382166
chr1	126816600	126818600	ENSMUSG00000026341.12	Actr3	0.526861	1.89677	0.0289291	0.0363967
chr1	126910500	126912500	ENSMUSG00000049690.11	Nckap5	0.404496	2.45139	0.0071152	0.00454959
chr1	126927300	126929900	ENSMUSG00000049690.11	Nckap5	0.643182	1.65713	0.048747	0.0163785
chr1	127207600	127209600	ENSMUSG00000036155.9	Mgat5	0.591424	1.65796	0.0486627	0.0191083
chr1	127324600	127326600	ENSMUSG00000036155.9	Mgat5	0.7215	1.76319	0.0389338	0.000909918
chr1	127327400	127329400	ENSMUSG00000036155.9	Mgat5	0.710185	1.77227	0.0381746	0.00454959
chr1	127378800	127382200	ENSMUSG00000036155.9	Mgat5	0.81164	1.76076	0.0391394	0.00181984
chr1	127387000	127389000	ENSMUSG00000036155.9	Mgat5	0.621861	1.75142	0.039937	0.010919
chr1	127419800	127421800	ENSMUSG00000036155.9	Mgat5	0.576895	1.76946	0.0384083	0.0181984
chr1	127457800	127459800	ENSMUSG00000036155.9	Mgat5	0.791871	1.72031	0.0426877	0.00272975
chr1	127510700	127512700	ENSMUSG00000026347.9	Tmem163	0.537733	2.80418	0.00252223	0.00545951
chr1	127522600	127524600	ENSMUSG00000026347.9	Tmem163	0.454961	2.32028	0.0101628	0.0127389
chr1	127575400	127577400	ENSMUSG00000026347.9	Tmem163	0.805085	1.74388	0.0405897	0.00363967
chr1	127595200	127597400	ENSMUSG00000026347.9	Tmem163	0.6576	2.21007	0.0135502	0.00545951
chr1	127660600	127662600	ENSMUSG00000026347.9	Tmem163	0.785128	1.82906	0.0336957	0.00454959
chr1	127754800	127757000	ENSMUSG00000026348.7	Acmsd	0.642711	1.88042	0.0300253	0.0127389
chr1	127757400	127759800	ENSMUSG00000026348.7	Acmsd	0.497889	2.13675	0.0163092	0.0181984
chr1	127989300	127991300	ENSMUSG00000026347.9	Tmem163	0.660251	1.78943	0.0367732	0.0127389
chr1	128068400	128070400	ENSMUSG00000026348.7	Acmsd	0.509909	1.67773	0.0466996	0.0436761
chr1	128399700	128401700	ENSMUSG00000045382.6	Cxcr4	0.737923	1.92666	0.027011	0.00181984
chr1	128404300	128406300	ENSMUSG00000045382.6	Cxcr4	0.678656	1.78609	0.0370423	0.00818926
chr1	128670700	128672700	ENSMUSG00000045382.6	Cxcr4	0.495804	2.11213	0.0173377	0.0136488
chr1	128678300	128680300	ENSMUSG00000045382.6	Cxcr4	0.590268	1.93943	0.0262247	0.00181984
chr1	128682000	128684000	ENSMUSG00000045382.6	Cxcr4	0.453781	2.6034	0.0046152	0.00363967
chr1	128685200	128688400	ENSMUSG00000045382.6	Cxcr4	0.778569	1.77404	0.0380283	0.00454959
chr1	128691300	128693300	ENSMUSG00000045382.6	Cxcr4	0.699282	2.18133	0.0145794	0.000909918
chr1	128802800	128804800	ENSMUSG00000045382.6	Cxcr4	0.613962	2.2624	0.0118362	0.000909918
chr1	130299200	130302800	ENSMUSG00000042581.10	Thsd7b	0.428583	1.81543	0.0347286	0.0245678
chr1	130734475	130738827	ENSMUSG00000042510.7	AA986860	0.790655	1.94074	0.0261447	0.00363967
chr1	130744800	130747600	ENSMUSG00000042510.7	AA986860	0.62791	1.85914	0.0315036	0.0118289
chr1	130769400	130772100	ENSMUSG00000042510.7	AA986860	0.672631	1.96732	0.0245733	0.00363967
chr1	130803400	130805400	ENSMUSG00000016528.6	Mapkapk2	0.515322	1.9267	0.0270085	0.0100091
chr1	131045200	131047200	ENSMUSG00000016528.6	Mapkapk2	0.444153	2.14817	0.01585	0.0100091
chr1	131133900	131135900	ENSMUSG00000016526.8	Dyrk3	0.760792	3.16715	0.00076971	0.000909918
chr1	131294600	131296600	ENSMUSG00000026425.11	Srgap2	0.383329	1.91902	0.0274907	0.0172884
chr1	131426700	131428700	ENSMUSG00000013275.9	Slc41a1	0.595814	2.45276	0.00708829	0.000909918
chr1	131511000	131513000	ENSMUSG00000052688.8	5430435G22Rik	0.620482	1.85301	0.0319402	0.022748
chr1	131547900	131549900	ENSMUSG00000026433.9	Rab29	0.608001	1.9279	0.0269337	0.0127389
chr1	131611900	131615300	ENSMUSG00000004552.12	Ctse	0.730381	2.08053	0.0187384	0.00181984
chr1	131615700	131617700	ENSMUSG00000042251.8	Pm20d1	0.501681	2.12128	0.0169489	0.00545951
chr1	131690332	131692332	ENSMUSG00000026433.9	Rab29	0.646035	1.92946	0.026837	0.000909918
chr1	131729500	131731500	ENSMUSG00000026433.9	Rab29	0.506153	1.87154	0.030635	0.00363967
chr1	131732800	131734800	ENSMUSG00000042251.8	Pm20d1	0.315928	1.92066	0.027387	0.0272975
chr1	131751200	131753200	ENSMUSG00000042268.6	Slc26a9	0.525115	2.20964	0.013565	0.00545951
chr1	131769900	131771900	ENSMUSG00000013275.9	Slc41a1	0.464673	1.75409	0.0397076	0.0200182
chr1	131819800	131821800	ENSMUSG00000013275.9	Slc41a1	0.520182	2.27459	0.0114654	0.00727934
chr1	131940200	131942200	ENSMUSG00000059149.13	Mfsd4	0.41437	1.92538	0.0270907	0.0282075
chr1	131947000	131949000	ENSMUSG00000026439.10	Rbbp5	0.369656	1.86301	0.0312306	0.0400364
chr1	131966400	131968400	ENSMUSG00000026435.11	Slc45a3	0.467867	2.77381	0.00277023	0.00272975
chr1	131972654	131974654	ENSMUSG00000026435.11	Slc45a3	0.532895	2.49233	0.00634541	0.00181984
chr1	132058100	132060100	ENSMUSG00000026437.7	Cdk18	0.399595	1.7387	0.0410438	0.0354868
chr1	132094700	132096700	ENSMUSG00000026437.7	Cdk18	0.615133	1.79128	0.0366244	0.0209281
chr1	132124900	132126900	ENSMUSG00000026437.7	Cdk18	0.773847	2.12246	0.0168995	0.000909918
chr1	132127500	132129500	ENSMUSG00000026437.7	Cdk18	0.682038	1.91115	0.0279924	0.00545951
chr1	132132500	132134500	ENSMUSG00000026437.7	Cdk18	0.65346	1.70464	0.0441311	0.0363967
chr1	132143200	132145200	ENSMUSG00000042115.4	Klhdc8a	0.739016	1.70668	0.0439407	0.00727934
chr1	132150100	132152100	ENSMUSG00000026437.7	Cdk18	0.706525	2.06693	0.0193705	0.000909918
chr1	132160400	132162400	ENSMUSG00000079330.4	Lemd1	0.489062	1.8855	0.0296814	0.00636943
chr1	132163700	132165700	ENSMUSG00000026442.10	Nfasc	0.760806	1.67558	0.0469101	0.00454959
chr1	132167300	132169300	ENSMUSG00000026442.10	Nfasc	0.85564	1.6513	0.0493386	0.00909918
chr1	132194493	132196493	ENSMUSG00000009772.11	Nuak2	0.727705	2.0573	0.0198286	0.00181984
chr1	132199945	132201945	ENSMUSG00000079330.4	Lemd1	0.859586	1.76175	0.0390561	0.000909918
chr1	132207000	132210800	ENSMUSG00000079330.4	Lemd1	0.863062	1.67	0.0474601	0.00363967
chr1	132221400	132223400	ENSMUSG00000026442.10	Nfasc	0.771633	1.65571	0.0488904	0.0145587
chr1	132245200	132247200	ENSMUSG00000042066.11	Tmcc2	0.484777	3.16914	0.000764444	0.00363967
chr1	132264400	132268300	ENSMUSG00000042046.11	Dstyk	0.361515	1.92609	0.0270467	0.00818926
chr1	132282355	132284355	ENSMUSG00000079330.4	Lemd1	0.778953	1.65137	0.0493315	0.0154686
chr1	132286800	132288800	ENSMUSG00000026443.3	Lrrn2	0.784874	1.88861	0.0294722	0.00727934
chr1	132294662	132296662	ENSMUSG00000009772.11	Nuak2	0.700672	2.03073	0.021141	0.00272975
chr1	132318800	132329200	ENSMUSG00000009772.11	Nuak2	0.87191	1.88382	0.0297945	0.000909918
chr1	132329600	132336000	ENSMUSG00000026439.10	Rbbp5	0.519539	2.41136	0.00794647	0.00181984
chr1	132352900	132356500	ENSMUSG00000066936.4	Gm10188	0.359626	2.13597	0.0163411	0.0145587
chr1	132370387	132377200	ENSMUSG00000042066.11	Tmcc2	0.420169	2.61381	0.0044769	0.00818926
chr1	132383628	132388709	ENSMUSG00000042066.11	Tmcc2	0.563767	3.11132	0.000931264	0.00181984
chr1	132424600	132426600	ENSMUSG00000026442.10	Nfasc	0.623745	1.70142	0.0444316	0.00545951
chr1	132430500	132432500	ENSMUSG00000026442.10	Nfasc	0.773123	1.68724	0.0457787	0.00181984
chr1	132525400	132527400	ENSMUSG00000079330.4	Lemd1	0.857331	1.66431	0.0480254	0.00363967
chr1	132530200	132535600	ENSMUSG00000053024.10	Cntn2	0.862775	1.67938	0.0465392	0.00818926
chr1	132557000	132563000	ENSMUSG00000026442.10	Nfasc	0.869293	1.73007	0.0418091	0.00363967
chr1	132579000	132587600	ENSMUSG00000026442.10	Nfasc	0.883009	1.73605	0.0412777	0.00181984
chr1	132590800	132593000	ENSMUSG00000026442.10	Nfasc	0.731947	1.74857	0.040183	0.00272975
chr1	132625300	132627300	ENSMUSG00000079330.4	Lemd1	0.80652	1.65576	0.0488849	0.00454959
chr1	132638200	132642800	ENSMUSG00000026442.10	Nfasc	0.894971	1.75021	0.0400413	0.000909918
chr1	132649800	132651800	ENSMUSG00000026442.10	Nfasc	0.82562	1.70582	0.0440205	0.00181984
chr1	132653200	132656200	ENSMUSG00000026442.10	Nfasc	0.883719	1.67971	0.0465073	0.00636943
chr1	132659000	132661400	ENSMUSG00000026442.10	Nfasc	0.868437	1.74412	0.0405694	0.00181984
chr1	132664400	132666400	ENSMUSG00000026442.10	Nfasc	0.817686	1.66416	0.0480406	0.00909918
chr1	132687300	132690800	ENSMUSG00000026442.10	Nfasc	0.882153	1.70466	0.0441285	0.00363967
chr1	132693600	132697600	ENSMUSG00000026442.10	Nfasc	0.841694	1.6854	0.045956	0.00545951
chr1	132703200	132705200	ENSMUSG00000026442.10	Nfasc	0.775454	1.78447	0.0371739	0.00272975
chr1	132709053	132711053	ENSMUSG00000026442.10	Nfasc	0.842529	1.66132	0.0483251	0.0181984
chr1	132716800	132719800	ENSMUSG00000026442.10	Nfasc	0.863301	1.67478	0.0469886	0.00636943
chr1	132731400	132733400	ENSMUSG00000026442.10	Nfasc	0.772948	1.68912	0.0455986	0.00727934
chr1	132735200	132737200	ENSMUSG00000026442.10	Nfasc	0.828605	1.82542	0.0339686	0.00181984
chr1	132758600	132760600	ENSMUSG00000026442.10	Nfasc	0.842801	1.71134	0.0435089	0.00454959
chr1	132764900	132766900	ENSMUSG00000079330.4	Lemd1	0.875416	1.69361	0.0451695	0.00818926
chr1	132786200	132788200	ENSMUSG00000026443.3	Lrrn2	0.605162	2.07009	0.0192222	0.0163785
chr1	132851400	132854800	ENSMUSG00000026443.3	Lrrn2	0.580363	2.25012	0.0122207	0.00454959
chr1	132857900	132859900	ENSMUSG00000026443.3	Lrrn2	0.81151	1.71007	0.043626	0.00545951
chr1	132909900	132911900	ENSMUSG00000026442.10	Nfasc	0.790756	1.68698	0.045804	0.00909918
chr1	132915100	132919100	ENSMUSG00000026442.10	Nfasc	0.859606	1.64975	0.0494966	0.00727934
chr1	132919822	132921822	ENSMUSG00000026442.10	Nfasc	0.854137	1.65762	0.0486969	0.0163785
chr1	132927700	132929700	ENSMUSG00000026442.10	Nfasc	0.814722	1.67286	0.0471772	0.00818926
chr1	132934300	132936300	ENSMUSG00000026442.10	Nfasc	0.714682	1.66155	0.0483017	0.0100091
chr1	133027358	133029358	ENSMUSG00000046062.5	Ppp1r15b	0.380198	1.98886	0.0233586	0.0254777
chr1	133049300	133051300	ENSMUSG00000041757.11	Plekha6	0.390318	2.09677	0.018007	0.0191083
chr1	133076000	133078800	ENSMUSG00000026447.12	Pik3c2b	0.391854	1.79319	0.0364713	0.0391265
chr1	133086300	133088300	ENSMUSG00000026447.12	Pik3c2b	0.513183	2.64111	0.00413175	0.000909918
chr1	133118200	133121600	ENSMUSG00000046062.5	Ppp1r15b	0.674724	1.82804	0.0337721	0.0118289
chr1	133123300	133125300	ENSMUSG00000046062.5	Ppp1r15b	0.644936	2.08607	0.0184861	0.00454959
chr1	133145300	133147300	ENSMUSG00000070645.5	Ren1	0.522084	2.10483	0.0176532	0.00818926
chr1	133186000	133189200	ENSMUSG00000026447.12	Pik3c2b	0.836411	1.85581	0.0317405	0.000909918
chr1	133203700	133205700	ENSMUSG00000041757.11	Plekha6	0.523521	2.78136	0.00270661	0.00363967
chr1	133207200	133211200	ENSMUSG00000026447.12	Pik3c2b	0.779004	1.67643	0.0468268	0.0145587
chr1	133212500	133214500	ENSMUSG00000070643.7	Sox13	0.467287	2.19878	0.0139467	0.00909918
chr1	133222100	133224100	ENSMUSG00000041757.11	Plekha6	0.62683	2.53166	0.0056762	0.00272975
chr1	133264300	133267954	ENSMUSG00000041757.11	Plekha6	0.521475	2.75415	0.00294221	0.00181984
chr1	133282300	133284300	ENSMUSG00000041757.11	Plekha6	0.604223	3.32332	0.000444761	0.00181984
chr1	133306100	133308100	ENSMUSG00000041757.11	Plekha6	0.509764	2.72261	0.00323844	0.000909918
chr1	133346804	133348804	ENSMUSG00000046062.5	Ppp1r15b	0.265137	2.50702	0.00608774	0.00727934
chr1	133381900	133383900	ENSMUSG00000070643.7	Sox13	0.574318	1.65639	0.0488217	0.0191083
chr1	133399800	133401800	ENSMUSG00000070643.7	Sox13	0.368043	2.12338	0.016861	0.0172884
chr1	133406200	133410000	ENSMUSG00000070643.7	Sox13	0.513047	2.19455	0.0140981	0.00181984
chr1	133411000	133414500	ENSMUSG00000070643.7	Sox13	0.650808	2.73687	0.00310133	0.000909918
chr1	133414600	133420100	ENSMUSG00000098306.3	Gm28040	0.50619	1.66818	0.0476395	0.0400364
chr1	133420200	133422200	ENSMUSG00000070643.7	Sox13	0.534988	1.94975	0.0256032	0.021838
chr1	133437000	133439000	ENSMUSG00000070643.7	Sox13	0.531481	1.76069	0.0391452	0.0136488
chr1	133491100	133495000	ENSMUSG00000026447.12	Pik3c2b	0.728117	1.78276	0.0373124	0.00909918
chr1	133711700	133713700	ENSMUSG00000051998.10	Lax1	0.442311	1.70328	0.0442577	0.0191083
chr1	133732300	133734300	ENSMUSG00000094410.3	Zbed6	0.43624	1.89272	0.0291975	0.0181984
chr1	133746300	133748300	ENSMUSG00000051998.10	Lax1	0.541796	1.77239	0.0381647	0.0172884
chr1	133755623	133757623	ENSMUSG00000026463.13	Atp2b4	0.461192	1.70334	0.0442519	0.0382166
chr1	133760500	133764000	ENSMUSG00000026463.13	Atp2b4	0.541	1.82323	0.0341345	0.00636943
chr1	133764100	133766100	ENSMUSG00000051998.10	Lax1	0.363851	1.79549	0.0362875	0.021838
chr1	133787600	133789600	ENSMUSG00000026463.13	Atp2b4	0.29408	1.99087	0.0232477	0.0236579
chr1	133794500	133796500	ENSMUSG00000026463.13	Atp2b4	0.348949	1.78566	0.0370774	0.0427662
chr1	133815200	133817200	ENSMUSG00000026463.13	Atp2b4	0.535447	2.39408	0.00833104	0.00454959
chr1	133843200	133845400	ENSMUSG00000026463.13	Atp2b4	0.414617	2.25426	0.01209	0.010919
chr1	133862700	133864700	ENSMUSG00000041559.7	Fmod	0.510208	1.99015	0.0232871	0.0309372
chr1	133894600	133900100	ENSMUSG00000026463.13	Atp2b4	0.603837	1.73987	0.0409413	0.0200182
chr1	133915600	133918914	ENSMUSG00000041577.5	Prelp	0.498142	1.80074	0.035872	0.0282075
chr1	133948600	133954800	ENSMUSG00000026463.13	Atp2b4	0.668552	2.8285	0.0023383	0.000909918
chr1	133977000	133979200	ENSMUSG00000041559.7	Fmod	0.614567	1.99231	0.0231684	0.0100091
chr1	134027700	134029700	ENSMUSG00000102976.1	Zc3h11a	0.493111	1.70454	0.0441398	0.0409463
chr1	134041500	134043500	ENSMUSG00000041559.7	Fmod	0.38909	1.65563	0.0488989	0.0327571
chr1	134054400	134057600	ENSMUSG00000020423.6	Btg2	0.569149	1.90094	0.0286548	0.021838
chr1	134058800	134060800	ENSMUSG00000020423.6	Btg2	0.579758	2.87324	0.00203144	0.000909918
chr1	134061600	134068400	ENSMUSG00000020423.6	Btg2	0.504128	2.39642	0.00827803	0.00272975
chr1	134069200	134075200	ENSMUSG00000020423.6	Btg2	0.839274	3.35006	0.000403968	0.000909918
chr1	134093600	134096659	ENSMUSG00000020423.6	Btg2	0.689372	3.0763	0.00104795	0.000909918
chr1	134195378	134197378	ENSMUSG00000026456.14	Cyb5r1	0.529053	1.82011	0.0343711	0.0409463
chr1	134205000	134207000	ENSMUSG00000042429.8	Adora1	0.418174	1.90074	0.0286681	0.0236579
chr1	134221300	134223300	ENSMUSG00000026457.10	Adipor1	0.611571	2.05803	0.0197935	0.00272975
chr1	134230239	134232239	ENSMUSG00000042429.8	Adora1	0.439638	2.01432	0.0219877	0.0191083
chr1	134265400	134267400	ENSMUSG00000042229.9	Rabif	0.721729	1.68085	0.0463957	0.0136488
chr1	134275200	134278300	ENSMUSG00000026450.10	Chit1	0.494367	2.39837	0.00823414	0.00545951
chr1	134302000	134304200	ENSMUSG00000026456.14	Cyb5r1	0.480372	1.92378	0.027191	0.0300273
chr1	134320000	134322000	ENSMUSG00000042207.13	Kdm5b	0.629321	1.80538	0.0355073	0.00181984
chr1	134334814	134339800	ENSMUSG00000026458.9	Ppfia4	0.396113	2.25647	0.0120205	0.0181984
chr1	134340800	134342800	ENSMUSG00000026456.14	Cyb5r1	0.304335	1.78304	0.0372895	0.0473157
chr1	134344300	134347400	ENSMUSG00000026458.9	Ppfia4	0.743708	2.66368	0.00386457	0.000909918
chr1	134418600	134423800	ENSMUSG00000026457.10	Adipor1	0.788005	1.95158	0.0254941	0.00272975
chr1	134515600	134517600	ENSMUSG00000026456.14	Cyb5r1	0.692899	1.8778	0.0302041	0.0263876
chr1	134529600	134531600	ENSMUSG00000026455.10	Klhl12	0.509128	2.35561	0.00924604	0.0127389
chr1	134614100	134616100	ENSMUSG00000026455.10	Klhl12	0.387112	2.20245	0.0138168	0.010919
chr1	134667700	134669700	ENSMUSG00000026452.11	Syt2	0.466099	2.60152	0.00464057	0.00272975
chr1	134670900	134672900	ENSMUSG00000026452.11	Syt2	0.703231	2.81288	0.00245503	0.000909918
chr1	134681500	134683500	ENSMUSG00000026452.11	Syt2	0.67135	1.67203	0.0472596	0.0172884
chr1	134719000	134721000	ENSMUSG00000026452.11	Syt2	0.567337	1.96523	0.0246939	0.00181984
chr1	134741900	134743900	ENSMUSG00000026429.8	Ube2t	0.584461	1.81138	0.0350411	0.0254777
chr1	134795700	134797700	ENSMUSG00000073557.7	Ppp1r12b	0.600117	2.8306	0.00232301	0.000909918
chr1	134804342	134806342	ENSMUSG00000042793.9	Lgr6	0.630471	1.96631	0.0246312	0.0282075
chr1	134820100	134822100	ENSMUSG00000026429.8	Ube2t	0.491775	1.646	0.0498817	0.0454959
chr1	134858000	134861900	ENSMUSG00000073557.7	Ppp1r12b	0.496806	1.79795	0.0360928	0.0300273
chr1	134908600	134913000	ENSMUSG00000042793.9	Lgr6	0.496628	2.64321	0.00410616	0.00181984
chr1	134913600	134915800	ENSMUSG00000042793.9	Lgr6	0.301394	1.99866	0.0228225	0.0272975
chr1	134918100	134920100	ENSMUSG00000073557.7	Ppp1r12b	0.263924	2.10694	0.0175613	0.022748
chr1	134922900	134924900	ENSMUSG00000026429.8	Ube2t	0.500084	2.27531	0.0114435	0.00545951
chr1	134931000	134933600	ENSMUSG00000073557.7	Ppp1r12b	0.375376	2.55565	0.00529949	0.00909918
chr1	134934000	134937000	ENSMUSG00000042793.9	Lgr6	0.380291	1.98146	0.0237699	0.0309372
chr1	134949300	134951300	ENSMUSG00000073557.7	Ppp1r12b	0.383914	2.66068	0.00389919	0.00454959
chr1	135009300	135013300	ENSMUSG00000042793.9	Lgr6	0.463573	2.36199	0.00908859	0.0100091
chr1	135014039	135016039	ENSMUSG00000073557.7	Ppp1r12b	0.397336	2.46337	0.0068818	0.0163785
chr1	135082300	135084300	ENSMUSG00000026429.8	Ube2t	0.376858	1.74757	0.0402688	0.0482257
chr1	135097700	135099700	ENSMUSG00000042793.9	Lgr6	0.499024	2.7521	0.00296074	0.00545951
chr1	135158000	135160000	ENSMUSG00000026426.6	Arl8a	0.841609	1.65976	0.0484814	0.0245678
chr1	135179300	135181300	ENSMUSG00000003051.9	Elf3	0.438265	2.00565	0.0224468	0.0254777
chr1	135182500	135184500	ENSMUSG00000003051.9	Elf3	0.750399	2.09472	0.018098	0.00181984
chr1	135198200	135200200	ENSMUSG00000003051.9	Elf3	0.69846	2.12279	0.0168856	0.010919
chr1	135203800	135205800	ENSMUSG00000003051.9	Elf3	0.534461	1.68331	0.0461575	0.0382166
chr1	135216900	135218900	ENSMUSG00000003051.9	Elf3	0.534816	2.06384	0.0195164	0.00363967
chr1	135226300	135228300	ENSMUSG00000003051.9	Elf3	0.590435	1.94611	0.0258209	0.00545951
chr1	135234100	135236100	ENSMUSG00000003051.9	Elf3	0.439079	1.78449	0.0371724	0.0427662
chr1	135250630	135253900	ENSMUSG00000003051.9	Elf3	0.760615	1.75591	0.0395517	0.0181984
chr1	135260434	135262434	ENSMUSG00000026421.10	Csrp1	0.848844	2.00549	0.0224551	0.00181984
chr1	135330100	135332100	ENSMUSG00000041801.5	Phlda3	0.380361	1.83707	0.0331001	0.0318471
chr1	135346600	135348600	ENSMUSG00000026421.10	Csrp1	0.731192	2.1562	0.0155341	0.000909918
chr1	135357700	135360500	ENSMUSG00000026421.10	Csrp1	0.820829	2.03172	0.0210912	0.000909918
chr1	135378000	135381900	ENSMUSG00000009418.11	Nav1	0.364287	1.91171	0.0279569	0.0300273
chr1	135410243	135412243	ENSMUSG00000062580.5	Timm17a	0.564101	1.90997	0.0280684	0.0191083
chr1	135461700	135463700	ENSMUSG00000048096.7	Lmod1	0.672857	2.11886	0.0170513	0.00818926
chr1	135471900	135473900	ENSMUSG00000048096.7	Lmod1	0.394832	1.82097	0.0343059	0.0373066
chr1	135474700	135476700	ENSMUSG00000041889.7	Shisa4	0.573245	1.79715	0.0361562	0.0100091
chr1	135477757	135479757	ENSMUSG00000026418.12	Tnni1	0.403887	2.10202	0.0177757	0.021838
chr1	135488100	135492000	ENSMUSG00000026418.12	Tnni1	0.441086	1.77251	0.0381546	0.0391265
chr1	135497000	135499000	ENSMUSG00000026418.12	Tnni1	0.46766	1.85284	0.0319524	0.0400364
chr1	135517600	135519600	ENSMUSG00000009418.11	Nav1	0.731017	1.74403	0.0405773	0.00363967
chr1	135530300	135532300	ENSMUSG00000048096.7	Lmod1	0.709808	2.45831	0.00697961	0.00363967
chr1	135534600	135536800	ENSMUSG00000026421.10	Csrp1	0.737997	1.95925	0.025042	0.00636943
chr1	135537800	135539800	ENSMUSG00000062580.5	Timm17a	0.503314	1.75013	0.0400479	0.0400364
chr1	135548200	135550200	ENSMUSG00000009418.11	Nav1	0.637184	1.95055	0.0255555	0.0118289
chr1	135553800	135557200	ENSMUSG00000009418.11	Nav1	0.760179	1.72608	0.0421663	0.00363967
chr1	135557400	135559400	ENSMUSG00000009418.11	Nav1	0.461861	2.10306	0.0177303	0.00727934
chr1	135587602	135589602	ENSMUSG00000009418.11	Nav1	0.854387	1.85038	0.0321296	0.00272975
chr1	135630600	135632600	ENSMUSG00000062580.5	Timm17a	0.645534	1.90113	0.0286428	0.0136488
chr1	135635200	135638200	ENSMUSG00000009418.11	Nav1	0.703525	1.75403	0.0397129	0.0191083
chr1	135658400	135660800	ENSMUSG00000048096.7	Lmod1	0.509029	2.38608	0.00851448	0.0100091
chr1	135671500	135675100	ENSMUSG00000026418.12	Tnni1	0.635786	2.00713	0.0223682	0.010919
chr1	135680600	135682600	ENSMUSG00000041889.7	Shisa4	0.510745	1.66942	0.0475169	0.0272975
chr1	135690600	135692600	ENSMUSG00000062580.5	Timm17a	0.786106	1.86504	0.0310876	0.00454959
chr1	135710400	135712400	ENSMUSG00000026418.12	Tnni1	0.666221	1.81517	0.0347485	0.0100091
chr1	135714000	135716000	ENSMUSG00000062580.5	Timm17a	0.675845	1.80418	0.0356019	0.0118289
chr1	135731646	135736800	ENSMUSG00000026421.10	Csrp1	0.820996	2.00161	0.0226631	0.00454959
chr1	135737800	135741800	ENSMUSG00000048096.7	Lmod1	0.635216	2.15855	0.0154426	0.0118289
chr1	135742400	135745600	ENSMUSG00000026421.10	Csrp1	0.799203	2.01224	0.0220971	0.00454959
chr1	135762509	135764509	ENSMUSG00000026421.10	Csrp1	0.774841	1.87377	0.0304813	0.0127389
chr1	135770100	135772100	ENSMUSG00000041801.5	Phlda3	0.800321	2.36902	0.00891771	0.000909918
chr1	135775700	135781700	ENSMUSG00000026421.10	Csrp1	0.799307	1.86819	0.0308681	0.0127389
chr1	135787600	135791300	ENSMUSG00000062580.5	Timm17a	0.718019	1.89883	0.0287937	0.00727934
chr1	135792200	135796901	ENSMUSG00000026421.10	Csrp1	0.821268	2.0603	0.0196851	0.00636943
chr1	135804700	135810000	ENSMUSG00000026421.10	Csrp1	0.553983	1.83506	0.0332482	0.0191083
chr1	135811600	135814600	ENSMUSG00000048096.7	Lmod1	0.703249	1.96774	0.024549	0.00727934
chr1	135820348	135822348	ENSMUSG00000003051.9	Elf3	0.696143	2.11147	0.0173661	0.00272975
chr1	135822600	135824600	ENSMUSG00000041782.10	Lad1	0.638909	1.96683	0.0246015	0.00454959
chr1	135829300	135831900	ENSMUSG00000026414.9	Tnnt2	0.43214	1.73832	0.0410772	0.0363967
chr1	135832526	135834526	ENSMUSG00000026414.9	Tnnt2	0.666757	2.00716	0.0223665	0.00727934
chr1	135843374	135848800	ENSMUSG00000026414.9	Tnnt2	0.607263	1.93747	0.0263439	0.00818926
chr1	135850200	135853400	ENSMUSG00000026414.9	Tnnt2	0.420888	1.98325	0.0236697	0.022748
chr1	135861100	135863100	ENSMUSG00000026414.9	Tnnt2	0.537643	1.93752	0.0263408	0.00727934
chr1	135906100	135908100	ENSMUSG00000026413.8	Pkp1	0.42846	2.26595	0.0117271	0.00727934
chr1	135929000	135931000	ENSMUSG00000097918.1	Ascl5	0.429935	3.17309	0.000754117	0.000909918
chr1	136102400	136105400	ENSMUSG00000041570.10	Camsap2	0.528739	1.7629	0.0389587	0.0136488
chr1	136139900	136143600	ENSMUSG00000041642.14	Kif21b	0.36356	1.66753	0.0477044	0.0300273
chr1	136172400	136174800	ENSMUSG00000041642.14	Kif21b	0.434243	1.78045	0.0375014	0.0382166
chr1	136219500	136221500	ENSMUSG00000041605.12	5730559C18Rik	0.754079	2.29478	0.0108727	0.00181984
chr1	136223500	136225500	ENSMUSG00000041605.12	5730559C18Rik	0.642124	3.05972	0.00110772	0.00181984
chr1	136227800	136230000	ENSMUSG00000041605.12	5730559C18Rik	0.731596	2.07037	0.0192086	0.00454959
chr1	136360800	136363600	ENSMUSG00000026404.8	Ddx59	0.39266	1.86121	0.0313575	0.0191083
chr1	136531600	136533600	ENSMUSG00000041498.9	Kif14	0.442102	2.19266	0.0141661	0.00727934
chr1	136615100	136617100	ENSMUSG00000041498.9	Kif14	0.675887	2.35731	0.00920384	0.00454959
chr1	136660800	136662800	ENSMUSG00000041498.9	Kif14	0.306536	1.72678	0.0421033	0.0400364
chr1	136894600	136898100	ENSMUSG00000026398.10	Nr5a2	0.643291	2.18193	0.0145572	0.00363967
chr1	138492000	138494000	ENSMUSG00000026393.6	Nek7	0.330933	2.34903	0.00941129	0.0127389
chr1	138535300	138537300	ENSMUSG00000026393.6	Nek7	0.352267	2.861	0.00211156	0.00181984
chr1	138549400	138551400	ENSMUSG00000026393.6	Nek7	0.464846	2.04072	0.0206396	0.0127389
chr1	138576500	138578500	ENSMUSG00000026393.6	Nek7	0.389136	2.2665	0.0117105	0.010919
chr1	138579200	138581200	ENSMUSG00000026393.6	Nek7	0.301081	1.83794	0.0330358	0.0345769
chr1	138607500	138609500	ENSMUSG00000026393.6	Nek7	0.467101	2.3946	0.00831925	0.00363967
chr1	138614000	138616000	ENSMUSG00000026393.6	Nek7	0.460567	1.93646	0.0264059	0.010919
chr1	138982000	138984200	ENSMUSG00000056268.11	Dennd1b	0.393428	1.7571	0.0394501	0.0363967
chr1	139000100	139002100	ENSMUSG00000063681.10	Crb1	0.763583	1.7469	0.0403277	0.00363967
chr1	139020500	139022500	ENSMUSG00000063681.10	Crb1	0.551683	1.73948	0.0409752	0.0154686
chr1	139025100	139027100	ENSMUSG00000063681.10	Crb1	0.609333	1.80371	0.0356384	0.000909918
chr1	139037200	139039200	ENSMUSG00000063681.10	Crb1	0.679713	1.77923	0.0376007	0.000909918
chr1	139078300	139081800	ENSMUSG00000063681.10	Crb1	0.770318	1.82265	0.0341781	0.00272975
chr1	139090000	139093100	ENSMUSG00000019230.10	Lhx9	0.660214	1.75677	0.0394788	0.0136488
chr1	143819500	143821500	ENSMUSG00000026360.5	Rgs2	0.539991	2.03386	0.0209828	0.00363967
chr1	149861900	149863900	ENSMUSG00000032487.8	Ptgs2	0.526162	1.69265	0.0452615	0.0482257
chr1	150535000	150537000	ENSMUSG00000066842.14	Hmcn1	0.629355	2.14184	0.0161032	0.0191083
chr1	150537600	150539600	ENSMUSG00000066842.14	Hmcn1	0.590729	2.49062	0.00637594	0.00545951
chr1	150544600	150546600	ENSMUSG00000066842.14	Hmcn1	0.58716	2.28305	0.0112138	0.0100091
chr1	150570700	150573500	ENSMUSG00000006014.12	Prg4	0.428883	1.71734	0.0429585	0.0272975
chr1	150742300	150744300	ENSMUSG00000066842.14	Hmcn1	0.685148	2.12343	0.0168588	0.00636943
chr1	150758500	150760500	ENSMUSG00000066842.14	Hmcn1	0.679491	1.93545	0.0264676	0.0127389
chr1	150769000	150772300	ENSMUSG00000066842.14	Hmcn1	0.635319	2.45626	0.00701966	0.00454959
chr1	150803400	150806600	ENSMUSG00000066842.14	Hmcn1	0.666089	1.75323	0.0397814	0.0345769
chr1	150814200	150817600	ENSMUSG00000066842.14	Hmcn1	0.771676	2.18807	0.0143321	0.000909918
chr1	150826000	150828000	ENSMUSG00000066842.14	Hmcn1	0.637636	2.4104	0.00796744	0.000909918
chr1	150866100	150868100	ENSMUSG00000066842.14	Hmcn1	0.67517	1.83483	0.0332656	0.00727934
chr1	150872600	150874600	ENSMUSG00000066842.14	Hmcn1	0.701389	1.6916	0.045361	0.0300273
chr1	150897300	150899300	ENSMUSG00000066842.14	Hmcn1	0.407423	1.94867	0.0256672	0.0354868
chr1	150914100	150917500	ENSMUSG00000066842.14	Hmcn1	0.712683	1.95106	0.0255249	0.0154686
chr1	150932900	150934900	ENSMUSG00000066842.14	Hmcn1	0.561003	2.18013	0.0146238	0.00909918
chr1	150949500	150951500	ENSMUSG00000066842.14	Hmcn1	0.705397	2.38815	0.00846676	0.00272975
chr1	150955600	150957600	ENSMUSG00000066842.14	Hmcn1	0.56023	2.03336	0.0210082	0.00454959
chr1	150970900	150972900	ENSMUSG00000066842.14	Hmcn1	0.57357	2.0517	0.0200992	0.00454959
chr1	150983400	150985800	ENSMUSG00000066842.14	Hmcn1	0.485017	1.7244	0.0423179	0.0282075
chr1	151006600	151008600	ENSMUSG00000066842.14	Hmcn1	0.764078	2.04488	0.0204331	0.00272975
chr1	151112400	151114400	ENSMUSG00000052748.10	Swt1	0.429447	1.80672	0.0354028	0.0282075
chr1	151155800	151159200	ENSMUSG00000023150.10	Ivns1abp	0.343141	2.20259	0.0138118	0.021838
chr1	151513400	151515400	ENSMUSG00000026483.9	Fam129a	0.569123	1.70042	0.0445263	0.0400364
chr1	151573197	151575197	ENSMUSG00000026483.9	Fam129a	0.486541	1.8689	0.0308181	0.0245678
chr1	151595400	151597400	ENSMUSG00000026483.9	Fam129a	0.555387	1.71747	0.0429471	0.0309372
chr1	151617900	151621600	ENSMUSG00000026483.9	Fam129a	0.555863	1.75506	0.0396246	0.0200182
chr1	151653000	151655000	ENSMUSG00000026483.9	Fam129a	0.45362	1.97199	0.0243056	0.0181984
chr1	151675800	151678400	ENSMUSG00000026483.9	Fam129a	0.623357	1.74627	0.0403821	0.0482257
chr1	151684000	151687600	ENSMUSG00000026483.9	Fam129a	0.626906	1.83036	0.0335979	0.0363967
chr1	151688700	151690700	ENSMUSG00000026483.9	Fam129a	0.768211	1.83115	0.033539	0.00545951
chr1	151952600	151954600	ENSMUSG00000032666.12	1700025G04Rik	0.503883	1.90282	0.0285319	0.00454959
chr1	152048600	152050600	ENSMUSG00000032666.12	1700025G04Rik	0.284987	1.65952	0.0485054	0.0464058
chr1	152060700	152062700	ENSMUSG00000032666.12	1700025G04Rik	0.383329	1.74154	0.0407941	0.0409463
chr1	152081300	152083300	ENSMUSG00000026484.9	Rnf2	0.535503	1.69695	0.0448532	0.0118289
chr1	152790100	152792100	ENSMUSG00000026482.9	Rgl1	0.753069	2.2773	0.0113842	0.000909918
chr1	152986200	152988200	ENSMUSG00000055547.4	Apobec4	0.40451	1.74764	0.0402636	0.0236579
chr1	152991700	152993700	ENSMUSG00000042751.10	Nmnat2	0.612738	1.90272	0.0285387	0.0118289
chr1	153013800	153017800	ENSMUSG00000042751.10	Nmnat2	0.740076	1.88913	0.0294369	0.00181984
chr1	153020500	153022500	ENSMUSG00000042708.8	Shcbp1l	0.379658	2.42809	0.00758927	0.0145587
chr1	153030500	153034300	ENSMUSG00000042751.10	Nmnat2	0.685364	1.68994	0.04552	0.0100091
chr1	153036800	153038800	ENSMUSG00000042751.10	Nmnat2	0.78684	1.86341	0.0312026	0.00181984
chr1	153039300	153041300	ENSMUSG00000042751.10	Nmnat2	0.5751	1.92801	0.0269271	0.00272975
chr1	153042500	153044500	ENSMUSG00000042751.10	Nmnat2	0.684112	1.78333	0.0372663	0.00181984
chr1	153047600	153049600	ENSMUSG00000042751.10	Nmnat2	0.418972	1.67349	0.047115	0.021838
chr1	153053600	153055600	ENSMUSG00000042751.10	Nmnat2	0.699226	1.69468	0.045068	0.00727934
chr1	153062000	153064000	ENSMUSG00000042751.10	Nmnat2	0.637309	1.87429	0.0304451	0.00454959
chr1	153064300	153066300	ENSMUSG00000026479.9	Lamc2	0.65323	2.13921	0.0162092	0.00727934
chr1	153091403	153093403	ENSMUSG00000026479.9	Lamc2	0.517478	2.44087	0.00732595	0.00636943
chr1	153095400	153097400	ENSMUSG00000026478.10	Lamc1	0.479433	2.06081	0.0196606	0.0191083
chr1	153100200	153102200	ENSMUSG00000026478.10	Lamc1	0.732674	2.15241	0.0156826	0.00272975
chr1	153105400	153107400	ENSMUSG00000026482.9	Rgl1	0.436206	2.08035	0.0187469	0.0118289
chr1	153124400	153127400	ENSMUSG00000026478.10	Lamc1	0.831905	2.16796	0.015081	0.000909918
chr1	153129100	153131100	ENSMUSG00000026478.10	Lamc1	0.699078	1.96309	0.0248176	0.00818926
chr1	153133200	153135200	ENSMUSG00000026479.9	Lamc2	0.764454	2.31006	0.0104423	0.00363967
chr1	153139800	153141800	ENSMUSG00000026478.10	Lamc1	0.82869	2.1454	0.0159603	0.00181984
chr1	153143400	153145400	ENSMUSG00000026478.10	Lamc1	0.351286	1.71667	0.0430198	0.0418562
chr1	153152300	153154300	ENSMUSG00000026478.10	Lamc1	0.55749	2.35586	0.00923993	0.00545951
chr1	153172000	153175800	ENSMUSG00000026478.10	Lamc1	0.819819	2.26502	0.0117557	0.00181984
chr1	153179600	153181600	ENSMUSG00000026479.9	Lamc2	0.616552	2.12254	0.0168963	0.0127389
chr1	153191000	153194800	ENSMUSG00000026479.9	Lamc2	0.667509	2.58126	0.00492196	0.00363967
chr1	153200600	153202600	ENSMUSG00000026479.9	Lamc2	0.620901	2.21182	0.0134896	0.00909918
chr1	153230500	153233200	ENSMUSG00000026482.9	Rgl1	0.600937	2.03835	0.0207576	0.00727934
chr1	153261700	153269600	ENSMUSG00000026482.9	Rgl1	0.746305	1.78041	0.0375044	0.0145587
chr1	153271800	153276200	ENSMUSG00000026478.10	Lamc1	0.697492	2.01797	0.0217974	0.00909918
chr1	153277000	153279000	ENSMUSG00000026478.10	Lamc1	0.689497	2.26125	0.0118718	0.00272975
chr1	153279200	153282400	ENSMUSG00000026482.9	Rgl1	0.6363	2.30504	0.0105822	0.00272975
chr1	153283645	153285645	ENSMUSG00000026478.10	Lamc1	0.457723	1.89643	0.0289516	0.0200182
chr1	153291600	153294000	ENSMUSG00000026478.10	Lamc1	0.640608	2.26966	0.011614	0.00545951
chr1	153294300	153296300	ENSMUSG00000026479.9	Lamc2	0.614986	2.59334	0.00475247	0.00181984
chr1	153300200	153302200	ENSMUSG00000026478.10	Lamc1	0.6032	1.77758	0.0377368	0.022748
chr1	153302300	153304300	ENSMUSG00000026478.10	Lamc1	0.629628	2.02533	0.0214169	0.00727934
chr1	153307200	153309800	ENSMUSG00000026479.9	Lamc2	0.57954	1.70972	0.0436588	0.0300273
chr1	153316600	153318600	ENSMUSG00000026482.9	Rgl1	0.709523	2.0567	0.0198575	0.00727934
chr1	153319400	153324600	ENSMUSG00000026482.9	Rgl1	0.702642	1.85442	0.0318397	0.0136488
chr1	153325100	153328800	ENSMUSG00000026478.10	Lamc1	0.779885	2.07193	0.0191362	0.00454959
chr1	153353100	153356300	ENSMUSG00000026482.9	Rgl1	0.705682	2.2242	0.0130674	0.00181984
chr1	153531400	153533400	ENSMUSG00000042671.8	Rgs8	0.787485	1.74399	0.0405804	0.00545951
chr1	153539000	153541000	ENSMUSG00000042671.8	Rgs8	0.767922	1.68925	0.0455857	0.00272975
chr1	153640400	153643800	ENSMUSG00000026475.7	Rgs16	0.633585	1.70991	0.0436409	0.0200182
chr1	153658600	153662115	ENSMUSG00000042671.8	Rgs8	0.833252	1.64536	0.0499481	0.0127389
chr1	153668400	153670400	ENSMUSG00000042671.8	Rgs8	0.681442	1.68337	0.0461521	0.0172884
chr1	153678800	153680800	ENSMUSG00000026473.11	Glul	0.512123	1.88196	0.0299205	0.0209281
chr1	153702000	153705400	ENSMUSG00000026475.7	Rgs16	0.74452	1.74978	0.0400783	0.00909918
chr1	153745600	153747600	ENSMUSG00000026475.7	Rgs16	0.613607	1.91745	0.0275904	0.00363967
chr1	153893898	153895898	ENSMUSG00000026473.11	Glul	0.383388	1.8183	0.034509	0.0354868
chr1	155050000	155055439	ENSMUSG00000033722.5	BC034090	0.665713	2.53793	0.00557553	0.00454959
chr1	155069000	155071000	ENSMUSG00000026471.10	Mr1	0.56416	1.93622	0.0264202	0.0172884
chr1	155091200	155094800	ENSMUSG00000026471.10	Mr1	0.728985	2.16559	0.0151713	0.00454959
chr1	155113500	155115500	ENSMUSG00000033722.5	BC034090	0.283412	1.77732	0.0377579	0.0400364
chr1	155121800	155123800	ENSMUSG00000026471.10	Mr1	0.429817	2.09435	0.0181144	0.00454959
chr1	155528805	155532400	ENSMUSG00000026469.10	Xpr1	0.610945	1.85972	0.0314626	0.0136488
chr1	156756900	156758900	ENSMUSG00000033544.6	Angptl1	0.482532	2.28527	0.0111485	0.00272975
chr1	156760200	156763200	ENSMUSG00000033544.6	Angptl1	0.619313	2.26789	0.0116678	0.00909918
chr1	156769000	156771200	ENSMUSG00000033544.6	Angptl1	0.544284	2.10775	0.0175265	0.0100091
chr1	156778600	156783000	ENSMUSG00000033544.6	Angptl1	0.776093	2.75035	0.00297661	0.000909918
chr1	156786700	156788700	ENSMUSG00000033544.6	Angptl1	0.412513	2.01853	0.0217682	0.00909918
chr1	156789000	156791000	ENSMUSG00000033544.6	Angptl1	0.602653	2.70075	0.00345915	0.00454959
chr1	156851900	156853900	ENSMUSG00000033544.6	Angptl1	0.751981	3.11623	0.000915891	0.000909918
chr1	156863300	156865300	ENSMUSG00000033557.13	Fam20b	0.568825	2.13986	0.0161831	0.00636943
chr1	156963500	156965500	ENSMUSG00000026594.10	Ralgps2	0.521934	2.02936	0.021211	0.000909918
chr1	156999800	157001800	ENSMUSG00000026594.10	Ralgps2	0.365561	1.6702	0.0474402	0.0254777
chr1	157176500	157178500	ENSMUSG00000070565.7	Rasal2	0.402179	2.3747	0.00878167	0.00909918
chr1	157180200	157182200	ENSMUSG00000070565.7	Rasal2	0.749269	2.0703	0.0192121	0.000909918
chr1	157243000	157245700	ENSMUSG00000070565.7	Rasal2	0.891491	1.79312	0.0364767	0.00181984
chr1	157255700	157257700	ENSMUSG00000070565.7	Rasal2	0.41556	2.54858	0.00540812	0.00363967
chr1	157416500	157418500	ENSMUSG00000033488.7	BC026585	0.550076	1.98646	0.023491	0.0163785
chr1	157425100	157427100	ENSMUSG00000070565.7	Rasal2	0.728561	1.76819	0.0385146	0.00181984
chr1	157439100	157441100	ENSMUSG00000070565.7	Rasal2	0.805382	1.95201	0.0254687	0.00363967
chr1	157442600	157445200	ENSMUSG00000033488.7	BC026585	0.298293	1.78502	0.0371291	0.0391265
chr1	157447900	157451800	ENSMUSG00000033488.7	BC026585	0.651866	2.07271	0.0190995	0.00818926
chr1	158489000	158491000	ENSMUSG00000004031.9	Brinp2	0.872147	1.67186	0.047276	0.00818926
chr1	158572100	158574100	ENSMUSG00000004031.9	Brinp2	0.630411	1.70008	0.0445576	0.00545951
chr1	158859500	158861500	ENSMUSG00000073530.7	Pappa2	0.571443	2.05913	0.0197409	0.00727934
chr1	158953700	158955700	ENSMUSG00000073530.7	Pappa2	0.429726	1.87652	0.0302921	0.00454959
chr1	160048400	160050800	ENSMUSG00000090394.4	4930523C07Rik	0.674934	2.07561	0.0189649	0.00636943
chr1	160052200	160055000	ENSMUSG00000090394.4	4930523C07Rik	0.715857	1.90855	0.0281604	0.00636943
chr1	160057400	160062400	ENSMUSG00000090394.4	4930523C07Rik	0.785019	1.93027	0.0267867	0.00545951
chr1	160062500	160064500	ENSMUSG00000090394.4	4930523C07Rik	0.523256	2.02796	0.0212821	0.00818926
chr1	160278100	160280100	ENSMUSG00000014226.6	Cacybp	0.414609	1.81251	0.0349537	0.0154686
chr1	160308700	160310700	ENSMUSG00000058267.9	Mrps14	0.651713	1.79889	0.0360183	0.022748
chr1	160329800	160331800	ENSMUSG00000014226.6	Cacybp	0.300351	1.80766	0.0353299	0.0345769
chr1	160786500	160788500	ENSMUSG00000026721.11	Rabgap1l	0.510578	2.06505	0.0194593	0.0118289
chr1	160794723	160796723	ENSMUSG00000026709.6	Dars2	0.474825	2.02705	0.0213285	0.0163785
chr1	160824400	160826400	ENSMUSG00000026709.6	Dars2	0.484594	1.87927	0.0301039	0.0282075
chr1	160843900	160845900	ENSMUSG00000026708.12	Cenpl	0.412074	1.81224	0.0349745	0.0291174
chr1	161253659	161255659	ENSMUSG00000026701.11	Prdx6	0.605691	2.24965	0.0122356	0.000909918
chr1	161306300	161308300	ENSMUSG00000026701.11	Prdx6	0.484067	1.86938	0.0307847	0.0172884
chr1	161462600	161465400	ENSMUSG00000026698.8	Pigc	0.593034	1.77599	0.0378672	0.033667
chr1	161574600	161576600	ENSMUSG00000026698.8	Pigc	0.402718	1.70572	0.0440298	0.0464058
chr1	161749500	161753100	ENSMUSG00000026701.11	Prdx6	0.41948	1.92961	0.0268276	0.0282075
chr1	161790995	161795200	ENSMUSG00000026701.11	Prdx6	0.608628	1.79798	0.03609	0.0136488
chr1	161894623	161898100	ENSMUSG00000026701.11	Prdx6	0.541578	1.76468	0.0388086	0.0291174
chr1	161961700	161963700	ENSMUSG00000026698.8	Pigc	0.33834	1.70487	0.044109	0.0373066
chr1	161975568	161977568	ENSMUSG00000026698.8	Pigc	0.645364	2.1006	0.0178378	0.00909918
chr1	161982600	161985600	ENSMUSG00000026698.8	Pigc	0.549677	2.02985	0.0211858	0.0136488
chr1	161990100	161992100	ENSMUSG00000040225.11	Prrc2c	0.590487	2.20438	0.0137489	0.000909918
chr1	162024100	162026100	ENSMUSG00000040225.11	Prrc2c	0.612615	1.9332	0.026606	0.0263876
chr1	162051800	162054600	ENSMUSG00000026696.11	Vamp4	0.690102	1.81307	0.0349106	0.00454959
chr1	162121000	162123000	ENSMUSG00000040225.11	Prrc2c	0.58316	1.79385	0.0364183	0.0354868
chr1	162123100	162125100	ENSMUSG00000040225.11	Prrc2c	0.477346	1.7015	0.0444244	0.0373066
chr1	162131900	162137700	ENSMUSG00000040225.11	Prrc2c	0.556962	1.7209	0.0426344	0.0345769
chr1	162152000	162154000	ENSMUSG00000026696.11	Vamp4	0.515526	2.47912	0.00658536	0.00818926
chr1	162196200	162198200	ENSMUSG00000040225.11	Prrc2c	0.496989	1.78183	0.0373887	0.0345769
chr1	162202200	162204200	ENSMUSG00000040225.11	Prrc2c	0.552328	1.88582	0.0296594	0.0382166
chr1	162230900	162232900	ENSMUSG00000040225.11	Prrc2c	0.520682	2.12014	0.0169971	0.0127389
chr1	162253000	162258200	ENSMUSG00000040225.11	Prrc2c	0.560219	1.85448	0.0318355	0.0245678
chr1	162304800	162306800	ENSMUSG00000040225.11	Prrc2c	0.586542	1.96196	0.0248837	0.0282075
chr1	162321200	162325600	ENSMUSG00000040225.11	Prrc2c	0.50298	1.88493	0.0297194	0.0263876
chr1	162333500	162335500	ENSMUSG00000026696.11	Vamp4	0.580129	1.97907	0.0239039	0.0100091
chr1	162358900	162360900	ENSMUSG00000026696.11	Vamp4	0.596478	1.84383	0.0326036	0.010919
chr1	162361200	162363200	ENSMUSG00000040265.12	Dnm3	0.780027	1.71467	0.0432025	0.00272975
chr1	162831300	162833300	ENSMUSG00000026585.9	Kifap3	0.832406	1.69195	0.0453274	0.00545951
chr1	162870800	162872800	ENSMUSG00000026586.12	Prrx1	0.601121	1.92768	0.0269474	0.021838
chr1	163126100	163128100	ENSMUSG00000026586.12	Prrx1	0.44193	2.35607	0.00923482	0.00727934
chr1	163128200	163131400	ENSMUSG00000040124.5	Gorab	0.622293	2.06895	0.0192753	0.00181984
chr1	163159100	163161100	ENSMUSG00000026586.12	Prrx1	0.644149	2.31875	0.0102043	0.00454959
chr1	163190500	163192500	ENSMUSG00000095576.2	Fmo6	0.562944	2.14901	0.0158167	0.0100091
chr1	163199400	163201400	ENSMUSG00000026586.12	Prrx1	0.50919	2.26585	0.0117302	0.00363967
chr1	163214100	163216100	ENSMUSG00000026586.12	Prrx1	0.517791	2.39279	0.00836049	0.00727934
chr1	163283900	163285900	ENSMUSG00000026586.12	Prrx1	0.60363	2.31931	0.0101892	0.00363967
chr1	163354900	163356900	ENSMUSG00000040124.5	Gorab	0.567746	1.99213	0.0231783	0.010919
chr1	163373700	163375700	ENSMUSG00000026586.12	Prrx1	0.577056	2.35764	0.00919565	0.00181984
chr1	163423200	163425200	ENSMUSG00000026586.12	Prrx1	0.596115	2.37434	0.00879012	0.00636943
chr1	163443200	163445200	ENSMUSG00000026586.12	Prrx1	0.598105	2.0467	0.0203436	0.010919
chr1	163536800	163538800	ENSMUSG00000026586.12	Prrx1	0.642771	2.28156	0.0112575	0.00454959
chr1	163570100	163572700	ENSMUSG00000026586.12	Prrx1	0.478629	2.01064	0.022182	0.021838
chr1	163573700	163575700	ENSMUSG00000026586.12	Prrx1	0.610916	1.77308	0.0381081	0.0363967
chr1	163619100	163621100	ENSMUSG00000026586.12	Prrx1	0.564009	2.6371	0.0041809	0.00181984
chr1	163650600	163652600	ENSMUSG00000040124.5	Gorab	0.52754	2.33391	0.00980027	0.00727934
chr1	163656900	163658900	ENSMUSG00000040124.5	Gorab	0.623128	2.1442	0.0160086	0.00363967
chr1	163669600	163671600	ENSMUSG00000041406.10	BC055324	0.582248	1.91789	0.0275625	0.0245678
chr1	163681500	163683500	ENSMUSG00000040124.5	Gorab	0.536829	1.90546	0.0283602	0.0345769
chr1	163756700	163758700	ENSMUSG00000026586.12	Prrx1	0.601877	2.42754	0.00760075	0.00363967
chr1	163852400	163854400	ENSMUSG00000040124.5	Gorab	0.564322	2.21262	0.013462	0.00636943
chr1	163892900	163894900	ENSMUSG00000040124.5	Gorab	0.582713	2.1534	0.0156436	0.00363967
chr1	163896100	163899200	ENSMUSG00000040124.5	Gorab	0.626322	2.34387	0.00954231	0.00454959
chr1	163906700	163908700	ENSMUSG00000040124.5	Gorab	0.425146	2.1195	0.0170242	0.0163785
chr1	164134300	164136300	ENSMUSG00000026580.12	Selp	0.580194	1.72666	0.0421143	0.0209281
chr1	164161700	164163700	ENSMUSG00000026579.8	F5	0.613738	2.55216	0.0053528	0.000909918
chr1	164320000	164322000	ENSMUSG00000026576.8	Atp1b1	0.736452	3.16539	0.000774366	0.000909918
chr1	164361200	164363200	ENSMUSG00000026578.6	Ccdc181	0.72962	1.7187	0.0428346	0.0127389
chr1	164365900	164369500	ENSMUSG00000026576.8	Atp1b1	0.511377	1.7755	0.0379079	0.0382166
chr1	164404600	164408200	ENSMUSG00000040848.7	Sft2d2	0.574348	1.82133	0.0342781	0.0254777
chr1	164448500	164453800	ENSMUSG00000026576.8	Atp1b1	0.576272	2.03767	0.0207914	0.0118289
chr1	164473800	164476000	ENSMUSG00000026576.8	Atp1b1	0.539824	2.35135	0.00935262	0.00727934
chr1	164537400	164539400	ENSMUSG00000040848.7	Sft2d2	0.60944	2.10889	0.017477	0.00545951
chr1	164549900	164553800	ENSMUSG00000026576.8	Atp1b1	0.697116	2.72523	0.00321281	0.00181984
chr1	164577700	164579700	ENSMUSG00000026578.6	Ccdc181	0.61589	1.76951	0.0384048	0.0118289
chr1	164585500	164587500	ENSMUSG00000026576.8	Atp1b1	0.303437	2.02755	0.021303	0.0263876
chr1	164813500	164815500	ENSMUSG00000026578.6	Ccdc181	0.616684	1.87683	0.0302709	0.0136488
chr1	164887200	164889200	ENSMUSG00000026576.8	Atp1b1	0.344832	1.86062	0.0313989	0.0418562
chr1	164895445	164897445	ENSMUSG00000026576.8	Atp1b1	0.456471	1.78883	0.0368211	0.0300273
chr1	165017200	165022300	ENSMUSG00000026578.6	Ccdc181	0.567	1.69284	0.0452433	0.0345769
chr1	165041300	165043300	ENSMUSG00000026578.6	Ccdc181	0.715133	1.65925	0.0485328	0.0245678
chr1	165045600	165048000	ENSMUSG00000026576.8	Atp1b1	0.620547	2.40847	0.00800971	0.00545951
chr1	165108800	165111800	ENSMUSG00000026578.6	Ccdc181	0.406217	1.82979	0.0336404	0.0400364
chr1	165118600	165120600	ENSMUSG00000026576.8	Atp1b1	0.544416	2.74088	0.00306378	0.00454959
chr1	165190269	165192269	ENSMUSG00000026574.5	Dpt	0.599989	2.00684	0.0223833	0.0145587
chr1	165196900	165198900	ENSMUSG00000040848.7	Sft2d2	0.669958	1.96074	0.0249545	0.00909918
chr1	165320400	165323600	ENSMUSG00000040713.8	Creg1	0.815894	1.91092	0.0280077	0.00363967
chr1	165394200	165397700	ENSMUSG00000040713.8	Creg1	0.690541	2.11638	0.0171564	0.000909918
chr1	165425400	165427400	ENSMUSG00000040713.8	Creg1	0.421422	2.09932	0.0178946	0.00818926
chr1	165469300	165471300	ENSMUSG00000040713.8	Creg1	0.760993	1.93777	0.0263259	0.00363967
chr1	165502700	165504700	ENSMUSG00000040713.8	Creg1	0.681335	1.76568	0.038725	0.0145587
chr1	165587682	165591400	ENSMUSG00000040723.10	Rcsd1	0.800768	2.0541	0.0199829	0.000909918
chr1	165616000	165619000	ENSMUSG00000040723.10	Rcsd1	0.728749	1.99689	0.0229186	0.00363967
chr1	165625600	165632400	ENSMUSG00000040723.10	Rcsd1	0.699127	1.80001	0.0359296	0.0127389
chr1	165652600	165656500	ENSMUSG00000040723.10	Rcsd1	0.717512	2.06411	0.0195035	0.00181984
chr1	165662000	165664400	ENSMUSG00000040723.10	Rcsd1	0.435788	2.50086	0.00619456	0.010919
chr1	165665400	165670400	ENSMUSG00000040723.10	Rcsd1	0.701006	2.0188	0.0217541	0.00727934
chr1	165674200	165683000	ENSMUSG00000040723.10	Rcsd1	0.822958	1.94152	0.0260978	0.00363967
chr1	165683600	165688800	ENSMUSG00000040723.10	Rcsd1	0.780465	2.21478	0.0133875	0.000909918
chr1	165689800	165692264	ENSMUSG00000040723.10	Rcsd1	0.817489	2.33119	0.00987159	0.000909918
chr1	165696832	165705300	ENSMUSG00000040723.10	Rcsd1	0.83707	1.96276	0.0248371	0.00181984
chr1	165717000	165719055	ENSMUSG00000040723.10	Rcsd1	0.861786	1.99241	0.023163	0.00181984
chr1	165723927	165725927	ENSMUSG00000040629.4	Mael	0.369492	2.33169	0.00985858	0.0200182
chr1	165813500	165815500	ENSMUSG00000026565.14	Pou2f1	0.78363	1.88075	0.0300028	0.00272975
chr1	165833000	165835200	ENSMUSG00000040836.11	Gpr161	0.74477	1.64872	0.0496026	0.0100091
chr1	165859800	165861800	ENSMUSG00000040723.10	Rcsd1	0.456872	2.30173	0.0106752	0.00909918
chr1	165864300	165866300	ENSMUSG00000026566.11	Mpzl1	0.329969	1.65868	0.0485905	0.0464058
chr1	165929500	165931500	ENSMUSG00000040612.9	Ildr2	0.463233	2.18018	0.0146221	0.0100091
chr1	165942800	165944800	ENSMUSG00000026571.8	Dcaf6	0.260276	1.73191	0.0416446	0.0391265
chr1	165960800	165963500	ENSMUSG00000026571.8	Dcaf6	0.264054	2.1114	0.0173692	0.0172884
chr1	165963600	165967400	ENSMUSG00000040836.11	Gpr161	0.532924	1.65982	0.0484756	0.0363967
chr1	165975900	165977900	ENSMUSG00000026568.6	Mpc2	0.336085	2.33837	0.00968391	0.0118289
chr1	165985000	165987000	ENSMUSG00000040713.8	Creg1	0.721748	2.06207	0.0196005	0.00181984
chr1	165992900	165994900	ENSMUSG00000026568.6	Mpc2	0.392823	2.4619	0.00691012	0.00909918
chr1	165995300	165997300	ENSMUSG00000040713.8	Creg1	0.317632	1.93138	0.026718	0.0172884
chr1	166044600	166046600	ENSMUSG00000026564.5	Dusp27	0.60209	2.33074	0.00988344	0.00545951
chr1	166087800	166089800	ENSMUSG00000040836.11	Gpr161	0.807257	1.75163	0.039919	0.00181984
chr1	166137300	166139300	ENSMUSG00000040723.10	Rcsd1	0.492443	1.95755	0.0251417	0.0163785
chr1	166278200	166287700	ENSMUSG00000040836.11	Gpr161	0.859577	1.65365	0.0490994	0.0145587
chr1	166922700	166924700	ENSMUSG00000060568.10	Fam78b	0.74186	1.68817	0.0456889	0.0363967
chr1	167084100	167086100	ENSMUSG00000040596.11	Pogk	0.802204	1.66691	0.0477665	0.00909918
chr1	167104200	167106200	ENSMUSG00000040596.11	Pogk	0.771705	1.76637	0.0386669	0.00272975
chr1	167181100	167183100	ENSMUSG00000040596.11	Pogk	0.844185	1.75478	0.0396483	0.000909918
chr1	167238778	167240778	ENSMUSG00000040596.11	Pogk	0.589399	1.71555	0.0431222	0.0100091
chr1	167648100	167650100	ENSMUSG00000015843.6	Rxrg	0.303703	1.66773	0.0476845	0.0409463
chr1	168239600	168243400	ENSMUSG00000052534.11	Pbx1	0.650739	1.75105	0.0399688	0.00363967
chr1	168283000	168285600	ENSMUSG00000052534.11	Pbx1	0.405999	1.67228	0.0472345	0.0427662
chr1	168317900	168321200	ENSMUSG00000052534.11	Pbx1	0.45182	1.8907	0.0293319	0.0154686
chr1	168347154	168349154	ENSMUSG00000052534.11	Pbx1	0.602351	1.67051	0.0474089	0.0136488
chr1	168354400	168357000	ENSMUSG00000052534.11	Pbx1	0.800309	1.74832	0.0402045	0.00545951
chr1	168401900	168403900	ENSMUSG00000052534.11	Pbx1	0.577467	2.19397	0.0141187	0.000909918
chr1	168414400	168419400	ENSMUSG00000052534.11	Pbx1	0.482616	2.04185	0.020583	0.00818926
chr1	168420600	168424600	ENSMUSG00000052534.11	Pbx1	0.442093	2.23925	0.01257	0.0118289
chr1	169066200	169068200	ENSMUSG00000052534.11	Pbx1	0.338406	2.10055	0.0178404	0.00727934
chr1	169138700	169140700	ENSMUSG00000052534.11	Pbx1	0.598322	1.66265	0.0481915	0.0191083
chr1	169253900	169255900	ENSMUSG00000052534.11	Pbx1	0.60686	2.5403	0.00553789	0.000909918
chr1	169367300	169369300	ENSMUSG00000052534.11	Pbx1	0.727463	1.76911	0.0384379	0.00545951
chr1	169458700	169460700	ENSMUSG00000052534.11	Pbx1	0.677334	2.21654	0.0133274	0.000909918
chr1	169763000	169765000	ENSMUSG00000070532.5	1700084C01Rik	0.789915	1.65377	0.0490873	0.00818926
chr1	169847500	169849500	ENSMUSG00000070532.5	1700084C01Rik	0.725433	1.64593	0.0498892	0.0136488
chr1	170161200	170163200	ENSMUSG00000102418.1	Sh2d1b1	0.667216	1.7766	0.0378172	0.021838
chr1	170331100	170333100	ENSMUSG00000042800.5	1700015E13Rik	0.345243	1.87657	0.0302884	0.0245678
chr1	170370600	170372600	ENSMUSG00000038473.10	Nos1ap	0.303777	2.02549	0.0214087	0.033667
chr1	170392100	170394100	ENSMUSG00000038463.8	Olfml2b	0.717848	2.18977	0.0142704	0.00363967
chr1	170401100	170403100	ENSMUSG00000038473.10	Nos1ap	0.377926	2.05845	0.0197733	0.0236579
chr1	170408300	170411300	ENSMUSG00000038473.10	Nos1ap	0.383396	1.84003	0.0328816	0.0209281
chr1	170429000	170432400	ENSMUSG00000038473.10	Nos1ap	0.661872	3.76911	8.19156e-05	0.000909918
chr1	170465800	170467800	ENSMUSG00000038473.10	Nos1ap	0.55854	2.00121	0.0226848	0.00545951
chr1	170477000	170482100	ENSMUSG00000102752.1	Gm7694	0.493607	2.56724	0.00512557	0.000909918
chr1	170497500	170499500	ENSMUSG00000026663.6	Atf6	0.37539	2.21371	0.0134242	0.0172884
chr1	170500700	170505900	ENSMUSG00000038473.10	Nos1ap	0.452869	2.51056	0.006027	0.00818926
chr1	170509600	170513600	ENSMUSG00000038473.10	Nos1ap	0.56714	1.79045	0.0366907	0.0209281
chr1	170520900	170522900	ENSMUSG00000038473.10	Nos1ap	0.568455	2.76296	0.00286399	0.00363967
chr1	170534500	170536500	ENSMUSG00000026663.6	Atf6	0.426288	1.74989	0.0400685	0.0409463
chr1	170538000	170540000	ENSMUSG00000038473.10	Nos1ap	0.303652	2.03392	0.0209801	0.0263876
chr1	170548200	170552000	ENSMUSG00000038463.8	Olfml2b	0.564095	2.24421	0.0124093	0.0154686
chr1	170553405	170555405	ENSMUSG00000026663.6	Atf6	0.298082	2.09983	0.017872	0.0191083
chr1	170580300	170582300	ENSMUSG00000038463.8	Olfml2b	0.556976	2.49265	0.00633966	0.00181984
chr1	170604600	170606600	ENSMUSG00000038463.8	Olfml2b	0.557122	1.77383	0.0380453	0.0200182
chr1	170620200	170624200	ENSMUSG00000026663.6	Atf6	0.709339	2.21236	0.013471	0.00272975
chr1	170629600	170631600	ENSMUSG00000026663.6	Atf6	0.460193	2.17136	0.0149518	0.0100091
chr1	170650400	170653000	ENSMUSG00000038463.8	Olfml2b	0.5399	2.05778	0.0198058	0.00818926
chr1	170678700	170680700	ENSMUSG00000038473.10	Nos1ap	0.419155	1.96574	0.0246641	0.0200182
chr1	170698200	170700200	ENSMUSG00000038463.8	Olfml2b	0.725781	2.18463	0.0144581	0.00272975
chr1	170700400	170702400	ENSMUSG00000038463.8	Olfml2b	0.552217	2.4594	0.0069585	0.00454959
chr1	170709000	170711000	ENSMUSG00000026663.6	Atf6	0.56022	1.82339	0.034122	0.0191083
chr1	170718700	170720700	ENSMUSG00000038463.8	Olfml2b	0.369341	1.72716	0.0420697	0.0345769
chr1	170731200	170733200	ENSMUSG00000038463.8	Olfml2b	0.573886	1.9979	0.022864	0.00454959
chr1	170770400	170772400	ENSMUSG00000038463.8	Olfml2b	0.673027	1.76814	0.0385184	0.0236579
chr1	170801800	170803800	ENSMUSG00000026663.6	Atf6	0.41061	1.70603	0.0440017	0.0473157
chr1	170844400	170848100	ENSMUSG00000026663.6	Atf6	0.614641	1.86698	0.030952	0.0118289
chr1	170849800	170851800	ENSMUSG00000026663.6	Atf6	0.464368	1.91998	0.0274305	0.0245678
chr1	170852900	170856800	ENSMUSG00000026663.6	Atf6	0.628541	1.73382	0.0414753	0.0163785
chr1	170861700	170863700	ENSMUSG00000026663.6	Atf6	0.453011	1.9588	0.0250681	0.0254777
chr1	170998000	171000000	ENSMUSG00000059498.9	Fcgr3	0.688648	1.76858	0.0384819	0.0181984
chr1	171115608	171117608	ENSMUSG00000005681.8	Apoa2	0.42376	1.71534	0.0431413	0.0464058
chr1	171123180	171126200	ENSMUSG00000062729.7	Ppox	0.4727	1.91864	0.027515	0.0191083
chr1	171170400	171172400	ENSMUSG00000038235.4	F11r	0.666354	1.89439	0.0290867	0.0200182
chr1	171179200	171181200	ENSMUSG00000038235.4	F11r	0.481296	1.64936	0.0495366	0.0418562
chr1	171183100	171185100	ENSMUSG00000038235.4	F11r	0.76956	1.86865	0.0308355	0.0100091
chr1	171185300	171187300	ENSMUSG00000038370.6	Pcp4l1	0.640594	3.66624	0.00012307	0.000909918
chr1	171188200	171190200	ENSMUSG00000038370.6	Pcp4l1	0.653995	2.9191	0.00175522	0.00181984
chr1	171229600	171231600	ENSMUSG00000062729.7	Ppox	0.542528	1.92256	0.0272678	0.010919
chr1	171424200	171426200	ENSMUSG00000038235.4	F11r	0.692093	1.8431	0.0326574	0.0118289
chr1	171440034	171443000	ENSMUSG00000038235.4	F11r	0.863247	2.00307	0.0225849	0.000909918
chr1	171446800	171448800	ENSMUSG00000038235.4	F11r	0.763548	1.90159	0.0286127	0.00545951
chr1	171469100	171471100	ENSMUSG00000038235.4	F11r	0.721506	1.88173	0.0299361	0.00818926
chr1	171476600	171478600	ENSMUSG00000038235.4	F11r	0.77862	1.83735	0.0330793	0.00909918
chr1	171630300	171632300	ENSMUSG00000038147.9	Cd84	0.608284	2.01261	0.0220779	0.00181984
chr1	171781500	171783500	ENSMUSG00000015355.9	Cd48	0.333413	2.13147	0.0165253	0.0136488
chr1	171970000	171972000	ENSMUSG00000051251.3	Nhlh1	0.742216	1.82511	0.0339922	0.00272975
chr1	171994100	171996100	ENSMUSG00000026554.11	Dcaf8	0.339947	1.9036	0.0284812	0.0318471
chr1	172000700	172002700	ENSMUSG00000026556.11	Vangl2	0.832511	1.68421	0.0460704	0.00909918
chr1	172012200	172023000	ENSMUSG00000026556.11	Vangl2	0.935486	1.77352	0.0380715	0.000909918
chr1	172047800	172050600	ENSMUSG00000026556.11	Vangl2	0.932104	1.75855	0.0393273	0.000909918
chr1	172060073	172062400	ENSMUSG00000051251.3	Nhlh1	0.865068	1.92401	0.0271765	0.000909918
chr1	172062800	172066000	ENSMUSG00000051251.3	Nhlh1	0.737611	1.67297	0.0471665	0.0136488
chr1	172094389	172096389	ENSMUSG00000007107.6	Atp1a4	0.434471	2.61217	0.00449841	0.00636943
chr1	172167100	172169100	ENSMUSG00000050229.3	Pigm	0.391691	2.42041	0.00775148	0.00454959
chr1	172195100	172197100	ENSMUSG00000013698.8	Pea15a	0.651651	2.01327	0.0220431	0.00181984
chr1	172199800	172204304	ENSMUSG00000013698.8	Pea15a	0.877746	1.86234	0.0312776	0.000909918
chr1	172214560	172218084	ENSMUSG00000007122.7	Casq1	0.660773	2.32252	0.0101024	0.00636943
chr1	172221684	172223684	ENSMUSG00000026554.11	Dcaf8	0.633928	2.1043	0.0176763	0.00727934
chr1	172226600	172228600	ENSMUSG00000007122.7	Casq1	0.41483	2.36882	0.00892236	0.00545951
chr1	172241800	172243800	ENSMUSG00000007107.6	Atp1a4	0.686603	3.03775	0.00119177	0.000909918
chr1	172294382	172296382	ENSMUSG00000007097.10	Atp1a2	0.749708	2.06015	0.0196922	0.00181984
chr1	172299782	172301782	ENSMUSG00000007097.10	Atp1a2	0.647211	2.2567	0.0120135	0.00636943
chr1	172314633	172316633	ENSMUSG00000051251.3	Nhlh1	0.816392	1.82605	0.0339214	0.00181984
chr1	172317200	172320493	ENSMUSG00000026556.11	Vangl2	0.872089	1.73779	0.0411242	0.000909918
chr1	172342754	172345700	ENSMUSG00000044708.5	Kcnj10	0.814635	1.79185	0.0365786	0.000909918
chr1	172348800	172351800	ENSMUSG00000026556.11	Vangl2	0.86639	1.81339	0.0348857	0.000909918
chr1	172354500	172356500	ENSMUSG00000026556.11	Vangl2	0.7645	1.65746	0.0487134	0.0127389
chr1	172431600	172433800	ENSMUSG00000026547.11	Tagln2	0.679727	1.77048	0.0383239	0.0209281
chr1	172503375	172505375	ENSMUSG00000026547.11	Tagln2	0.747725	2.0272	0.0213209	0.0118289
chr1	172507000	172511474	ENSMUSG00000026547.11	Tagln2	0.809744	1.95874	0.0250717	0.00272975
chr1	172514874	172516874	ENSMUSG00000026547.11	Tagln2	0.723377	2.11781	0.0170957	0.00181984
chr1	172522571	172528000	ENSMUSG00000026547.11	Tagln2	0.794894	1.84574	0.032465	0.0118289
chr1	172613900	172615900	ENSMUSG00000070504.5	Fcrl6	0.46243	1.76091	0.0391267	0.0127389
chr1	172617300	172619300	ENSMUSG00000070504.5	Fcrl6	0.734084	2.22487	0.0130451	0.000909918
chr1	172711100	172713100	ENSMUSG00000026544.6	Dusp23	0.655081	1.85268	0.031964	0.0363967
chr1	173324600	173327200	ENSMUSG00000037872.5	Ackr1	0.51335	3.02663	0.00123648	0.00272975
chr1	173328300	173330300	ENSMUSG00000037872.5	Ackr1	0.861825	3.15563	0.000800754	0.000909918
chr1	173335700	173337700	ENSMUSG00000037872.5	Ackr1	0.748074	2.68712	0.00360356	0.000909918
chr1	173345700	173347700	ENSMUSG00000037872.5	Ackr1	0.669965	2.63623	0.00419167	0.00454959
chr1	173354500	173356500	ENSMUSG00000037872.5	Ackr1	0.681001	3.04437	0.00116586	0.000909918
chr1	173358900	173360900	ENSMUSG00000005338.9	Cadm3	0.787391	1.83307	0.0333958	0.00363967
chr1	173387900	173389900	ENSMUSG00000005338.9	Cadm3	0.855947	1.68161	0.0463227	0.00727934
chr1	173843900	173845900	ENSMUSG00000037860.11	Aim2	0.353351	2.49345	0.00632547	0.00545951
chr1	174168637	174170637	ENSMUSG00000026532.7	Spta1	0.390595	2.33222	0.00984445	0.00363967
chr1	174239000	174241000	ENSMUSG00000026532.7	Spta1	0.37009	2.13019	0.0165779	0.0154686
chr1	174653900	174655900	ENSMUSG00000050069.3	Grem2	0.633958	2.44124	0.00731841	0.00181984
chr1	174676000	174678000	ENSMUSG00000050069.3	Grem2	0.517835	2.27784	0.0113679	0.00545951
chr1	174698500	174700500	ENSMUSG00000050069.3	Grem2	0.493032	2.65712	0.00394055	0.000909918
chr1	175027800	175029800	ENSMUSG00000028354.9	Fmn2	0.62994	1.99688	0.0229193	0.00272975
chr1	175254200	175256200	ENSMUSG00000026527.9	Rgs7	0.525909	1.70926	0.0437015	0.0254777
chr1	175754100	175756100	ENSMUSG00000026527.9	Rgs7	0.750553	1.67803	0.0466705	0.00818926
chr1	176928305	176930305	ENSMUSG00000019699.11	Akt3	0.729725	1.68151	0.0463323	0.0100091
chr1	176934305	176936900	ENSMUSG00000057335.7	Cep170	0.676123	1.75172	0.0399109	0.00454959
chr1	176940100	176942100	ENSMUSG00000063659.7	Zbtb18	0.256268	1.69139	0.0453815	0.0354868
chr1	176951000	176953800	ENSMUSG00000063659.7	Zbtb18	0.693652	1.90192	0.0285909	0.000909918
chr1	176988400	176990400	ENSMUSG00000019699.11	Akt3	0.698307	1.93316	0.0266081	0.000909918
chr1	176992600	177000000	ENSMUSG00000063659.7	Zbtb18	0.840553	1.77552	0.0379059	0.00272975
chr1	177002200	177004200	ENSMUSG00000057335.7	Cep170	0.8065	1.73376	0.0414805	0.00181984
chr1	177009800	177012200	ENSMUSG00000019699.11	Akt3	0.861428	1.7252	0.0422459	0.00272975
chr1	177039100	177041100	ENSMUSG00000019699.11	Akt3	0.582949	1.76337	0.0389187	0.00636943
chr1	177050600	177052600	ENSMUSG00000063659.7	Zbtb18	0.617727	1.66057	0.0484003	0.0154686
chr1	177055100	177057100	ENSMUSG00000063659.7	Zbtb18	0.757322	1.86169	0.0313232	0.000909918
chr1	177109700	177111700	ENSMUSG00000026504.13	Sdccag8	0.406238	1.81869	0.0344791	0.0191083
chr1	177146900	177150100	ENSMUSG00000063659.7	Zbtb18	0.833934	1.93146	0.026713	0.000909918
chr1	177150200	177152200	ENSMUSG00000019699.11	Akt3	0.837588	1.69666	0.0448806	0.00727934
chr1	177174700	177176700	ENSMUSG00000063659.7	Zbtb18	0.765902	1.75002	0.040057	0.00363967
chr1	177193400	177195400	ENSMUSG00000019699.11	Akt3	0.564599	1.66	0.0484576	0.022748
chr1	177321300	177324600	ENSMUSG00000019699.11	Akt3	0.849488	1.75183	0.0399019	0.00181984
chr1	177337300	177339300	ENSMUSG00000019699.11	Akt3	0.789074	1.7508	0.0399899	0.00454959
chr1	177366000	177368000	ENSMUSG00000019699.11	Akt3	0.784753	1.71371	0.0432907	0.00363967
chr1	177372900	177374900	ENSMUSG00000019699.11	Akt3	0.698098	1.68731	0.045772	0.0145587
chr1	177410700	177412700	ENSMUSG00000019699.11	Akt3	0.841868	1.69218	0.0453061	0.00727934
chr1	177451500	177453500	ENSMUSG00000063659.7	Zbtb18	0.581911	2.02021	0.0216806	0.00181984
chr1	177483900	177485900	ENSMUSG00000019699.11	Akt3	0.659312	1.71299	0.0433569	0.010919
chr1	177557300	177559300	ENSMUSG00000026504.13	Sdccag8	0.457236	2.38744	0.00848314	0.000909918
chr1	177604500	177606500	ENSMUSG00000019699.11	Akt3	0.493142	1.90032	0.0286959	0.010919
chr1	178367300	178369300	ENSMUSG00000026495.8	Efcab2	0.524211	2.2584	0.0119604	0.0100091
chr1	178447700	178449700	ENSMUSG00000026500.6	Cox20	0.409586	2.40366	0.00811593	0.0118289
chr1	178548800	178554000	ENSMUSG00000026494.8	Kif26b	0.637609	2.71599	0.00330385	0.00181984
chr1	178561800	178564900	ENSMUSG00000026494.8	Kif26b	0.761523	3.55973	0.00018562	0.000909918
chr1	178567800	178572800	ENSMUSG00000026494.8	Kif26b	0.73401	2.19803	0.0139733	0.00181984
chr1	178584700	178586700	ENSMUSG00000026494.8	Kif26b	0.710554	1.86309	0.0312249	0.00454959
chr1	178589700	178591700	ENSMUSG00000026494.8	Kif26b	0.61235	2.84166	0.00224398	0.000909918
chr1	178606700	178611700	ENSMUSG00000026494.8	Kif26b	0.580974	1.72796	0.0419974	0.0254777
chr1	178618700	178620700	ENSMUSG00000026494.8	Kif26b	0.766951	3.32114	0.000448252	0.000909918
chr1	178631300	178633300	ENSMUSG00000026494.8	Kif26b	0.513924	2.90858	0.00181537	0.00363967
chr1	178638602	178642700	ENSMUSG00000026494.8	Kif26b	0.774215	3.28065	0.00051785	0.000909918
chr1	178643400	178647800	ENSMUSG00000026494.8	Kif26b	0.380114	2.48564	0.00646595	0.010919
chr1	178651100	178653100	ENSMUSG00000026494.8	Kif26b	0.605983	2.98322	0.00142618	0.000909918
chr1	178660000	178663000	ENSMUSG00000026494.8	Kif26b	0.621026	2.34441	0.00952864	0.00818926
chr1	178663200	178665200	ENSMUSG00000026494.8	Kif26b	0.522154	1.84483	0.032531	0.0363967
chr1	178672600	178674600	ENSMUSG00000026494.8	Kif26b	0.541145	1.95423	0.0253368	0.0209281
chr1	178674800	178678800	ENSMUSG00000026494.8	Kif26b	0.754634	3.6178	0.000148557	0.000909918
chr1	178683200	178685200	ENSMUSG00000026494.8	Kif26b	0.55092	2.81986	0.00240219	0.000909918
chr1	178699600	178701600	ENSMUSG00000026494.8	Kif26b	0.683722	1.84062	0.0328388	0.00272975
chr1	178715200	178718000	ENSMUSG00000026494.8	Kif26b	0.520478	2.62005	0.00439585	0.00181984
chr1	178731800	178733800	ENSMUSG00000026494.8	Kif26b	0.742464	3.84617	5.99901e-05	0.000909918
chr1	178790200	178792200	ENSMUSG00000026494.8	Kif26b	0.571038	2.97095	0.00148438	0.000909918
chr1	178800168	178802168	ENSMUSG00000026494.8	Kif26b	0.552563	2.22601	0.0130068	0.00454959
chr1	178802400	178804600	ENSMUSG00000026494.8	Kif26b	0.536093	2.64845	0.00404303	0.000909918
chr1	178819700	178822600	ENSMUSG00000026494.8	Kif26b	0.606484	2.02063	0.0216591	0.00181984
chr1	178837900	178841300	ENSMUSG00000026494.8	Kif26b	0.596714	2.08342	0.0186067	0.00818926
chr1	178841800	178843800	ENSMUSG00000026494.8	Kif26b	0.59375	2.44184	0.00730634	0.00272975
chr1	178877500	178879500	ENSMUSG00000026494.8	Kif26b	0.548368	2.19575	0.014055	0.00272975
chr1	178951900	178953900	ENSMUSG00000026494.8	Kif26b	0.590389	1.6988	0.0446785	0.0118289
chr1	178996900	178999500	ENSMUSG00000026494.8	Kif26b	0.471088	1.72308	0.0424373	0.0482257
chr1	179011500	179013500	ENSMUSG00000026494.8	Kif26b	0.451376	2.50763	0.00607713	0.00454959
chr1	179023800	179025800	ENSMUSG00000026494.8	Kif26b	0.298778	1.75569	0.0395706	0.0436761
chr1	179095200	179098400	ENSMUSG00000026494.8	Kif26b	0.622808	2.44153	0.00731251	0.00454959
chr1	179106200	179109200	ENSMUSG00000026494.8	Kif26b	0.409173	1.73895	0.041022	0.0200182
chr1	179140500	179142500	ENSMUSG00000026494.8	Kif26b	0.533212	2.15886	0.0154306	0.0145587
chr1	179142800	179145600	ENSMUSG00000026494.8	Kif26b	0.593792	2.00054	0.0227207	0.0236579
chr1	179176500	179178500	ENSMUSG00000026494.8	Kif26b	0.435141	1.99506	0.023018	0.0291174
chr1	179206400	179208400	ENSMUSG00000026494.8	Kif26b	0.654329	2.19805	0.0139726	0.00181984
chr1	179308400	179310400	ENSMUSG00000026494.8	Kif26b	0.435642	1.88543	0.0296862	0.0373066
chr1	179361900	179363900	ENSMUSG00000026494.8	Kif26b	0.541395	1.87795	0.030194	0.010919
chr1	179445600	179447600	ENSMUSG00000026494.8	Kif26b	0.626148	2.30724	0.0105208	0.00181984
chr1	179479900	179481900	ENSMUSG00000026494.8	Kif26b	0.541636	2.05782	0.0198037	0.00363967
chr1	179487300	179489300	ENSMUSG00000026494.8	Kif26b	0.508872	2.70025	0.00346442	0.00454959
chr1	179552000	179554200	ENSMUSG00000026489.9	Adck3	0.668458	1.92239	0.0272783	0.0163785
chr1	179579100	179582800	ENSMUSG00000026489.9	Adck3	0.287951	1.82683	0.0338628	0.0363967
chr1	179583900	179589100	ENSMUSG00000038936.9	Sccpdh	0.55605	2.5517	0.00535995	0.00272975
chr1	179603800	179607000	ENSMUSG00000026489.9	Adck3	0.520165	1.65149	0.0493197	0.0300273
chr1	179609200	179611200	ENSMUSG00000038949.8	Cnst	0.508251	2.32597	0.0100102	0.00545951
chr1	179612300	179614300	ENSMUSG00000087236.1	Gm1305	0.270293	1.95584	0.0252419	0.0263876
chr1	179627600	179629600	ENSMUSG00000026489.9	Adck3	0.402889	1.74575	0.0404274	0.0318471
chr1	179687800	179689800	ENSMUSG00000038936.9	Sccpdh	0.341433	2.5373	0.00558553	0.00909918
chr1	179715300	179717300	ENSMUSG00000026491.9	Ahctf1	0.502291	2.04199	0.0205763	0.0154686
chr1	179805290	179807290	ENSMUSG00000026491.9	Ahctf1	0.549573	2.04594	0.0203811	0.0100091
chr1	179812300	179814300	ENSMUSG00000026491.9	Ahctf1	0.453444	1.90977	0.0280814	0.0263876
chr1	179939600	179941600	ENSMUSG00000026492.7	Tfb2m	0.462842	1.93296	0.0266208	0.0254777
chr1	179972100	179975800	ENSMUSG00000026491.9	Ahctf1	0.348802	1.91471	0.0277645	0.0263876
chr1	179976700	179978700	ENSMUSG00000026491.9	Ahctf1	0.418124	1.89788	0.0288561	0.0254777
chr1	179981400	179983400	ENSMUSG00000026491.9	Ahctf1	0.469084	2.15998	0.0153871	0.00545951
chr1	180029600	180033300	ENSMUSG00000026491.9	Ahctf1	0.381805	1.9708	0.0243732	0.0272975
chr1	180175100	180177100	ENSMUSG00000026489.9	Adck3	0.614876	1.86969	0.0307633	0.0118289
chr1	180179100	180181100	ENSMUSG00000026489.9	Adck3	0.400697	1.88458	0.0297431	0.0245678
chr1	180184600	180187200	ENSMUSG00000026489.9	Adck3	0.651511	1.69405	0.0451278	0.0309372
chr1	180188200	180190200	ENSMUSG00000026489.9	Adck3	0.567197	1.82647	0.0338897	0.0136488
chr1	180225800	180227800	ENSMUSG00000026489.9	Adck3	0.522315	1.85325	0.0319235	0.0373066
chr1	180283800	180287000	ENSMUSG00000038855.10	Itpkb	0.509023	2.04238	0.0205568	0.0236579
chr1	180306600	180308600	ENSMUSG00000038855.10	Itpkb	0.527811	1.91775	0.0275717	0.0136488
chr1	180342900	180344900	ENSMUSG00000038855.10	Itpkb	0.440177	2.15468	0.0155936	0.0145587
chr1	180366000	180368200	ENSMUSG00000053963.6	6330403A02Rik	0.561689	1.6585	0.0486081	0.0236579
chr1	180387700	180389700	ENSMUSG00000038855.10	Itpkb	0.579373	1.68604	0.0458942	0.0473157
chr1	180457400	180461100	ENSMUSG00000053963.6	6330403A02Rik	0.654298	2.07654	0.0189222	0.00636943
chr1	180509400	180511400	ENSMUSG00000038855.10	Itpkb	0.511675	1.9247	0.0271335	0.0291174
chr1	180540700	180542700	ENSMUSG00000053963.6	6330403A02Rik	0.454755	1.92433	0.0271568	0.0209281
chr1	180728400	180730400	ENSMUSG00000010609.11	Psen2	0.521768	1.97122	0.0243492	0.00454959
chr1	180775200	180777200	ENSMUSG00000038855.10	Itpkb	0.610519	2.01406	0.0220018	0.00818926
chr1	180816443	180825600	ENSMUSG00000026497.7	Mixl1	0.474809	1.7828	0.0373093	0.0318471
chr1	180846600	180848600	ENSMUSG00000038776.9	Ephx1	0.397566	1.746	0.0404057	0.0309372
chr1	180853900	180855900	ENSMUSG00000038793.8	Lefty1	0.535821	1.77393	0.0380372	0.0272975
chr1	180887400	180890200	ENSMUSG00000026519.12	Tmem63a	0.826391	1.85161	0.0320412	0.00454959
chr1	180900696	180902696	ENSMUSG00000026520.8	Pycr2	0.421422	1.93936	0.0262285	0.0345769
chr1	180910100	180912100	ENSMUSG00000038793.8	Lefty1	0.616888	1.83001	0.0336245	0.00909918
chr1	180945567	180947567	ENSMUSG00000026519.12	Tmem63a	0.766236	1.83778	0.0330475	0.000909918
chr1	181008500	181011500	ENSMUSG00000062169.9	Cnih4	0.651296	1.77504	0.0379452	0.0181984
chr1	181014034	181016034	ENSMUSG00000038776.9	Ephx1	0.720357	2.2003	0.0138927	0.000909918
chr1	181219100	181223000	ENSMUSG00000026520.8	Pycr2	0.504927	1.80284	0.0357068	0.0363967
chr1	181229000	181235800	ENSMUSG00000038793.8	Lefty1	0.751026	1.82608	0.0339194	0.0118289
chr1	181270400	181273800	ENSMUSG00000004880.7	Lbr	0.476996	2.25723	0.0119968	0.0127389
chr1	181310100	181312100	ENSMUSG00000004880.7	Lbr	0.520369	2.30453	0.0105965	0.00363967
chr1	181322800	181325400	ENSMUSG00000004880.7	Lbr	0.567713	2.93463	0.00166975	0.00272975
chr1	181326800	181334800	ENSMUSG00000004880.7	Lbr	0.526579	1.77928	0.0375969	0.0309372
chr1	181336100	181338100	ENSMUSG00000004880.7	Lbr	0.413406	2.21773	0.0132868	0.00727934
chr1	181370900	181372900	ENSMUSG00000004880.7	Lbr	0.314041	2.10325	0.0177221	0.0263876
chr1	181374100	181376100	ENSMUSG00000004880.7	Lbr	0.294628	1.99209	0.0231809	0.0300273
chr1	181445600	181448600	ENSMUSG00000050625.4	Ccdc121	0.599437	2.56411	0.00517209	0.00181984
chr1	181465600	181468300	ENSMUSG00000050625.4	Ccdc121	0.337605	1.77086	0.0382919	0.0454959
chr1	181994400	181996400	ENSMUSG00000022995.12	Enah	0.526094	1.73798	0.0411071	0.0145587
chr1	182025200	182029000	ENSMUSG00000079164.4	Tlr5	0.662212	1.84875	0.032247	0.0327571
chr1	182054400	182056400	ENSMUSG00000026509.11	Capn2	0.498434	1.84368	0.032615	0.0491356
chr1	182088000	182092800	ENSMUSG00000026509.11	Capn2	0.589825	1.89497	0.0290483	0.0300273
chr1	182094200	182096200	ENSMUSG00000026509.11	Capn2	0.530212	1.88248	0.0298858	0.0254777
chr1	182106600	182109900	ENSMUSG00000038633.5	Degs1	0.636976	1.84302	0.0326632	0.010919
chr1	182114900	182116900	ENSMUSG00000026509.11	Capn2	0.631179	2.44743	0.00719404	0.00363967
chr1	182191200	182193200	ENSMUSG00000038633.5	Degs1	0.658769	1.66861	0.0475976	0.0282075
chr1	182226400	182228400	ENSMUSG00000026509.11	Capn2	0.615773	1.7304	0.0417796	0.0327571
chr1	182388000	182390000	ENSMUSG00000038633.5	Degs1	0.5192	1.89932	0.0287613	0.033667
chr1	182398000	182400200	ENSMUSG00000079164.4	Tlr5	0.698358	1.76317	0.0389356	0.0254777
chr1	182411900	182414800	ENSMUSG00000038633.5	Degs1	0.621528	1.93591	0.0264392	0.00454959
chr1	182439000	182441000	ENSMUSG00000038633.5	Degs1	0.481437	2.01618	0.0218908	0.00272975
chr1	182451600	182453600	ENSMUSG00000038633.5	Degs1	0.641839	1.85059	0.0321141	0.0163785
chr1	182496427	182498427	ENSMUSG00000038633.5	Degs1	0.786022	1.79023	0.0367084	0.010919
chr1	182498800	182501200	ENSMUSG00000038633.5	Degs1	0.782578	1.99138	0.0232198	0.00545951
chr1	182502900	182504900	ENSMUSG00000079164.4	Tlr5	0.682926	1.831	0.0335505	0.0145587
chr1	182505400	182507400	ENSMUSG00000038633.5	Degs1	0.831008	1.94193	0.0260726	0.00454959
chr1	182508800	182510800	ENSMUSG00000038599.10	Capn8	0.435651	1.95617	0.0252225	0.0254777
chr1	182519812	182521812	ENSMUSG00000079164.4	Tlr5	0.751835	1.72771	0.0420204	0.0345769
chr1	182674600	182676600	ENSMUSG00000026509.11	Capn2	0.700575	2.88953	0.00192907	0.000909918
chr1	182861700	182863700	ENSMUSG00000026510.10	Trp53bp2	0.525614	1.82037	0.0343516	0.00818926
chr1	182957243	182959243	ENSMUSG00000079164.4	Tlr5	0.578937	1.71613	0.0430687	0.0345769
chr1	182985700	182987700	ENSMUSG00000079164.4	Tlr5	0.740139	1.7542	0.0396978	0.0263876
chr1	183679300	183681300	ENSMUSG00000039384.8	Dusp10	0.561614	1.8209	0.0343112	0.0391265
chr1	183793000	183795000	ENSMUSG00000039384.8	Dusp10	0.4144	1.71085	0.0435544	0.0363967
chr1	184040200	184043200	ENSMUSG00000039384.8	Dusp10	0.620713	1.68873	0.0456358	0.044586
chr1	184045200	184047200	ENSMUSG00000039384.8	Dusp10	0.429493	1.78575	0.0370699	0.0354868
chr1	184170800	184174200	ENSMUSG00000039384.8	Dusp10	0.370394	2.17317	0.0148838	0.0127389
chr1	184539100	184541100	ENSMUSG00000039377.7	Hlx	0.544777	1.97411	0.0241845	0.0154686
chr1	184583900	184585900	ENSMUSG00000039377.7	Hlx	0.64026	1.93112	0.0267338	0.00181984
chr1	184663300	184666300	ENSMUSG00000026621.9	43525	0.449502	2.21633	0.0133344	0.0172884
chr1	184724300	184726300	ENSMUSG00000039377.7	Hlx	0.699795	2.08039	0.0187449	0.00181984
chr1	184743000	184745000	ENSMUSG00000039377.7	Hlx	0.673117	1.69516	0.0450223	0.021838
chr1	184770500	184772500	ENSMUSG00000039377.7	Hlx	0.743362	1.75673	0.039482	0.0163785
chr1	184780200	184783700	ENSMUSG00000039377.7	Hlx	0.643266	1.71458	0.0432112	0.0391265
chr1	184824194	184826194	ENSMUSG00000073481.5	43526	0.319365	1.66322	0.0481341	0.0373066
chr1	184826500	184828500	ENSMUSG00000026614.6	Slc30a10	0.401604	2.09809	0.0179486	0.0245678
chr1	184837300	184839300	ENSMUSG00000026618.7	Iars2	0.529805	1.88486	0.0297241	0.0191083
chr1	184870000	184873000	ENSMUSG00000073481.5	43526	0.808776	1.92796	0.02693	0.000909918
chr1	184878400	184880400	ENSMUSG00000026615.10	Eprs	0.371698	1.83229	0.0334539	0.0327571
chr1	184927100	184930300	ENSMUSG00000026614.6	Slc30a10	0.461071	2.88664	0.00194689	0.00363967
chr1	185069100	185071100	ENSMUSG00000039349.5	C130074G19Rik	0.44192	2.00299	0.0225893	0.00818926
chr1	185078800	185080800	ENSMUSG00000026620.7	Mark1	0.819748	1.66827	0.0476313	0.0118289
chr1	185207300	185210900	ENSMUSG00000073481.5	43526	0.665324	2.31687	0.0102554	0.000909918
chr1	185216200	185218200	ENSMUSG00000073481.5	43526	0.531912	1.6567	0.0487905	0.0282075
chr1	185228900	185230900	ENSMUSG00000073481.5	43526	0.758259	1.76591	0.0387056	0.00545951
chr1	185252100	185254100	ENSMUSG00000026617.11	Bpnt1	0.557949	2.03976	0.020687	0.0118289
chr1	185307900	185309900	ENSMUSG00000026618.7	Iars2	0.732801	2.06158	0.0196237	0.00272975
chr1	185419500	185421500	ENSMUSG00000026614.6	Slc30a10	0.291757	1.8228	0.0341668	0.0345769
chr1	185432000	185434000	ENSMUSG00000026614.6	Slc30a10	0.365928	2.69758	0.00349231	0.00272975
chr1	185449000	185452347	ENSMUSG00000026614.6	Slc30a10	0.442523	2.1281	0.0166643	0.022748
chr1	185463600	185471200	ENSMUSG00000026614.6	Slc30a10	0.535765	2.49213	0.00634897	0.0118289
chr1	185472400	185476400	ENSMUSG00000026614.6	Slc30a10	0.526762	2.87764	0.00200331	0.000909918
chr1	185481500	185485500	ENSMUSG00000026620.7	Mark1	0.719608	1.68265	0.0462217	0.0127389
chr1	185487500	185490100	ENSMUSG00000026614.6	Slc30a10	0.579065	2.27791	0.011366	0.00909918
chr1	185500600	185502600	ENSMUSG00000026614.6	Slc30a10	0.590887	3.33334	0.000429055	0.000909918
chr1	185610500	185612500	ENSMUSG00000039239.10	Tgfb2	0.487971	1.81177	0.035011	0.0400364
chr1	185669600	185671600	ENSMUSG00000039239.10	Tgfb2	0.52517	2.06994	0.0192288	0.0118289
chr1	185671800	185673800	ENSMUSG00000039239.10	Tgfb2	0.598128	2.23779	0.0126173	0.00818926
chr1	185674200	185676200	ENSMUSG00000039239.10	Tgfb2	0.472503	1.96079	0.0249515	0.0236579
chr1	185681300	185683300	ENSMUSG00000039239.10	Tgfb2	0.624624	2.14434	0.0160029	0.00363967
chr1	185897800	185899800	ENSMUSG00000039239.10	Tgfb2	0.704067	2.14824	0.0158473	0.00727934
chr1	185969500	185971500	ENSMUSG00000039239.10	Tgfb2	0.579549	2.51153	0.00601041	0.00181984
chr1	186014600	186016600	ENSMUSG00000039239.10	Tgfb2	0.611181	1.72579	0.0421923	0.0491356
chr1	186043300	186045300	ENSMUSG00000039239.10	Tgfb2	0.421902	1.97755	0.02399	0.0263876
chr1	186144500	186146500	ENSMUSG00000039239.10	Tgfb2	0.577816	1.96185	0.0248902	0.0300273
chr1	186188900	186190900	ENSMUSG00000039239.10	Tgfb2	0.645931	1.69611	0.0449327	0.044586
chr1	186223000	186225000	ENSMUSG00000039239.10	Tgfb2	0.566377	2.1281	0.0166644	0.0163785
chr1	186249500	186251500	ENSMUSG00000039239.10	Tgfb2	0.515066	2.02369	0.0215008	0.00636943
chr1	186253500	186257300	ENSMUSG00000039246.8	Lyplal1	0.57504	1.81857	0.0344885	0.0373066
chr1	186260400	186262400	ENSMUSG00000039239.10	Tgfb2	0.57838	1.75037	0.0400276	0.0491356
chr1	186311300	186313300	ENSMUSG00000039239.10	Tgfb2	0.619754	2.27304	0.0115117	0.0100091
chr1	186357300	186359300	ENSMUSG00000039239.10	Tgfb2	0.569007	1.98542	0.0235488	0.0100091
chr1	186398800	186400800	ENSMUSG00000039239.10	Tgfb2	0.512854	2.06027	0.0196863	0.022748
chr1	186408500	186410500	ENSMUSG00000039239.10	Tgfb2	0.477032	1.74959	0.0400942	0.0236579
chr1	186411500	186414700	ENSMUSG00000039239.10	Tgfb2	0.706113	2.26028	0.0119019	0.00545951
chr1	186424500	186426500	ENSMUSG00000039239.10	Tgfb2	0.658018	2.8605	0.00211485	0.00272975
chr1	186448300	186450300	ENSMUSG00000039239.10	Tgfb2	0.594683	1.80513	0.0355269	0.0391265
chr1	186554590	186556590	ENSMUSG00000039239.10	Tgfb2	0.473922	2.10476	0.0176563	0.0245678
chr1	186585400	186588600	ENSMUSG00000039239.10	Tgfb2	0.65401	2.3858	0.00852111	0.00181984
chr1	186604900	186607800	ENSMUSG00000039239.10	Tgfb2	0.558215	2.0818	0.0186802	0.0154686
chr1	186608500	186611400	ENSMUSG00000039239.10	Tgfb2	0.725339	2.55709	0.00527755	0.000909918
chr1	186617300	186619300	ENSMUSG00000039239.10	Tgfb2	0.770742	2.88964	0.00192844	0.000909918
chr1	186630300	186632300	ENSMUSG00000039239.10	Tgfb2	0.616664	2.25994	0.0119125	0.00909918
chr1	186637400	186639400	ENSMUSG00000039239.10	Tgfb2	0.627269	2.47095	0.00673767	0.00272975
chr1	186651900	186653900	ENSMUSG00000039239.10	Tgfb2	0.590863	2.63362	0.00422401	0.000909918
chr1	186658000	186660000	ENSMUSG00000039239.10	Tgfb2	0.512186	1.81239	0.0349628	0.0100091
chr1	186662600	186664600	ENSMUSG00000039239.10	Tgfb2	0.60965	2.18712	0.0143668	0.00818926
chr1	186678720	186680720	ENSMUSG00000039239.10	Tgfb2	0.598148	2.26194	0.0118505	0.010919
chr1	186681900	186684900	ENSMUSG00000039239.10	Tgfb2	0.751725	2.99661	0.00136502	0.000909918
chr1	186725300	186727300	ENSMUSG00000039246.8	Lyplal1	0.579048	2.32442	0.0100514	0.00363967
chr1	187299800	187301800	ENSMUSG00000039210.12	Gpatch2	0.591495	1.86303	0.031229	0.00636943
chr1	187438600	187440600	ENSMUSG00000026610.9	Esrrg	0.434645	1.67455	0.0470117	0.0254777
chr1	187749100	187751100	ENSMUSG00000026610.9	Esrrg	0.296944	1.67777	0.0466961	0.0391265
chr1	187762100	187764100	ENSMUSG00000026610.9	Esrrg	0.39709	3.14481	0.000830968	0.00454959
chr1	187794300	187797300	ENSMUSG00000026610.9	Esrrg	0.511779	1.96783	0.0245436	0.010919
chr1	187803100	187805100	ENSMUSG00000039224.1	D1Pas1	0.354093	1.86277	0.031247	0.0291174
chr1	187820600	187822600	ENSMUSG00000026610.9	Esrrg	0.702399	2.89204	0.00191374	0.000909918
chr1	187835600	187837800	ENSMUSG00000039224.1	D1Pas1	0.425656	1.90541	0.0283631	0.0272975
chr1	187845800	187847800	ENSMUSG00000026610.9	Esrrg	0.417777	2.67822	0.00370076	0.00636943
chr1	187876800	187878800	ENSMUSG00000039224.1	D1Pas1	0.470712	2.32034	0.0101613	0.010919
chr1	187907100	187909100	ENSMUSG00000039224.1	D1Pas1	0.451408	1.97818	0.0239543	0.0245678
chr1	187915300	187917300	ENSMUSG00000039224.1	D1Pas1	0.420425	2.46146	0.0069186	0.00818926
chr1	187964200	187966200	ENSMUSG00000026610.9	Esrrg	0.601814	2.37554	0.00876168	0.00818926
chr1	187973500	187976800	ENSMUSG00000026610.9	Esrrg	0.651539	2.76653	0.0028328	0.000909918
chr1	189079300	189082100	ENSMUSG00000037624.11	Kcnk2	0.77211	1.85592	0.0317323	0.000909918
chr1	189644100	189646100	ENSMUSG00000037624.11	Kcnk2	0.799541	1.69532	0.0450077	0.00454959
chr1	189697200	189699200	ENSMUSG00000026604.13	Ptpn14	0.418517	2.06484	0.019469	0.0209281
chr1	189706000	189709600	ENSMUSG00000026604.13	Ptpn14	0.788957	2.1051	0.0176413	0.000909918
chr1	189715100	189717100	ENSMUSG00000026604.13	Ptpn14	0.568321	2.41872	0.00778766	0.00272975
chr1	189724683	189726683	ENSMUSG00000026604.13	Ptpn14	0.681259	2.05347	0.0200137	0.00272975
chr1	189730900	189732900	ENSMUSG00000026604.13	Ptpn14	0.890016	2.39069	0.0084083	0.000909918
chr1	189741100	189743100	ENSMUSG00000026605.10	Cenpf	0.463072	1.67145	0.0473166	0.0163785
chr1	189744200	189748100	ENSMUSG00000026604.13	Ptpn14	0.705162	1.93545	0.0264675	0.00272975
chr1	189772400	189775000	ENSMUSG00000026604.13	Ptpn14	0.679046	1.70908	0.043718	0.0373066
chr1	189777000	189780400	ENSMUSG00000026604.13	Ptpn14	0.814655	1.95075	0.0255435	0.00454959
chr1	189789400	189793400	ENSMUSG00000026604.13	Ptpn14	0.777287	1.8307	0.0335724	0.00727934
chr1	189799500	189801500	ENSMUSG00000026603.9	Smyd2	0.505741	2.13452	0.0164	0.0118289
chr1	189813100	189815100	ENSMUSG00000026604.13	Ptpn14	0.676854	1.71341	0.0433182	0.0209281
chr1	189816400	189821400	ENSMUSG00000026604.13	Ptpn14	0.73587	1.7191	0.042798	0.0409463
chr1	189882500	189884500	ENSMUSG00000026604.13	Ptpn14	0.603037	2.12879	0.0166359	0.00454959
chr1	189887800	189889800	ENSMUSG00000010175.9	Prox1	0.334335	2.01701	0.0218471	0.0181984
chr1	189897400	189901000	ENSMUSG00000026604.13	Ptpn14	0.331173	1.91737	0.0275952	0.0236579
chr1	189910200	189912400	ENSMUSG00000026605.10	Cenpf	0.362412	2.18406	0.0144789	0.00727934
chr1	189924863	189928200	ENSMUSG00000010175.9	Prox1	0.331225	2.11048	0.0174086	0.0163785
chr1	189932600	189934600	ENSMUSG00000010175.9	Prox1	0.278056	2.09665	0.0180123	0.0272975
chr1	189959800	189961800	ENSMUSG00000026604.13	Ptpn14	0.443839	2.0253	0.0214184	0.0172884
chr1	189993100	189995100	ENSMUSG00000026603.9	Smyd2	0.364851	2.27005	0.0116023	0.021838
chr1	190068200	190070200	ENSMUSG00000010175.9	Prox1	0.437208	2.48173	0.0065374	0.0100091
chr1	190072500	190074500	ENSMUSG00000010175.9	Prox1	0.386481	2.60233	0.00462969	0.00909918
chr1	190085000	190087000	ENSMUSG00000026603.9	Smyd2	0.498972	2.71188	0.00334518	0.00272975
chr1	190087300	190090500	ENSMUSG00000026603.9	Smyd2	0.38153	1.78047	0.0374997	0.033667
chr1	190122800	190126500	ENSMUSG00000010175.9	Prox1	0.534882	2.81784	0.00241743	0.000909918
chr1	190126600	190130200	ENSMUSG00000010175.9	Prox1	0.759832	4.12842	1.8263e-05	0.000909918
chr1	190130800	190132800	ENSMUSG00000010175.9	Prox1	0.677209	3.81816	6.72248e-05	0.000909918
chr1	190137200	190146400	ENSMUSG00000010175.9	Prox1	0.776282	2.73255	0.00314231	0.000909918
chr1	190148000	190150200	ENSMUSG00000010175.9	Prox1	0.698752	2.50431	0.0061346	0.000909918
chr1	190180700	190182700	ENSMUSG00000010175.9	Prox1	0.446852	2.21003	0.0135517	0.00818926
chr1	190189000	190191000	ENSMUSG00000010175.9	Prox1	0.628048	2.32174	0.0101236	0.00727934
chr1	190200900	190202900	ENSMUSG00000010175.9	Prox1	0.3874	1.98354	0.0236533	0.0254777
chr1	190364500	190366500	ENSMUSG00000010175.9	Prox1	0.286239	2.37532	0.00876683	0.00727934
chr1	190485800	190487800	ENSMUSG00000026604.13	Ptpn14	0.524962	2.30583	0.01056	0.00363967
chr1	190532100	190534100	ENSMUSG00000010175.9	Prox1	0.317552	1.69784	0.0447691	0.0400364
chr1	190659100	190662800	ENSMUSG00000010175.9	Prox1	0.529016	1.72221	0.0425158	0.0209281
chr1	190668100	190670100	ENSMUSG00000026603.9	Smyd2	0.456867	2.07215	0.0191258	0.0154686
chr1	190812500	190814500	ENSMUSG00000010175.9	Prox1	0.505657	2.80595	0.00250841	0.00272975
chr1	190815500	190817500	ENSMUSG00000010175.9	Prox1	0.355962	2.42794	0.00759243	0.00727934
chr1	190823200	190825200	ENSMUSG00000010175.9	Prox1	0.419902	2.54106	0.00552585	0.00636943
chr1	190898300	190900300	ENSMUSG00000026637.9	Traf5	0.842652	1.9455	0.0258574	0.000909918
chr1	190951800	190955600	ENSMUSG00000026628.9	Atf3	0.460638	2.03027	0.0211644	0.0236579
chr1	190957900	190959900	ENSMUSG00000026632.13	Tatdn3	0.301905	1.97828	0.0239484	0.0300273
chr1	190964600	190966800	ENSMUSG00000026632.13	Tatdn3	0.439518	2.27496	0.011454	0.0118289
chr1	190968400	190970400	ENSMUSG00000026632.13	Tatdn3	0.416805	2.66316	0.0038705	0.00363967
chr1	190971600	190975000	ENSMUSG00000026632.13	Tatdn3	0.51586	2.25846	0.0119584	0.0127389
chr1	191054000	191056000	ENSMUSG00000026622.11	Nek2	0.481275	2.21885	0.0132486	0.0191083
chr1	191152900	191154900	ENSMUSG00000026626.7	Ppp2r5a	0.686011	1.78784	0.0369012	0.0136488
chr1	191177300	191181200	ENSMUSG00000026628.9	Atf3	0.645832	1.7069	0.0439202	0.0191083
chr1	191255500	191257500	ENSMUSG00000026630.5	Batf3	0.658817	1.69358	0.0451726	0.0200182
chr1	191268938	191270938	ENSMUSG00000026628.9	Atf3	0.601977	1.89708	0.0289084	0.010919
chr1	191277100	191279100	ENSMUSG00000026626.7	Ppp2r5a	0.647635	1.71839	0.0428627	0.0300273
chr1	191279900	191281900	ENSMUSG00000026626.7	Ppp2r5a	0.499536	1.76699	0.0386149	0.0236579
chr1	191291600	191293600	ENSMUSG00000026628.9	Atf3	0.416922	2.0746	0.0190118	0.0127389
chr1	191295400	191297400	ENSMUSG00000026628.9	Atf3	0.58957	1.9328	0.0266303	0.00727934
chr1	191298600	191300600	ENSMUSG00000026628.9	Atf3	0.526884	2.16245	0.0152916	0.00727934
chr1	191300900	191302900	ENSMUSG00000026628.9	Atf3	0.393228	2.17634	0.0147651	0.00909918
chr1	191348300	191350300	ENSMUSG00000026628.9	Atf3	0.701509	1.85808	0.0315788	0.00636943
chr1	191352700	191354700	ENSMUSG00000026628.9	Atf3	0.474557	1.9802	0.0238405	0.010919
chr1	191371200	191373200	ENSMUSG00000026626.7	Ppp2r5a	0.620568	2.37995	0.00865739	0.000909918
chr1	191374500	191376500	ENSMUSG00000026626.7	Ppp2r5a	0.666597	2.03689	0.0208304	0.00636943
chr1	191390800	191392800	ENSMUSG00000026626.7	Ppp2r5a	0.669039	2.03421	0.020965	0.00545951
chr1	191415600	191417600	ENSMUSG00000062510.8	Nsl1	0.603518	1.82969	0.0336484	0.0100091
chr1	191419200	191422800	ENSMUSG00000026626.7	Ppp2r5a	0.762726	1.77571	0.0378906	0.010919
chr1	191447200	191449200	ENSMUSG00000026626.7	Ppp2r5a	0.553727	1.98354	0.0236535	0.00545951
chr1	191449800	191451800	ENSMUSG00000026626.7	Ppp2r5a	0.630609	2.01403	0.022003	0.00727934
chr1	191453400	191455400	ENSMUSG00000026628.9	Atf3	0.715058	1.87067	0.0306956	0.0154686
chr1	191460000	191462548	ENSMUSG00000026628.9	Atf3	0.823937	2.01859	0.0217651	0.00454959
chr1	191479400	191481400	ENSMUSG00000026628.9	Atf3	0.756059	1.73493	0.041377	0.0100091
chr1	191520000	191522000	ENSMUSG00000026626.7	Ppp2r5a	0.74684	1.83126	0.0335312	0.00545951
chr1	191526900	191528900	ENSMUSG00000026628.9	Atf3	0.716018	2.06185	0.019611	0.00636943
chr1	191542900	191544900	ENSMUSG00000026628.9	Atf3	0.51715	2.08091	0.018721	0.00181984
chr1	191591500	191593500	ENSMUSG00000026628.9	Atf3	0.621824	1.94635	0.0258063	0.00636943
chr1	191617200	191619200	ENSMUSG00000026628.9	Atf3	0.398447	2.08238	0.0186539	0.00818926
chr1	191624400	191626400	ENSMUSG00000026628.9	Atf3	0.481201	1.93934	0.0262299	0.0136488
chr1	191639800	191642000	ENSMUSG00000026626.7	Ppp2r5a	0.695592	1.82967	0.0336494	0.0145587
chr1	191662200	191664200	ENSMUSG00000026637.9	Traf5	0.715459	1.66559	0.0478976	0.0209281
chr1	191779300	191781300	ENSMUSG00000026628.9	Atf3	0.567045	2.0706	0.019198	0.00272975
chr1	191801800	191803800	ENSMUSG00000026637.9	Traf5	0.776332	1.90534	0.0283682	0.00454959
chr1	191852800	191857000	ENSMUSG00000026622.11	Nek2	0.684619	2.17676	0.0147494	0.00818926
chr1	191875100	191877100	ENSMUSG00000026622.11	Nek2	0.595128	2.029	0.0212292	0.00545951
chr1	191878200	191884200	ENSMUSG00000026622.11	Nek2	0.631749	1.97973	0.0238669	0.00909918
chr1	191926500	191928500	ENSMUSG00000026630.5	Batf3	0.650864	2.03329	0.0210115	0.000909918
chr1	191973634	191975634	ENSMUSG00000037461.6	Ints7	0.488994	2.32786	0.00995989	0.000909918
chr1	191980675	191982675	ENSMUSG00000049353.13	Rd3	0.528131	2.31015	0.0104398	0.00727934
chr1	192053100	192055100	ENSMUSG00000026628.9	Atf3	0.640801	1.98699	0.0234617	0.00727934
chr1	192060900	192062900	ENSMUSG00000026628.9	Atf3	0.819315	1.95388	0.0253577	0.00181984
chr1	192069800	192071800	ENSMUSG00000026628.9	Atf3	0.655143	1.81416	0.0348263	0.0263876
chr1	192076600	192079400	ENSMUSG00000026628.9	Atf3	0.79347	1.76656	0.0386512	0.0145587
chr1	192085800	192087800	ENSMUSG00000026637.9	Traf5	0.703018	1.7586	0.0393228	0.0118289
chr1	192108600	192110600	ENSMUSG00000026626.7	Ppp2r5a	0.33118	1.80232	0.0357472	0.0409463
chr1	192121000	192123000	ENSMUSG00000026626.7	Ppp2r5a	0.429438	1.9146	0.0277716	0.021838
chr1	192729700	192731700	ENSMUSG00000037375.12	Hhat	0.593261	2.01444	0.0219815	0.000909918
chr1	192735000	192737400	ENSMUSG00000037375.12	Hhat	0.773605	2.64754	0.004054	0.00181984
chr1	192775000	192777000	ENSMUSG00000037375.12	Hhat	0.448845	2.08733	0.0184293	0.0127389
chr1	192778200	192780200	ENSMUSG00000037375.12	Hhat	0.746404	1.89064	0.0293361	0.0118289
chr1	192785000	192788000	ENSMUSG00000037375.12	Hhat	0.722919	2.21662	0.0133246	0.00454959
chr1	192788400	192790800	ENSMUSG00000037375.12	Hhat	0.68313	1.93679	0.0263856	0.0245678
chr1	192791200	192793400	ENSMUSG00000037375.12	Hhat	0.585997	2.15185	0.0157046	0.0127389
chr1	192795600	192801000	ENSMUSG00000037375.12	Hhat	0.685844	2.41267	0.00791802	0.00454959
chr1	192805600	192807600	ENSMUSG00000037375.12	Hhat	0.810471	2.28486	0.0111605	0.000909918
chr1	192814400	192816400	ENSMUSG00000016262.10	Sertad4	0.690353	2.09327	0.0181627	0.00545951
chr1	192822000	192824600	ENSMUSG00000037375.12	Hhat	0.756654	2.40481	0.00809035	0.00363967
chr1	192829900	192831900	ENSMUSG00000037375.12	Hhat	0.548316	2.14734	0.015883	0.0136488
chr1	192860800	192862800	ENSMUSG00000016262.10	Sertad4	0.664551	1.82401	0.0340752	0.00727934
chr1	192980900	192982900	ENSMUSG00000016200.9	Syt14	0.346465	2.25363	0.0121098	0.0154686
chr1	193155610	193157800	ENSMUSG00000026638.11	Irf6	0.800697	1.74894	0.0401509	0.0100091
chr1	193158600	193161900	ENSMUSG00000026638.11	Irf6	0.700229	1.64737	0.0497414	0.033667
chr1	193189773	193192200	ENSMUSG00000026639.14	Lamb3	0.721275	2.01437	0.0219855	0.00909918
chr1	193229400	193232200	ENSMUSG00000016481.11	Cr1l	0.617938	1.72776	0.042016	0.0200182
chr1	193255800	193257800	ENSMUSG00000026639.14	Lamb3	0.518096	2.6034	0.00461518	0.00181984
chr1	193310400	193312400	ENSMUSG00000009633.3	G0s2	0.68837	2.05111	0.0201282	0.000909918
chr1	193314800	193318200	ENSMUSG00000026639.14	Lamb3	0.649018	1.74906	0.0401403	0.033667
chr1	193330400	193339000	ENSMUSG00000016179.7	Camk1g	0.499703	1.65826	0.0486323	0.0327571
chr1	193385300	193387300	ENSMUSG00000026640.8	Plxna2	0.699294	1.67751	0.0467213	0.0118289
chr1	193418300	193420300	ENSMUSG00000079144.7	A130010J15Rik	0.571297	2.04665	0.0203464	0.0172884
chr1	193448800	193451000	ENSMUSG00000016179.7	Camk1g	0.444656	1.75454	0.0396686	0.0318471
chr1	193486900	193489800	ENSMUSG00000026640.8	Plxna2	0.729	1.86472	0.0311105	0.000909918
chr1	193513500	193515500	ENSMUSG00000079144.7	A130010J15Rik	0.682129	2.07741	0.0188819	0.0163785
chr1	193516200	193519200	ENSMUSG00000079144.7	A130010J15Rik	0.690939	2.33397	0.00979856	0.0100091
chr1	193538600	193540600	ENSMUSG00000079144.7	A130010J15Rik	0.493304	1.84794	0.0323055	0.0254777
chr1	193567700	193569700	ENSMUSG00000079144.7	A130010J15Rik	0.565348	2.16639	0.0151408	0.0154686
chr1	193626400	193628400	ENSMUSG00000026640.8	Plxna2	0.715994	1.65315	0.04915	0.0245678
chr1	193628900	193630900	ENSMUSG00000016494.5	Cd34	0.341871	1.91327	0.0278567	0.0354868
chr1	193666700	193670100	ENSMUSG00000009633.3	G0s2	0.457236	1.78844	0.0368529	0.0172884
chr1	193688500	193690500	ENSMUSG00000026640.8	Plxna2	0.689755	1.72263	0.0424773	0.0100091
chr1	193867800	193869800	ENSMUSG00000026640.8	Plxna2	0.754029	1.66051	0.0484055	0.0118289
chr1	193875500	193877500	ENSMUSG00000009633.3	G0s2	0.388431	2.05097	0.0201347	0.021838
chr1	194089600	194091600	ENSMUSG00000016494.5	Cd34	0.336569	2.13735	0.0162847	0.0145587
chr1	194147700	194149700	ENSMUSG00000016179.7	Camk1g	0.515233	2.05072	0.0201472	0.00727934
chr1	194225259	194228200	ENSMUSG00000026640.8	Plxna2	0.861076	1.76742	0.0385792	0.00181984
chr1	194230000	194232400	ENSMUSG00000026640.8	Plxna2	0.652847	1.90903	0.0281289	0.00181984
chr1	194278100	194280100	ENSMUSG00000016494.5	Cd34	0.277158	1.87853	0.0301541	0.0363967
chr1	194425300	194427300	ENSMUSG00000016494.5	Cd34	0.628173	2.0719	0.0191375	0.00727934
chr1	194587000	194589800	ENSMUSG00000026640.8	Plxna2	0.606004	2.00742	0.0223527	0.00454959
chr1	194628600	194631200	ENSMUSG00000026640.8	Plxna2	0.685016	1.88309	0.0298441	0.00727934
chr1	194634800	194639200	ENSMUSG00000026640.8	Plxna2	0.548853	1.91997	0.0274311	0.00727934
chr1	194641100	194643100	ENSMUSG00000016494.5	Cd34	0.553983	1.83174	0.0334948	0.0409463
chr1	194659700	194661700	ENSMUSG00000016481.11	Cr1l	0.599031	1.81131	0.0350462	0.0191083
chr1	194662100	194664100	ENSMUSG00000026640.8	Plxna2	0.55058	1.8077	0.035327	0.0154686
chr1	194672300	194675450	ENSMUSG00000016481.11	Cr1l	0.369506	1.88774	0.0295301	0.0345769
chr1	194702100	194704900	ENSMUSG00000016179.7	Camk1g	0.622697	1.67211	0.0472518	0.0154686
chr1	194738600	194740600	ENSMUSG00000026640.8	Plxna2	0.492088	1.77653	0.0378229	0.00636943
chr1	194742200	194744200	ENSMUSG00000026640.8	Plxna2	0.65982	1.90495	0.0283931	0.00363967
chr1	194744800	194748200	ENSMUSG00000026640.8	Plxna2	0.821038	1.70891	0.0437342	0.00181984
chr1	194773200	194775200	ENSMUSG00000016493.9	Cd46	0.295062	1.75657	0.0394953	0.0363967
chr1	194807000	194809000	ENSMUSG00000026639.14	Lamb3	0.666952	1.84043	0.0328523	0.0145587
chr1	194925400	194929000	ENSMUSG00000009633.3	G0s2	0.653988	1.90978	0.0280807	0.00818926
chr1	194929200	194931200	ENSMUSG00000026639.14	Lamb3	0.78349	2.27068	0.0115832	0.000909918
chr1	194944400	194946400	ENSMUSG00000016494.5	Cd34	0.702676	2.16142	0.0153314	0.00363967
chr1	194980500	194982500	ENSMUSG00000016481.11	Cr1l	0.339283	1.99581	0.0229771	0.0245678
chr1	194984700	194986700	ENSMUSG00000016481.11	Cr1l	0.325001	1.85949	0.0314787	0.0363967
chr1	195031900	195033900	ENSMUSG00000016493.9	Cd46	0.353753	2.54211	0.00550925	0.00454959
chr1	195095500	195097500	ENSMUSG00000016493.9	Cd46	0.284118	2.05013	0.0201757	0.0291174
chr1	195113600	195115800	ENSMUSG00000016481.11	Cr1l	0.370049	2.00229	0.0226269	0.0291174
chr10	3393000	3399400	ENSMUSG00000040653.5	Ppp1r14c	0.869814	2.81551	0.00243497	0.00110375
chr10	3401300	3404500	ENSMUSG00000040653.5	Ppp1r14c	0.775501	3.20164	0.000683229	0.00110375
chr10	3410800	3412800	ENSMUSG00000040653.5	Ppp1r14c	0.627589	2.56754	0.00512118	0.00220751
chr10	3413200	3419700	ENSMUSG00000040653.5	Ppp1r14c	0.709975	2.83943	0.00225971	0.00220751
chr10	3419800	3421800	ENSMUSG00000040653.5	Ppp1r14c	0.58959	2.79808	0.00257036	0.00110375
chr10	3427522	3432700	ENSMUSG00000040653.5	Ppp1r14c	0.790051	2.96598	0.00150862	0.00110375
chr10	3460100	3462100	ENSMUSG00000040653.5	Ppp1r14c	0.444138	2.64578	0.00407514	0.00331126
chr10	3507000	3509000	ENSMUSG00000040653.5	Ppp1r14c	0.639877	2.6776	0.00370759	0.00331126
chr10	3509300	3511300	ENSMUSG00000040653.5	Ppp1r14c	0.787797	3.00368	0.00133367	0.00110375
chr10	3522600	3527400	ENSMUSG00000040653.5	Ppp1r14c	0.629878	3.2685	0.000540592	0.00110375
chr10	3563500	3565500	ENSMUSG00000038587.8	Akap12	0.383809	1.66968	0.0474916	0.0430464
chr10	3649400	3651400	ENSMUSG00000091618.2	H60c	0.600158	1.92149	0.027335	0.0242826
chr10	3695800	3697800	ENSMUSG00000040653.5	Ppp1r14c	0.623094	2.15101	0.0157377	0.0143488
chr10	3699800	3701800	ENSMUSG00000091618.2	H60c	0.653906	1.82201	0.0342268	0.00220751
chr10	3778400	3780400	ENSMUSG00000040624.13	Plekhg1	0.506195	1.92432	0.0271573	0.0298013
chr10	3826300	3828300	ENSMUSG00000040624.13	Plekhg1	0.57648	1.73959	0.0409659	0.0187638
chr10	3850900	3852900	ENSMUSG00000040624.13	Plekhg1	0.610778	1.97491	0.0241389	0.0253863
chr10	3862500	3864500	ENSMUSG00000040624.13	Plekhg1	0.669624	1.90399	0.0284557	0.00220751
[truncated: 29,966 more rows]

## Sheet: S8b.Enhancer-Gene-Map-Rep2
Putative Enhancer			Highest correlated gene
chrom	start	end	ensembl	symbol	SCC	Z	p-value (z)	p-value (empirical)
chr1	4426300	4428300	ENSMUSG00000025902.9	Sox17	0.585329	1.90383	0.0284661	0.0264357
chr1	4653200	4655200	ENSMUSG00000025902.9	Sox17	0.41774	2.01349	0.0220317	0.0282589
chr1	5023200	5025200	ENSMUSG00000002459.13	Rgs20	0.800163	1.69922	0.0446391	0.00638104
chr1	6733000	6735000	ENSMUSG00000033740.13	St18	0.854879	1.83228	0.033455	0.00182315
chr1	6756600	6758600	ENSMUSG00000033740.13	St18	0.726423	1.7056	0.0440412	0.00820419
chr1	6759400	6762400	ENSMUSG00000033740.13	St18	0.819266	1.7444	0.0405451	0.00273473
chr1	6766200	6768200	ENSMUSG00000033740.13	St18	0.793068	1.75593	0.0395498	0.00273473
chr1	6799000	6801000	ENSMUSG00000033740.13	St18	0.672102	1.67052	0.0474078	0.0282589
chr1	6804200	6806200	ENSMUSG00000051285.13	Pcmtd1	0.492882	1.88468	0.0297364	0.0218778
chr1	7137600	7139600	ENSMUSG00000051285.13	Pcmtd1	0.744781	1.88147	0.0299539	0.00546946
chr1	8947200	8949200	ENSMUSG00000025909.12	Sntg1	0.631371	2.51721	0.00591445	0.000911577
chr1	9648200	9650200	ENSMUSG00000025912.12	Mybl1	0.428163	1.99365	0.0230951	0.0145852
chr1	9773000	9779300	ENSMUSG00000025915.10	Sgk3	0.587681	1.80161	0.0358036	0.0264357
chr1	9779800	9783600	ENSMUSG00000025915.10	Sgk3	0.515683	1.7097	0.0436604	0.0464904
chr1	9786200	9788400	ENSMUSG00000025915.10	Sgk3	0.735194	1.92107	0.0273613	0.00273473
chr1	9804300	9806300	ENSMUSG00000025915.10	Sgk3	0.560251	2.12799	0.016669	0.00455789
chr1	9810700	9814600	ENSMUSG00000025915.10	Sgk3	0.413665	2.21196	0.0134848	0.0118505
chr1	9816300	9818300	ENSMUSG00000025915.10	Sgk3	0.332001	1.78529	0.0371071	0.0455789
chr1	9822300	9824300	ENSMUSG00000025915.10	Sgk3	0.763827	2.04833	0.0202639	0.000911577
chr1	9987600	9989600	ENSMUSG00000099032.2	Tcf24	0.540499	2.54375	0.00548351	0.00182315
chr1	10260200	10262200	ENSMUSG00000042501.8	Cpa6	0.460786	2.10492	0.017649	0.0127621
chr1	11329500	11331500	ENSMUSG00000048960.9	Prex2	0.476946	1.65139	0.0493298	0.0364631
chr1	12051000	12053000	ENSMUSG00000016918.11	Sulf1	0.587857	2.51841	0.00589422	0.00364631
chr1	12488600	12490600	ENSMUSG00000016918.11	Sulf1	0.54498	2.27485	0.0114576	0.0109389
chr1	12615200	12617200	ENSMUSG00000016918.11	Sulf1	0.330178	1.86093	0.0313772	0.0154968
chr1	12762700	12765900	ENSMUSG00000016918.11	Sulf1	0.492584	2.10773	0.0175271	0.0154968
chr1	12776000	12778000	ENSMUSG00000016918.11	Sulf1	0.675907	2.58407	0.00488207	0.00182315
chr1	12791000	12793000	ENSMUSG00000016918.11	Sulf1	0.498742	1.8023	0.0357491	0.030082
chr1	12810500	12812500	ENSMUSG00000016918.11	Sulf1	0.704339	2.28731	0.011089	0.000911577
chr1	12834300	12836300	ENSMUSG00000016918.11	Sulf1	0.606603	1.78008	0.0375316	0.00364631
chr1	13004300	13006300	ENSMUSG00000025938.12	Slco5a1	0.832023	1.67732	0.0467397	0.00638104
chr1	13258548	13260548	ENSMUSG00000042414.7	Prdm14	0.330825	1.97095	0.0243647	0.01732
chr1	13566600	13570200	ENSMUSG00000025935.6	Tram1	0.58291	2.02931	0.0212133	0.00455789
chr1	13572500	13576500	ENSMUSG00000025937.6	Lactb2	0.438377	1.80796	0.0353064	0.023701
chr1	13654500	13657900	ENSMUSG00000025937.6	Lactb2	0.820036	1.89702	0.0289126	0.00182315
chr1	14161600	14163600	ENSMUSG00000025932.10	Eya1	0.561578	1.80017	0.0359173	0.01732
chr1	14184900	14186900	ENSMUSG00000025932.10	Eya1	0.745473	2.50177	0.00617868	0.000911577
chr1	14356700	14358700	ENSMUSG00000025932.10	Eya1	0.629466	2.16378	0.0152408	0.0118505
chr1	14504600	14506600	ENSMUSG00000025932.10	Eya1	0.74493	2.66959	0.00379716	0.000911577
chr1	15609800	15611800	ENSMUSG00000092083.4	Kcnb2	0.749306	1.75865	0.0393181	0.00455789
chr1	15615800	15617800	ENSMUSG00000092083.4	Kcnb2	0.69004	1.84333	0.0326406	0.00729262
chr1	15636200	15638200	ENSMUSG00000092083.4	Kcnb2	0.605453	1.74883	0.0401603	0.0227894
chr1	15643700	15645700	ENSMUSG00000092083.4	Kcnb2	0.39699	1.65585	0.0488763	0.030082
chr1	15898800	15900800	ENSMUSG00000032719.4	Sbspon	0.657926	2.58362	0.00488843	0.00273473
chr1	15925700	15927700	ENSMUSG00000032719.4	Sbspon	0.470406	1.92795	0.0269309	0.0191431
chr1	16114100	16117000	ENSMUSG00000043716.9	Rpl7	0.383621	1.81828	0.0345103	0.0200547
chr1	16152500	16154500	ENSMUSG00000025779.6	Ly96	0.489061	1.71165	0.0434805	0.023701
chr1	16171700	16173700	ENSMUSG00000025921.7	Rdh10	0.630322	2.80813	0.00249147	0.00364631
chr1	16185900	16187900	ENSMUSG00000025779.6	Ly96	0.693825	1.71969	0.0427447	0.0200547
chr1	16248400	16250400	ENSMUSG00000025921.7	Rdh10	0.581103	2.04146	0.0206027	0.0154968
chr1	16267700	16269700	ENSMUSG00000025920.15	Stau2	0.729167	1.6802	0.0464592	0.00638104
chr1	16354700	16356700	ENSMUSG00000025921.7	Rdh10	0.559679	1.97647	0.0240508	0.0118505
chr1	16604300	16608200	ENSMUSG00000025779.6	Ly96	0.427897	1.73591	0.0412902	0.023701
chr1	16995900	16997900	ENSMUSG00000042686.5	Jph1	0.49065	1.76019	0.0391874	0.0246126
chr1	17040500	17042500	ENSMUSG00000042686.5	Jph1	0.62261	2.83267	0.00230803	0.000911577
chr1	17053200	17055200	ENSMUSG00000042686.5	Jph1	0.482589	2.6183	0.00441849	0.00455789
chr1	17377000	17379000	ENSMUSG00000067780.3	Pi15	0.499119	2.12697	0.0167113	0.0209663
chr1	19230300	19232300	ENSMUSG00000025927.9	Tfap2b	0.726502	2.3841	0.00856045	0.000911577
chr1	19582200	19584200	ENSMUSG00000025927.9	Tfap2b	0.769703	1.9515	0.0254987	0.00182315
chr1	19672800	19674800	ENSMUSG00000025927.9	Tfap2b	0.736211	1.80192	0.0357789	0.000911577
chr1	19766800	19768800	ENSMUSG00000025927.9	Tfap2b	0.523762	1.73918	0.0410016	0.0209663
chr1	19898800	19900800	ENSMUSG00000025927.9	Tfap2b	0.737861	1.70873	0.0437503	0.00638104
chr1	20653000	20655000	ENSMUSG00000041779.5	Tram2	0.719083	1.88087	0.029995	0.00364631
chr1	20794000	20796000	ENSMUSG00000041859.10	Mcm3	0.377167	2.19405	0.0141161	0.0109389
chr1	20822700	20824700	ENSMUSG00000025931.11	Paqr8	0.49105	1.64878	0.0495966	0.0319052
chr1	20867000	20869000	ENSMUSG00000025931.11	Paqr8	0.740071	1.70645	0.0439625	0.0337284
chr1	20905100	20907100	ENSMUSG00000025931.11	Paqr8	0.827163	1.64733	0.0497452	0.0154968
chr1	21002100	21004100	ENSMUSG00000041809.5	Efhc1	0.387629	1.79957	0.0359644	0.0337284
chr1	21040400	21042400	ENSMUSG00000041779.5	Tram2	0.676437	2.04246	0.020553	0.00911577
chr1	21073300	21076500	ENSMUSG00000041779.5	Tram2	0.559073	1.97908	0.0239038	0.0209663
chr1	21748500	21750500	ENSMUSG00000028033.12	Kcnq5	0.39063	2.75903	0.00289866	0.00455789
chr1	21811900	21813900	ENSMUSG00000028033.12	Kcnq5	0.386142	2.38025	0.00865048	0.00729262
chr1	21829800	21831800	ENSMUSG00000028033.12	Kcnq5	0.535037	2.56039	0.00522773	0.00182315
chr1	21895500	21897500	ENSMUSG00000028033.12	Kcnq5	0.372342	2.2406	0.0125261	0.00911577
chr1	23334000	23337900	ENSMUSG00000026158.7	Ogfrl1	0.43798	2.18212	0.0145504	0.0319052
chr1	23425700	23427700	ENSMUSG00000026158.7	Ogfrl1	0.410137	1.91846	0.0275265	0.0419325
chr1	23489900	23491900	ENSMUSG00000026156.8	B3gat2	0.743298	1.95082	0.0255392	0.000911577
chr1	23893100	23895100	ENSMUSG00000026154.4	1110058L19Rik	0.32348	1.93434	0.0265357	0.030082
chr1	25032900	25034900	ENSMUSG00000033569.13	Bai3	0.81309	1.77566	0.0378947	0.00455789
chr1	25084800	25086800	ENSMUSG00000033569.13	Bai3	0.846451	1.74573	0.0404289	0.00182315
chr1	25087300	25089300	ENSMUSG00000033569.13	Bai3	0.815115	1.69437	0.0450978	0.00455789
chr1	25106300	25109600	ENSMUSG00000033569.13	Bai3	0.8262	1.70677	0.0439321	0.00729262
chr1	25165100	25167100	ENSMUSG00000033569.13	Bai3	0.830125	1.74092	0.0408485	0.00546946
chr1	25177500	25181300	ENSMUSG00000033569.13	Bai3	0.878601	1.72642	0.0421355	0.000911577
chr1	25191300	25193300	ENSMUSG00000033569.13	Bai3	0.738622	1.66393	0.0480636	0.0127621
chr1	25503300	25505300	ENSMUSG00000033569.13	Bai3	0.826451	1.64637	0.0498439	0.0136737
chr1	32632900	32634900	ENSMUSG00000026058.7	Khdrbs2	0.689908	1.76103	0.0391165	0.00455789
chr1	33174000	33176000	ENSMUSG00000026058.7	Khdrbs2	0.825723	1.72668	0.0421123	0.00273473
chr1	33750500	33752500	ENSMUSG00000042182.12	Bend6	0.503048	2.36607	0.00898908	0.00364631
chr1	33753420	33755420	ENSMUSG00000042215.8	Bag2	0.505339	1.87868	0.0301441	0.0182315
chr1	33766400	33768400	ENSMUSG00000026134.11	Prim2	0.413765	1.77971	0.0375618	0.0273473
chr1	33932100	33934100	ENSMUSG00000042182.12	Bend6	0.743956	1.72825	0.0419716	0.00820419
chr1	33945600	33948000	ENSMUSG00000042182.12	Bend6	0.525114	2.49297	0.00633398	0.00729262
chr1	33969300	33971300	ENSMUSG00000042197.9	Zfp451	0.742234	1.77446	0.0379936	0.00455789
chr1	34040400	34042400	ENSMUSG00000026131.13	Dst	0.608745	1.91829	0.0275372	0.00182315
chr1	34059700	34061700	ENSMUSG00000042197.9	Zfp451	0.643829	1.67407	0.0470579	0.0200547
chr1	34062100	34064100	ENSMUSG00000042197.9	Zfp451	0.384415	1.8814	0.029959	0.0200547
chr1	34070100	34072100	ENSMUSG00000042182.12	Bend6	0.470941	2.03352	0.0210002	0.0246126
chr1	34073800	34075800	ENSMUSG00000026131.13	Dst	0.360266	1.8258	0.0339405	0.030082
chr1	34094300	34098200	ENSMUSG00000042182.12	Bend6	0.52549	1.85206	0.0320089	0.0246126
chr1	34098400	34100400	ENSMUSG00000026131.13	Dst	0.579484	1.76193	0.0390403	0.00364631
chr1	34102800	34108000	ENSMUSG00000042215.8	Bag2	0.319928	1.98197	0.0237411	0.0309936
chr1	34123200	34125200	ENSMUSG00000042215.8	Bag2	0.396831	1.81648	0.0346481	0.0364631
chr1	34149600	34151600	ENSMUSG00000026131.13	Dst	0.398677	1.72276	0.0424662	0.0191431
chr1	34298300	34301500	ENSMUSG00000026134.11	Prim2	0.414537	2.89271	0.00190969	0.00273473
chr1	34467100	34469100	ENSMUSG00000026126.11	Ptpn18	0.368449	1.87571	0.0303476	0.0282589
chr1	34664000	34667400	ENSMUSG00000045174.10	Amer3	0.795844	1.66662	0.0477954	0.0154968
chr1	34685600	34687600	ENSMUSG00000037509.14	Arhgef4	0.553941	2.07488	0.018999	0.0118505
chr1	34695200	34698300	ENSMUSG00000037509.14	Arhgef4	0.725555	1.70007	0.0445586	0.00455789
chr1	34699500	34701500	ENSMUSG00000037509.14	Arhgef4	0.646961	1.92393	0.0271817	0.00546946
chr1	34851945	34853945	ENSMUSG00000026123.7	Plekhb2	0.77667	2.96764	0.00150048	0.00182315
chr1	34863900	34865900	ENSMUSG00000047180.8	Neurl3	0.549518	1.95614	0.0252244	0.00911577
chr1	34961300	34963300	ENSMUSG00000045174.10	Amer3	0.809616	1.71207	0.0434418	0.00364631
chr1	35256900	35258900	ENSMUSG00000045174.10	Amer3	0.73428	1.85841	0.0315555	0.0100273
chr1	35814100	35816100	ENSMUSG00000037470.10	Uggt1	0.346126	1.66611	0.0478453	0.0255242
chr1	35848800	35851500	ENSMUSG00000026123.7	Plekhb2	0.451377	1.79082	0.0366609	0.0437557
chr1	35868500	35870500	ENSMUSG00000045174.10	Amer3	0.75302	1.6536	0.0491042	0.0118505
chr1	35874600	35876600	ENSMUSG00000037470.10	Uggt1	0.411047	1.79391	0.0364136	0.041021
chr1	35919100	35921100	ENSMUSG00000045174.10	Amer3	0.741847	1.69674	0.0448728	0.01732
chr1	36073600	36078400	ENSMUSG00000047180.8	Neurl3	0.442696	1.77588	0.0378764	0.047402
chr1	36078800	36080800	ENSMUSG00000047180.8	Neurl3	0.725982	1.99786	0.0228661	0.00182315
chr1	36087200	36091400	ENSMUSG00000047180.8	Neurl3	0.589641	1.81852	0.0344923	0.0355515
chr1	36127870	36129870	ENSMUSG00000047180.8	Neurl3	0.694021	1.68658	0.0458418	0.0255242
chr1	36263600	36265600	ENSMUSG00000047180.8	Neurl3	0.738424	1.71176	0.0434706	0.0218778
chr1	36269667	36271667	ENSMUSG00000047180.8	Neurl3	0.829464	1.96609	0.0246439	0.00182315
chr1	36303426	36305426	ENSMUSG00000046337.13	Fam178b	0.578796	2.05013	0.020176	0.01732
chr1	36323200	36325200	ENSMUSG00000037447.12	Arid5a	0.610638	2.33735	0.00971038	0.00820419
chr1	36456700	36458700	ENSMUSG00000046337.13	Fam178b	0.692011	1.84626	0.0324269	0.0127621
chr1	36475725	36479600	ENSMUSG00000037408.10	Cnnm4	0.785767	2.43021	0.00754503	0.00182315
chr1	36491400	36493400	ENSMUSG00000046337.13	Fam178b	0.56501	1.67505	0.0469618	0.0437557
chr1	36521600	36524600	ENSMUSG00000010453.8	Kansl3	0.47319	2.08698	0.0184448	0.00638104
chr1	36530468	36532468	ENSMUSG00000010453.8	Kansl3	0.514863	2.60258	0.00462627	0.00455789
chr1	36548972	36550972	ENSMUSG00000037408.10	Cnnm4	0.568476	2.09268	0.0181888	0.0164084
chr1	36565500	36567500	ENSMUSG00000037408.10	Cnnm4	0.52253	1.77924	0.0376001	0.0282589
chr1	36567800	36575100	ENSMUSG00000046337.13	Fam178b	0.733203	1.80337	0.0356648	0.0164084
chr1	36575900	36577900	ENSMUSG00000037408.10	Cnnm4	0.586053	2.53628	0.00560187	0.00273473
chr1	36579400	36581800	ENSMUSG00000079610.4	Ankrd39	0.490668	2.20323	0.0137893	0.0136737
chr1	36583300	36590400	ENSMUSG00000046337.13	Fam178b	0.727396	1.86594	0.0310252	0.0182315
chr1	36592000	36594000	ENSMUSG00000046337.13	Fam178b	0.551286	1.77745	0.0377472	0.0227894
chr1	36595000	36597000	ENSMUSG00000079610.4	Ankrd39	0.642792	2.38958	0.00843371	0.00729262
chr1	36602600	36604600	ENSMUSG00000026090.12	2010300C02Rik	0.759179	2.53445	0.00563117	0.00182315
chr1	36606200	36609400	ENSMUSG00000046337.13	Fam178b	0.641942	2.29396	0.0108965	0.00546946
chr1	36611100	36613100	ENSMUSG00000037408.10	Cnnm4	0.521716	2.1787	0.0146769	0.0164084
chr1	36627500	36629500	ENSMUSG00000046337.13	Fam178b	0.659133	1.89093	0.0293171	0.0154968
chr1	36635600	36637600	ENSMUSG00000026090.12	2010300C02Rik	0.622634	2.57968	0.00494453	0.00273473
chr1	36672300	36674300	ENSMUSG00000037408.10	Cnnm4	0.505809	2.32379	0.0100684	0.00364631
chr1	36800300	36802300	ENSMUSG00000026090.12	2010300C02Rik	0.585387	1.96492	0.0247115	0.00182315
chr1	36813000	36815000	ENSMUSG00000061518.6	Cox5b	0.561179	2.37601	0.00875041	0.00364631
chr1	36830300	36832300	ENSMUSG00000026114.10	Cnga3	0.426901	1.89322	0.0291641	0.0209663
chr1	36846700	36848700	ENSMUSG00000061518.6	Cox5b	0.485779	2.52082	0.00585414	0.00273473
chr1	36859600	36862200	ENSMUSG00000046337.13	Fam178b	0.689567	2.47886	0.00659019	0.00182315
chr1	36863800	36865800	ENSMUSG00000026112.7	Coa5	0.305942	2.67278	0.00376128	0.00820419
chr1	36883500	36885500	ENSMUSG00000037447.12	Arid5a	0.647837	1.99765	0.0228775	0.0136737
chr1	36919039	36923848	ENSMUSG00000061518.6	Cox5b	0.635681	1.70682	0.0439275	0.0492252
chr1	36996000	36998000	ENSMUSG00000026090.12	2010300C02Rik	0.619419	1.8972	0.0289007	0.0227894
chr1	37044900	37046900	ENSMUSG00000037408.10	Cnnm4	0.500444	2.08791	0.018403	0.00911577
chr1	37076600	37078600	ENSMUSG00000026090.12	2010300C02Rik	0.466339	2.09326	0.0181629	0.0109389
chr1	37124000	37126000	ENSMUSG00000037408.10	Cnnm4	0.593109	2.31966	0.0101797	0.00546946
chr1	37220852	37222852	ENSMUSG00000026114.10	Cnga3	0.559904	2.45639	0.00701705	0.00182315
chr1	37287700	37289700	ENSMUSG00000026113.13	Inpp4a	0.662951	1.7151	0.0431632	0.00638104
chr1	37305300	37307300	ENSMUSG00000026110.11	Mgat4a	0.431628	2.18543	0.0144286	0.00546946
chr1	37313700	37315700	ENSMUSG00000061518.6	Cox5b	0.513355	2.27577	0.01143	0.00364631
chr1	37340900	37342900	ENSMUSG00000061518.6	Cox5b	0.651588	2.0176	0.0218167	0.00729262
chr1	37345800	37348700	ENSMUSG00000037447.12	Arid5a	0.548493	2.27886	0.0113376	0.00455789
chr1	37350200	37352200	ENSMUSG00000037447.12	Arid5a	0.500209	2.55205	0.00535463	0.00546946
chr1	37385900	37387900	ENSMUSG00000046337.13	Fam178b	0.499128	2.1593	0.0154134	0.0109389
chr1	37398600	37400600	ENSMUSG00000026112.7	Coa5	0.312935	1.79671	0.0361906	0.0401094
chr1	37500300	37502300	ENSMUSG00000026090.12	2010300C02Rik	0.481794	1.94977	0.0256018	0.0100273
chr1	37511600	37513600	ENSMUSG00000079610.4	Ankrd39	0.813139	2.66404	0.0038604	0.000911577
chr1	37616279	37618279	ENSMUSG00000037408.10	Cnnm4	0.639348	1.79392	0.0364128	0.0273473
chr1	37643300	37645300	ENSMUSG00000026088.11	Mitd1	0.480424	1.79217	0.0365531	0.0191431
chr1	37685800	37689200	ENSMUSG00000026090.12	2010300C02Rik	0.527554	2.36139	0.00910329	0.00729262
chr1	37698282	37700282	ENSMUSG00000026090.12	2010300C02Rik	0.580299	2.76245	0.00286844	0.000911577
chr1	38185400	38187400	ENSMUSG00000026080.9	Chst10	0.803123	1.65714	0.0487454	0.00911577
chr1	38197000	38201400	ENSMUSG00000026080.9	Chst10	0.834645	1.66298	0.0481578	0.0118505
chr1	38217500	38219500	ENSMUSG00000037138.12	Aff3	0.466157	1.75902	0.0392867	0.0437557
chr1	38247000	38249000	ENSMUSG00000048814.6	Lonrf2	0.684202	1.75277	0.0398204	0.0109389
chr1	38256800	38258800	ENSMUSG00000037138.12	Aff3	0.720058	1.88588	0.0296559	0.00182315
chr1	38262200	38264200	ENSMUSG00000037138.12	Aff3	0.618397	1.67632	0.0468382	0.0136737
chr1	38267200	38269200	ENSMUSG00000026080.9	Chst10	0.815398	1.75839	0.0393402	0.00364631
chr1	38284600	38286600	ENSMUSG00000026080.9	Chst10	0.747531	1.68706	0.0457955	0.00364631
chr1	38367500	38369500	ENSMUSG00000026080.9	Chst10	0.567939	1.69092	0.0454264	0.0145852
chr1	38401300	38403300	ENSMUSG00000037138.12	Aff3	0.659354	1.82044	0.0343463	0.00364631
chr1	38409700	38411700	ENSMUSG00000026080.9	Chst10	0.847964	1.72419	0.0423367	0.000911577
chr1	38417000	38419000	ENSMUSG00000026080.9	Chst10	0.874246	1.71012	0.0436222	0.00455789
chr1	38428400	38430400	ENSMUSG00000026080.9	Chst10	0.72056	1.71258	0.0433949	0.00911577
chr1	38445500	38447500	ENSMUSG00000067604.4	Nms	0.484048	1.80985	0.0351597	0.0246126
chr1	38448000	38451700	ENSMUSG00000067604.4	Nms	0.415489	1.72633	0.0421438	0.030082
chr1	38488000	38490000	ENSMUSG00000026080.9	Chst10	0.793687	1.71434	0.0432328	0.00820419
chr1	38496400	38498400	ENSMUSG00000026080.9	Chst10	0.840436	1.69485	0.0450522	0.00273473
chr1	38501800	38504000	ENSMUSG00000026080.9	Chst10	0.815356	1.65733	0.0487262	0.00729262
chr1	38508500	38510500	ENSMUSG00000037138.12	Aff3	0.66508	2.13561	0.0163554	0.00364631
chr1	38528200	38530200	ENSMUSG00000037138.12	Aff3	0.598775	1.98414	0.0236203	0.00820419
chr1	38544000	38547400	ENSMUSG00000048814.6	Lonrf2	0.780126	1.70655	0.043953	0.00638104
chr1	38586400	38590000	ENSMUSG00000048814.6	Lonrf2	0.788143	1.69023	0.0454917	0.00273473
chr1	38606100	38608100	ENSMUSG00000037138.12	Aff3	0.78477	1.74404	0.0405757	0.00364631
chr1	38729400	38731400	ENSMUSG00000026080.9	Chst10	0.853934	1.71939	0.0427714	0.000911577
chr1	38769400	38771400	ENSMUSG00000037138.12	Aff3	0.707846	2.24586	0.0123566	0.000911577
chr1	38816100	38818100	ENSMUSG00000048814.6	Lonrf2	0.762298	1.74816	0.0402181	0.00546946
chr1	38846500	38849900	ENSMUSG00000048814.6	Lonrf2	0.841499	1.74926	0.0401227	0.00182315
chr1	38859900	38861900	ENSMUSG00000026080.9	Chst10	0.742751	1.7132	0.0433377	0.00455789
chr1	38876100	38878100	ENSMUSG00000026080.9	Chst10	0.828466	1.79509	0.0363199	0.00182315
chr1	38892400	38894400	ENSMUSG00000026080.9	Chst10	0.851855	1.68812	0.0456941	0.00455789
chr1	39006600	39008600	ENSMUSG00000003134.6	Tbc1d8	0.452308	2.14292	0.0160597	0.0118505
chr1	39317500	39319500	ENSMUSG00000026077.11	Npas2	0.689588	2.16493	0.0151965	0.00546946
chr1	39326700	39328700	ENSMUSG00000026077.11	Npas2	0.43237	2.02281	0.0215464	0.0255242
chr1	39330500	39332500	ENSMUSG00000026077.11	Npas2	0.293968	1.77235	0.0381678	0.0492252
chr1	39441200	39447400	ENSMUSG00000026077.11	Npas2	0.481504	1.82876	0.0337176	0.0319052
chr1	39740100	39742100	ENSMUSG00000057173.8	Rfx8	0.510496	2.58862	0.00481809	0.00638104
chr1	39745700	39747700	ENSMUSG00000057173.8	Rfx8	0.508663	2.30725	0.0105204	0.0118505
chr1	39917300	39919300	ENSMUSG00000091937.3	Gm3646	0.448344	1.89625	0.0289638	0.0337284
chr1	39921000	39924000	ENSMUSG00000091937.3	Gm3646	0.605597	1.72823	0.0419734	0.041021
chr1	39924500	39926500	ENSMUSG00000091937.3	Gm3646	0.385212	1.93874	0.0262662	0.0209663
chr1	40170900	40173500	ENSMUSG00000026072.8	Il1r1	0.66531	1.70439	0.0441542	0.0182315
chr1	40178600	40180600	ENSMUSG00000026072.8	Il1r1	0.726356	1.74626	0.0403828	0.0127621
chr1	40187300	40189300	ENSMUSG00000070942.4	Il1rl2	0.664962	1.8042	0.0356003	0.0127621
chr1	40189700	40191700	ENSMUSG00000026072.8	Il1r1	0.346069	1.82325	0.0341325	0.0218778
chr1	40221189	40223189	ENSMUSG00000026072.8	Il1r1	0.722911	1.65853	0.0486058	0.0246126
chr1	40229400	40231400	ENSMUSG00000026072.8	Il1r1	0.730594	1.84733	0.0323496	0.0100273
chr1	40278200	40280200	ENSMUSG00000070942.4	Il1rl2	0.768012	1.90711	0.0282533	0.00455789
chr1	40351900	40353900	ENSMUSG00000026068.7	Il18rap	0.404268	1.82275	0.0341709	0.030082
chr1	40355200	40359600	ENSMUSG00000070942.4	Il1rl2	0.797553	1.77691	0.0377917	0.0100273
chr1	40658900	40660900	ENSMUSG00000070942.4	Il1rl2	0.609971	1.82243	0.0341948	0.0255242
chr1	40828300	40830300	ENSMUSG00000079588.3	Tmem182	0.336835	2.15242	0.0156822	0.0227894
chr1	40840500	40842500	ENSMUSG00000079588.3	Tmem182	0.65007	2.29915	0.0107483	0.000911577
chr1	40889500	40891500	ENSMUSG00000045515.3	Pou3f3	0.699179	1.83371	0.0333486	0.000911577
chr1	41000800	41002800	ENSMUSG00000045515.3	Pou3f3	0.727393	1.9683	0.024517	0.000911577
chr1	41139500	41141500	ENSMUSG00000045515.3	Pou3f3	0.669879	1.88115	0.0299754	0.00638104
chr1	41151500	41155600	ENSMUSG00000045515.3	Pou3f3	0.89051	1.8247	0.0340233	0.000911577
chr1	41156000	41159200	ENSMUSG00000045515.3	Pou3f3	0.820373	1.77042	0.0383283	0.00273473
chr1	41165600	41167600	ENSMUSG00000045515.3	Pou3f3	0.789693	1.74002	0.0409274	0.00273473
chr1	41270200	41272200	ENSMUSG00000045515.3	Pou3f3	0.85076	1.70305	0.0442791	0.00546946
chr1	41273900	41277500	ENSMUSG00000045515.3	Pou3f3	0.816674	1.79058	0.0366807	0.00273473
chr1	41603700	41606900	ENSMUSG00000070939.5	Tgfbrap1	0.834198	1.68183	0.0463012	0.0118505
chr1	41674600	41676600	ENSMUSG00000045515.3	Pou3f3	0.601273	2.08584	0.0184963	0.000911577
chr1	41747800	41749800	ENSMUSG00000045515.3	Pou3f3	0.767916	1.64844	0.0496314	0.0273473
chr1	41751500	41753500	ENSMUSG00000041907.9	Gpr45	0.611097	2.13517	0.0163736	0.000911577
chr1	41810600	41815800	ENSMUSG00000045515.3	Pou3f3	0.89609	1.7395	0.0409736	0.000911577
chr1	41822100	41824100	ENSMUSG00000070939.5	Tgfbrap1	0.694265	1.66402	0.0480544	0.01732
chr1	41887100	41892800	ENSMUSG00000045515.3	Pou3f3	0.850865	1.83211	0.0334672	0.000911577
chr1	42231312	42234300	ENSMUSG00000041907.9	Gpr45	0.844209	1.95425	0.0253359	0.000911577
chr1	42241600	42245500	ENSMUSG00000045515.3	Pou3f3	0.84495	1.71189	0.0434585	0.00729262
chr1	42256800	42259354	ENSMUSG00000045515.3	Pou3f3	0.844532	1.6792	0.0465562	0.00546946
chr1	42276900	42278900	ENSMUSG00000045515.3	Pou3f3	0.827144	1.88065	0.0300098	0.000911577
chr1	42504700	42506700	ENSMUSG00000045515.3	Pou3f3	0.492801	1.89567	0.0290017	0.00546946
chr1	42677400	42681300	ENSMUSG00000045515.3	Pou3f3	0.871179	2.01668	0.0218642	0.000911577
chr1	42682400	42684400	ENSMUSG00000045515.3	Pou3f3	0.879476	1.8677	0.0309019	0.000911577
chr1	42705400	42707400	ENSMUSG00000045515.3	Pou3f3	0.869841	1.96697	0.0245934	0.000911577
chr1	42707900	42709900	ENSMUSG00000045515.3	Pou3f3	0.867521	1.94828	0.025691	0.000911577
chr1	42740800	42742800	ENSMUSG00000045515.3	Pou3f3	0.678489	1.74981	0.0400755	0.0127621
chr1	42773100	42776700	ENSMUSG00000041907.9	Gpr45	0.543044	1.95987	0.0250056	0.0145852
chr1	42947800	42950600	ENSMUSG00000041907.9	Gpr45	0.628444	1.79097	0.0366494	0.00455789
chr1	43044700	43046700	ENSMUSG00000041907.9	Gpr45	0.675831	1.71447	0.0432212	0.0118505
chr1	43124100	43126100	ENSMUSG00000008136.10	Fhl2	0.398793	1.85316	0.0319299	0.0282589
chr1	43140600	43144800	ENSMUSG00000008136.10	Fhl2	0.701249	2.35992	0.00913952	0.00364631
chr1	43145200	43147200	ENSMUSG00000008136.10	Fhl2	0.678162	1.934	0.0265568	0.00820419
chr1	43149200	43152200	ENSMUSG00000008136.10	Fhl2	0.810133	2.66193	0.00388472	0.000911577
chr1	43152800	43157000	ENSMUSG00000008136.10	Fhl2	0.830486	2.30491	0.0105858	0.000911577
chr1	43158400	43161000	ENSMUSG00000008136.10	Fhl2	0.735797	2.42517	0.00765068	0.000911577
chr1	43178000	43180000	ENSMUSG00000008136.10	Fhl2	0.562306	1.72849	0.0419502	0.0164084
chr1	43215100	43217100	ENSMUSG00000008136.10	Fhl2	0.694611	1.86325	0.0312133	0.0154968
chr1	43259200	43261200	ENSMUSG00000008136.10	Fhl2	0.583348	1.83048	0.0335889	0.01732
chr1	43310500	43312500	ENSMUSG00000008136.10	Fhl2	0.475133	2.24213	0.0124764	0.00820419
chr1	43336900	43338900	ENSMUSG00000008136.10	Fhl2	0.760868	1.95767	0.0251347	0.00455789
chr1	43425300	43428100	ENSMUSG00000008136.10	Fhl2	0.380298	2.005	0.0224817	0.0282589
chr1	43468100	43470100	ENSMUSG00000008136.10	Fhl2	0.568506	1.73837	0.0410727	0.0264357
chr1	43503300	43505300	ENSMUSG00000026051.8	1500015O10Rik	0.569863	1.94325	0.0259928	0.000911577
chr1	43530300	43532300	ENSMUSG00000026051.8	1500015O10Rik	0.629774	2.68968	0.00357598	0.000911577
chr1	43694100	43696100	ENSMUSG00000026051.8	1500015O10Rik	0.54306	2.15292	0.0156623	0.0154968
chr1	43697900	43699900	ENSMUSG00000008136.10	Fhl2	0.47578	2.01458	0.0219742	0.0182315
chr1	43761500	43763500	ENSMUSG00000057363.8	Uxs1	0.346506	2.29006	0.0110089	0.0100273
chr1	44215330	44217330	ENSMUSG00000046828.3	Mettl21e	0.594909	1.9229	0.0272463	0.023701
chr1	44583100	44586100	ENSMUSG00000056870.5	Gulp1	0.643008	2.36018	0.00913312	0.00820419
chr1	44591000	44593000	ENSMUSG00000026043.14	Col3a1	0.70795	2.0025	0.0226153	0.0118505
chr1	44677200	44680200	ENSMUSG00000056870.5	Gulp1	0.680549	2.47461	0.00666904	0.00273473
chr1	44750100	44752100	ENSMUSG00000026043.14	Col3a1	0.77761	2.38798	0.00847067	0.00182315
chr1	45019600	45023800	ENSMUSG00000026043.14	Col3a1	0.819735	2.03647	0.0208516	0.000911577
chr1	45315100	45317100	ENSMUSG00000026043.14	Col3a1	0.812763	2.1203	0.0169906	0.000911577
chr1	45317300	45319300	ENSMUSG00000026042.12	Col5a2	0.745888	2.15967	0.0153992	0.000911577
chr1	45320500	45322500	ENSMUSG00000026043.14	Col3a1	0.688349	1.92297	0.0272418	0.00455789
chr1	45540800	45542800	ENSMUSG00000026043.14	Col3a1	0.831488	1.82991	0.0336316	0.00638104
chr1	45760200	45762600	ENSMUSG00000026043.14	Col3a1	0.779016	1.75068	0.0400008	0.00729262
chr1	45764200	45768200	ENSMUSG00000026043.14	Col3a1	0.800718	2.04326	0.0205133	0.00182315
chr1	45920100	45922100	ENSMUSG00000025993.6	Slc40a1	0.682191	2.44431	0.00725656	0.00364631
chr1	50960900	50962900	ENSMUSG00000026109.10	Tmeff2	0.650189	1.66771	0.047687	0.00638104
chr1	51124800	51126800	ENSMUSG00000026109.10	Tmeff2	0.800217	1.79537	0.0362974	0.000911577
chr1	51136600	51138600	ENSMUSG00000045954.7	Sdpr	0.741997	2.03442	0.0209547	0.00273473
chr1	51244800	51246800	ENSMUSG00000045954.7	Sdpr	0.502312	1.82383	0.0340891	0.0328168
chr1	51264000	51269000	ENSMUSG00000045954.7	Sdpr	0.811114	2.06599	0.0194146	0.000911577
chr1	51270100	51273600	ENSMUSG00000045954.7	Sdpr	0.5698	2.18328	0.0145077	0.0154968
chr1	51276100	51278100	ENSMUSG00000045954.7	Sdpr	0.647935	2.03601	0.0208745	0.00273473
chr1	51445000	51447000	ENSMUSG00000026109.10	Tmeff2	0.587189	1.82519	0.033986	0.0100273
chr1	51508214	51510214	ENSMUSG00000045954.7	Sdpr	0.824599	1.87421	0.030451	0.00364631
chr1	51514414	51516414	ENSMUSG00000045954.7	Sdpr	0.774019	1.96575	0.0246638	0.00273473
chr1	51539000	51541000	ENSMUSG00000045954.7	Sdpr	0.624979	1.72413	0.0423424	0.0136737
chr1	51788500	51790500	ENSMUSG00000018417.10	Myo1b	0.379714	1.9293	0.0268466	0.0227894
chr1	52141300	52143300	ENSMUSG00000026104.10	Stat1	0.707631	1.88443	0.0297531	0.00273473
chr1	52149600	52151600	ENSMUSG00000026096.10	Osgepl1	0.329468	1.81786	0.0345424	0.0428441
chr1	52175800	52177800	ENSMUSG00000026102.5	Inpp1	0.339412	2.50084	0.00619488	0.00546946
chr1	52331100	52333100	ENSMUSG00000026100.6	Mstn	0.2739	1.70032	0.0445351	0.0401094
chr1	52421200	52423200	ENSMUSG00000026104.10	Stat1	0.745311	1.94113	0.0261212	0.00546946
chr1	52465300	52467300	ENSMUSG00000043629.8	1700019D03Rik	0.324952	2.07331	0.0190718	0.0209663
chr1	52494600	52496600	ENSMUSG00000026104.10	Stat1	0.609183	1.83523	0.0332357	0.0209663
chr1	52511000	52513000	ENSMUSG00000002881.10	Nab1	0.520442	1.82696	0.0338528	0.0218778
chr1	52539200	52541200	ENSMUSG00000002881.10	Nab1	0.36346	2.27863	0.0113444	0.0182315
chr1	52596300	52598300	ENSMUSG00000041439.11	Mfsd6	0.385487	1.75957	0.03924	0.0455789
chr1	52651996	52653996	ENSMUSG00000026100.6	Mstn	0.538377	2.14717	0.0158901	0.0127621
chr1	52717300	52719300	ENSMUSG00000026102.5	Inpp1	0.629724	1.69288	0.0452394	0.0246126
chr1	52752100	52754100	ENSMUSG00000026104.10	Stat1	0.532237	1.87909	0.0301162	0.00638104
chr1	52799100	52802600	ENSMUSG00000026104.10	Stat1	0.613922	1.69406	0.0451269	0.0455789
chr1	53939500	53941500	ENSMUSG00000042807.11	Hecw2	0.397278	1.82016	0.0343675	0.0273473
chr1	54042400	54044400	ENSMUSG00000042807.11	Hecw2	0.343127	1.83961	0.0329125	0.0337284
chr1	54108300	54110300	ENSMUSG00000042807.11	Hecw2	0.396986	2.28567	0.0111369	0.0136737
chr1	54128100	54130100	ENSMUSG00000042807.11	Hecw2	0.376444	1.89424	0.0290966	0.0291705
chr1	54186800	54188800	ENSMUSG00000042807.11	Hecw2	0.51324	2.92935	0.00169837	0.000911577
chr1	54577100	54579800	ENSMUSG00000096141.2	Dnah7a	0.679785	1.6593	0.0485273	0.0164084
chr1	54712800	54716500	ENSMUSG00000042807.11	Hecw2	0.504728	2.06024	0.0196877	0.0182315
chr1	54746900	54748900	ENSMUSG00000042807.11	Hecw2	0.408217	1.81328	0.034894	0.0209663
chr1	54787400	54789400	ENSMUSG00000096141.2	Dnah7a	0.701163	1.65596	0.0488654	0.0136737
chr1	54809600	54811600	ENSMUSG00000026094.10	Stk17b	0.421586	1.65419	0.0490445	0.0437557
chr1	54814700	54816700	ENSMUSG00000073678.4	Pgap1	0.505996	1.73408	0.0414521	0.0255242
chr1	54835200	54839300	ENSMUSG00000026094.10	Stk17b	0.664704	1.73474	0.0413937	0.00638104
chr1	54840700	54842700	ENSMUSG00000026094.10	Stk17b	0.466468	1.90046	0.0286864	0.0164084
chr1	54905300	54910300	ENSMUSG00000052331.10	Ankrd44	0.758927	2.64467	0.00408858	0.000911577
chr1	54911700	54914800	ENSMUSG00000026094.10	Stk17b	0.54112	1.68136	0.0463468	0.0227894
chr1	54971300	54973300	ENSMUSG00000041303.7	Gtf3c3	0.437648	1.69561	0.04498	0.047402
chr1	55030600	55032600	ENSMUSG00000026094.10	Stk17b	0.417055	1.89995	0.0287197	0.0273473
chr1	55074800	55077400	ENSMUSG00000025980.10	Hspd1	0.709857	2.00445	0.0225107	0.00273473
chr1	55091000	55093000	ENSMUSG00000073676.4	Hspe1	0.505589	2.06538	0.0194435	0.00273473
chr1	55220800	55222800	ENSMUSG00000025978.10	Rftn2	0.489035	1.80545	0.035502	0.0483136
chr1	55567200	55569200	ENSMUSG00000038349.10	Plcl1	0.701106	1.77594	0.0378713	0.00638104
chr1	55604500	55607600	ENSMUSG00000038349.10	Plcl1	0.580376	2.74695	0.00300759	0.000911577
chr1	55667800	55669800	ENSMUSG00000038349.10	Plcl1	0.704217	1.64729	0.0497492	0.0154968
chr1	56898100	56900100	ENSMUSG00000038331.11	Satb2	0.646269	2.37474	0.00878077	0.000911577
chr1	56918700	56922100	ENSMUSG00000038331.11	Satb2	0.583051	2.19978	0.0139113	0.000911577
chr1	56952300	56954300	ENSMUSG00000038331.11	Satb2	0.643952	3.54636	0.000195294	0.000911577
chr1	56957500	56960600	ENSMUSG00000038331.11	Satb2	0.602948	2.95352	0.00157086	0.000911577
chr1	57205600	57207600	ENSMUSG00000038331.11	Satb2	0.45956	1.77289	0.0381232	0.0164084
chr1	57208000	57210000	ENSMUSG00000038331.11	Satb2	0.424302	2.00819	0.0223113	0.00638104
chr1	57210300	57212300	ENSMUSG00000038331.11	Satb2	0.515658	1.85066	0.0321092	0.00729262
chr1	57264800	57266800	ENSMUSG00000038331.11	Satb2	0.636895	1.86233	0.0312782	0.00364631
chr1	57301200	57303200	ENSMUSG00000038331.11	Satb2	0.738444	2.83708	0.0022764	0.000911577
chr1	57476900	57480200	ENSMUSG00000079554.2	Aox2	0.472658	1.70859	0.0437638	0.0446673
chr1	57496300	57498300	ENSMUSG00000054770.12	Kctd18	0.630463	1.79049	0.0366876	0.00364631
chr1	57683700	57685700	ENSMUSG00000079554.2	Aox2	0.545071	1.73983	0.0409447	0.0382862
chr1	57745200	57747200	ENSMUSG00000064294.8	Aox3	0.597548	1.92861	0.0268895	0.023701
chr1	57814300	57817800	ENSMUSG00000038305.10	Spats2l	0.61084	2.18156	0.0145711	0.0127621
chr1	57824400	57826400	ENSMUSG00000038305.10	Spats2l	0.371593	1.7234	0.0424085	0.0273473
chr1	57867500	57869500	ENSMUSG00000038305.10	Spats2l	0.386352	1.95027	0.0255718	0.0227894
chr1	57946600	57949700	ENSMUSG00000038305.10	Spats2l	0.576793	1.97973	0.0238668	0.0264357
chr1	58215400	58217400	ENSMUSG00000054770.12	Kctd18	0.52851	2.0272	0.021321	0.00273473
chr1	58221000	58223000	ENSMUSG00000054770.12	Kctd18	0.507906	2.00595	0.0224305	0.00455789
chr1	58457700	58459700	ENSMUSG00000026028.8	Trak2	0.382836	1.80606	0.0354543	0.0346399
chr1	58723000	58725000	ENSMUSG00000026031.11	Cflar	0.713552	1.92992	0.0268085	0.00182315
chr1	58726700	58728700	ENSMUSG00000026031.11	Cflar	0.71971	1.6969	0.0448581	0.0264357
chr1	58831300	58833300	ENSMUSG00000026031.11	Cflar	0.645291	2.003	0.0225886	0.00729262
chr1	58858800	58860800	ENSMUSG00000026029.10	Casp8	0.633385	1.94929	0.0256302	0.00273473
chr1	58968100	58970100	ENSMUSG00000026028.8	Trak2	0.546751	2.72883	0.00317793	0.00182315
chr1	59133200	59135200	ENSMUSG00000026031.11	Cflar	0.532523	1.7895	0.0367669	0.0246126
chr1	59200400	59202400	ENSMUSG00000026037.10	Orc2	0.545451	2.31574	0.0102862	0.00273473
chr1	59210500	59212500	ENSMUSG00000026029.10	Casp8	0.628459	1.73117	0.0417112	0.0446673
chr1	59320800	59323200	ENSMUSG00000041075.8	Fzd7	0.55233	1.82563	0.0339534	0.0118505
chr1	59326400	59328800	ENSMUSG00000026036.13	Nif3l1	0.724895	1.9956	0.0229889	0.00182315
chr1	59331400	59335000	ENSMUSG00000026036.13	Nif3l1	0.649305	1.70154	0.0444209	0.0136737
chr1	59340600	59342600	ENSMUSG00000026036.13	Nif3l1	0.736418	1.77619	0.0378512	0.00546946
chr1	59367700	59369700	ENSMUSG00000026029.10	Casp8	0.606895	1.77425	0.0380107	0.0182315
chr1	59375214	59377214	ENSMUSG00000026036.13	Nif3l1	0.634338	1.66463	0.0479938	0.0136737
chr1	59386900	59388900	ENSMUSG00000038079.10	Tmem237	0.633371	1.71373	0.0432896	0.0109389
chr1	59394200	59396800	ENSMUSG00000026036.13	Nif3l1	0.716837	2.29278	0.0109305	0.000911577
chr1	59398600	59400600	ENSMUSG00000041075.8	Fzd7	0.550071	2.42149	0.00772848	0.00182315
chr1	59408800	59410800	ENSMUSG00000041075.8	Fzd7	0.58164	1.90468	0.0284109	0.0291705
chr1	59422200	59424200	ENSMUSG00000026036.13	Nif3l1	0.618034	1.90565	0.0283477	0.00729262
chr1	59437200	59439200	ENSMUSG00000026037.10	Orc2	0.45289	2.04042	0.0206543	0.0164084
chr1	59471500	59474400	ENSMUSG00000041075.8	Fzd7	0.651323	2.14084	0.0161434	0.00911577
chr1	59487200	59489600	ENSMUSG00000026029.10	Casp8	0.814182	1.78804	0.0368848	0.00273473
chr1	59497400	59499400	ENSMUSG00000026037.10	Orc2	0.631102	2.00739	0.022354	0.0118505
chr1	59507600	59509600	ENSMUSG00000026034.13	Clk1	0.486447	1.71681	0.0430068	0.0464904
chr1	59518200	59521500	ENSMUSG00000041075.8	Fzd7	0.616085	2.339	0.00966767	0.00546946
chr1	59523200	59525200	ENSMUSG00000047361.11	Gm973	0.705768	1.71138	0.0435058	0.00546946
chr1	59579100	59581100	ENSMUSG00000026029.10	Casp8	0.558695	1.86861	0.0308383	0.0291705
chr1	59589300	59591300	ENSMUSG00000041075.8	Fzd7	0.49369	2.51038	0.00603013	0.00182315
chr1	59592400	59596400	ENSMUSG00000038079.10	Tmem237	0.405832	1.95677	0.0251876	0.0209663
chr1	59602100	59604900	ENSMUSG00000026021.11	Sumo1	0.500809	2.24799	0.0122886	0.00638104
chr1	59632500	59634500	ENSMUSG00000041075.8	Fzd7	0.511184	1.91915	0.027483	0.0200547
chr1	59770800	59772800	ENSMUSG00000026014.11	Raph1	0.45096	2.32685	0.0099867	0.00546946
chr1	59803300	59805300	ENSMUSG00000026014.11	Raph1	0.4629	1.75047	0.0400188	0.0319052
chr1	59914952	59916952	ENSMUSG00000026014.11	Raph1	0.654803	1.74521	0.0404741	0.0164084
chr1	59942900	59944900	ENSMUSG00000073664.7	Nbeal1	0.38054	2.00129	0.0226803	0.0209663
chr1	60406059	60408059	ENSMUSG00000026014.11	Raph1	0.437621	2.44101	0.00732306	0.00273473
chr1	60416000	60418000	ENSMUSG00000026012.2	Cd28	0.388326	2.13611	0.0163351	0.0136737
chr1	60644900	60646900	ENSMUSG00000026782.11	Abi2	0.506555	1.65185	0.0492826	0.0282589
chr1	60648000	60651200	ENSMUSG00000026782.11	Abi2	0.404872	2.02053	0.0216641	0.0227894
chr1	60651700	60653700	ENSMUSG00000026014.11	Raph1	0.627227	1.80674	0.0354011	0.0182315
chr1	60654700	60659900	ENSMUSG00000026014.11	Raph1	0.764521	2.01126	0.0221492	0.00364631
chr1	60661400	60663400	ENSMUSG00000026014.11	Raph1	0.570573	1.9366	0.0263974	0.00820419
chr1	60850400	60852400	ENSMUSG00000026782.11	Abi2	0.612809	1.76946	0.0384083	0.0227894
chr1	60935200	60937200	ENSMUSG00000026782.11	Abi2	0.646794	1.72957	0.0418538	0.01732
chr1	60945000	60947000	ENSMUSG00000026014.11	Raph1	0.486452	2.3007	0.0107043	0.00182315
chr1	61059800	61061800	ENSMUSG00000052062.10	Pard3b	0.571783	1.87592	0.0303329	0.0255242
chr1	61321000	61323000	ENSMUSG00000025969.11	Nrp2	0.491895	1.75626	0.0395218	0.041021
chr1	62015700	62019500	ENSMUSG00000025969.11	Nrp2	0.608857	1.87166	0.0306271	0.00820419
chr1	62085600	62087600	ENSMUSG00000052062.10	Pard3b	0.415122	2.00298	0.0225896	0.0182315
chr1	62243426	62245426	ENSMUSG00000040865.11	Ino80d	0.468765	2.11364	0.0172731	0.0136737
chr1	62392000	62394000	ENSMUSG00000025969.11	Nrp2	0.622238	2.50224	0.00617051	0.000911577
chr1	62434900	62436900	ENSMUSG00000025969.11	Nrp2	0.602845	2.45111	0.00712083	0.000911577
chr1	62764400	62766400	ENSMUSG00000025969.11	Nrp2	0.568109	2.17631	0.0147661	0.00364631
chr1	62821600	62824000	ENSMUSG00000052062.10	Pard3b	0.65403	1.64902	0.0495716	0.0464904
chr1	62886800	62888800	ENSMUSG00000052062.10	Pard3b	0.575687	1.79034	0.0366994	0.0419325
chr1	63004200	63006200	ENSMUSG00000052062.10	Pard3b	0.517718	1.72007	0.0427101	0.0291705
chr1	63366900	63368900	ENSMUSG00000025964.11	Adam23	0.83973	1.67115	0.0473459	0.0127621
chr1	63552100	63554100	ENSMUSG00000025967.12	Eef1b2	0.548326	1.76528	0.0387584	0.041021
chr1	63586300	63588300	ENSMUSG00000025964.11	Adam23	0.816162	1.67944	0.0465328	0.00729262
chr1	63666900	63668900	ENSMUSG00000025964.11	Adam23	0.813886	1.66193	0.048263	0.00364631
chr1	63765200	63767200	ENSMUSG00000025964.11	Adam23	0.841045	1.66245	0.048211	0.0100273
chr1	63819500	63821500	ENSMUSG00000027520.11	Zdbf2	0.744739	1.66876	0.0475829	0.01732
chr1	63899000	63901000	ENSMUSG00000025959.9	Klf7	0.751169	1.76528	0.038758	0.00364631
chr1	64045400	64047400	ENSMUSG00000025959.9	Klf7	0.475388	1.82763	0.0338023	0.01732
chr1	64086800	64089600	ENSMUSG00000025959.9	Klf7	0.47877	1.6833	0.0461583	0.0319052
chr1	64096100	64099400	ENSMUSG00000025968.12	Ndufs1	0.465572	1.69734	0.0448162	0.0464904
chr1	64189400	64192000	ENSMUSG00000025959.9	Klf7	0.779142	1.73489	0.0413799	0.0109389
chr1	64192300	64194300	ENSMUSG00000025959.9	Klf7	0.526282	1.87366	0.0304888	0.0118505
chr1	64222800	64225000	ENSMUSG00000025959.9	Klf7	0.822332	1.82794	0.033779	0.00364631
chr1	64225400	64227400	ENSMUSG00000025959.9	Klf7	0.645395	1.69455	0.0450807	0.030082
chr1	64304971	64308900	ENSMUSG00000025968.12	Ndufs1	0.56646	1.66914	0.0475445	0.0492252
chr1	64337300	64339300	ENSMUSG00000025964.11	Adam23	0.752596	1.65	0.049471	0.0282589
chr1	64361300	64363300	ENSMUSG00000025959.9	Klf7	0.674161	1.74952	0.0401008	0.0127621
chr1	64549400	64551400	ENSMUSG00000025968.12	Ndufs1	0.424783	1.97756	0.0239891	0.0209663
chr1	64786400	64789300	ENSMUSG00000045005.9	Fzd5	0.701368	1.75069	0.0399997	0.0200547
chr1	64825700	64827700	ENSMUSG00000045005.9	Fzd5	0.589869	1.68184	0.0462999	0.0182315
chr1	64945200	64947200	ENSMUSG00000025955.9	Akr1cl	0.292514	1.94182	0.0260792	0.0309936
chr1	66148100	66150100	ENSMUSG00000015222.13	Map2	0.809193	1.65546	0.0489157	0.0109389
chr1	66186200	66188200	ENSMUSG00000015222.13	Map2	0.764542	1.70038	0.0445296	0.00820419
chr1	66194400	66196400	ENSMUSG00000015222.13	Map2	0.864679	1.72471	0.0422895	0.00182315
chr1	66205700	66207700	ENSMUSG00000015222.13	Map2	0.770011	1.75948	0.0392479	0.00273473
chr1	66222500	66224500	ENSMUSG00000015222.13	Map2	0.73204	1.713	0.0433561	0.00455789
chr1	66318209	66320209	ENSMUSG00000015222.13	Map2	0.795562	1.66088	0.0483692	0.0109389
chr1	66335100	66337700	ENSMUSG00000015222.13	Map2	0.77452	1.70187	0.0443897	0.00546946
chr1	66347800	66349800	ENSMUSG00000015222.13	Map2	0.861026	1.71852	0.0428511	0.00364631
chr1	66384900	66386900	ENSMUSG00000015222.13	Map2	0.876703	1.7038	0.0442097	0.00273473
chr1	66388500	66390500	ENSMUSG00000015222.13	Map2	0.875909	1.70029	0.0445384	0.00273473
chr1	66394500	66396500	ENSMUSG00000015222.13	Map2	0.84587	1.71215	0.0434344	0.000911577
chr1	66654500	66656500	ENSMUSG00000015222.13	Map2	0.838376	1.67422	0.0470433	0.0100273
chr1	66808707	66810707	ENSMUSG00000026003.5	Acadl	0.595309	1.83483	0.0332651	0.0273473
chr1	66813907	66815907	ENSMUSG00000026003.5	Acadl	0.757611	2.03156	0.0210992	0.00364631
chr1	66819500	66821500	ENSMUSG00000055567.12	Unc80	0.533399	1.90105	0.0286476	0.0118505
chr1	66828600	66830600	ENSMUSG00000026004.11	Kansl1l	0.37667	2.36607	0.00898901	0.00364631
chr1	66838100	66841300	ENSMUSG00000026003.5	Acadl	0.702238	1.95939	0.0250337	0.00273473
chr1	66870800	66872800	ENSMUSG00000026003.5	Acadl	0.459038	1.73066	0.041756	0.047402
chr1	66937468	66941100	ENSMUSG00000026003.5	Acadl	0.641658	1.98248	0.0237126	0.00911577
chr1	66984200	66986200	ENSMUSG00000061816.11	Myl1	0.467085	2.48522	0.00647363	0.00546946
chr1	68779700	68781700	ENSMUSG00000062209.11	Erbb4	0.499546	2.52168	0.00583978	0.00364631
chr1	68786800	68788800	ENSMUSG00000062209.11	Erbb4	0.482	2.32976	0.00990947	0.00729262
chr1	68932800	68934800	ENSMUSG00000062209.11	Erbb4	0.580694	2.89254	0.00191071	0.00182315
chr1	68956400	68958400	ENSMUSG00000062209.11	Erbb4	0.524214	2.55141	0.0053644	0.00638104
chr1	68960800	68962800	ENSMUSG00000062209.11	Erbb4	0.748713	1.89705	0.0289109	0.00546946
chr1	68972800	68974800	ENSMUSG00000062209.11	Erbb4	0.448664	2.05441	0.019968	0.0273473
chr1	69022900	69026200	ENSMUSG00000062209.11	Erbb4	0.677654	2.79441	0.00259975	0.00182315
chr1	69073600	69075600	ENSMUSG00000062209.11	Erbb4	0.662844	2.41621	0.00784156	0.00182315
chr1	69085300	69088100	ENSMUSG00000062209.11	Erbb4	0.549446	2.69027	0.00356976	0.00273473
chr1	69544000	69546600	ENSMUSG00000026196.7	Bard1	0.522814	1.75939	0.0392557	0.0328168
chr1	69558700	69560700	ENSMUSG00000026196.7	Bard1	0.366233	1.8101	0.0351403	0.0419325
chr1	69746100	69748100	ENSMUSG00000026196.7	Bard1	0.514045	1.80294	0.0356988	0.0246126
chr1	70900500	70903700	ENSMUSG00000026196.7	Bard1	0.290969	1.90913	0.0281228	0.0391978
chr1	70916900	70919800	ENSMUSG00000026196.7	Bard1	0.307212	1.89163	0.0292705	0.0328168
chr1	71049100	71051100	ENSMUSG00000026196.7	Bard1	0.36949	2.22973	0.0128826	0.00729262
chr1	71070300	71072300	ENSMUSG00000026196.7	Bard1	0.314352	2.06653	0.0193894	0.0255242
chr1	71095700	71097700	ENSMUSG00000026196.7	Bard1	0.282402	2.15817	0.0154574	0.0127621
chr1	71104923	71106923	ENSMUSG00000026196.7	Bard1	0.485777	1.73196	0.0416402	0.0419325
chr1	71683100	71685100	ENSMUSG00000026193.11	Fn1	0.676283	1.95823	0.0251014	0.0118505
chr1	71806200	71808200	ENSMUSG00000026193.11	Fn1	0.650482	1.68476	0.0460178	0.023701
chr1	71823100	71825100	ENSMUSG00000026193.11	Fn1	0.50035	1.9977	0.0228745	0.0100273
chr1	72172700	72174700	ENSMUSG00000039395.8	Mreg	0.681091	2.38019	0.00865183	0.000911577
chr1	72182000	72184000	ENSMUSG00000039395.8	Mreg	0.291604	2.2097	0.0135631	0.0100273
chr1	72196000	72199300	ENSMUSG00000039395.8	Mreg	0.560037	2.88782	0.00193958	0.00182315
chr1	72214203	72216203	ENSMUSG00000026193.11	Fn1	0.384432	1.73383	0.0414739	0.0282589
chr1	72232300	72234300	ENSMUSG00000026187.8	Xrcc5	0.427455	2.51584	0.00593746	0.00182315
chr1	72286434	72289500	ENSMUSG00000026188.7	Tmem169	0.612509	1.8439	0.0325992	0.00911577
chr1	72309360	72311360	ENSMUSG00000026187.8	Xrcc5	0.594412	2.06385	0.0195159	0.0164084
chr1	72400400	72402400	ENSMUSG00000026188.7	Tmem169	0.665825	1.6655	0.0479068	0.0100273
chr1	72413500	72415500	ENSMUSG00000026188.7	Tmem169	0.775463	1.69973	0.0445904	0.0255242
chr1	72454600	72457600	ENSMUSG00000026188.7	Tmem169	0.880759	1.73827	0.0410814	0.000911577
chr1	72598200	72602600	ENSMUSG00000055322.10	Tns1	0.586939	1.92834	0.0269065	0.023701
chr1	72608800	72610800	ENSMUSG00000026188.7	Tmem169	0.576457	1.84281	0.0326781	0.00820419
chr1	72750700	72752700	ENSMUSG00000026185.8	Igfbp5	0.516262	2.10222	0.017767	0.01732
chr1	72805000	72807000	ENSMUSG00000039354.12	Smarcal1	0.668451	1.91437	0.0277866	0.0182315
chr1	72838400	72840400	ENSMUSG00000026185.8	Igfbp5	0.31012	1.85292	0.0319468	0.0264357
chr1	72865600	72868600	ENSMUSG00000039323.14	Igfbp2	0.527257	1.76147	0.0390792	0.0100273
chr1	72877800	72879800	ENSMUSG00000026185.8	Igfbp5	0.65124	2.34468	0.00952178	0.0100273
chr1	72936000	72938000	ENSMUSG00000055322.10	Tns1	0.514691	2.23701	0.0126429	0.00455789
chr1	72942200	72947600	ENSMUSG00000055322.10	Tns1	0.839858	1.98608	0.0235122	0.00364631
chr1	72954600	72956600	ENSMUSG00000055322.10	Tns1	0.710727	2.01368	0.0220218	0.000911577
chr1	72959500	72961500	ENSMUSG00000055322.10	Tns1	0.607354	1.87571	0.0303474	0.0100273
chr1	72962500	72964500	ENSMUSG00000026185.8	Igfbp5	0.712404	2.54469	0.0054687	0.00364631
chr1	72968700	72970700	ENSMUSG00000055322.10	Tns1	0.671315	2.15866	0.0154384	0.00546946
chr1	72998300	73000300	ENSMUSG00000055322.10	Tns1	0.558638	1.69506	0.0450323	0.0145852
chr1	73001800	73003800	ENSMUSG00000026189.9	Pecr	0.61498	1.76698	0.0386159	0.0273473
chr1	73034600	73042800	ENSMUSG00000026189.9	Pecr	0.658129	1.75453	0.0396702	0.0319052
chr1	73042900	73044900	ENSMUSG00000055322.10	Tns1	0.451127	1.71842	0.0428604	0.0364631
chr1	73046000	73048000	ENSMUSG00000026189.9	Pecr	0.468473	2.18257	0.0145339	0.0100273
chr1	73052900	73054900	ENSMUSG00000026188.7	Tmem169	0.551579	1.95237	0.0254473	0.00273473
chr1	73070200	73073800	ENSMUSG00000026189.9	Pecr	0.637462	1.79924	0.0359906	0.030082
chr1	73087800	73090800	ENSMUSG00000039323.14	Igfbp2	0.512269	2.15134	0.0157246	0.0118505
chr1	73152600	73154600	ENSMUSG00000026189.9	Pecr	0.637128	1.65577	0.048884	0.0273473
chr1	73251200	73253200	ENSMUSG00000026185.8	Igfbp5	0.570996	2.11625	0.0171618	0.0145852
chr1	73258800	73260800	ENSMUSG00000026185.8	Igfbp5	0.454764	2.27567	0.0114329	0.00820419
chr1	73312100	73314100	ENSMUSG00000039323.14	Igfbp2	0.565047	1.92504	0.0271122	0.0191431
chr1	73361400	73365000	ENSMUSG00000055322.10	Tns1	0.692002	2.04634	0.0203615	0.0154968
chr1	73365100	73367100	ENSMUSG00000026185.8	Igfbp5	0.555903	2.27021	0.0115975	0.00729262
chr1	73367200	73369200	ENSMUSG00000026185.8	Igfbp5	0.52958	1.88342	0.0298217	0.023701
chr1	73513000	73515000	ENSMUSG00000039323.14	Igfbp2	0.484026	1.69466	0.0450704	0.0492252
chr1	73537000	73540000	ENSMUSG00000026185.8	Igfbp5	0.541145	1.83911	0.0329496	0.0164084
chr1	73540600	73542600	ENSMUSG00000026187.8	Xrcc5	0.475696	2.14181	0.0161043	0.0100273
chr1	73671200	73674100	ENSMUSG00000061815.7	Rufy4	0.434989	2.2529	0.0121327	0.0100273
chr1	73743200	73745200	ENSMUSG00000039354.12	Smarcal1	0.501477	1.66302	0.0481545	0.0437557
chr1	73757700	73759700	ENSMUSG00000039323.14	Igfbp2	0.691981	1.93788	0.0263187	0.00729262
chr1	73825200	73828600	ENSMUSG00000039323.14	Igfbp2	0.628981	2.04865	0.0202483	0.0127621
chr1	73905300	73907300	ENSMUSG00000055322.10	Tns1	0.664196	2.20277	0.0138054	0.00820419
chr1	73913000	73917400	ENSMUSG00000026185.8	Igfbp5	0.624019	2.25549	0.0120513	0.0109389
chr1	73919400	73921800	ENSMUSG00000055322.10	Tns1	0.627039	2.09211	0.0182144	0.00820419
chr1	73922400	73925000	ENSMUSG00000055322.10	Tns1	0.601029	1.73676	0.0412144	0.0419325
chr1	73931013	73933800	ENSMUSG00000055322.10	Tns1	0.601468	1.83197	0.0334777	0.0319052
chr1	73934500	73936500	ENSMUSG00000055322.10	Tns1	0.544354	2.07952	0.0187847	0.00911577
chr1	73937700	73940700	ENSMUSG00000055322.10	Tns1	0.614013	2.33766	0.00970248	0.00364631
chr1	73946800	73950800	ENSMUSG00000055322.10	Tns1	0.77761	2.17753	0.0147207	0.00273473
chr1	73954000	73961900	ENSMUSG00000055322.10	Tns1	0.738469	1.93438	0.0265331	0.0182315
chr1	73962200	73965000	ENSMUSG00000055322.10	Tns1	0.726195	1.91079	0.0280156	0.0209663
chr1	73965800	73971000	ENSMUSG00000055322.10	Tns1	0.647643	2.05682	0.0198517	0.01732
chr1	73972000	73974000	ENSMUSG00000055322.10	Tns1	0.647225	1.83108	0.0335443	0.0319052
chr1	73987400	73990400	ENSMUSG00000055322.10	Tns1	0.760492	1.92437	0.0271543	0.00729262
chr1	73991100	73993100	ENSMUSG00000055322.10	Tns1	0.752205	2.02623	0.0213707	0.00273473
chr1	73993200	73996400	ENSMUSG00000055322.10	Tns1	0.856475	2.15926	0.015415	0.000911577
chr1	73997400	74010200	ENSMUSG00000055322.10	Tns1	0.901773	1.96051	0.024968	0.000911577
chr1	74012600	74018800	ENSMUSG00000055322.10	Tns1	0.88309	1.94591	0.0258326	0.000911577
chr1	74020000	74034200	ENSMUSG00000055322.10	Tns1	0.831049	1.99276	0.0231441	0.00273473
chr1	74038200	74044800	ENSMUSG00000055322.10	Tns1	0.843595	2.06022	0.0196889	0.00182315
chr1	74047000	74050600	ENSMUSG00000055322.10	Tns1	0.886556	2.17587	0.0147824	0.000911577
chr1	74051200	74056000	ENSMUSG00000055322.10	Tns1	0.842092	2.05653	0.0198655	0.00182315
chr1	74057300	74060900	ENSMUSG00000055322.10	Tns1	0.713002	2.05209	0.0200804	0.00273473
chr1	74065500	74067500	ENSMUSG00000055322.10	Tns1	0.762058	1.99893	0.022808	0.00273473
chr1	74068700	74070700	ENSMUSG00000055322.10	Tns1	0.795249	2.1377	0.0162705	0.00455789
chr1	74081400	74085400	ENSMUSG00000055322.10	Tns1	0.812032	1.90931	0.028111	0.00364631
chr1	74099100	74101100	ENSMUSG00000039354.12	Smarcal1	0.561221	1.74068	0.0408694	0.01732
chr1	74179000	74181000	ENSMUSG00000055322.10	Tns1	0.796919	1.79563	0.0362769	0.00820419
chr1	74196700	74200300	ENSMUSG00000064272.3	Gpbar1	0.639647	1.98283	0.0236929	0.00638104
chr1	74226500	74228500	ENSMUSG00000026208.9	Des	0.672748	1.77459	0.0379832	0.0154968
chr1	74239800	74241800	ENSMUSG00000026208.9	Des	0.734623	1.81343	0.0348829	0.0145852
chr1	74247200	74250800	ENSMUSG00000006301.13	Tmbim1	0.786878	1.73387	0.0414702	0.0200547
chr1	74253100	74255100	ENSMUSG00000006301.13	Tmbim1	0.584287	1.79833	0.0360626	0.0182315
chr1	74256100	74258100	ENSMUSG00000026208.9	Des	0.660035	1.96509	0.024702	0.00273473
chr1	74270700	74272700	ENSMUSG00000026208.9	Des	0.695502	1.79412	0.0363973	0.00638104
chr1	74274000	74276049	ENSMUSG00000006301.13	Tmbim1	0.734587	1.73429	0.0414329	0.0154968
chr1	74290080	74293951	ENSMUSG00000006301.13	Tmbim1	0.743709	1.88757	0.0295422	0.0100273
chr1	74298140	74301600	ENSMUSG00000006301.13	Tmbim1	0.890751	1.952	0.0254692	0.000911577
chr1	74309373	74311373	ENSMUSG00000026208.9	Des	0.753825	1.79838	0.036058	0.0109389
chr1	74311600	74313600	ENSMUSG00000026208.9	Des	0.445813	1.9613	0.024922	0.0136737
chr1	74321100	74323100	ENSMUSG00000026208.9	Des	0.812341	2.0198	0.0217021	0.000911577
chr1	74334454	74338400	ENSMUSG00000026208.9	Des	0.654357	2.20016	0.0138976	0.00182315
chr1	74342300	74344300	ENSMUSG00000006576.12	Slc4a3	0.281501	2.00633	0.0224108	0.0154968
chr1	74378600	74380600	ENSMUSG00000026177.7	Slc11a1	0.562672	1.67669	0.0468014	0.0373747
chr1	74387200	74389200	ENSMUSG00000026208.9	Des	0.805181	1.73036	0.0417826	0.00911577
chr1	74434800	74436800	ENSMUSG00000026177.7	Slc11a1	0.628351	1.67524	0.0469437	0.0319052
chr1	74667500	74669500	ENSMUSG00000026170.6	Cyp27a1	0.582555	2.15938	0.0154102	0.000911577
chr1	74671700	74673700	ENSMUSG00000026202.9	Tuba4a	0.440251	1.88477	0.0297302	0.0246126
chr1	74697900	74699900	ENSMUSG00000026170.6	Cyp27a1	0.498534	1.81044	0.0351136	0.0191431
chr1	74961000	74964100	ENSMUSG00000006538.10	Ihh	0.7012	2.13839	0.0162424	0.00273473
chr1	74964300	74966300	ENSMUSG00000006538.10	Ihh	0.677886	2.24484	0.0123891	0.00364631
chr1	75005100	75007100	ENSMUSG00000026211.13	Obsl1	0.69244	2.11995	0.017005	0.00182315
chr1	75015100	75017100	ENSMUSG00000006301.13	Tmbim1	0.77761	1.84848	0.0322668	0.00273473
chr1	75123000	75125000	ENSMUSG00000026202.9	Tuba4a	0.649396	1.91458	0.0277728	0.0127621
chr1	75125100	75127100	ENSMUSG00000026202.9	Tuba4a	0.730753	1.88662	0.0296056	0.00638104
chr1	75138095	75140095	ENSMUSG00000064272.3	Gpbar1	0.455428	1.98101	0.0237951	0.0200547
chr1	75147100	75149100	ENSMUSG00000033159.10	Cnppd1	0.487955	3.04726	0.00115468	0.000911577
chr1	75213400	75215600	ENSMUSG00000026202.9	Tuba4a	0.762162	2.0918	0.0182283	0.00182315
chr1	75238500	75240500	ENSMUSG00000026170.6	Cyp27a1	0.535691	1.94035	0.0261688	0.00546946
chr1	75246600	75249400	ENSMUSG00000026208.9	Des	0.529022	1.74906	0.0401406	0.0282589
chr1	75288200	75291000	ENSMUSG00000026204.11	Ptprn	0.80043	1.69114	0.0454051	0.0109389
chr1	75292200	75294200	ENSMUSG00000026211.13	Obsl1	0.555731	2.54739	0.00542667	0.00455789
chr1	75337400	75340200	ENSMUSG00000026200.9	Glb1l	0.557093	1.75564	0.0395753	0.0100273
chr1	75343400	75350400	ENSMUSG00000026208.9	Des	0.783116	1.86438	0.0311344	0.0136737
chr1	75356514	75358514	ENSMUSG00000026207.12	Speg	0.753277	2.22026	0.0132004	0.00273473
chr1	75369900	75371900	ENSMUSG00000026207.12	Speg	0.600889	2.00603	0.0224267	0.00729262
chr1	75378506	75380506	ENSMUSG00000026211.13	Obsl1	0.66071	2.79032	0.00263283	0.000911577
chr1	75386700	75388700	ENSMUSG00000055197.4	Fev	0.44498	2.33204	0.00984926	0.0100273
chr1	75391800	75393863	ENSMUSG00000026179.10	Pnkd	0.658873	2.59117	0.00478254	0.00729262
chr1	75406400	75409400	ENSMUSG00000026211.13	Obsl1	0.529157	2.62347	0.00435198	0.00182315
chr1	75412500	75414500	ENSMUSG00000026211.13	Obsl1	0.454842	1.85694	0.0316595	0.0182315
chr1	75438700	75440700	ENSMUSG00000090071.4	Cdk5r2	0.560537	1.70841	0.0437799	0.0136737
chr1	75442200	75447935	ENSMUSG00000033007.11	Asic4	0.678477	1.77009	0.0383564	0.00638104
chr1	75455600	75458200	ENSMUSG00000033007.11	Asic4	0.70662	1.76061	0.0391526	0.00364631
chr1	75458300	75460300	ENSMUSG00000026209.11	Dnpep	0.475216	2.83645	0.00228088	0.00546946
chr1	75462600	75465600	ENSMUSG00000049339.12	Fam134a	0.363536	1.96469	0.024725	0.0191431
chr1	75494100	75496100	ENSMUSG00000026211.13	Obsl1	0.521767	2.25781	0.0119788	0.00729262
chr1	75509576	75513400	ENSMUSG00000026208.9	Des	0.807979	1.91526	0.0277297	0.00455789
chr1	75514400	75520014	ENSMUSG00000026208.9	Des	0.835054	1.86649	0.0309861	0.00182315
chr1	75532200	75534200	ENSMUSG00000026162.7	Nhej1	0.556631	2.20556	0.0137073	0.00182315
chr1	75548200	75551200	ENSMUSG00000026211.13	Obsl1	0.54187	2.58642	0.004849	0.00182315
chr1	75558400	75560400	ENSMUSG00000026179.10	Pnkd	0.664969	2.38996	0.00842502	0.00273473
chr1	75560800	75562800	ENSMUSG00000006576.12	Slc4a3	0.696622	1.92844	0.0269002	0.0109389
chr1	75565200	75567200	ENSMUSG00000006576.12	Slc4a3	0.568992	1.93034	0.0267821	0.0154968
chr1	75569600	75571600	ENSMUSG00000026211.13	Obsl1	0.481875	2.71067	0.00335742	0.000911577
chr1	75608000	75611900	ENSMUSG00000026235.10	Epha4	0.800434	1.86385	0.0311711	0.000911577
chr1	75655700	75657700	ENSMUSG00000026235.10	Epha4	0.532941	1.73404	0.0414551	0.030082
chr1	75679800	75681800	ENSMUSG00000026235.10	Epha4	0.523589	1.72385	0.0423678	0.0164084
chr1	75692600	75694600	ENSMUSG00000026235.10	Epha4	0.4789	1.87162	0.0306298	0.0154968
chr1	75704200	75706200	ENSMUSG00000026235.10	Epha4	0.665268	2.1119	0.0173475	0.00182315
chr1	75723900	75725900	ENSMUSG00000026235.10	Epha4	0.72042	1.68987	0.0455264	0.0127621
chr1	75749000	75751000	ENSMUSG00000026235.10	Epha4	0.799975	2.19624	0.0140372	0.000911577
chr1	75785600	75787600	ENSMUSG00000026235.10	Epha4	0.739729	1.74907	0.0401394	0.00273473
chr1	75797200	75799200	ENSMUSG00000026235.10	Epha4	0.686352	1.90199	0.0285862	0.00273473
chr1	75838900	75840900	ENSMUSG00000026235.10	Epha4	0.512358	1.7967	0.036192	0.0282589
chr1	75843900	75845900	ENSMUSG00000026235.10	Epha4	0.694138	1.80552	0.0354968	0.0127621
chr1	75888300	75891200	ENSMUSG00000026235.10	Epha4	0.806571	2.00871	0.0222841	0.000911577
chr1	75925100	75927100	ENSMUSG00000026235.10	Epha4	0.826298	2.15998	0.0153871	0.000911577
chr1	75974100	75976100	ENSMUSG00000026235.10	Epha4	0.558367	2.14247	0.0160778	0.00820419
chr1	76000400	76002400	ENSMUSG00000026235.10	Epha4	0.622057	1.71268	0.0433858	0.00729262
chr1	76065300	76067300	ENSMUSG00000026235.10	Epha4	0.635124	1.88571	0.0296668	0.00455789
chr1	76429100	76431100	ENSMUSG00000026235.10	Epha4	0.562813	1.98798	0.0234071	0.000911577
chr1	76574600	76576600	ENSMUSG00000026235.10	Epha4	0.651073	1.86053	0.031405	0.000911577
chr1	77101600	77103600	ENSMUSG00000026235.10	Epha4	0.575568	2.22744	0.0129588	0.00182315
chr1	77127500	77129500	ENSMUSG00000026235.10	Epha4	0.458605	1.85193	0.0320183	0.0118505
chr1	77377600	77379600	ENSMUSG00000026235.10	Epha4	0.744559	1.76361	0.0388989	0.00273473
chr1	77408900	77411700	ENSMUSG00000026235.10	Epha4	0.734552	1.97109	0.0243567	0.000911577
chr1	78015500	78018500	ENSMUSG00000004872.11	Pax3	0.502715	2.07449	0.0190169	0.00638104
chr1	78120300	78122300	ENSMUSG00000004872.11	Pax3	0.719156	1.84549	0.0324831	0.00182315
chr1	78140000	78142800	ENSMUSG00000004872.11	Pax3	0.678192	1.86574	0.0310388	0.000911577
chr1	78157400	78159400	ENSMUSG00000004872.11	Pax3	0.719999	2.16217	0.0153027	0.00182315
chr1	78170200	78173500	ENSMUSG00000004872.11	Pax3	0.804893	2.07753	0.0188765	0.000911577
chr1	78180900	78182900	ENSMUSG00000004872.11	Pax3	0.760064	2.37893	0.00868157	0.000911577
chr1	78321500	78323500	ENSMUSG00000032908.9	Sgpp2	0.507113	2.47329	0.00669376	0.00273473
chr1	78439800	78441800	ENSMUSG00000032908.9	Sgpp2	0.508616	2.3205	0.010157	0.00729262
chr1	78648800	78650800	ENSMUSG00000079470.4	Utp14b	0.571503	2.16328	0.0152599	0.0118505
chr1	78811100	78813100	ENSMUSG00000047330.8	Kcne4	0.711599	2.15831	0.0154519	0.00364631
chr1	79756200	79758200	ENSMUSG00000047330.8	Kcne4	0.540458	1.67234	0.0472284	0.047402
chr1	79806300	79808300	ENSMUSG00000026249.6	Serpine2	0.487579	2.13046	0.0165668	0.0109389
chr1	79818200	79820200	ENSMUSG00000026249.6	Serpine2	0.417664	1.75555	0.0395826	0.0355515
chr1	79823200	79825400	ENSMUSG00000026249.6	Serpine2	0.653237	2.02429	0.0214703	0.0154968
chr1	79860798	79862798	ENSMUSG00000026249.6	Serpine2	0.805081	2.63588	0.00419603	0.000911577
chr1	79977800	79979800	ENSMUSG00000026249.6	Serpine2	0.42138	2.15977	0.0153954	0.0200547
chr1	81743800	81746400	ENSMUSG00000022591.5	Gm9747	0.676826	2.16985	0.0150091	0.0118505
chr1	81858800	81860800	ENSMUSG00000022591.5	Gm9747	0.412132	2.73671	0.00310287	0.00364631
chr1	82256600	82259700	ENSMUSG00000022591.5	Gm9747	0.572165	2.13346	0.0164437	0.0127621
chr1	82260000	82262900	ENSMUSG00000022591.5	Gm9747	0.482481	2.30742	0.0105158	0.00455789
chr1	82266800	82268800	ENSMUSG00000022591.5	Gm9747	0.433575	2.28321	0.011209	0.0145852
chr1	82273200	82275200	ENSMUSG00000022591.5	Gm9747	0.55047	2.42432	0.00766857	0.00455789
chr1	82384800	82387800	ENSMUSG00000054976.10	Nyap2	0.631831	1.79132	0.0366207	0.0218778
chr1	82577400	82579400	ENSMUSG00000067158.9	Col4a4	0.577592	1.94568	0.0258469	0.00820419
chr1	82596200	82598200	ENSMUSG00000079465.4	Col4a3	0.705845	2.27314	0.0115088	0.00182315
chr1	82616400	82619300	ENSMUSG00000079465.4	Col4a3	0.35241	1.94943	0.0256221	0.0200547
chr1	82647700	82649700	ENSMUSG00000026159.9	Agfg1	0.458417	1.7387	0.0410438	0.0483136
chr1	82790100	82793700	ENSMUSG00000026150.10	Mff	0.415055	2.05562	0.0199098	0.0182315
chr1	82813200	82818167	ENSMUSG00000026159.9	Agfg1	0.608446	2.02305	0.0215341	0.00911577
chr1	82845300	82847300	ENSMUSG00000026159.9	Agfg1	0.391157	1.96299	0.0248239	0.0246126
chr1	82971200	82973200	ENSMUSG00000079465.4	Col4a3	0.569318	2.71294	0.00333445	0.000911577
chr1	82973400	82975400	ENSMUSG00000079465.4	Col4a3	0.484491	3.1906	0.000709891	0.00182315
chr1	83100900	83102900	ENSMUSG00000079465.4	Col4a3	0.550074	2.20973	0.013562	0.0100273
chr1	83343900	83347500	ENSMUSG00000026163.13	Sphkap	0.627996	2.78683	0.00266133	0.000911577
chr1	83350000	83352000	ENSMUSG00000038496.12	Slc19a3	0.391552	2.66217	0.00388191	0.00911577
chr1	83358600	83360600	ENSMUSG00000026163.13	Sphkap	0.596221	3.42623	0.000306013	0.000911577
chr1	83377100	83379100	ENSMUSG00000067158.9	Col4a4	0.363893	1.99621	0.0229554	0.0309936
chr1	83439900	83441900	ENSMUSG00000026163.13	Sphkap	0.272526	1.86175	0.0313191	0.0464904
chr1	83454300	83456300	ENSMUSG00000026163.13	Sphkap	0.40286	2.05894	0.0197499	0.0145852
chr1	83744900	83746900	ENSMUSG00000045658.12	Pid1	0.830611	1.73936	0.0409862	0.00182315
chr1	83747100	83750300	ENSMUSG00000026220.6	Slc16a14	0.791801	1.71319	0.0433387	0.00546946
chr1	84055900	84057900	ENSMUSG00000036766.8	Dner	0.777252	1.65198	0.0492694	0.0145852
chr1	84072300	84074300	ENSMUSG00000036766.8	Dner	0.792555	1.64529	0.0499551	0.00911577
chr1	84085100	84088300	ENSMUSG00000026220.6	Slc16a14	0.68291	1.68739	0.0457642	0.023701
chr1	84154800	84156800	ENSMUSG00000036766.8	Dner	0.817232	1.69559	0.0449822	0.00729262
chr1	84172000	84174000	ENSMUSG00000026220.6	Slc16a14	0.716365	1.72778	0.0420138	0.00638104
chr1	84176100	84178100	ENSMUSG00000026220.6	Slc16a14	0.849453	1.70626	0.0439799	0.00273473
chr1	84386400	84388400	ENSMUSG00000036766.8	Dner	0.739882	1.68475	0.0460187	0.0127621
chr1	84443100	84445100	ENSMUSG00000036766.8	Dner	0.808401	1.69291	0.0452362	0.00638104
chr1	84517800	84519800	ENSMUSG00000036766.8	Dner	0.679819	1.72413	0.0423422	0.00729262
chr1	84556200	84558200	ENSMUSG00000026220.6	Slc16a14	0.771197	1.64907	0.049567	0.0100273
chr1	84585000	84587000	ENSMUSG00000036766.8	Dner	0.812806	1.6497	0.0495021	0.0100273
chr1	84591900	84593900	ENSMUSG00000036766.8	Dner	0.797127	1.68196	0.046288	0.0136737
chr1	84597100	84599900	ENSMUSG00000036766.8	Dner	0.778943	1.71213	0.0434368	0.0100273
chr1	84620600	84624100	ENSMUSG00000036766.8	Dner	0.842765	1.68315	0.0461727	0.00455789
chr1	84636300	84638300	ENSMUSG00000026220.6	Slc16a14	0.880735	1.74075	0.0408637	0.00182315
chr1	84660700	84662700	ENSMUSG00000036766.8	Dner	0.786898	1.77431	0.038006	0.00364631
chr1	84709700	84711700	ENSMUSG00000026220.6	Slc16a14	0.782042	1.69363	0.0451681	0.00364631
chr1	85692200	85694200	ENSMUSG00000052760.11	A630001G21Rik	0.553912	2.30903	0.010471	0.000911577
chr1	85809500	85811500	ENSMUSG00000026222.12	Sp100	0.711961	1.68684	0.0458174	0.0273473
chr1	85837000	85840300	ENSMUSG00000070031.7	Sp140	0.545045	1.65329	0.0491361	0.0364631
chr1	85897118	85903200	ENSMUSG00000026224.7	4933407L21Rik	0.571468	1.67041	0.047419	0.0273473
chr1	85907300	85910200	ENSMUSG00000026223.11	Itm2c	0.375585	1.75868	0.0393157	0.041021
chr1	85932400	85934800	ENSMUSG00000026224.7	4933407L21Rik	0.533924	1.884	0.0297824	0.0154968
chr1	85956953	85958953	ENSMUSG00000026223.11	Itm2c	0.335856	1.71658	0.0430279	0.0428441
chr1	86037700	86039700	ENSMUSG00000026222.12	Sp100	0.533344	1.77188	0.038207	0.0464904
chr1	86052600	86054600	ENSMUSG00000026226.11	Spata3	0.618192	2.15477	0.01559	0.00273473
chr1	86158600	86163700	ENSMUSG00000052760.11	A630001G21Rik	0.523034	2.03568	0.0208911	0.01732
chr1	86181400	86183400	ENSMUSG00000052760.11	A630001G21Rik	0.664314	1.74299	0.0406679	0.01732
chr1	86224500	86226500	ENSMUSG00000026227.7	2810459M11Rik	0.433502	2.80316	0.0025302	0.00182315
chr1	86228000	86230400	ENSMUSG00000070031.7	Sp140	0.626177	1.78287	0.0373037	0.0164084
chr1	86238300	86240300	ENSMUSG00000026223.11	Itm2c	0.48021	2.26484	0.0117612	0.00638104
chr1	86243400	86246200	ENSMUSG00000052760.11	A630001G21Rik	0.616479	1.87154	0.0306354	0.00729262
chr1	86247200	86249200	ENSMUSG00000052760.11	A630001G21Rik	0.397996	1.83882	0.0329711	0.0328168
chr1	86257300	86259300	ENSMUSG00000052760.11	A630001G21Rik	0.369017	1.73168	0.0416657	0.0373747
chr1	86262900	86264900	ENSMUSG00000070031.7	Sp140	0.671629	1.74701	0.0403174	0.0227894
chr1	86268200	86270200	ENSMUSG00000070031.7	Sp140	0.469549	1.8392	0.0329431	0.0328168
chr1	86420300	86422300	ENSMUSG00000026241.5	Nppc	0.59039	2.2762	0.0114171	0.00182315
chr1	86505100	86507100	ENSMUSG00000053333.11	Dis3l2	0.533922	1.77401	0.0380306	0.0109389
chr1	87002300	87004300	ENSMUSG00000053333.11	Dis3l2	0.750939	1.67857	0.0466181	0.0118505
chr1	87141700	87143700	ENSMUSG00000026247.9	Ecel1	0.855649	1.7868	0.0369852	0.00182315
chr1	87171400	87173400	ENSMUSG00000026247.9	Ecel1	0.664273	1.68404	0.0460865	0.0136737
chr1	87270000	87272000	ENSMUSG00000026255.11	Efhd1	0.504614	1.72053	0.0426676	0.0309936
chr1	87293900	87295900	ENSMUSG00000090175.1	Ugt1a9	0.673197	2.36282	0.00906814	0.000911577
chr1	87704000	87714200	ENSMUSG00000081984.3	Dnajb3	0.417073	1.98704	0.0234591	0.0218778
chr1	87857500	87859500	ENSMUSG00000090175.1	Ugt1a9	0.627163	1.69403	0.0451297	0.0328168
chr1	87870800	87874300	ENSMUSG00000026288.10	Inpp5d	0.728057	1.99441	0.0230537	0.00364631
chr1	87908200	87910200	ENSMUSG00000090175.1	Ugt1a9	0.604295	1.72514	0.0422511	0.0455789
chr1	88108700	88110700	ENSMUSG00000090175.1	Ugt1a9	0.48687	1.64911	0.0495629	0.0464904
chr1	88252700	88254700	ENSMUSG00000026254.13	Eif4e2	0.474491	1.97799	0.0239648	0.0100273
chr1	88279466	88281466	ENSMUSG00000090175.1	Ugt1a9	0.665011	1.80737	0.0353527	0.0182315
chr1	88287000	88289000	ENSMUSG00000026254.13	Eif4e2	0.413844	2.1099	0.0174337	0.00820419
chr1	88402700	88404700	ENSMUSG00000026295.8	Spp2	0.320826	2.75985	0.00289141	0.00820419
chr1	88480800	88484800	ENSMUSG00000026295.8	Spp2	0.409622	2.30578	0.0105616	0.0154968
chr1	88503500	88505500	ENSMUSG00000049866.8	Arl4c	0.472888	1.77289	0.0381232	0.0200547
chr1	88506483	88508483	ENSMUSG00000026295.8	Spp2	0.55248	1.75381	0.0397314	0.0255242
chr1	88635100	88637100	ENSMUSG00000062310.7	Glrp1	0.633682	1.66308	0.0481484	0.0273473
chr1	88657903	88659903	ENSMUSG00000036251.12	Trpm8	0.492478	1.88224	0.029902	0.0264357
chr1	88756994	88758994	ENSMUSG00000036206.8	Sh3bp4	0.454091	1.67637	0.046833	0.0227894
chr1	88798500	88801800	ENSMUSG00000036206.8	Sh3bp4	0.451795	1.97701	0.0240201	0.0291705
chr1	88958900	88960900	ENSMUSG00000036206.8	Sh3bp4	0.340114	1.70991	0.0436415	0.0391978
chr1	89072400	89076300	ENSMUSG00000036206.8	Sh3bp4	0.479725	2.0664	0.0193956	0.0182315
chr1	89077600	89079800	ENSMUSG00000036206.8	Sh3bp4	0.521475	1.98123	0.0237828	0.0246126
chr1	89086000	89091100	ENSMUSG00000036206.8	Sh3bp4	0.583327	2.26481	0.0117622	0.00638104
chr1	89091600	89094572	ENSMUSG00000036206.8	Sh3bp4	0.572326	1.85053	0.0321185	0.0419325
chr1	89674100	89676100	ENSMUSG00000055013.10	Agap1	0.812366	1.68599	0.0458989	0.00546946
chr1	89679500	89681500	ENSMUSG00000055013.10	Agap1	0.741517	1.69186	0.0453362	0.00273473
chr1	89869700	89871700	ENSMUSG00000055013.10	Agap1	0.508512	1.67696	0.0467753	0.0154968
chr1	89888100	89890100	ENSMUSG00000055013.10	Agap1	0.602407	1.65666	0.0487937	0.0154968
chr1	89961500	89963500	ENSMUSG00000055013.10	Agap1	0.799173	1.66707	0.0477505	0.00273473
chr1	89963700	89965700	ENSMUSG00000055013.10	Agap1	0.725276	1.67846	0.0466283	0.00820419
chr1	89997400	90000600	ENSMUSG00000044337.5	Ackr3	0.570334	1.87656	0.0302892	0.030082
chr1	90092300	90094300	ENSMUSG00000044337.5	Ackr3	0.453929	1.73734	0.0411633	0.030082
chr1	90368000	90370000	ENSMUSG00000044337.5	Ackr3	0.32728	1.80209	0.0357659	0.0373747
chr1	90411500	90413500	ENSMUSG00000044337.5	Ackr3	0.470232	2.4537	0.00706967	0.00729262
chr1	90423500	90425500	ENSMUSG00000044337.5	Ackr3	0.560141	2.7143	0.00332082	0.00273473
chr1	90433600	90435600	ENSMUSG00000034432.7	Cops8	0.525771	1.72572	0.0421993	0.0282589
chr1	90470100	90472100	ENSMUSG00000044337.5	Ackr3	0.653188	2.35955	0.00914864	0.00364631
chr1	90502800	90505800	ENSMUSG00000044337.5	Ackr3	0.453073	1.78368	0.0372381	0.0264357
chr1	90550800	90554100	ENSMUSG00000044337.5	Ackr3	0.56751	1.90711	0.0282532	0.0218778
chr1	90590400	90592400	ENSMUSG00000044337.5	Ackr3	0.4604	2.67481	0.00373863	0.000911577
chr1	90650500	90652500	ENSMUSG00000048126.12	Col6a3	0.733292	1.84747	0.0323395	0.01732
chr1	90662200	90664200	ENSMUSG00000048126.12	Col6a3	0.847206	1.81235	0.0349662	0.0100273
chr1	90718600	90722500	ENSMUSG00000048126.12	Col6a3	0.721435	1.86047	0.0314092	0.0246126
chr1	90735500	90737500	ENSMUSG00000048126.12	Col6a3	0.564707	2.47611	0.00664105	0.00273473
chr1	90749400	90751400	ENSMUSG00000048126.12	Col6a3	0.714213	2.18388	0.0144855	0.00455789
chr1	90769200	90772400	ENSMUSG00000048126.12	Col6a3	0.732061	1.86084	0.0313831	0.00820419
chr1	90789200	90791200	ENSMUSG00000048126.12	Col6a3	0.665289	2.1711	0.014962	0.00364631
chr1	90875700	90877700	ENSMUSG00000048126.12	Col6a3	0.524377	1.87296	0.030537	0.0401094
chr1	90885000	90887000	ENSMUSG00000048126.12	Col6a3	0.719849	2.26111	0.0118761	0.00455789
chr1	90896100	90898100	ENSMUSG00000048126.12	Col6a3	0.717991	2.04434	0.0204599	0.0127621
chr1	90903000	90905000	ENSMUSG00000026303.6	Mlph	0.693919	1.93713	0.0263646	0.0182315
chr1	90908600	90910600	ENSMUSG00000026305.11	Lrrfip1	0.713983	1.87727	0.0302405	0.0164084
chr1	90927000	90929900	ENSMUSG00000026305.11	Lrrfip1	0.630129	1.70667	0.043942	0.0382862
chr1	90946200	90948200	ENSMUSG00000026307.8	Scly	0.449466	2.10652	0.0175794	0.00820419
chr1	90962300	90964300	ENSMUSG00000026304.9	Rab17	0.682717	1.67984	0.046494	0.023701
chr1	90979800	90981800	ENSMUSG00000026305.11	Lrrfip1	0.818169	2.35149	0.00934924	0.000911577
chr1	91002000	91004800	ENSMUSG00000026308.8	Klhl30	0.331502	1.80915	0.0352137	0.030082
chr1	91005700	91007700	ENSMUSG00000070732.2	Rbm44	0.552081	2.10447	0.0176686	0.000911577
chr1	91008000	91017400	ENSMUSG00000026305.11	Lrrfip1	0.653696	1.81143	0.0350375	0.0391978
chr1	91017600	91019600	ENSMUSG00000026305.11	Lrrfip1	0.555898	2.028	0.0212801	0.0118505
chr1	91021800	91025200	ENSMUSG00000026305.11	Lrrfip1	0.69864	1.68536	0.0459595	0.0337284
chr1	91030600	91034000	ENSMUSG00000070732.2	Rbm44	0.69077	1.73649	0.0412384	0.0209663
chr1	91034900	91036900	ENSMUSG00000070732.2	Rbm44	0.5275	2.2993	0.010744	0.00273473
chr1	91037200	91046300	ENSMUSG00000026305.11	Lrrfip1	0.801303	2.17394	0.014855	0.000911577
chr1	91056200	91059000	ENSMUSG00000026307.8	Scly	0.682469	1.73597	0.0412845	0.0273473
chr1	91059800	91071800	ENSMUSG00000026305.11	Lrrfip1	0.795792	2.05764	0.0198122	0.00182315
chr1	91072000	91075300	ENSMUSG00000026305.11	Lrrfip1	0.610757	1.87797	0.030193	0.0145852
chr1	91075800	91078600	ENSMUSG00000026305.11	Lrrfip1	0.652298	1.78163	0.0374052	0.0382862
chr1	91079300	91087800	ENSMUSG00000026305.11	Lrrfip1	0.736987	1.65057	0.0494131	0.0309936
chr1	91097600	91099600	ENSMUSG00000026308.8	Klhl30	0.564709	1.92594	0.0270557	0.0154968
chr1	91102900	91104900	ENSMUSG00000026305.11	Lrrfip1	0.587988	1.71449	0.0432197	0.0273473
chr1	91181772	91183772	ENSMUSG00000034353.10	Ramp1	0.796313	2.90589	0.00183103	0.000911577
chr1	91187000	91189000	ENSMUSG00000070732.2	Rbm44	0.626374	1.74175	0.0407763	0.0346399
chr1	91205700	91207700	ENSMUSG00000034353.10	Ramp1	0.365564	2.18322	0.0145096	0.0154968
chr1	91208400	91213800	ENSMUSG00000034353.10	Ramp1	0.753979	2.48775	0.00642769	0.00182315
chr1	91214800	91218400	ENSMUSG00000026308.8	Klhl30	0.755556	1.81625	0.0346663	0.0100273
chr1	91226900	91228900	ENSMUSG00000047443.10	Fam132b	0.678949	1.78925	0.0367873	0.0118505
chr1	91231100	91233100	ENSMUSG00000047443.10	Fam132b	0.582329	1.78336	0.0372635	0.0200547
chr1	91246505	91248505	ENSMUSG00000047443.10	Fam132b	0.633207	1.816	0.0346849	0.0145852
chr1	91257000	91259000	ENSMUSG00000026304.9	Rab17	0.634837	1.68259	0.0462276	0.0264357
chr1	91277600	91279600	ENSMUSG00000047443.10	Fam132b	0.518069	2.09051	0.0182859	0.00638104
chr1	91300371	91302371	ENSMUSG00000026304.9	Rab17	0.678144	1.83125	0.0335319	0.0209663
chr1	91312500	91314500	ENSMUSG00000026308.8	Klhl30	0.491833	1.84761	0.0323291	0.0273473
chr1	91332900	91334900	ENSMUSG00000070732.2	Rbm44	0.448785	2.40786	0.0080232	0.00364631
chr1	91372400	91375000	ENSMUSG00000026307.8	Scly	0.490189	2.28574	0.0111347	0.00455789
chr1	91378000	91380000	ENSMUSG00000070732.2	Rbm44	0.511657	2.28191	0.0112474	0.00455789
chr1	91414761	91416761	ENSMUSG00000067071.4	Hes6	0.590821	1.82303	0.0341494	0.0136737
chr1	91419100	91421100	ENSMUSG00000034343.10	Ube2f	0.551275	2.16614	0.0151501	0.0218778
chr1	91423100	91425100	ENSMUSG00000007805.4	Twist2	0.549104	2.22563	0.0130197	0.00455789
chr1	91435400	91438400	ENSMUSG00000026305.11	Lrrfip1	0.794894	1.99318	0.0231206	0.00182315
chr1	91453600	91456824	ENSMUSG00000026304.9	Rab17	0.7174	1.83823	0.0330143	0.0164084
chr1	91464200	91466200	ENSMUSG00000047443.10	Fam132b	0.851897	1.91372	0.0278277	0.00182315
chr1	91527300	91529300	ENSMUSG00000026307.8	Scly	0.461068	2.16679	0.0151256	0.00729262
chr1	91531700	91538921	ENSMUSG00000070732.2	Rbm44	0.666569	1.86052	0.0314062	0.0218778
chr1	91545100	91547100	ENSMUSG00000026311.12	Asb1	0.548916	2.64981	0.00402684	0.00455789
chr1	91584700	91586700	ENSMUSG00000007805.4	Twist2	0.598516	2.18332	0.014506	0.00638104
chr1	91600000	91602000	ENSMUSG00000026313.11	Hdac4	0.70635	1.79652	0.0362056	0.00638104
chr1	91605000	91607000	ENSMUSG00000007805.4	Twist2	0.425193	1.72459	0.0423005	0.023701
chr1	91613252	91615252	ENSMUSG00000007805.4	Twist2	0.611667	1.96929	0.0244598	0.0100273
chr1	91623900	91625900	ENSMUSG00000026303.6	Mlph	0.572142	2.19482	0.0140882	0.0154968
chr1	91629700	91631700	ENSMUSG00000007805.4	Twist2	0.612481	2.32254	0.010102	0.00638104
chr1	91632400	91634400	ENSMUSG00000007805.4	Twist2	0.508898	1.88696	0.0295832	0.0273473
chr1	91658600	91660600	ENSMUSG00000007805.4	Twist2	0.624568	2.16522	0.0151853	0.00546946
chr1	91669900	91671900	ENSMUSG00000007805.4	Twist2	0.669092	2.46667	0.00681873	0.00182315
chr1	91684300	91687100	ENSMUSG00000026313.11	Hdac4	0.577927	1.90735	0.0282378	0.0154968
chr1	91707600	91710500	ENSMUSG00000026303.6	Mlph	0.504444	2.07386	0.0190459	0.0118505
chr1	91832300	91834300	ENSMUSG00000007805.4	Twist2	0.710992	2.6997	0.00347009	0.000911577
chr1	91844000	91846000	ENSMUSG00000007805.4	Twist2	0.678531	2.37574	0.00875682	0.00273473
chr1	91871900	91873900	ENSMUSG00000007805.4	Twist2	0.59361	1.8474	0.0323444	0.0246126
chr1	91903300	91905300	ENSMUSG00000026303.6	Mlph	0.52176	1.72948	0.0418617	0.0273473
chr1	91919400	91921400	ENSMUSG00000026308.8	Klhl30	0.554599	1.78424	0.0371922	0.0337284
chr1	91928200	91930200	ENSMUSG00000026308.8	Klhl30	0.576301	1.74473	0.0405158	0.0364631
chr1	91934300	91936300	ENSMUSG00000026308.8	Klhl30	0.561555	2.19101	0.0142257	0.00546946
chr1	91962600	91966200	ENSMUSG00000026313.11	Hdac4	0.668441	1.88928	0.0294272	0.00911577
chr1	92034900	92036900	ENSMUSG00000034220.7	Gpc1	0.439938	1.78168	0.0374004	0.030082
chr1	92054300	92056300	ENSMUSG00000026308.8	Klhl30	0.55625	2.30272	0.0106474	0.00273473
chr1	92079400	92081400	ENSMUSG00000026308.8	Klhl30	0.371501	1.87241	0.030575	0.0264357
chr1	92082600	92084600	ENSMUSG00000026305.11	Lrrfip1	0.423363	2.10849	0.0174945	0.0182315
chr1	92099200	92101200	ENSMUSG00000034353.10	Ramp1	0.414433	2.00429	0.0225193	0.0145852
chr1	92112700	92114700	ENSMUSG00000026308.8	Klhl30	0.58451	2.07935	0.0187924	0.0109389
chr1	92115300	92117300	ENSMUSG00000026308.8	Klhl30	0.314187	2.21383	0.0134203	0.0191431
chr1	92129600	92131600	ENSMUSG00000026305.11	Lrrfip1	0.564477	1.86311	0.0312231	0.0127621
chr1	92136300	92138300	ENSMUSG00000026260.8	Ndufa10	0.491332	2.38409	0.00856082	0.00820419
chr1	92142100	92145900	ENSMUSG00000034220.7	Gpc1	0.409314	2.03549	0.0209009	0.0136737
chr1	92166400	92168400	ENSMUSG00000034220.7	Gpc1	0.346293	1.74835	0.0402015	0.0309936
chr1	92173900	92175900	ENSMUSG00000034212.9	Ankmy1	0.401411	2.04865	0.0202484	0.01732
chr1	92176520	92178520	ENSMUSG00000034220.7	Gpc1	0.533541	1.74904	0.0401423	0.0127621
chr1	92211500	92213500	ENSMUSG00000034220.7	Gpc1	0.612823	2.12987	0.016591	0.000911577
chr1	92214500	92217700	ENSMUSG00000026308.8	Klhl30	0.40206	1.89694	0.0289182	0.0264357
chr1	92336500	92339300	ENSMUSG00000026308.8	Klhl30	0.572855	2.18818	0.0143282	0.00911577
chr1	92342600	92344600	ENSMUSG00000026308.8	Klhl30	0.434226	2.11134	0.0173714	0.0154968
chr1	92375600	92377600	ENSMUSG00000026308.8	Klhl30	0.458664	1.9778	0.0239756	0.0191431
chr1	92378400	92380400	ENSMUSG00000026308.8	Klhl30	0.719755	2.15974	0.0153962	0.00911577
chr1	92697200	92700200	ENSMUSG00000034220.7	Gpc1	0.654552	2.94087	0.00163644	0.000911577
chr1	92702900	92704900	ENSMUSG00000026308.8	Klhl30	0.53106	1.98793	0.0234099	0.01732
chr1	92719700	92721700	ENSMUSG00000034220.7	Gpc1	0.416099	2.09171	0.0182322	0.0164084
chr1	92744600	92746800	ENSMUSG00000026260.8	Ndufa10	0.469225	1.8716	0.0306308	0.023701
chr1	92751100	92753100	ENSMUSG00000007805.4	Twist2	0.500798	1.85099	0.0320854	0.0319052
chr1	92754100	92756100	ENSMUSG00000034220.7	Gpc1	0.435262	2.60071	0.00465155	0.00455789
chr1	92772000	92774000	ENSMUSG00000007805.4	Twist2	0.355381	1.79137	0.036617	0.0264357
chr1	92774400	92776400	ENSMUSG00000026308.8	Klhl30	0.48728	2.06525	0.0194497	0.00911577
chr1	92786100	92788100	ENSMUSG00000026308.8	Klhl30	0.492898	1.92472	0.0271321	0.0255242
chr1	92789700	92792700	ENSMUSG00000034220.7	Gpc1	0.507092	1.76638	0.0386661	0.0419325
chr1	92814200	92816200	ENSMUSG00000007805.4	Twist2	0.593965	1.9138	0.027823	0.023701
chr1	92876500	92878500	ENSMUSG00000007805.4	Twist2	0.440281	2.14304	0.016055	0.0127621
chr1	93129900	93131900	ENSMUSG00000026283.9	Ing5	0.585922	1.76401	0.0388649	0.0218778
chr1	93137600	93139600	ENSMUSG00000026272.6	Agxt	0.577005	2.02375	0.0214978	0.00638104
chr1	93174700	93178600	ENSMUSG00000026276.13	43710	0.784164	2.00619	0.022418	0.0109389
chr1	93209200	93212800	ENSMUSG00000026276.13	43710	0.707345	2.00806	0.0223186	0.0118505
chr1	93213800	93215800	ENSMUSG00000034066.9	Farp2	0.690855	2.13518	0.0163731	0.0136737
chr1	93216300	93218300	ENSMUSG00000084989.3	E030010N08Rik	0.472822	1.95481	0.0253027	0.0227894
chr1	93224200	93227800	ENSMUSG00000047793.9	Sned1	0.763903	2.84967	0.00218823	0.000911577
chr1	93232070	93234070	ENSMUSG00000034066.9	Farp2	0.64021	2.37205	0.0088449	0.00820419
chr1	93251700	93253700	ENSMUSG00000047793.9	Sned1	0.636753	2.56063	0.00522406	0.00364631
chr1	93536700	93538700	ENSMUSG00000034066.9	Farp2	0.480799	1.86997	0.030744	0.0145852
chr1	93566700	93568700	ENSMUSG00000026272.6	Agxt	0.471961	1.70941	0.0436878	0.0428441
chr1	93617600	93619600	ENSMUSG00000026281.11	Dtymk	0.409774	1.6485	0.0496246	0.0373747
chr1	93630000	93632000	ENSMUSG00000026272.6	Agxt	0.599242	2.35233	0.0093282	0.00182315
chr1	93653500	93655500	ENSMUSG00000026272.6	Agxt	0.44703	1.77053	0.0383196	0.0373747
chr1	93667300	93669300	ENSMUSG00000026279.10	Thap4	0.614596	2.34292	0.00956662	0.0100273
chr1	93741300	93743300	ENSMUSG00000026272.6	Agxt	0.54877	1.71507	0.0431666	0.0309936
chr1	93758000	93760200	ENSMUSG00000026272.6	Agxt	0.538905	2.23694	0.012645	0.00273473
chr1	93762600	93764600	ENSMUSG00000026272.6	Agxt	0.331347	1.97584	0.0240865	0.0209663
chr1	94034900	94036900	ENSMUSG00000051185.9	Fam174a	0.489098	2.0897	0.0183223	0.0164084
chr1	94501900	94505300	ENSMUSG00000040710.6	St8sia4	0.844168	1.79866	0.0360364	0.000911577
chr1	95315263	95317263	ENSMUSG00000051185.9	Fam174a	0.394535	2.34093	0.00961778	0.00820419
chr1	96346300	96348300	ENSMUSG00000040710.6	St8sia4	0.637024	1.66692	0.0477652	0.0118505
chr1	97622100	97624100	ENSMUSG00000044768.12	D1Ertd622e	0.682824	1.90529	0.028371	0.00455789
chr1	97629500	97631500	ENSMUSG00000044768.12	D1Ertd622e	0.628778	1.70603	0.044001	0.0136737
chr1	97632000	97634000	ENSMUSG00000044768.12	D1Ertd622e	0.372537	2.36779	0.00894744	0.0100273
chr1	97742100	97744100	ENSMUSG00000026333.10	Gin1	0.37328	2.22386	0.013079	0.00911577
chr1	97784700	97786700	ENSMUSG00000026333.10	Gin1	0.372139	1.8785	0.0301565	0.0355515
chr1	97833200	97835200	ENSMUSG00000026335.12	Pam	0.639202	2.5347	0.00562719	0.00273473
chr1	97917700	97919700	ENSMUSG00000026335.12	Pam	0.432265	2.10435	0.017674	0.0209663
chr1	97921500	97923500	ENSMUSG00000026335.12	Pam	0.55115	1.94792	0.0257125	0.01732
chr1	97962800	97964800	ENSMUSG00000026335.12	Pam	0.420725	1.84017	0.0328713	0.0209663
chr1	97981700	97983700	ENSMUSG00000026335.12	Pam	0.379617	2.36449	0.0090274	0.0118505
chr1	98001800	98003800	ENSMUSG00000026335.12	Pam	0.481489	1.77532	0.0379224	0.0218778
chr1	98070200	98072200	ENSMUSG00000026335.12	Pam	0.69235	3.0527	0.00113396	0.000911577
chr1	98080000	98082000	ENSMUSG00000026335.12	Pam	0.509253	2.35791	0.00918905	0.00638104
chr1	98082600	98086000	ENSMUSG00000026335.12	Pam	0.607137	2.82091	0.00239437	0.000911577
chr1	98273300	98275300	ENSMUSG00000026335.12	Pam	0.308015	2.16414	0.0152267	0.0218778
chr1	100368900	100370900	ENSMUSG00000067028.7	Cntnap5b	0.77836	1.68387	0.046103	0.0191431
chr1	105311500	105313500	ENSMUSG00000050840.8	Cdh20	0.457563	1.84403	0.0325894	0.00455789
chr1	105398100	105400100	ENSMUSG00000050840.8	Cdh20	0.496234	2.40022	0.00819259	0.00273473
chr1	106147900	106149900	ENSMUSG00000044340.7	Phlpp1	0.699921	1.91555	0.027711	0.00364631
chr1	106197200	106205600	ENSMUSG00000044340.7	Phlpp1	0.682824	2.13447	0.0164023	0.00911577
chr1	106513400	106515400	ENSMUSG00000009905.5	Kdsr	0.531996	2.05252	0.0200596	0.0127621
chr1	106565400	106567400	ENSMUSG00000067006.8	Serpinb5	0.607264	2.10939	0.0174556	0.0182315
chr1	106586700	106588700	ENSMUSG00000057329.7	Bcl2	0.576394	2.52161	0.00584091	0.00546946
chr1	106590300	106592300	ENSMUSG00000057329.7	Bcl2	0.621986	2.37177	0.00885162	0.0100273
chr1	106596600	106599900	ENSMUSG00000057329.7	Bcl2	0.667877	2.63512	0.00420541	0.00182315
chr1	106611400	106613400	ENSMUSG00000057329.7	Bcl2	0.522097	2.31497	0.0103074	0.00729262
chr1	106636100	106638100	ENSMUSG00000067006.8	Serpinb5	0.685111	1.852	0.0320132	0.0164084
chr1	106999900	107001900	ENSMUSG00000059956.10	Serpinb12	0.473155	1.88936	0.0294218	0.0328168
chr1	115784100	115786100	ENSMUSG00000070695.4	Cntnap5a	0.747174	1.65766	0.0486929	0.0100273
chr1	118493900	118495900	ENSMUSG00000064302.9	Clasp1	0.430857	2.69028	0.00356963	0.000911577
chr1	118798800	118800800	ENSMUSG00000048402.10	Gli2	0.375053	1.67521	0.0469464	0.0428441
chr1	118824200	118827600	ENSMUSG00000064302.9	Clasp1	0.476803	1.94585	0.0258364	0.0127621
chr1	118877500	118880500	ENSMUSG00000048402.10	Gli2	0.647524	1.99801	0.0228575	0.00911577
chr1	118894900	118896900	ENSMUSG00000048402.10	Gli2	0.669443	2.44912	0.00716024	0.00273473
chr1	118901400	118903400	ENSMUSG00000048402.10	Gli2	0.496216	1.74578	0.040425	0.0346399
chr1	118904200	118906200	ENSMUSG00000048402.10	Gli2	0.484755	1.76968	0.0383899	0.0182315
chr1	118906800	118908800	ENSMUSG00000048402.10	Gli2	0.715119	2.409	0.00799809	0.00182315
chr1	118935300	118937300	ENSMUSG00000048402.10	Gli2	0.603774	2.06962	0.0192439	0.0118505
chr1	118980200	118985000	ENSMUSG00000048402.10	Gli2	0.673243	2.1097	0.0174422	0.00546946
chr1	118996600	118998600	ENSMUSG00000048402.10	Gli2	0.640906	2.4209	0.00774102	0.00182315
chr1	119025300	119027300	ENSMUSG00000048402.10	Gli2	0.665331	1.81315	0.0349043	0.0319052
chr1	119033000	119036600	ENSMUSG00000048402.10	Gli2	0.734513	2.30542	0.0105714	0.00364631
chr1	119046400	119048400	ENSMUSG00000048402.10	Gli2	0.680215	1.84766	0.032326	0.01732
chr1	119063800	119065800	ENSMUSG00000048402.10	Gli2	0.6522	2.04613	0.0203716	0.00911577
chr1	119189100	119191100	ENSMUSG00000064302.9	Clasp1	0.554562	1.69558	0.0449828	0.00911577
chr1	119307900	119309900	ENSMUSG00000048402.10	Gli2	0.516215	1.90507	0.0283855	0.0291705
chr1	119347900	119349900	ENSMUSG00000048402.10	Gli2	0.5454	2.20437	0.0137493	0.0127621
chr1	119383200	119385200	ENSMUSG00000026374.10	Tsn	0.539636	1.64734	0.0497443	0.023701
chr1	119387700	119392200	ENSMUSG00000064302.9	Clasp1	0.74636	1.76132	0.0390918	0.0127621
chr1	119395900	119397900	ENSMUSG00000064302.9	Clasp1	0.286466	1.94348	0.0259791	0.0273473
chr1	119471400	119473800	ENSMUSG00000064302.9	Clasp1	0.495799	2.15496	0.0155823	0.00546946
chr1	119486900	119488900	ENSMUSG00000064302.9	Clasp1	0.369443	1.70027	0.0445403	0.0264357
chr1	119507700	119509700	ENSMUSG00000004451.10	Ralb	0.653905	2.09432	0.0181156	0.0118505
chr1	119509900	119511900	ENSMUSG00000004451.10	Ralb	0.657203	2.00719	0.0223647	0.00638104
chr1	119623700	119625700	ENSMUSG00000026383.10	Epb4.1l5	0.43679	2.08463	0.0185512	0.0118505
chr1	119636100	119640800	ENSMUSG00000050777.7	Tmem37	0.608098	1.66217	0.0482398	0.041021
chr1	119642500	119644500	ENSMUSG00000004451.10	Ralb	0.532601	1.80186	0.0357835	0.0100273
chr1	120026700	120028700	ENSMUSG00000098923.1	Tmem185b	0.499243	2.07331	0.0190716	0.0118505
chr1	120062700	120064700	ENSMUSG00000050777.7	Tmem37	0.604048	1.9193	0.0274733	0.01732
chr1	120069100	120071100	ENSMUSG00000026383.10	Epb4.1l5	0.554567	1.82834	0.0337489	0.0118505
chr1	120082900	120084900	ENSMUSG00000004451.10	Ralb	0.797691	1.74144	0.0408029	0.0136737
chr1	120229900	120233300	ENSMUSG00000026389.12	Steap3	0.451923	1.75933	0.0392605	0.0227894
chr1	120244400	120246800	ENSMUSG00000026389.12	Steap3	0.35739	1.98515	0.0235637	0.0291705
chr1	120626200	120628200	ENSMUSG00000058665.8	En1	0.667965	1.91077	0.028017	0.000911577
chr1	121111000	121113000	ENSMUSG00000026339.14	Ccdc93	0.599107	2.313	0.0103614	0.0100273
chr1	121226187	121228187	ENSMUSG00000058665.8	En1	0.674412	1.65985	0.0484718	0.030082
chr1	121394000	121396000	ENSMUSG00000003721.10	Insig2	0.395725	1.75024	0.0400381	0.0401094
chr1	121459300	121461300	ENSMUSG00000026339.14	Ccdc93	0.44325	2.14985	0.0157835	0.0164084
chr1	125394700	125396700	ENSMUSG00000026342.6	Slc35f5	0.39059	1.77259	0.0381487	0.0401094
chr1	125427600	125433000	ENSMUSG00000026343.6	Gpr39	0.726132	1.90391	0.0284609	0.00729262
chr1	125475500	125477500	ENSMUSG00000026342.6	Slc35f5	0.682086	1.81335	0.0348889	0.0145852
chr1	125478000	125480000	ENSMUSG00000026341.12	Actr3	0.487204	2.12582	0.0167591	0.00729262
chr1	125481800	125483800	ENSMUSG00000026342.6	Slc35f5	0.670417	1.72533	0.0422343	0.0145852
chr1	125525300	125527300	ENSMUSG00000026342.6	Slc35f5	0.745963	1.98491	0.0235772	0.00638104
chr1	125541700	125543700	ENSMUSG00000026342.6	Slc35f5	0.6242	2.37641	0.00874094	0.00729262
chr1	125549200	125551200	ENSMUSG00000026343.6	Gpr39	0.733266	1.67407	0.0470587	0.0255242
chr1	125638400	125640400	ENSMUSG00000026344.5	Lypd1	0.716427	1.6691	0.0475487	0.0154968
chr1	125652400	125654400	ENSMUSG00000026343.6	Gpr39	0.561965	1.78555	0.0370864	0.0255242
chr1	125662100	125664100	ENSMUSG00000026343.6	Gpr39	0.617197	1.81043	0.0351143	0.0164084
chr1	125693300	125695300	ENSMUSG00000026343.6	Gpr39	0.542639	1.94828	0.0256907	0.0218778
chr1	125701300	125703300	ENSMUSG00000026341.12	Actr3	0.356484	1.74293	0.0406733	0.0382862
chr1	126263800	126265800	ENSMUSG00000026344.5	Lypd1	0.651775	1.73876	0.0410385	0.00364631
chr1	126430800	126432800	ENSMUSG00000026344.5	Lypd1	0.779471	1.70689	0.0439209	0.00273473
chr1	126450700	126452700	ENSMUSG00000049690.11	Nckap5	0.599693	2.34386	0.00954258	0.00182315
chr1	126454000	126456000	ENSMUSG00000049690.11	Nckap5	0.641693	1.74689	0.0403282	0.00911577
chr1	126481200	126486000	ENSMUSG00000049690.11	Nckap5	0.351512	2.19262	0.0141675	0.00638104
chr1	126592400	126596000	ENSMUSG00000026342.6	Slc35f5	0.630922	1.74568	0.0404336	0.0200547
chr1	126674000	126676000	ENSMUSG00000049690.11	Nckap5	0.644491	2.47802	0.00660577	0.00182315
chr1	126686200	126689900	ENSMUSG00000026344.5	Lypd1	0.833497	1.68678	0.0458231	0.00911577
chr1	126816600	126818600	ENSMUSG00000026341.12	Actr3	0.508794	1.85341	0.031912	0.0328168
chr1	126921700	126923700	ENSMUSG00000026344.5	Lypd1	0.571321	1.68007	0.0464714	0.0100273
chr1	126931100	126933100	ENSMUSG00000026344.5	Lypd1	0.793633	1.69392	0.0451405	0.00273473
chr1	127207600	127209600	ENSMUSG00000036155.9	Mgat5	0.613872	1.681	0.0463811	0.0309936
chr1	127261300	127263300	ENSMUSG00000036155.9	Mgat5	0.577987	1.73148	0.0416827	0.0227894
chr1	127324600	127326600	ENSMUSG00000036155.9	Mgat5	0.797224	1.78902	0.0368061	0.00182315
chr1	127327400	127329400	ENSMUSG00000036155.9	Mgat5	0.541308	1.89219	0.0292326	0.00729262
chr1	127378800	127382200	ENSMUSG00000036155.9	Mgat5	0.789813	1.81919	0.0344415	0.00182315
chr1	127387000	127389000	ENSMUSG00000036155.9	Mgat5	0.615458	1.69669	0.0448779	0.0118505
chr1	127396600	127398600	ENSMUSG00000036155.9	Mgat5	0.403298	1.67866	0.046609	0.0455789
chr1	127399700	127401700	ENSMUSG00000036155.9	Mgat5	0.590032	1.67582	0.0468871	0.0227894
chr1	127419800	127421800	ENSMUSG00000036155.9	Mgat5	0.602835	1.67441	0.0470253	0.0382862
chr1	127457800	127459800	ENSMUSG00000036155.9	Mgat5	0.839038	1.69159	0.0453618	0.00820419
chr1	127507000	127509400	ENSMUSG00000026347.9	Tmem163	0.788811	1.71436	0.0432315	0.00455789
chr1	127510700	127512700	ENSMUSG00000026347.9	Tmem163	0.532102	2.99236	0.00138417	0.00182315
chr1	127522600	127524600	ENSMUSG00000026347.9	Tmem163	0.443108	2.40326	0.00812471	0.00911577
chr1	127575400	127577400	ENSMUSG00000026347.9	Tmem163	0.779563	1.74006	0.0409245	0.00911577
chr1	127595200	127597400	ENSMUSG00000026347.9	Tmem163	0.706748	2.37487	0.00877748	0.00273473
chr1	127660600	127662600	ENSMUSG00000026347.9	Tmem163	0.784594	1.74904	0.0401419	0.00729262
chr1	127754800	127757000	ENSMUSG00000026348.7	Acmsd	0.678592	1.94952	0.0256165	0.0100273
chr1	127757400	127759800	ENSMUSG00000036086.12	Zranb3	0.438214	1.93645	0.0264061	0.0446673
chr1	127989300	127991300	ENSMUSG00000026347.9	Tmem163	0.590261	1.67332	0.0471322	0.0282589
chr1	128399700	128401700	ENSMUSG00000045382.6	Cxcr4	0.722084	1.87023	0.0307262	0.00455789
chr1	128404300	128406300	ENSMUSG00000045382.6	Cxcr4	0.681419	1.70847	0.0437744	0.030082
chr1	128678300	128680300	ENSMUSG00000045382.6	Cxcr4	0.612989	2.32004	0.0101692	0.00182315
chr1	128682000	128684000	ENSMUSG00000045382.6	Cxcr4	0.487736	2.2486	0.0122689	0.00820419
chr1	128685200	128688400	ENSMUSG00000045382.6	Cxcr4	0.831013	2.15779	0.015472	0.000911577
chr1	128691300	128693300	ENSMUSG00000045382.6	Cxcr4	0.597123	1.98526	0.023558	0.00546946
chr1	128802800	128804800	ENSMUSG00000045382.6	Cxcr4	0.630921	2.25909	0.0119389	0.00182315
chr1	130734475	130738827	ENSMUSG00000042510.7	AA986860	0.720381	1.88252	0.0298831	0.0136737
chr1	130744800	130747600	ENSMUSG00000042510.7	AA986860	0.542243	1.88998	0.0293806	0.0191431
chr1	130769400	130772100	ENSMUSG00000042510.7	AA986860	0.687601	1.71191	0.0434562	0.01732
chr1	130803400	130805400	ENSMUSG00000026415.7	Fcamr	0.500478	2.07313	0.0190803	0.00546946
chr1	131045200	131047200	ENSMUSG00000016528.6	Mapkapk2	0.386164	2.19479	0.0140894	0.0154968
chr1	131133900	131135900	ENSMUSG00000016526.8	Dyrk3	0.760926	3.19639	0.000695799	0.000911577
chr1	131294600	131296600	ENSMUSG00000026425.11	Srgap2	0.493299	1.7197	0.0427435	0.023701
chr1	131335000	131337000	ENSMUSG00000026425.11	Srgap2	0.30273	1.70337	0.0442497	0.0382862
chr1	131416600	131422000	ENSMUSG00000026425.11	Srgap2	0.594251	1.694	0.0451325	0.0273473
chr1	131426700	131428700	ENSMUSG00000013275.9	Slc41a1	0.605891	2.2114	0.013504	0.00364631
chr1	131430900	131432900	ENSMUSG00000026425.11	Srgap2	0.373935	1.87035	0.0307173	0.0428441
chr1	131443400	131445400	ENSMUSG00000042251.8	Pm20d1	0.305958	1.71694	0.0429948	0.0464904
[truncated: 31,734 more rows]

## Sheet: S8c.Enhancer-Gene-Map-Replicatd
Putative Enhancer				Replicate 1				Replicate 2
[truncated: 21,142 more rows]

[truncated: 3 more sheets: S9.Enhancer-Gene_Map_Human, S10.enhancer_validation_results, S11.GWAS_studies]
