# Supplementary material for: An atlas of dynamic chromatin landscapes in mouse fetal development
Source: Nature. 2020 Jul 29;583(7818):744–51. doi: 10.1038/s41586-020-2093-3 (PMC7398618; doi:10.1038/s41586-020-2093-3)
Supplement: Supplementary file 7 — This file contains results of retrospective analysis of VISTA database presented in Fig. 5d and e. [file 41586_2020_2093_MOESM7_ESM.xlsx]

## Sheet: VISTA_retrospective
chrom	start	end	VISTA					Final Rank																Scores
			ID	Annotation	FB	LM	HT	phastcons	FB_DHS	FB_p300	FB_H3K27ac	FB_ATAC	FB_feDMR	LM_DHS	LM_p300	LM_H3K27ac	LM_ATAC	LM_feDMR	HT_DHS	HT_p300	HT_H3K27ac	HT_ATAC	HT_feDMR	FB_DHS_broad_rep1	FB_DHS_narrow_rep1	FB_DHS_broad_rep2	FB_DHS_narrow_rep2	HT_DHS_broad_rep1	HT_DHS_narrow_rep1	LM_DHS_broad_rep1	LM_DHS_narrow_rep1	LM_DHS_broad_rep2	LM_DHS_narrow_rep2	FB_p300	LM_p300	HT_p300	FB_H3K27ac_replicated	HT_H3K27ac_replicated	LM_H3K27ac_replicated	phastConsElements60way	phastConsElements60wayPlacental	FB_ATAC_replicated	HT_ATAC_replicated	LM_ATAC_replicated	FB_feDMR	HT_feDMR	LM_feDMR
chr1	5021600	5024300	mm912	-	NEG	NEG	NEG	3444.5	6363	900.5	769	1434	1666.5	7838	953.5	841	843	786.5	2292.5	944.5	796.5	864.5	786	2.00487	66	22.2553	169	2.27811	60	28.0351	680	14.8899	290	0	0	0	0	0	0	34	88	2.57253	0	0	0.4095	0	0
chr1	11026040	11028544	mm663	-	NEG	NEG	NEG	1994	2341	900.5	769	678	710	6663.5	1910	841	1727	786.5	818.5	944.5	796.5	864.5	786	0	0	0	0	0	0	3.3509	127	11.349	280	0	6	0	0	0	0	19	18	0	0	2.80846	0	0	0
chr1	12614812	12617322	mm664	-	NEG	NEG	NEG	388.5	3647	900.5	769	1778.5	710	5546.5	2029.5	841	1913	786.5	2056	944.5	796.5	864.5	786	0	0	1.61794	64	1.4836	67	2.49542	85	6.21776	70	0	13	0	0	0	0	13	13	3.91635	0	3.91815	0	0	0
chr1	13003747	13006556	mm1342	-	NEG	NEG	NEG	2289	7420	900.5	1922	2051	1962	3583.5	953.5	841	843	786.5	818.5	944.5	796.5	864.5	786	8.81716	194	7.44883	232	0	0	0	0	2.70999	49	0	0	0	5.92784	0	0	21	20	6.79284	0	0	0.6315	0	0
chr1	18388788	18390258	hs942	-	NEG	NEG	NEG	605.5	2341	900.5	769	678	710	2162	953.5	841	843	786.5	818.5	944.5	796.5	864.5	786	0	0	0	0	0	0	0	0	0	0	0	0	0	0	0	0	13	14	0	0	0	0	0	0
chr1	18955282	18957504	hs787	-	NEG	NEG	NEG	2713.5	2341	900.5	769	678	710	2162	953.5	841	843	786.5	2767	944.5	796.5	864.5	786	0	0	0	0	4.35426	81	0	0	0	0	0	0	0	0	0	0	31	21	0	0	0	0	0	0
chr1	19557947	19558842	hs216	-	NEG	NEG	NEG	2483.5	2341	900.5	769	678	710	2162	953.5	841	843	786.5	818.5	944.5	796.5	1786.5	786	0	0	0	0	0	0	0	0	0	0	0	0	0	0	0	0	17	36	0	3.02231	0	0	0	0
chr1	19699458	19700530	hs217	hindbrain(rhombencephalon);midbrain(mesencephalon);	NEG	NEG	NEG	2933	3739	900.5	769	1630.5	710	3719	953.5	841	843	786.5	1928	944.5	796.5	864.5	786	0	0	1.85468	65	1.39656	54	0	0	3.17998	58	0	0	0	0	0	0	25	33	3.39417	0	0	0	0	0
chr1	20106392	20107514	hs538	-	NEG	NEG	NEG	3208.5	2341	900.5	769	678	710	4859	953.5	841	843	1665.5	818.5	944.5	796.5	864.5	786	0	0	0	0	0	0	1.81709	70	2.93073	44	0	0	0	0	0	0	37	34	0	0	0	0	0	0.3495
chr1	31101599	31104444	mm1357	-	NEG	NEG	NEG	1181	2341	900.5	769	678	710	2162	953.5	841	843	786.5	2981	944.5	1967.5	2009	1911.5	0	0	0	0	4.22629	115	0	0	0	0	0	0	0	0	10.2781	0	15	15	0	5.22161	0	0	0.6355	0
chr1	33989736	33992240	mm665	-	NEG	NEG	NEG	1471.5	2341	900.5	769	678	710	2162	2046.5	841	843	786.5	2286.5	944.5	796.5	864.5	1584.5	0	0	0	0	1.52251	91	0	0	0	0	0	14.5	0	0	0	0	16	16	0	0	0	0	0.313	0
chr1	38196744	38201861	mm1306	-	NEG	NEG	NEG	3420	7175	900.5	2046	1884	2002	3425	953.5	841	843	786.5	2835.5	944.5	1728.5	864.5	1697.5	8.23732	169	4.43418	221	21.9439	34	0	0	1.57737	59	0	0	0	10.2773	4.4911	0	46	47	4.4781	0	0	0.674	0.421	0
chr1	39441762	39444709	hs1933	heart;	NEG	NEG	POS	2975	2341	900.5	769	678	710	2162	953.5	841	843	786.5	3283.5	944.5	1785	864.5	1639	0	0	0	0	5.05829	209	0	0	0	0	0	0	0	0	5.28461	0	29	29	0	0	0	0	0.3535	0
chr1	39945610	39950472	mm1333	dorsalrootganglion;forebrain;cranialnerve;	POS	NEG	NEG	1471.5	6309	1811	1978	1901	1981	3818.5	953.5	1895	1804	1624	3764.5	944.5	1683.5	1781	1962.5	1.76749	137	3.32583	198	12.305	641	0	0	2.24795	87	7.5	0	0	7.66794	4.05353	5.16968	16	16	4.68207	2.97804	3.29736	0.6535	0.7145	0.325
chr1	40942805	40944270	hs1212	heart;	NEG	NEG	POS	999.5	2341	900.5	769	678	710	2162	953.5	841	843	786.5	818.5	944.5	796.5	864.5	786	0	0	0	0	0	0	0	0	0	0	0	0	0	0	0	0	15	14	0	0	0	0	0	0
chr1	40954286	40955586	hs1125	-	NEG	NEG	NEG	2345	2341	900.5	769	678	710	2162	953.5	841	843	786.5	818.5	944.5	796.5	864.5	786	0	0	0	0	0	0	0	0	0	0	0	0	0	0	0	0	22	20	0	0	0	0	0	0
chr1	40967279	40968275	hs810	-	NEG	NEG	NEG	3557.5	3185.5	900.5	769	678	710	3672	953.5	841	843	786.5	2807.5	944.5	796.5	864.5	786	2.25197	0	0	0	3.95106	92	0	0	3.68734	47	0	0	0	0	0	0	97	40	0	0	0	0	0	0
chr1	41143599	41146576	hs1581	eye;	NEG	NEG	NEG	2171	2341	1804	769	678	710	2162	953.5	841	843	786.5	2303	944.5	796.5	864.5	786	0	0	0	0	4.69398	21	0	0	0	0	7	0	0	0	0	0	52	14	0	0	0	0	0	0
chr1	41165839	41167312	hs1093	midbrain(mesencephalon);	NEG	NEG	NEG	1892	7197.5	1922	2055	1954	2077	2162	953.5	841	843	786.5	2605.5	944.5	796.5	864.5	786	5.13246	224	9.90815	145	9.03717	37	0	0	0	0	12.5	0	0	10.6958	0	0	67	12	5.10274	0	0	0.792	0	0
chr1	41274880	41276860	hs1112	hindbrain(rhombencephalon);midbrain(mesencephalon);forebrain;limb;branchialarch;other;	POS	POS	NEG	1181	6564	900.5	2010.5	1686	1465.5	4978.5	953.5	841	843	1631.5	3112	944.5	796.5	864.5	786	2.55609	84	8.87023	227	4.91049	134	1.78854	80	2.38154	64	0	0	0	8.61827	0	0	15	15	3.60023	0	0	0.316	0	0.328
chr1	41388600	41391399	hs1555	neuraltube;hindbrain(rhombencephalon);midbrain(mesencephalon);liver;	NEG	NEG	NEG	999.5	6562.5	1975.5	1843.5	1974	1872	7358	953.5	841	843	786.5	2248.5	944.5	1851	2089	1906	10.0155	230	2.04423	88	1.79743	73	10.3882	252	17.7622	217	16	0	0	4.8989	6.77153	0	15	14	5.3646	7.72367	0	0.5515	0.6325	0
chr1	41426651	41428589	hs958	-	NEG	NEG	NEG	2091.5	4382.5	900.5	769	678	710	2162	953.5	841	843	786.5	818.5	944.5	796.5	864.5	786	3.72188	109	0	0	0	0	0	0	0	0	0	0	0	0	0	0	15	30	0	0	0	0	0	0
chr1	41429480	41432117	hs977	-	NEG	NEG	NEG	3225	3544	900.5	769	1491	710	3742.5	953.5	841	843	786.5	3479	944.5	796.5	864.5	786	1.44877	48	0	0	8.27009	247	0	0	3.7852	55	0	0	0	0	0	0	25	86	2.84856	0	0	0	0	0
chr1	41558535	41559896	hs1147	dorsalrootganglion;trigeminalV(ganglion,cranial);cranialnerve;	NEG	NEG	NEG	388.5	3593.5	900.5	769	678	710	2162	953.5	841	843	786.5	818.5	944.5	796.5	864.5	786	1.57553	56	0	0	0	0	0	0	0	0	0	0	0	0	0	0	13	13	0	0	0	0	0	0
chr1	41603694	41607210	hs1526	forebrain;	POS	NEG	NEG	3893.5	6996	2089	1810.5	1959	1696.5	5237	953.5	841	843	786.5	1996	944.5	796.5	864.5	786	3.30572	139	7.66222	255	1.65719	51	2.03934	89	3.38906	65	31.5	0	0	4.73504	0	0	152	156	5.1537	0	0	0.424	0	0
chr1	41810882	41811922	hs1126	-	NEG	NEG	NEG	3512	3561.5	900.5	1957.5	678	1564.5	5009.5	953.5	841	843	786.5	2433	944.5	796.5	864.5	786	6.02502	0	0	0	2.05988	80	16.3474	0	29.9088	0	0	0	0	6.97246	0	0	26	2714	0	0	0	0.3555	0	0
chr1	41811796	41812968	hs718	-	NEG	NEG	NEG	1818.5	2341	900.5	1588	678	1537.5	2162	953.5	841	843	786.5	818.5	944.5	796.5	864.5	786	0	0	0	0	0	0	0	0	0	0	0	0	0	3.16874	0	0	18	17	0	0	0	0.348	0	0
chr1	41812941	41815356	hs1529	forebrain;	POS	NEG	NEG	3045.5	6562.5	2047.5	2027	1574	2018	2162	953.5	841	843	786.5	818.5	944.5	796.5	864.5	786	1.88986	73	16.9048	336	0	0	0	0	0	0	23.5	0	0	9.09343	0	0	30	31	3.16809	0	0	0.696	0	0
chr1	41896304	41898180	hs1140	-	NEG	NEG	NEG	605.5	2341	900.5	769	678	710	3640.5	953.5	841	843	786.5	2879	944.5	796.5	864.5	786	0	0	0	0	3.17622	118	0	0	1.78961	75	0	0	0	0	0	0	13	14	0	0	0	0	0	0
chr1	41917498	41920605	hs1303	forebrain;	POS	NEG	NEG	3022.5	5325	2033.5	1843.5	2092	1896	5559.5	953.5	841	843	786.5	2048.5	944.5	796.5	864.5	786	1.82725	83	2.09142	71	1.59214	62	3.42409	107	3.61542	63	21.5	0	0	4.8989	0	0	30	30	8.21551	0	0	0.5635	0	0
chr1	41935261	41937041	hs1554	branchialarch;	NEG	NEG	NEG	3485	6095.5	1883	769	2035.5	710	2162	953.5	841	843	786.5	818.5	944.5	796.5	864.5	786	2.24471	77	5.37607	143	0	0	0	0	0	0	11	0	0	0	0	0	51	51	6.52724	0	0	0	0	0
chr1	41981432	41982259	hs401	hindbrain(rhombencephalon);	NEG	NEG	NEG	2504	2341	900.5	769	678	710	2162	953.5	841	843	786.5	818.5	944.5	796.5	864.5	786	0	0	0	0	0	0	0	0	0	0	0	0	0	0	0	0	4700	14	0	0	0	0	0	0
chr1	42242415	42244647	hs1131	midbrain(mesencephalon);forebrain;	POS	NEG	NEG	2053	7753.5	1944	1986.5	2033	2046	5702	953.5	841	1845	1752	2163	944.5	1623	864.5	786	8.06778	276	11.4598	393	1.50432	77	2.57217	128	2.53273	100	13.5	0	0	8.0315	3.3692	0	24	16	6.52327	0	3.54564	0.7375	0	0.4115
chr1	42255267	42258543	hs1534	hindbrain(rhombencephalon);midbrain(mesencephalon);forebrain;	POS	NEG	NEG	3236	7485.5	1988.5	2049.5	2055	2105	3625	953.5	841	843	786.5	3425.5	944.5	796.5	864.5	786	7.33774	222	14.5717	186	29.7592	98	1.85282	106	0	0	17	0	0	10.4357	0	0	102	24	7.0004	0	0	0.8755	0	0
chr1	42258657	42259850	hs960	-	NEG	NEG	NEG	2258	6353	900.5	2049.5	678	2011	6282	953.5	841	843	786.5	3212.5	944.5	796.5	864.5	786	2.42791	136	3.03202	157	29.7592	73	2.88758	140	6.05728	154	0	0	0	10.4357	0	0	18	23	0	0	0	0.6825	0	0
chr1	42365768	42366767	hs702	forebrain;	POS	NEG	NEG	605.5	2341	900.5	769	678	710	2162	953.5	841	843	786.5	818.5	944.5	796.5	864.5	786	0	0	0	0	0	0	0	0	0	0	0	0	0	0	0	0	13	14	0	0	0	0	0	0
chr1	42423141	42424011	hs938	-	NEG	NEG	NEG	827	2341	900.5	769	678	710	2162	953.5	841	843	786.5	2607	944.5	796.5	864.5	786	0	0	0	0	10.0331	33	0	0	0	0	0	0	0	0	0	0	14	14	0	0	0	0	0	0
chr1	42471587	42473853	hs584	-	NEG	NEG	NEG	2559	3638	900.5	1582	678	710	7109.5	953.5	841	2043.5	1599.5	818.5	944.5	796.5	864.5	786	1.4201	71	0	0	0	0	7.17836	204	16.5688	177	0	0	0	3.09886	0	0	46	17	0	0	5.2242	0	0	0.3105
chr1	42521380	42523862	hs1177	heart;	NEG	NEG	POS	999.5	2341	900.5	769	678	710	2162	953.5	841	843	786.5	818.5	944.5	796.5	864.5	786	0	0	0	0	0	0	0	0	0	0	0	0	0	0	0	0	15	14	0	0	0	0	0	0
chr1	42538719	42541030	hs969	forebrain;	POS	NEG	NEG	1150	7948.5	900.5	2068	1449	1939.5	7921	2051	1694	1787	1604.5	2632.5	944.5	796.5	864.5	786	15.1716	263	15.8067	477	3.25908	79	17.4068	414	29.7948	417	0	15	0	11.8785	0	2.95668	16	14	2.63946	0	3.24063	0.606	0	0.3125
chr1	42678245	42679419	hs1121	-	NEG	NEG	NEG	1817.5	2341	900.5	1878	678	710	2162	953.5	841	843	786.5	818.5	944.5	796.5	864.5	786	0	0	0	0	0	0	0	0	0	0	0	0	0	5.34048	0	0	15	22	0	0	0	0	0	0
chr1	42740655	42742396	hs990	hindbrain(rhombencephalon);other;	NEG	NEG	NEG	1365	3841	900.5	769	678	710	4672	953.5	841	843	786.5	1851.5	944.5	796.5	864.5	786	0	0	2.78645	27	1.41118	43	1.95665	67	1.99771	34	0	0	0	0	0	0	14	18	0	0	0	0	0	0
chr1	42888323	42889246	hs868	neuraltube;hindbrain(rhombencephalon);	NEG	NEG	NEG	1772.5	6816	900.5	769	1862	1767	2162	953.5	841	843	786.5	3346.5	944.5	796.5	864.5	1653.5	5.52981	157	3.50016	159	100	75	0	0	0	0	0	0	0	0	0	0	16	19	4.35295	0	0	0.4825	0.367	0
chr1	52079533	52080137	mm1	-	NEG	NEG	NEG	3974.5	7536.5	1860.5	2083.5	2110	2109	7581	953.5	841	843	786.5	818.5	944.5	796.5	864.5	786	6.65208	171	12.2216	374	0	0	100	222	16.7991	215	10	0	0	13.3004	0	0	209	271	10.0596	0	0	0.8955	0	0
chr1	54904981	54908576	mm711	-	NEG	NEG	NEG	1148.5	6423	900.5	769	678	710	8176	953.5	2097	1976	1722	3075.5	944.5	796.5	864.5	786	3.55181	146	2.72718	134	3.23512	188	36.5112	1198	21.6197	705	0	0	0	0	0	16.7342	14	16	0	0	4.44889	0	0	0.3835
chr1	55947134	55948986	hs1253	-	NEG	NEG	NEG	2340	2341	900.5	769	678	710	2162	953.5	841	843	786.5	818.5	944.5	796.5	864.5	786	0	0	0	0	0	0	0	0	0	0	0	0	0	0	0	0	17	28	0	0	0	0	0	0
chr1	56286330	56287543	mm613	branchialarch;ear;	NEG	NEG	NEG	3553	2341	900.5	769	678	710	4815	953.5	841	843	786.5	2584.5	944.5	796.5	864.5	786	0	0	0	0	5.19969	56	1.75473	76	2.74351	41	0	0	0	0	0	0	56	58	0	0	0	0	0	0
chr1	56403047	56404314	hs950	-	NEG	NEG	NEG	1735.5	2341	900.5	769	678	710	2162	953.5	841	843	786.5	818.5	944.5	796.5	864.5	786	0	0	0	0	0	0	0	0	0	0	0	0	0	0	0	0	31	13	0	0	0	0	0	0
chr1	58952904	58956413	mm88	-	NEG	NEG	NEG	1721	2341	900.5	769	678	710	3566	953.5	841	843	786.5	3858	1926	1809	1846	1828	0	0	0	0	100	198	18.495	0	0	0	0	0	72	0	5.76346	0	17	17	0	3.50058	0	0	0.544	0
chr1	59340862	59342046	mm489	midbrain(mesencephalon);branchialarch;eye;	NEG	NEG	NEG	1165.5	6583.5	900.5	1662	1767	2111	5615.5	953.5	841	843	1773.5	2223	944.5	796.5	1826	786	3.36902	174	3.18806	141	1.40344	87	3.69791	130	1.59474	93	0	0	0	3.72297	0	0	18	13	3.90701	3.35812	0	0.8965	0	0.4265
chr1	67365819	67367727	hs1541	-	NEG	NEG	NEG	2143.5	2341	1933	769	1923	1733.5	2162	953.5	841	843	786.5	818.5	944.5	796.5	864.5	786	0	0	0	0	0	0	0	0	0	0	13	0	0	0	0	0	18	21	4.77175	0	0	0.4435	0	0
chr1	68045929	68048127	hs1578	hindbrain(rhombencephalon);midbrain(mesencephalon);forebrain;	POS	NEG	NEG	2241.5	5987.5	1933	1640.5	2049	1816.5	5567.5	953.5	841	843	786.5	3436	944.5	796.5	864.5	786	2.04274	55	5.75993	158	8.05813	214	4.94816	114	2.67734	57	13	0	0	3.53297	0	0	17	25	6.72866	0	0	0.515	0	0
chr1	68779329	68782031	mm1358	-	NEG	NEG	NEG	3315.5	2341	900.5	769	678	710	3640.5	953.5	841	843	786.5	2852	944.5	1880.5	864.5	1991	0	0	0	0	4.33201	93	0	0	3.28442	48	0	0	0	0	7.48813	0	43	37	0	0	0	0	0.7455	0
chr1	68864846	68866697	hs1207	-	NEG	NEG	NEG	999.5	2341	900.5	769	678	710	2162	953.5	841	843	786.5	1820	944.5	796.5	864.5	786	0	0	0	0	0	90	0	0	0	0	0	0	0	0	0	0	15	14	0	0	0	0	0	0
chr1	74030234	74032407	hs1764	branchialarch;heart;other;	NEG	NEG	POS	474	5853.5	900.5	769	1393.5	710	7600	953.5	2000	1977	1881	3711	944.5	1977	1796	1894.5	2.66171	108	1.70197	119	11.7704	490	15.2375	570	11.6292	265	0	0	0	0	10.6479	7.48687	14	12	2.34981	3.08534	4.45164	0	0.6205	0.5045
chr1	75288287	75291172	mm1372	forebrain;	POS	NEG	NEG	1721	6336	900.5	2006.5	2104	1837.5	5929.5	953.5	841	843	786.5	4030	944.5	796.5	864.5	786	1.87373	71	7.26589	311	100	404	2.35514	99	8.6074	113	0	0	0	8.52522	0	0	17	17	9.0655	0	0	0.532	0	0
chr1	75347166	75347630	hs504	-	NEG	NEG	NEG	3859.5	2341	900.5	769	678	710	2162	953.5	841	843	786.5	3399.5	2065	2049	864.5	2058	0	0	0	0	7.13954	215	0	0	0	0	0	0	1137	0	15.7032	0	129	137	0	0	0	0	0.8455	0
chr1	75405255	75409484	mm1355	-	NEG	NEG	NEG	3595	2341	900.5	769	678	710	2162	953.5	841	843	786.5	3534.5	944.5	1853	1778	1875	0	0	0	0	11.6994	210	0	0	0	0	0	0	0	0	6.77993	0	60	63	0	2.96317	0	0	0.6025	0
chr1	75769003	75773592	hs1507	limb;	NEG	POS	NEG	2773.5	2341	900.5	769	678	1652	7541.5	2069.5	1879.5	1838	1708.5	2768	944.5	796.5	864.5	786	0	0	0	0	2.80135	109	7.07484	320	25.6961	323	0	19	0	0	0	4.92738	25	26	0	0	3.51258	0.405	0	0.375
chr1	75832718	75835169	hs1635	limb;facialmesenchyme;	NEG	POS	NEG	2728	5942.5	900.5	769	678	710	8114	953.5	1722	1763	1949.5	2255.5	944.5	796.5	864.5	786	1.73905	101	3.00139	152	1.59739	83	17.5904	600	37.645	663	0	0	0	0	0	3.35108	24	26	0	0	3.08789	0	0	0.582
chr1	78114828	78115847	hs493	-	NEG	NEG	NEG	1537.5	2341	900.5	769	678	710	2162	953.5	841	843	786.5	2196	944.5	796.5	864.5	786	0	0	0	0	1.68989	73	0	0	0	0	0	0	0	0	0	0	15	18	0	0	0	0	0	0
chr1	78184098	78185294	hs1730	-	NEG	NEG	NEG	1586	2341	900.5	769	678	710	2162	953.5	841	843	786.5	818.5	944.5	796.5	864.5	786	0	0	0	0	0	0	0	0	0	0	0	0	0	0	0	0	16	17	0	0	0	0	0	0
chr1	78966373	78968073	hs2034	-	NEG	NEG	NEG	4025	2341	900.5	769	678	710	2162	953.5	841	843	786.5	2746	944.5	796.5	864.5	786	0	0	0	0	12.2822	44	0	0	0	0	0	0	0	0	0	0	2719	182	0	0	0	0	0	0
chr1	84548810	84551347	mm666	-	NEG	NEG	NEG	1622	5392	1897	1614.5	2116	1891.5	7114.5	2002.5	841	2051	786.5	2274	944.5	796.5	864.5	786	1.70529	69	2.64778	98	1.70937	79	5.20849	122	38.4724	347	11.5	11	0	3.31592	0	0	15	19	12.9355	0	5.30487	0.562	0	0
chr1	86487174	86488752	mm558	-	NEG	NEG	NEG	2820	7539.5	900.5	2097.5	1681.5	1609.5	6927	953.5	2094	1733.5	1841.5	3510.5	2091	2100	2099.5	1772	2.35395	194	100	4213	100	94	1.73963	132	100	1655	0	0	1833	15.3931	22.499	16.0054	29	24	3.5568	8.39777	2.85723	0.3815	0.491	0.4725
chr1	86487834	86492772	hs1886	heart;	NEG	NEG	POS	2688	6009.5	900.5	2097.5	1681.5	1447	5331.5	953.5	1884.5	1733.5	1689	3752.5	944.5	1848	2099.5	1808.5	2.35395	194	100	0	20.8308	253	1.73963	132	100	0	0	0	0	15.3931	6.54672	5.01326	24	25	3.5568	8.39777	2.85723	0.307	0.526	0.3655
chr1	89713750	89714911	hs521	limb;branchialarch;eye;ear;	NEG	POS	NEG	2607	2341	900.5	769	678	710	5995.5	953.5	841	843	1772	818.5	944.5	796.5	864.5	786	0	0	0	0	0	0	3.0035	161	3.38998	99	0	0	0	0	0	0	24	23	0	0	0	0	0	0.4255
chr1	89847708	89849945	hs921	forebrain;limb;branchialarch;	POS	POS	NEG	782.5	5996	900.5	1565	1796	1522	6768	953.5	841	843	786.5	818.5	944.5	796.5	864.5	786	2.49652	131	2.44438	100	0	0	6.74863	165	6.52396	196	0	0	0	2.97762	0	0	15	13	4.01047	0	0	0.341	0	0
chr1	89925517	89926000	hs249	neuraltube;	NEG	NEG	NEG	3862.5	6503.5	900.5	769	678	710	3692	953.5	841	843	786.5	3617.5	944.5	796.5	864.5	786	100	0	100	168	100	112	2.2145	103	0	0	0	0	0	0	0	0	181	102	0	0	0	0	0	0
chr1	90006775	90007806	hs1243	-	NEG	NEG	NEG	4110	2341	900.5	769	678	710	2162	953.5	841	843	786.5	3310	944.5	796.5	864.5	786	0	0	0	0	40.6753	77	0	0	0	0	0	0	0	0	0	0	608	1376	0	0	0	0	0	0
chr1	90246249	90247693	mm275	-	NEG	NEG	NEG	32.5	2341	900.5	1560.5	678	1442.5	2162	953.5	1762	843	1995.5	2775	1965	1827	1895	2055	0	0	0	0	1.9603	157	0	0	0	0	0	0	189	2.88181	6.0747	3.7485	0	0	0	3.84407	0	0.3065	0.8385	0.6445
chr1	90288936	90290388	mm315	-	NEG	NEG	NEG	2773.5	6120.5	900.5	1713.5	1546	1808	2162	953.5	1809.5	843	786.5	3961.5	1952	2013	2109	1881	3.12359	107	2.16054	139	100	280	0	0	0	0	0	0	136	3.96708	13.0253	4.18885	25	26	3.10752	9.26185	0	0.511	0.607	0
chr1	90753351	90755909	hs1951	somite;heart;	NEG	NEG	POS	2794	2341	900.5	769	678	710	2162	953.5	841	843	786.5	2253.5	944.5	1956	864.5	2006	0	0	0	0	1.64924	80	0	0	0	0	0	0	0	0	9.96156	0	28	24	0	0	0	0	0.7555	0
chr1	90976558	90981159	hs1945	heart;	NEG	NEG	POS	3067.5	4395	900.5	769	678	710	2162	953.5	841	843	786.5	3919	944.5	1817	1786.5	1748	0	0	22.5541	39	100	236	0	0	0	0	0	0	0	0	5.9032	0	31	31	0	3.02231	0	0	0.4695	0
chr1	91208179	91212307	hs1968	dorsalrootganglion;	NEG	NEG	NEG	388.5	7455	900.5	769	678	710	7458.5	953.5	1705	1954	786.5	3034	944.5	1856	1863	1938.5	10.7357	233	5.71367	238	3.2204	164	12.5388	395	15.926	199	0	0	0	0	6.8406	3.16778	13	13	0	3.65306	4.24466	0	0.6845	0
chr1	91962928	91965960	mm901	branchialarch;	NEG	NEG	NEG	2310	3671.5	900.5	769	678	710	7700.5	953.5	2050	1807	2094	2854	944.5	796.5	864.5	786	1.67339	64	0	0	17.0128	44	21.8821	370	19.8309	250	0	0	0	0	0	10.4547	23	19	0	0	3.30664	0	0	0.831
chr1	92718794	92721273	hs1750	heart;	NEG	NEG	POS	2225.5	2341	900.5	769	678	710	2162	953.5	841	843	786.5	3730	944.5	1812	864.5	1853	0	0	0	0	14.9396	366	0	0	0	0	0	0	0	0	5.76375	0	20	20	0	0	0	0	0.5835	0
chr1	92785989	92787910	hs1937	hindbrain(rhombencephalon);dorsalrootganglion;limb;branchialarch;heart;other;ear;	NEG	POS	POS	1721	4224.5	900.5	769	678	710	4302	953.5	841	843	1933	3022.5	944.5	1841	1766	1905	0	0	2.91515	128	100	36	6.24501	144	0	0	0	0	0	0	6.35882	0	17	17	0	2.85394	0	0	0.631	0.5655
chr1	97538497	97542741	mm1317	neuraltube;hindbrain(rhombencephalon);midbrain(mesencephalon);forebrain;	POS	NEG	NEG	1471.5	7946.5	1850.5	2037	2057	2110	2162	953.5	841	843	786.5	1895.5	944.5	796.5	864.5	786	10.2721	241	20.3197	632	1.58428	42	0	0	0	0	9.5	0	0	9.55228	0	0	16	16	7.00969	0	0	0.896	0	0
chr1	98187842	98193251	hs1649	neuraltube;hindbrain(rhombencephalon);midbrain(mesencephalon);forebrain;limb;nose;facialmesenchyme;other;	POS	POS	NEG	1721	5495	1933	1684	1371	1468.5	5011.5	953.5	841	843	786.5	2169	944.5	796.5	864.5	786	1.77196	68	3.20757	99	1.51385	77	1.85639	63	2.85065	63	13	0	0	3.7541	0	0	17	17	2.1817	0	0	0.3175	0	0
chr1	109514249	109514854	hs947	forebrain;	POS	NEG	NEG	3306.5	2341	900.5	769	1535	710	2162	953.5	841	843	786.5	818.5	944.5	796.5	864.5	786	0	0	0	0	0	0	0	0	0	0	0	0	0	0	0	0	52	32	3.05553	0	0	0	0	0
chr1	113754429	113755604	hs2320	-	NEG	NEG	NEG	3440.5	2341	900.5	769	678	710	2162	953.5	841	843	786.5	818.5	944.5	796.5	864.5	786	0	0	0	0	0	0	0	0	0	0	0	0	0	0	0	0	48	48	0	0	0	0	0	0
chr1	113754429	113755604	hs2321	other;	NEG	NEG	NEG	3440.5	2341	900.5	769	678	710	2162	953.5	841	843	786.5	818.5	944.5	796.5	864.5	786	0	0	0	0	0	0	0	0	0	0	0	0	0	0	0	0	48	48	0	0	0	0	0	0
chr1	118776526	118778049	hs522	hindbrain(rhombencephalon);forebrain;other;	POS	NEG	NEG	933	7535.5	900.5	1951	1946	1983	7288	953.5	841	1809	1790.5	818.5	944.5	796.5	864.5	786	8.87758	200	7.07255	344	0	0	12.826	394	8.18772	203	0	0	0	6.78879	0	0	16	13	5.00352	0	3.31809	0.656	0	0.443
chr1	118988411	118994612	hs1790	-	NEG	NEG	NEG	103	2341	900.5	769	678	710	2162	953.5	841	843	786.5	2670.5	944.5	796.5	864.5	786	0	0	0	0	8.93196	45	0	0	0	0	0	0	0	0	0	0	12	12	0	0	0	0	0	0
chr1	120024417	120025108	hs1941	other;	NEG	NEG	NEG	1008.5	2341	900.5	769	678	710	2162	953.5	841	843	786.5	3510.5	944.5	796.5	864.5	786	0	0	0	0	100	94	0	0	0	0	0	0	0	0	0	0	14	15	0	0	0	0	0	0
chr1	127530775	127531768	hs1728	-	NEG	NEG	NEG	3880	7741.5	1944	1808	1928	1953	6973	953.5	841	1843	786.5	2976	944.5	796.5	864.5	786	9.19617	160	17.5752	645	19.3238	57	6.36036	179	14.1023	177	13.5	0	0	4.73489	0	0	141	152	4.81715	0	3.53848	0.618	0	0
chr1	127754802	127759066	mm1363	-	NEG	NEG	NEG	610	3720	900.5	769	678	710	2162	953.5	841	843	786.5	3889	944.5	1874	2112	2016	0	0	1.5933	86	19.2136	580	0	0	0	0	0	0	0	0	7.28964	0	14	13	0	9.61336	0	0	0.7665	0
chr1	129954812	129956885	hs1729	-	NEG	NEG	NEG	827	2341	900.5	769	678	710	2162	953.5	841	843	786.5	2012	944.5	796.5	864.5	786	0	0	0	0	1.49136	62	0	0	0	0	0	0	0	0	0	0	14	14	0	0	0	0	0	0
chr1	133079893	133080922	hs1368	neuraltube;hindbrain(rhombencephalon);midbrain(mesencephalon);forebrain;	POS	NEG	NEG	3164.5	6878.5	2056.5	2112	1484	2060	2162	953.5	841	843	786.5	818.5	944.5	796.5	864.5	786	17.334	172	2.02789	166	0	0	0	0	0	0	24.5	0	0	20.4957	0	0	42	29	2.8207	0	0	0.756	0	0
chr1	133549313	133550886	mm112	-	NEG	NEG	NEG	605.5	2341	900.5	769	678	710	2162	953.5	841	843	786.5	2158.5	944.5	796.5	864.5	786	0	0	0	0	1.60353	73	0	0	0	0	0	0	0	0	0	0	13	14	0	0	0	0	0	0
chr1	133744226	133745595	hs2404	-	NEG	NEG	NEG	3296.5	2341	900.5	769	678	710	2162	953.5	841	843	786.5	3226	944.5	1675.5	864.5	1798	0	0	0	0	4.03073	219	0	0	0	0	0	0	0	0	3.93139	0	41	37	0	0	0	0	0.5145	0
chr1	138405488	138407331	hs1443	-	NEG	NEG	NEG	2464	2341	900.5	769	678	710	4408.5	2029.5	841	843	786.5	2612.5	944.5	796.5	864.5	786	0	0	0	0	8.25603	41	0	0	9.65579	107	0	13	0	0	0	0	22	22	0	0	0	0	0	0
chr1	138499159	138501331	hs1322	hindbrain(rhombencephalon);midbrain(mesencephalon);dorsalrootganglion;forebrain;branchialarch;	POS	NEG	NEG	2521.5	7716	1967	1881	1956	1673	4898	953.5	841	843	1713	818.5	944.5	796.5	864.5	786	7.90499	256	11.3563	385	0	0	1.62892	93	2.0598	62	15	0	0	5.36456	0	0	22	23	5.13806	0	0	0.411	0	0.377
chr1	148482150	148483265	hs1780	-	NEG	NEG	NEG	1938	2341	900.5	769	678	710	2162	953.5	841	843	786.5	818.5	944.5	796.5	864.5	786	0	0	0	0	0	0	0	0	0	0	0	0	0	0	0	0	13	52	0	0	0	0	0	0
chr1	155038428	155040657	hs1862	heart;	NEG	NEG	POS	1181	2341	900.5	769	678	710	2162	953.5	841	843	786.5	3718	2099	2008	1967	2088.5	0	0	0	0	10.6669	602	0	0	0	0	0	0	2385	0	12.7564	0	15	15	0	4.65806	0	0	0.892	0
chr1	158265467	158268046	mm1369	hindbrain(rhombencephalon);midbrain(mesencephalon);other;	NEG	NEG	NEG	2150.5	8146	1897	1864.5	1746	1998.5	7616.5	953.5	841	843	1691.5	3853	944.5	796.5	864.5	786	17.3263	518	20.6975	610	18.7965	495	15.5999	441	17.7525	226	11.5	0	0	5.18738	0	0	13	195	3.7997	0	0	0.6705	0	0.366
chr1	162074031	162077560	mm712	somite;limb;	NEG	POS	NEG	3980	3906	900.5	1601	678	710	6680	1945	2110	1693	2114	3015	944.5	1932	864.5	1910	1.38802	110	0	0	4.01126	128	12.1613	147	7.26581	117	0	8	0	3.23836	9.11543	20.682	306	220	0	0	2.45562	0	0.634	0.9125
chr1	162830457	162833967	mm713	neuraltube;hindbrain(rhombencephalon);midbrain(mesencephalon);dorsalrootganglion;forebrain;limb;	POS	POS	NEG	2019	6000	1883	1744.5	1601	1860	6486	1993	1903	2099	1854.5	2428.5	944.5	796.5	864.5	786	9.94533	105	1.82238	62	4.27545	43	1.96564	69	33.231	406	11	10.5	0	4.18414	0	5.29474	13	72	3.32094	0	6.73725	0.5445	0	0.4845
chr1	163897221	163899818	hs1442	limb;genitaltubercle;	NEG	POS	NEG	388.5	2341	900.5	769	678	710	7993	2029.5	1934	1983.5	1958	2312	944.5	796.5	864.5	786	0	0	0	0	3.91496	33	23.7449	276	100	521	0	13	0	0	0	6.02506	13	13	0	0	4.51323	0	0	0.5905
chr1	168168619	168170073	hs1191	forebrain;facialmesenchyme;	POS	NEG	NEG	797	2341	900.5	769	1909.5	710	2162	953.5	841	843	786.5	818.5	944.5	796.5	864.5	786	0	0	0	0	0	0	0	0	0	0	0	0	0	0	0	0	16	12	4.69961	0	0	0	0	0
chr1	168268572	168269856	hs1136	-	NEG	NEG	NEG	3522	5766	900.5	769	1416	710	2162	953.5	841	843	786.5	2363.5	944.5	1745.5	1949.5	1773	2.95869	81	2.51512	100	1.62548	95	0	0	0	0	0	0	0	0	4.68102	0	52	56	2.47721	4.36555	0	0	0.4915	0
chr1	168294791	168296737	hs970	-	NEG	NEG	NEG	2563	2341	900.5	769	678	710	6432	953.5	841	1923	786.5	818.5	944.5	796.5	864.5	786	0	0	0	0	0	0	2.70759	123	14.08	170	0	0	0	0	0	0	22	24	0	0	3.92802	0	0	0
chr1	168299764	168300980	hs1144	heart;	NEG	NEG	POS	1373	4014	900.5	769	678	1447	5447	953.5	841	843	786.5	818.5	944.5	1594	864.5	786	2.47088	81	0	0	0	0	3.20105	145	1.94903	59	0	0	0	0	2.25226	0	21	13	0	0	0	0.307	0	0
chr1	168327071	168328497	hs203	-	NEG	NEG	NEG	1008.5	4211.5	900.5	769	1738	1521	2162	953.5	841	843	786.5	818.5	944.5	796.5	864.5	786	0	0	2.32241	144	0	0	0	0	0	0	0	0	0	0	0	0	14	15	3.76719	0	0	0.3405	0	0
chr1	168341597	168342833	hs1235	hindbrain(rhombencephalon);	NEG	NEG	NEG	3110.5	6269.5	900.5	1822.5	1676	1766	2162	953.5	1730	843	1852	818.5	944.5	796.5	864.5	786	13.1631	94	1.87085	122	0	0	0	0	0	0	0	0	0	4.76671	0	3.43142	237	20	3.53774	0	0	0.4815	0	0.482
chr1	168357093	168358535	hs1202	hindbrain(rhombencephalon);forebrain;	POS	NEG	NEG	4108	7978	900.5	2094	1361	2048	6090.5	953.5	841	843	1725	3025	944.5	796.5	1772	1671.5	17.5592	452	21.774	276	3.37342	152	1.92347	133	6.45113	149	0	0	0	14.8198	0	0	1328	786	2.02618	2.90345	0	0.743	0.3875	0.3855
chr1	168760968	168763110	hs1230	-	NEG	NEG	NEG	1382.5	2341	900.5	769	678	710	5971	953.5	841	843	786.5	818.5	944.5	796.5	864.5	786	0	0	0	0	0	0	3.59851	127	3.20837	108	0	0	0	0	0	0	18	14	0	0	0	0	0	0
chr1	168908405	168909387	hs202	-	NEG	NEG	NEG	933	6389.5	2024	769	1820	710	3413	953.5	841	843	786.5	818.5	944.5	796.5	864.5	786	3.99931	95	4.65865	137	0	0	1.76541	63	0	0	20.5	0	0	0	0	0	16	13	4.17139	0	0	0	0	0
chr1	168991094	168992056	hs201	-	NEG	NEG	NEG	2061.5	3632.5	900.5	769	678	710	6239	953.5	841	843	786.5	2662.5	944.5	796.5	864.5	786	0	0	1.65585	49	7.99155	48	3.76675	99	9.20756	142	0	0	0	0	0	0	14	39	0	0	0	0	0	0
chr1	169343699	169345191	hs1185	limb;	NEG	POS	NEG	2586.5	2341	900.5	769	678	710	4795	953.5	841	843	786.5	2962	944.5	796.5	864.5	786	0	0	0	0	3.27841	134	1.57603	83	2.04029	58	0	0	0	0	0	0	216	15	0	0	0	0	0	0
chr1	169385394	169386297	hs762	hindbrain(rhombencephalon);midbrain(mesencephalon);	NEG	NEG	NEG	2212.5	2341	900.5	769	678	710	2162	953.5	841	843	786.5	818.5	944.5	796.5	864.5	786	0	0	0	0	0	0	0	0	0	0	0	0	0	0	0	0	21	19	0	0	0	0	0	0
chr1	169476672	169478007	hs1156	-	NEG	NEG	NEG	1985	2341	900.5	769	678	710	2162	953.5	841	843	786.5	818.5	944.5	796.5	864.5	786	0	0	0	0	0	0	0	0	0	0	0	0	0	0	0	0	13	64	0	0	0	0	0	0
chr1	177150037	177151455	hs545	neuraltube;hindbrain(rhombencephalon);midbrain(mesencephalon);forebrain;	POS	NEG	NEG	1041.5	6672	2119	2006.5	1850	2037	5268.5	953.5	841	843	786.5	3223	944.5	796.5	864.5	786	3.79772	124	6.44951	138	5.03876	174	2.08888	71	4.70099	64	56	0	0	8.52522	0	0	13	17	4.25941	0	0	0.7175	0	0
chr1	179385809	179386339	hs2070	midbrain(mesencephalon);eye;	NEG	NEG	NEG	2149	2341	900.5	769	678	710	2162	953.5	841	843	786.5	818.5	944.5	796.5	864.5	786	0	0	0	0	0	0	0	0	0	0	0	0	0	0	0	0	20	19	0	0	0	0	0	0
chr1	180268493	180269405	hs2131	-	NEG	NEG	NEG	1321	8308	900.5	769	1875.5	710	8356	953.5	841	1990	786.5	4184.5	944.5	796.5	864.5	786	28.6739	789	29.5428	943	100	1656	100	1334	39.9275	741	0	0	0	0	0	0	15	16	4.43852	0	4.57118	0	0	0
chr1	181255937	181259663	mm24	-	NEG	NEG	NEG	1008.5	5980.5	1897	1951	1605	1750	6016	953.5	1742	2031	1773.5	3257	2020	2015.5	2102	1648.5	3.84269	84	2.00524	137	100	66	10.464	364	1.40948	59	11.5	0	619	6.78879	13.1857	3.54802	14	15	3.33379	8.628	4.98575	0.4655	0.3615	0.4265
chr1	182109962	182112053	hs2374	branchialarch;	NEG	NEG	NEG	1321	5829	900.5	769	678	710	6359	953.5	841	843	786.5	3797.5	2040	1730	1955	1643	3.40813	103	1.57748	115	25.4624	259	8.48481	196	2.4049	112	0	0	890	0	4.5328	0	15	16	0	4.38135	0	0	0.357	0
chr1	184041270	184042762	mm134	eye;heart;	NEG	NEG	POS	3502	2341	900.5	769	678	710	2162	953.5	841	843	786.5	3383.5	2015.5	1992.5	864.5	2002.5	0	0	0	0	12.7995	134	0	0	0	0	0	0	534	0	11.7673	0	51	54	0	0	0	0	0.754	0
chr1	184041272	184042781	hs1663	-	NEG	NEG	NEG	827	2341	900.5	769	678	710	2162	953.5	841	843	786.5	3383.5	2015.5	1992.5	864.5	2002.5	0	0	0	0	12.7995	134	0	0	0	0	0	0	534	0	11.7673	0	14	14	0	0	0	0	0.754	0
chr1	186908316	186910077	hs1255	-	NEG	NEG	NEG	927	2341	900.5	769	678	710	2162	953.5	841	843	786.5	3460.5	944.5	796.5	864.5	786	0	0	0	0	24.5899	111	0	0	0	0	0	0	0	0	0	0	13	16	0	0	0	0	0	0
chr1	186922310	186923505	hs1257	hindbrain(rhombencephalon);trigeminalV(ganglion,cranial);	NEG	NEG	NEG	2388	4139	900.5	769	678	710	2162	953.5	841	843	786.5	818.5	944.5	796.5	864.5	786	2.97536	87	0	0	0	0	0	0	0	0	0	0	0	0	0	0	177	14	0	0	0	0	0	0
chr1	187248277	187249469	hs734	-	NEG	NEG	NEG	1331.5	2341	900.5	769	678	710	2162	953.5	841	843	786.5	818.5	944.5	796.5	864.5	786	0	0	0	0	0	0	0	0	0	0	0	0	0	0	0	0	16	15	0	0	0	0	0	0
chr1	188118946	188119938	hs175	-	NEG	NEG	NEG	2023	2341	900.5	769	678	710	2162	953.5	841	843	786.5	2581.5	944.5	1860	864.5	1903	0	0	0	0	10.955	24	0	0	0	0	0	0	0	0	6.96059	0	13	73	0	0	0	0	0.6295	0
chr1	188883843	188885251	hs366	-	NEG	NEG	NEG	2953.5	2341	900.5	769	678	710	3647	953.5	841	843	786.5	818.5	944.5	796.5	864.5	786	0	0	0	0	0	0	0	0	2.01366	70	0	0	0	0	0	0	21	59	0	0	0	0	0	0
chr1	190061318	190062349	hs2357	heart;	NEG	NEG	POS	2528	2341	900.5	769	678	710	2162	953.5	841	843	786.5	3479	944.5	2020	1841	2073.5	0	0	0	0	7.93531	261	0	0	0	0	0	0	0	0	13.4307	0	19	29	0	3.46413	0	0	0.8625	0
chr1	190653740	190655122	hs204	forebrain;	POS	NEG	NEG	2123.5	2341	900.5	769	1570	1489	2162	953.5	841	843	786.5	818.5	944.5	796.5	864.5	786	0	0	0	0	0	0	0	0	0	0	0	0	0	0	0	0	23	17	3.13374	0	0	0.3275	0	0
chr1	190727303	190730173	hs1324	forebrain;	POS	NEG	NEG	827	6127.5	2016.5	1869.5	1363	2066	2162	953.5	841	843	786.5	2216.5	944.5	796.5	864.5	786	1.86477	94	5.35061	149	1.65895	76	0	0	0	0	20	0	0	5.25714	0	0	14	14	2.07952	0	0	0.761	0	0
chr1	191239013	191241716	hs2089	neuraltube;	NEG	NEG	NEG	605.5	2341	900.5	769	678	710	2162	953.5	841	843	786.5	818.5	944.5	796.5	864.5	786	0	0	0	0	0	0	0	0	0	0	0	0	0	0	0	0	13	14	0	0	0	0	0	0
chr1	192784315	192784989	mm617	-	NEG	NEG	NEG	3541	6848	900.5	769	1797	710	7228.5	953.5	841	843	786.5	3603	944.5	796.5	864.5	786	2.28107	173	5.77597	243	8.53101	432	4.3753	283	20.1548	250	0	0	0	0	0	0	54	58	4.02172	0	0	0	0	0
chr1	192789593	192791084	mm430	-	NEG	NEG	NEG	2984.5	6329	900.5	769	678	710	7632	953.5	1943.5	843	1955	2673	944.5	1675.5	864.5	1844	1.66808	161	3.64767	172	2.18734	110	8.90651	427	29.5296	261	0	0	0	0	3.93139	6.1169	18	450	0	0	0	0	0.566	0.585
chr1	192798093	192800700	mm646	somite;forebrain;limb;branchialarch;nose;facialmesenchyme;	POS	POS	NEG	2005	6978.5	900.5	1744.5	1734	1675.5	6443	1910	2033	1850	2040	2483	944.5	1632.5	864.5	1592	2.71326	160	7.23649	255	1.57642	121	1.85103	130	9.20085	384	0	6	0	4.18414	3.51496	9.53741	18	19	3.74174	0	3.57959	0.4115	0.3195	0.7025
chr1	192806324	192807093	mm618	-	NEG	NEG	NEG	32.5	2341	900.5	769	678	710	2162	953.5	1844.5	1846	2055.5	3038	944.5	796.5	864.5	786	0	0	0	0	13.485	75	0	0	0	0	0	0	0	0	0	4.50372	0	0	0	0	3.54755	0	0	0.7475
chr1	192822355	192823920	mm1213	-	NEG	NEG	NEG	1471.5	7160	900.5	1940.5	2015.5	1875.5	7687.5	953.5	2091.5	2000.5	2081	2957	944.5	1944.5	1881.5	1812.5	4.00682	187	6.47318	244	3.12834	138	17.1357	541	12.4593	320	0	0	0	6.57173	9.59428	15.6363	16	16	6.17996	3.69476	4.6725	0.555	0.528	0.8085
chr1	192822579	192825952	hs1617	-	NEG	NEG	NEG	787	6347.5	900.5	1940.5	2015.5	1688	7687.5	953.5	2091.5	2000.5	2103	3291	944.5	1944.5	1881.5	1747	4.00682	187	1.78483	119	4.9672	216	17.1357	541	12.4593	320	0	0	0	6.57173	9.59428	15.6363	13	15	6.17996	3.69476	4.6725	0.4195	0.469	0.8685
chr1	193141048	193141723	hs932	limb;branchialarch;eye;nose;	NEG	POS	NEG	2634	2341	900.5	769	678	710	6413.5	953.5	841	843	786.5	3003.5	944.5	796.5	864.5	786	0	0	0	0	35.8616	43	5.67085	151	7.1614	98	0	0	0	0	0	0	26	22	0	0	0	0	0	0
chr1	193449329	193450185	mm935	branchialarch;	NEG	NEG	NEG	2439.5	6711	900.5	1817.5	1489	1785	7753	953.5	1765	1704	1864	4033.5	944.5	1871	1898	1925	8.52476	176	2.39938	126	100	409	14.919	261	30.5453	404	0	0	0	4.75311	7.25428	3.84604	15	83	2.83577	3.8799	2.60933	0.497	0.6565	0.492
chr1	193989014	193991784	hs1694	-	NEG	NEG	NEG	1150	4118.5	900.5	1570.5	1805	710	5872.5	953.5	841	843	786.5	2089.5	944.5	796.5	864.5	786	3.02073	84	0	0	1.63428	64	2.71584	107	5.92713	99	0	0	0	3.01934	0	0	16	14	4.07137	0	0	0	0	0
chr10	8968318	8968915	mm482	-	NEG	NEG	NEG	388.5	2341	900.5	769	678	710	6092.5	953.5	841	843	786.5	3430	944.5	1823	864.5	1896	0	0	0	0	16.547	122	3.62634	107	5.81782	122	0	0	0	0	6.00289	0	13	13	0	0	0	0	0.625	0
chr10	17228735	17232666	hs1644	hindbrain(rhombencephalon);midbrain(mesencephalon);forebrain;eye;	POS	NEG	NEG	2155	7526	1883	1890.5	1620	1847	5923.5	953.5	841	2022	786.5	2234.5	944.5	1663.5	864.5	786	7.22111	224	7.7021	321	1.8251	70	2.15028	143	4.04895	112	11	0	0	5.52542	3.84805	0	19	20	3.39175	0	4.89769	0.538	0	0
chr10	19077703	19080447	hs1832	-	NEG	NEG	NEG	1321	2341	900.5	769	678	710	2162	953.5	841	843	786.5	818.5	944.5	796.5	864.5	786	0	0	0	0	0	0	0	0	0	0	0	0	0	0	0	0	15	16	0	0	0	0	0	0
chr10	20484902	20488767	mm140	other;	NEG	NEG	NEG	3780	2341	900.5	769	678	710	5419.5	953.5	841	843	786.5	2749.5	1909	1801.5	2046	2020	0	0	0	0	20.2369	23	2.06726	111	3.23125	71	0	0	44	0	5.60827	0	104	92	0	6.00835	0	0	0.775	0
chr10	21081770	21084133	hs1351	eye;	NEG	NEG	NEG	2155	3753	2038.5	1640.5	2019	1669	2162	953.5	841	843	786.5	2311	944.5	796.5	864.5	786	0	0	1.54856	97	2.16831	65	0	0	0	0	22	0	0	3.53297	0	0	19	20	6.24252	0	0	0.41	0	0
chr10	24493263	24494942	mm46	-	NEG	NEG	NEG	388.5	3749.5	900.5	769	678	710	2162	953.5	841	843	786.5	3731	1990	1914	2047.5	1662	0	0	1.77501	74	100	136	0	0	0	0	0	0	287	0	8.62023	0	13	13	0	6.04461	0	0	0.381	0
chr10	30997657	30998999	mm766	heart;	NEG	NEG	POS	3012.5	2341	900.5	769	678	710	2162	953.5	841	843	786.5	3534	944.5	1853	864.5	1865	0	0	0	0	10.0293	249	0	0	0	0	0	0	0	0	6.77993	0	28	32	0	0	0	0	0.594	0
chr10	31027819	31028728	mm767	-	NEG	NEG	NEG	1008.5	2341	900.5	769	678	710	2162	953.5	841	843	786.5	3316	944.5	796.5	864.5	786	0	0	0	0	6.89176	176	0	0	0	0	0	0	0	0	0	0	14	15	0	0	0	0	0	0
chr10	31034051	31035579	mm764	somite;	NEG	NEG	NEG	1150	2341	900.5	769	678	710	2162	953.5	841	1954	786.5	3136	944.5	1596	1874	1749	0	0	0	0	4.1308	164	0	0	0	0	0	0	0	0	2.34051	0	16	14	0	3.69393	4.24466	0	0.4705	0
chr10	31053081	31054088	mm763	heart;	NEG	NEG	POS	1008.5	2341	900.5	769	678	710	2162	953.5	841	843	786.5	3487	1993	1772	2024.5	1810	0	0	0	0	6.95345	340	0	0	0	0	0	0	310	0	5.0508	0	14	15	0	5.37299	0	0	0.527	0
chr10	31228891	31229864	mm762	heart;	NEG	NEG	POS	1331.5	2341	900.5	769	678	710	2162	953.5	841	843	786.5	3899	1991	796.5	2068	786	0	0	0	0	20.2805	562	0	0	0	0	0	0	297	0	0	0	16	15	0	6.71524	0	0	0	0
chr10	31272653	31273675	mm765	-	NEG	NEG	NEG	4031.5	2341	900.5	769	678	710	2162	953.5	841	843	786.5	3420.5	2075	1895	2000.5	1960	0	0	0	0	7.55783	215	0	0	0	0	0	0	1333	0	7.94097	0	377	399	0	5.03718	0	0	0.714	0
chr10	35105833	35118866	hs1788	-	NEG	NEG	NEG	1143.5	2341	900.5	769	678	710	2162	953.5	841	843	786.5	2178	944.5	796.5	864.5	786	0	0	0	0	1.89399	61	0	0	0	0	0	0	0	0	0	0	13	18	0	0	0	0	0	0
chr10	36483581	36486087	mm693	midbrain(mesencephalon);forebrain;limb;nose;	POS	POS	NEG	3396.5	2341	900.5	769	2003	710	7422	2060.5	841	2104	786.5	818.5	944.5	796.5	864.5	786	0	0	0	0	0	0	7.42155	240	22.1201	303	0	16.5	0	0	0	0	52	38	5.84557	0	7.11238	0	0	0
chr10	38552269	38556079	hs1302	neuraltube;hindbrain(rhombencephalon);midbrain(mesencephalon);forebrain;	POS	NEG	NEG	388.5	6953.5	2115	1655	1788	1519.5	6070	953.5	1955.5	2063	1779.5	2328	944.5	1785	864.5	1633	6.58336	160	4.85995	152	1.911	76	1.70233	80	15.3612	207	51.5	0	0	3.64918	5.28461	6.33146	13	13	3.91982	0	5.5164	0.34	0.3455	0.432
chr10	39657714	39661924	hs1690	neuraltube;somite;forebrain;branchialarch;heart;facialmesenchyme;other;	POS	NEG	POS	2563	7001	2033.5	1986.5	2053	1673	6316	1926	1978	1873	1925	3382.5	2035	2023	1907	1822	4.33232	208	4.33662	187	100	78	2.49542	103	11.3933	229	21.5	7	773	8.0315	13.6663	6.85875	23	23	6.85846	3.98724	3.6719	0.411	0.5365	0.5525
chr10	42250903	42252281	hs2394	-	NEG	NEG	NEG	1823	5466	900.5	769	678	710	5249	953.5	1919	843	1948	2902.5	944.5	1722	864.5	1694	1.87194	70	2.16785	109	2.36273	161	1.90735	95	2.53363	81	0	0	0	0	4.35953	5.54054	17	18	0	0	0	0	0.419	0.581
chr10	42634080	42635172	hs1189	-	NEG	NEG	NEG	1181	7819.5	900.5	1776.5	678	2059	5773.5	953.5	841	843	1678	2548	944.5	796.5	864.5	786	13.9232	307	100	177	8.87933	30	3.76954	144	3.5592	62	0	0	0	4.40119	0	0	15	15	0	0	0	0.7545	0	0.354
chr10	42635863	42636982	hs1033	-	NEG	NEG	NEG	3468.5	7891.5	900.5	1776.5	678	1611	6873.5	953.5	841	843	786.5	3685	944.5	796.5	864.5	786	23.4685	267	100	190	100	124	13.7491	150	100	66	0	0	0	4.40119	0	0	51	49	0	0	0	0.382	0	0
chr10	43722435	43724831	hs1483	-	NEG	NEG	NEG	2485.5	7688	900.5	769	1861	1503.5	7207	2084	2112	1840	1945	2954.5	944.5	1758.5	864.5	1700.5	17.2982	352	8.05055	218	100	25	26.0886	877	4.78222	115	0	21.5	0	0	4.91423	22.0606	19	27	4.34122	0	3.52898	0.333	0.424	0.579
chr10	43746138	43746678	mm228	dorsalrootganglion;	NEG	NEG	NEG	2289	2341	900.5	769	678	710	2162	953.5	841	843	786.5	2660	2018	796.5	864.5	786	0	0	0	0	8.3048	46	0	0	0	0	0	0	587	0	0	0	21	20	0	0	0	0	0	0
chr10	45139829	45141705	hs1501	-	NEG	NEG	NEG	1181	2341	900.5	769	678	710	7219	2112	1726	1940	1908.5	818.5	944.5	796.5	864.5	786	0	0	0	0	0	0	7.33412	149	27.4568	271	0	33	0	0	0	3.41382	15	15	0	0	4.16522	0	0	0.5375
chr10	45228613	45231786	mm87	limb;heart;other;	NEG	POS	POS	1823	2341	900.5	769	678	710	4849.5	1957	841	2034	1924	2843	1890	1937	1838.5	1969	0	0	0	0	15.2876	47	2.26705	79	1.87401	51	0	8.5	8	0	9.35485	0	17	18	0	3.42476	5.05035	0	0.719	0.5515
chr10	45893125	45894695	hs1452	limb;	NEG	POS	NEG	3991	2341	900.5	769	678	710	7977	2076	1929	1965	2120	2697.5	944.5	796.5	864.5	786	0	0	0	0	10.7245	42	17.5486	574	32.1443	370	0	20	0	0	0	5.80056	239	302	0	0	4.30927	0	0	0.964
chr10	49984349	49985953	hs1738	limb;	NEG	POS	NEG	3088	2341	900.5	769	678	710	2162	953.5	841	843	786.5	818.5	944.5	796.5	864.5	786	0	0	0	0	0	0	0	0	0	0	0	0	0	0	0	0	31	32	0	0	0	0	0	0
chr10	50833719	50834473	hs292	-	NEG	NEG	NEG	2986	2341	900.5	769	678	710	2162	953.5	841	843	786.5	818.5	944.5	796.5	864.5	786	0	0	0	0	0	0	0	0	0	0	0	0	0	0	0	0	19	174	0	0	0	0	0	0
chr10	50901663	50902601	hs2319	neuraltube;midbrain(mesencephalon);forebrain;eye;	POS	NEG	NEG	4099	7428	900.5	769	1403	1432.5	6097	953.5	841	843	786.5	3548	944.5	796.5	864.5	786	27.4189	225	8.42308	137	17.7659	151	2.23532	172	6.68573	91	0	0	0	0	0	0	1806	625	2.40154	0	0	0.305	0	0
chr10	51257066	51258554	hs576	midbrain(mesencephalon);cranialnerve;	NEG	NEG	NEG	3588.5	5768.5	1967	1582	2109	1836	2162	953.5	841	843	786.5	2430	944.5	796.5	864.5	786	2.75284	96	2.62475	81	2.51397	70	0	0	0	0	15	0	0	3.09886	0	0	100	43	9.71688	0	0	0.5315	0	0
chr10	52741812	52745154	mm782	neuraltube;hindbrain(rhombencephalon);midbrain(mesencephalon);forebrain;	POS	NEG	NEG	1321	8216	2052	2021.5	1967	1942	7500.5	953.5	841	2087	786.5	3685.5	944.5	796.5	864.5	1615.5	16.0096	461	40.2338	859	12.1798	404	13.3833	284	22.259	215	24	0	0	8.95933	0	0	15	16	5.29848	0	6.20374	0.6085	0.333	0
chr10	53343657	53344819	hs2189	-	NEG	NEG	NEG	2408	3747.5	900.5	769	678	710	2162	953.5	841	843	786.5	2638	944.5	1888	864.5	1734	0	0	1.70108	82	1.92444	121	0	0	0	0	0	0	0	0	7.71277	0	21	22	0	0	0	0	0.456	0
chr10	56979108	56981816	mm74	heart;	NEG	NEG	POS	2563	4879	900.5	769	678	710	6834.5	1926	1727	1980.5	1688	2813.5	1978	1724	2069	1829.5	1.44007	56	1.68862	61	3.06579	109	3.15026	108	20.9426	591	0	7	244	0	4.40736	3.42664	23	23	0	6.71623	4.46016	0	0.5495	0.3635
chr10	58382774	58383620	hs2372	-	NEG	NEG	NEG	2078.5	3643	900.5	1850	1610	1747.5	5825	953.5	1816.5	1881	1947	4056.5	944.5	2061	1911	2072	1.45486	70	0	0	100	473	6.50328	146	2.24885	66	0	0	0	4.98069	16.7771	4.22234	19	19	3.34704	4.02913	3.7192	0.463	0.8615	0.5805
chr10	59967734	59971225	hs1834	-	NEG	NEG	NEG	3702	7868.5	900.5	1997	1396	710	7297.5	953.5	2040	843	786.5	3539	944.5	1941	1798	1597.5	100	175	11.7586	471	14.9788	170	22.1371	320	7.53082	180	0	0	0	8.30817	9.53629	9.76473	73	76	2.37131	3.09716	0	0	0.324	0
chr10	61532677	61537653	mm1303	-	NEG	NEG	NEG	1008.5	6159	900.5	1688	1408	1564.5	5858	953.5	1778.5	843	1578	2411	944.5	1942.5	1849	1842	1.75861	115	3.47776	173	1.72888	95	2.51825	118	5.27555	94	0	0	0	3.77418	9.57847	3.94267	14	15	2.43265	3.54285	0	0.3555	0.5635	0.303
chr10	62128052	62130842	hs1699	tail;	NEG	NEG	NEG	3366	2341	900.5	769	678	710	3913	953.5	841	843	786.5	3192	944.5	796.5	864.5	786	0	0	0	0	22.8286	76	3.04224	116	0	0	0	0	0	0	0	0	44	41	0	0	0	0	0	0
chr10	69642709	69646964	mm1382	-	NEG	NEG	NEG	1751.5	2341	900.5	769	678	710	2162	953.5	841	843	786.5	2583	944.5	1763.5	1985	1834	0	0	0	0	2.49387	87	0	0	0	0	0	0	0	0	4.97904	0	32	13	0	4.75272	0	0	0.551	0
chr10	70733384	70734387	hs727	-	NEG	NEG	NEG	1823	2341	900.5	769	678	710	2162	953.5	841	843	786.5	818.5	944.5	796.5	864.5	786	0	0	0	0	0	0	0	0	0	0	0	0	0	0	0	0	17	18	0	0	0	0	0	0
chr10	79839861	79842369	mm758	-	NEG	NEG	NEG	2149	7620	900.5	1968	1989	1772	7950	953.5	2108	2107	2045	3506	944.5	1998.5	1852	1856.5	11.9448	319	5.20546	331	9.4152	238	25.8024	533	23.6815	356	0	0	0	7.2229	12.228	19.2498	20	19	5.59597	3.57605	7.6714	0.4885	0.5885	0.7145
chr10	80773811	80774999	mm200	heart;	NEG	NEG	POS	1721	8267.5	900.5	769	678	710	7681	953.5	841	1967	1834.5	4085	2057	1690	1834	2046	24.4211	510	100	592	33.8535	1145	17.674	499	16.8001	239	0	0	1023	0	4.0896	0	17	17	0	3.38524	4.31692	0	0.8195	0.468
chr10	86294227	86297417	mm52	other;	NEG	NEG	NEG	1239	8238	900.5	769	1603	710	8000.5	1976.5	2081	2090	2111	3712.5	944.5	796.5	864.5	786	29.9691	568	20.7073	701	12.1286	474	35.3015	1165	14.9723	405	0	9.5	0	0	0	14.7084	19	13	3.32412	0	6.375	0	0	0.905
chr10	87292836	87293886	hs1723	midbrain(mesencephalon);forebrain;	POS	NEG	NEG	2844	2341	900.5	769	678	710	2162	953.5	841	843	786.5	2466.5	944.5	796.5	864.5	786	0	0	0	0	2.25082	78	0	0	0	0	0	0	0	0	0	0	41	21	0	0	0	0	0	0
chr10	87324267	87326929	hs1575	midbrain(mesencephalon);	NEG	NEG	NEG	388.5	6579	1804	1713.5	1778.5	1508.5	2162	953.5	841	843	786.5	2145	944.5	796.5	864.5	786	2.58453	100	6.52801	220	1.68636	68	0	0	0	0	7	0	0	3.96708	0	0	13	13	3.91635	0	0	0.334	0	0
chr10	87388706	87389893	hs967	forebrain;	POS	NEG	NEG	239	3651	900.5	1614.5	2002	1975	2162	953.5	841	843	786.5	818.5	944.5	796.5	864.5	786	1.40363	73	0	0	0	0	0	0	0	0	0	0	0	3.31592	0	0	12	13	5.83393	0	0	0.6465	0	0
chr10	87445158	87449773	hs1540	midbrain(mesencephalon);forebrain;	POS	NEG	NEG	2078.5	5905	1988.5	1993	2120	2103	6297.5	953.5	1760	2118	2012	2205	944.5	796.5	1874	786	2.13133	83	3.16109	140	1.7707	70	1.68196	67	29.0052	315	17	0	0	8.1287	0	3.74496	19	19	14.9947	3.69393	11.3259	0.873	0	0.659
chr10	87446548	87449489	hs1354	hindbrain(rhombencephalon);midbrain(mesencephalon);forebrain;nose;	POS	NEG	NEG	2078.5	5905	1988.5	1993	2120	2103	6297.5	953.5	1760	2118	2012	2205	944.5	796.5	1874	786	2.13133	83	3.16109	140	1.7707	70	1.68196	67	29.0052	315	17	0	0	8.1287	0	3.74496	19	19	14.9947	3.69393	11.3259	0.873	0	0.659
chr10	87446634	87448659	hs998	hindbrain(rhombencephalon);midbrain(mesencephalon);forebrain;nose;	POS	NEG	NEG	3825.5	7216	1988.5	1993	2120	2103	6297.5	953.5	1760	2118	2012	2205	944.5	796.5	1874	786	18.7659	411	3.16109	140	1.7707	70	1.68196	67	29.0052	315	17	0	0	8.1287	0	3.74496	114	118	14.9947	3.69393	11.3259	0.873	0	0.659
chr10	87473281	87474590	hs1114	neuraltube;hindbrain(rhombencephalon);midbrain(mesencephalon);	NEG	NEG	NEG	1956.5	2341	900.5	769	678	710	2162	953.5	841	843	786.5	818.5	944.5	796.5	864.5	786	0	0	0	0	0	0	0	0	0	0	0	0	0	0	0	0	13	56	0	0	0	0	0	0
chr10	87500258	87501668	hs1122	eye;	NEG	NEG	NEG	3845.5	7121	900.5	1934.5	1762	2067	3157	953.5	841	843	786.5	818.5	944.5	796.5	864.5	786	8.72895	196	5.54672	143	0	0	3.98194	0	0	0	0	0	0	6.35468	0	0	156	98	3.87833	0	0	0.764	0	0
chr10	87868234	87870738	mm694	limb;branchialarch;nose;tail;facialmesenchyme;other;	NEG	POS	NEG	252.5	2341	900.5	769	678	710	6870	2002.5	1689	1755	2006.5	818.5	944.5	796.5	864.5	786	0	0	0	0	0	0	4.08733	200	10.7738	208	0	11	0	0	0	2.81565	13	12	0	0	3.01738	0	0	0.6545
chr10	91186360	91188450	hs2152	-	NEG	NEG	NEG	1181	8224	900.5	1648	1366	1862.5	8356	953.5	1745	1730	1906	4085	944.5	1708	864.5	1612.5	13.7216	622	37.9562	1016	33.6479	1191	35.7058	1293	100	864	0	0	0	3.56896	4.2146	3.56119	15	15	2.10482	0	2.83427	0.545	0.332	0.5355
chr10	92555686	92557808	hs1341	forebrain;	POS	NEG	NEG	3225.5	7287	2105.5	2076	1448	2120	7121	1926	841	843	1750	2909	944.5	796.5	864.5	786	8.19804	226	12.617	126	4.35426	101	6.81972	125	33.9293	264	39	7	0	12.5846	0	0	44	31	2.63669	0	0	0.9435	0	0.411
chr10	96708320	96708857	mm313	heart;	NEG	NEG	POS	388.5	2341	900.5	769	678	710	2162	953.5	841	843	786.5	3433	2046	796.5	864.5	786	0	0	0	0	7.32572	231	0	0	0	0	0	0	958	0	0	0	13	13	0	0	0	0	0	0
chr10	98683082	98685589	mm696	-	NEG	NEG	NEG	1537.5	5288	900.5	769	678	710	6892.5	953.5	841	843	1642	3439	944.5	1663.5	864.5	1752	2.49927	71	1.77056	49	7.32198	240	6.14671	162	13.3207	177	0	0	0	0	3.84805	0	15	18	0	0	0	0	0.473	0.3355
chr10	108587857	108589362	hs943	-	NEG	NEG	NEG	787	2341	900.5	769	678	710	2162	953.5	841	843	786.5	818.5	944.5	796.5	864.5	786	0	0	0	0	0	0	0	0	0	0	0	0	0	0	0	0	13	15	0	0	0	0	0	0
chr10	120551958	120553597	mm569	neuraltube;hindbrain(rhombencephalon);forebrain;branchialarch;genitaltubercle;	POS	NEG	NEG	2464	8188	900.5	1623	2040	710	8088	953.5	2045	2062	786.5	3890	944.5	1920	1902	786	25.4332	401	22.0219	658	26.1404	400	22.6679	784	26.5889	485	0	0	0	3.3826	8.84665	10.0392	22	22	6.59631	3.92263	5.48801	0	0	0
chr10	122768032	122770538	mm697	-	NEG	NEG	NEG	2078.5	4220	900.5	769	678	710	6137	1984	1809.5	2109	1664	2841.5	944.5	1663.5	864.5	1800	0	0	7.9128	51	2.33452	138	9.40815	322	1.514	78	0	10	0	0	3.84805	4.18885	19	19	0	0	8.35026	0	0.516	0.349
chr10	125809054	125811061	hs1427	somite;limb;branchialarch;	NEG	POS	NEG	1962.5	2341	900.5	769	678	710	7530	2086	2035.5	1817	2078	1995	944.5	796.5	864.5	786	0	0	0	0	1.57032	57	8.42286	294	31.3834	262	0	22.5	0	0	0	9.60476	20	17	0	0	3.36712	0	0	0.803
chr10	125921037	125928970	hs1468	limb;	NEG	POS	NEG	1181	2341	900.5	769	678	710	7839	1993	1876.5	1746	2014	2073	944.5	796.5	864.5	786	0	0	0	0	1.75289	56	8.80721	303	100	725	0	10.5	0	0	0	4.92662	15	15	0	0	2.94601	0	0	0.662
chr11	7054211	7057799	mm1025	-	NEG	NEG	NEG	1688	6019	900.5	769	1561	710	5898.5	953.5	841	843	786.5	2864.5	944.5	1926	1860	1970.5	2.92447	95	2.11233	148	3.52289	109	2.89033	123	4.30421	98	0	0	0	0	8.87923	0	16	18	3.13308	3.63231	0	0	0.72	0
chr11	11527967	11528770	hs877	-	NEG	NEG	NEG	2179.5	2341	900.5	769	678	710	2162	953.5	841	843	786.5	2225.5	944.5	796.5	864.5	786	0	0	0	0	3.9881	15	0	0	0	0	0	0	0	0	0	0	16	27	0	0	0	0	0	0
chr11	11675621	11677027	hs961	-	NEG	NEG	NEG	2470	2341	900.5	769	678	710	2162	953.5	841	843	786.5	2272	944.5	796.5	864.5	786	0	0	0	0	3.3688	36	0	0	0	0	0	0	0	0	0	0	14	1035	0	0	0	0	0	0
chr11	11699170	11700205	hs972	-	NEG	NEG	NEG	4016	2341	900.5	769	1630.5	710	2162	953.5	841	843	786.5	818.5	944.5	796.5	864.5	786	0	0	0	0	0	0	0	0	0	0	0	0	0	0	0	0	501	256	3.39417	0	0	0	0	0
chr11	11753227	11753958	hs635	-	NEG	NEG	NEG	4116	2341	900.5	769	678	710	2162	953.5	841	843	786.5	818.5	944.5	796.5	864.5	786	0	0	0	0	0	0	0	0	0	0	0	0	0	0	0	0	5782	473	0	0	0	0	0	0
chr11	11836360	11837998	hs2059	heart;	NEG	NEG	POS	1285	6464.5	900.5	769	678	710	5773	953.5	1926	843	1734	3469	2077	1826	2073	1967.5	18.3413	111	1.80268	133	100	89	1.72096	160	4.35347	87	0	0	1425	0	6.01711	5.63325	17	14	0	6.88881	0	0	0.7175	0.3945
chr11	11956742	11957743	mm154	heart;	NEG	NEG	POS	32.5	2341	900.5	769	678	710	2162	953.5	841	843	786.5	3864.5	1934	2064.5	864.5	1956	0	0	0	0	18.0838	547	0	0	0	0	0	0	84	0	16.8535	0	0	0	0	0	0	0	0.709	0
chr11	11961856	11962621	mm178	heart;	NEG	NEG	POS	388.5	2341	900.5	769	678	710	2162	953.5	1849	843	1614.5	3068.5	1974	2064.5	1986	2071	0	0	0	0	2.76282	220	0	0	0	0	0	0	229	0	16.8535	4.56768	13	13	0	4.75548	0	0	0.8605	0.3175
chr11	18161774	18165394	hs1565	-	NEG	NEG	NEG	1181	2341	1909.5	769	1378	710	2162	953.5	841	843	786.5	818.5	944.5	796.5	864.5	786	0	0	0	0	0	0	0	0	0	0	12	0	0	0	0	0	15	15	2.27474	0	0	0	0	0
chr11	18170843	18172953	hs1584	-	NEG	NEG	NEG	2104	3707	1804	769	2083	710	2162	953.5	841	843	786.5	818.5	944.5	796.5	864.5	786	0	0	1.75447	65	0	0	0	0	0	0	7	0	0	0	0	0	598	12	7.84969	0	0	0	0	0
chr11	18356946	18358282	hs831	hindbrain(rhombencephalon);other;	NEG	NEG	NEG	2686.5	2341	900.5	769	678	710	6012	953.5	841	843	786.5	818.5	944.5	796.5	864.5	786	0	0	0	0	0	0	4.23122	130	4.51541	83	0	0	0	0	0	0	15	2366	0	0	0	0	0	0
chr11	18604266	18605268	hs1244	ear;	NEG	NEG	NEG	388.5	5680	900.5	769	1561	710	2162	953.5	841	843	786.5	2690	944.5	796.5	864.5	786	2.68288	86	2.2665	90	19.0445	12	0	0	0	0	0	0	0	0	0	0	13	13	3.13308	0	0	0	0	0
chr11	18749398	18750623	hs1197	-	NEG	NEG	NEG	1068	6049.5	900.5	769	678	1564.5	5020	953.5	841	843	786.5	818.5	944.5	1639.5	864.5	1692.5	4.68791	131	1.57924	103	0	0	3.3889	146	0	82	0	0	0	0	3.60863	0	17	13	0	0	0	0.3555	0.4145	0
chr11	18916164	18918730	hs1210	forebrain;	POS	NEG	NEG	1321	7011	1962	1813.5	1365	1587.5	7329.5	1993	841	1990	786.5	818.5	944.5	796.5	1949.5	786	3.00035	172	6.91241	231	0	0	7.9599	308	14.112	250	14.5	10.5	0	4.74227	0	0	15	16	2.10289	4.36555	4.57118	0.3665	0	0
chr11	18929400	18930770	hs1206	-	NEG	NEG	NEG	1731.5	2341	900.5	769	678	710	5536	953.5	841	843	786.5	1655	944.5	796.5	864.5	786	0	0	0	0	2.84448	0	1.7494	122	3.18273	92	0	0	0	0	0	0	24	14	0	0	0	0	0	0
chr11	19159805	19161021	hs1110	-	NEG	NEG	NEG	3596.5	4046.5	900.5	769	678	710	3377.5	953.5	841	843	786.5	2915	944.5	796.5	864.5	786	2.47454	86	0	0	17.764	51	0	0	1.75716	47	0	0	0	0	0	0	63	59	0	0	0	0	0	0
chr11	19264922	19266021	hs1229	-	NEG	NEG	NEG	3636.5	2341	900.5	769	678	710	3907	953.5	841	843	786.5	818.5	944.5	796.5	864.5	786	0	0	0	0	0	0	0	0	2.71361	87	0	0	0	0	0	0	63	70	0	0	0	0	0	0
chr11	19349982	19351625	hs205	genitaltubercle;	NEG	NEG	NEG	1771.5	4184.5	900.5	769	1582	710	5920	953.5	841	843	786.5	2491	944.5	796.5	864.5	786	4.43597	71	0	0	1.91368	95	15.376	204	2.03052	39	0	0	0	0	0	0	21	15	3.22075	0	0	0	0	0
chr11	22010037	22011279	hs725	-	NEG	NEG	NEG	1165.5	2341	900.5	769	678	1820	2162	953.5	841	843	786.5	818.5	944.5	796.5	864.5	786	0	0	0	0	0	0	0	0	0	0	0	0	0	0	0	0	18	13	0	0	0	0.5165	0	0
chr11	22068163	22068901	hs1874	-	NEG	NEG	NEG	1321	2341	900.5	769	678	710	2162	953.5	841	843	786.5	818.5	944.5	796.5	864.5	786	0	0	0	0	0	0	0	0	0	0	0	0	0	0	0	0	15	16	0	0	0	0	0	0
chr11	22078416	22079452	hs690	midbrain(mesencephalon);	NEG	NEG	NEG	3067.5	5921.5	900.5	769	1525	1891.5	2162	953.5	841	843	786.5	2643.5	944.5	796.5	864.5	786	3.78741	113	1.75269	100	13.8582	24	0	0	0	0	0	0	0	0	0	0	25	46	3.00413	0	0	0.562	0	0
chr11	24062086	24063576	hs1176	-	NEG	NEG	NEG	1041.5	6185.5	900.5	769	1643	710	6343	953.5	841	1936	786.5	2302.5	944.5	796.5	864.5	786	1.49322	91	5.40151	242	1.89399	74	6.2053	221	1.98088	144	0	0	0	0	0	0	13	17	3.41468	0	4.13451	0	0	0
chr11	24095054	24096665	hs957	forebrain;	POS	NEG	NEG	2602.5	6444.5	1897	2048	1953	2084	3633	953.5	841	843	786.5	818.5	944.5	796.5	864.5	786	2.03191	109	36.4449	107	0	0	0	0	1.69063	79	11.5	0	0	10.384	0	0	39	18	5.07362	0	0	0.8045	0	0
chr11	24312332	24314280	hs1111	-	NEG	NEG	NEG	1239	2341	900.5	769	678	710	2162	953.5	841	843	786.5	818.5	944.5	796.5	864.5	786	0	0	0	0	0	0	0	0	0	0	0	0	0	0	0	0	19	13	0	0	0	0	0	0
chr11	24329867	24333908	hs1535	hindbrain(rhombencephalon);	NEG	NEG	NEG	787	6186.5	1944	1859	1510	1725	2162	953.5	841	843	786.5	818.5	944.5	796.5	864.5	786	13.5422	28	2.82255	127	0	0	0	0	0	0	13.5	0	0	5.14128	0	0	13	15	2.91466	0	0	0.44	0	0
chr11	24370835	24371855	hs399	forebrain;	POS	NEG	NEG	2444	6262.5	1897	1938	1760	1989	5072.5	953.5	2001	2095	1691.5	818.5	944.5	796.5	864.5	786	2.84135	157	3.15738	103	0	0	11.464	0	3.6025	61	11.5	0	0	6.41194	0	7.54175	35	17	3.86544	0	6.55171	0.6635	0	0.366
chr11	24474193	24474926	hs946	-	NEG	NEG	NEG	1771.5	2341	900.5	769	678	710	2162	953.5	841	843	786.5	818.5	944.5	796.5	864.5	786	0	0	0	0	0	0	0	0	0	0	0	0	0	0	0	0	21	15	0	0	0	0	0	0
chr11	24484733	24486202	hs397	-	NEG	NEG	NEG	2570.5	2341	900.5	769	678	710	2162	953.5	841	843	786.5	3186	944.5	796.5	864.5	786	0	0	0	0	31.5813	69	0	0	0	0	0	0	0	0	0	0	68	16	0	0	0	0	0	0
chr11	24618259	24619578	hs1120	-	NEG	NEG	NEG	1968	2341	900.5	769	678	710	2162	953.5	841	843	786.5	2395.5	944.5	796.5	864.5	786	0	0	0	0	6.42081	20	0	0	0	0	0	0	0	0	0	0	16	22	0	0	0	0	0	0
chr11	24708578	24710421	hs396	-	NEG	NEG	NEG	4177	2341	900.5	769	678	710	2162	953.5	841	843	786.5	818.5	944.5	796.5	864.5	786	0	0	0	0	0	0	0	0	0	0	0	0	0	0	0	0	4120	2150	0	0	0	0	0	0
chr11	24763882	24765510	hs822	-	NEG	NEG	NEG	3061	2341	900.5	769	678	710	3614	953.5	841	843	786.5	818.5	944.5	796.5	864.5	786	0	0	0	0	0	0	2.00787	95	0	0	0	0	0	0	0	0	28	35	0	0	0	0	0	0
chr11	24783037	24784368	hs1072	-	NEG	NEG	NEG	2930	2341	900.5	769	678	710	6580	953.5	841	1795.5	786.5	818.5	944.5	796.5	864.5	786	0	0	0	0	0	0	6.40671	162	13.1864	85	0	0	0	0	0	0	24	36	0	0	3.26513	0	0	0
chr11	24839672	24841740	hs1164	-	NEG	NEG	NEG	2155.5	2341	900.5	769	678	710	3274.5	953.5	841	843	786.5	2267.5	944.5	796.5	864.5	786	0	0	0	0	4.46193	16	0	0	1.64611	37	0	0	0	0	0	0	13	204	0	0	0	0	0	0
chr11	24848028	24849346	hs1021	-	NEG	NEG	NEG	1068	2341	900.5	769	678	710	2162	953.5	841	843	786.5	818.5	944.5	796.5	864.5	786	0	0	0	0	0	0	0	0	0	0	0	0	0	0	0	0	17	13	0	0	0	0	0	0
chr11	24974129	24976254	hs1204	-	NEG	NEG	NEG	2667.5	2341	900.5	769	678	710	2162	953.5	841	843	786.5	818.5	944.5	796.5	864.5	786	0	0	0	0	0	0	0	0	0	0	0	0	0	0	0	0	32	20	0	0	0	0	0	0
chr11	24976120	24978364	hs1209	-	NEG	NEG	NEG	3073.5	5353.5	900.5	769	1495	710	6512	953.5	841	843	786.5	818.5	944.5	796.5	864.5	786	2.45899	70	1.91854	66	0	0	4.22466	141	7.78863	158	0	0	0	0	0	0	33	30	2.87199	0	0	0	0	0
chr11	24981420	24984196	hs1057	-	NEG	NEG	NEG	2078.5	3805	900.5	769	678	710	2946	953.5	841	843	1596	2052	944.5	796.5	864.5	786	1.8612	73	0	0	1.36052	70	0	0	0	66	0	0	0	0	0	0	19	19	0	0	0	0	0	0.3095
chr11	25099105	25101616	mm698	-	NEG	NEG	NEG	1181	2341	900.5	769	678	710	2162	2081.5	841	843	786.5	2716.5	944.5	796.5	864.5	786	0	0	0	0	2.51306	106	0	0	0	0	0	21	0	0	0	0	15	15	0	0	0	0	0	0
chr11	25113307	25113939	hs394	midbrain(mesencephalon);	NEG	NEG	NEG	3113.5	2341	900.5	769	678	710	3478	953.5	841	843	786.5	818.5	944.5	796.5	864.5	786	0	0	0	0	0	0	0	0	2.46606	41	0	0	0	0	0	0	45	26	0	0	0	0	0	0
chr11	25287254	25288542	hs836	facialmesenchyme;	NEG	NEG	NEG	927	2341	900.5	769	678	710	6168	953.5	841	843	786.5	2693.5	944.5	796.5	864.5	786	0	0	0	0	2.99595	92	3.24357	154	5.19773	102	0	0	0	0	0	0	13	16	0	0	0	0	0	0
chr11	25356345	25357682	hs1119	neuraltube;hindbrain(rhombencephalon);	NEG	NEG	NEG	1702.5	7354.5	900.5	1973	2042	1978	5842	953.5	841	843	786.5	2283	944.5	796.5	864.5	1579.5	12.8294	194	7.9489	160	1.79832	76	6.03707	117	4.46885	59	0	0	0	7.49414	0	0	14	23	6.60564	0	0	0.6495	0.3085	0
chr11	25529955	25531889	hs975	midbrain(mesencephalon);	NEG	NEG	NEG	1449.5	2341	900.5	769	678	710	2162	953.5	841	843	786.5	818.5	944.5	796.5	864.5	786	0	0	0	0	0	0	0	0	0	0	0	0	0	0	0	0	14	19	0	0	0	0	0	0
chr11	25531831	25532986	hs1143	-	NEG	NEG	NEG	4196	2341	900.5	769	1674	710	2162	953.5	841	843	786.5	818.5	944.5	796.5	864.5	786	0	0	0	0	0	0	0	0	0	0	0	0	0	0	0	0	4286	2751	3.53196	0	0	0	0	0
chr11	25639787	25641406	hs1154	-	NEG	NEG	NEG	2690.5	2341	900.5	769	1962	710	4792.5	953.5	841	843	786.5	818.5	944.5	796.5	864.5	786	0	0	0	0	0	0	1.38723	62	2.37075	62	0	0	0	0	0	0	19	39	5.22179	0	0	0	0	0
chr11	25641242	25642410	hs1077	-	NEG	NEG	NEG	3760.5	2341	900.5	769	678	710	2162	953.5	841	843	786.5	818.5	944.5	796.5	864.5	786	0	0	0	0	0	0	0	0	0	0	0	0	0	0	0	0	50	490	0	0	0	0	0	0
chr11	25644060	25645642	hs393	eye;	NEG	NEG	NEG	3771	6826	900.5	769	678	710	6058.5	953.5	841	843	786.5	2503	944.5	796.5	864.5	786	5.67225	173	4.69065	126	2.50665	77	4.71171	124	5.16303	84	0	0	0	0	0	0	136	71	0	0	0	0	0	0
chr11	25663686	25664863	hs1181	heart;	NEG	NEG	POS	1914.5	3787.5	900.5	769	678	710	2162	953.5	841	843	786.5	818.5	944.5	796.5	864.5	786	0	0	1.80091	83	0	0	0	0	0	0	0	0	0	0	0	0	13	49	0	0	0	0	0	0
chr11	25674201	25676633	hs1196	-	NEG	NEG	NEG	3670	2341	900.5	769	678	710	2162	953.5	841	843	786.5	818.5	944.5	796.5	864.5	786	0	0	0	0	0	0	0	0	0	0	0	0	0	0	0	0	70	72	0	0	0	0	0	0
chr11	25703628	25705173	hs392	-	NEG	NEG	NEG	1892	3672.5	900.5	769	1495	710	3415	953.5	841	843	786.5	818.5	944.5	796.5	864.5	786	0	0	1.60033	73	0	0	1.63686	77	0	0	0	0	0	0	0	0	19	17	2.87199	0	0	0	0	0
chr11	25732272	25732988	hs391	-	NEG	NEG	NEG	4161	2341	900.5	769	678	710	2162	953.5	841	843	786.5	818.5	944.5	796.5	864.5	786	0	0	0	0	0	0	0	0	0	0	0	0	0	0	0	0	2817	1790	0	0	0	0	0	0
chr11	25736856	25738024	hs1199	other;	NEG	NEG	NEG	3218.5	3878	900.5	769	678	710	2162	953.5	841	843	786.5	818.5	944.5	796.5	864.5	786	0	0	2.19249	81	0	0	0	0	0	0	0	0	0	0	0	0	41	32	0	0	0	0	0	0
chr11	25872524	25873791	hs1067	dorsalrootganglion;limb;	NEG	POS	NEG	2773.5	6259	900.5	1900	1930.5	1972	2162	953.5	841	843	786.5	2129	944.5	796.5	864.5	786	1.91678	116	3.66728	181	1.66603	67	0	0	0	0	0	0	0	5.70352	0	0	25	26	4.83793	0	0	0.644	0	0
chr11	25901725	25903091	hs1113	-	NEG	NEG	NEG	3965	2341	900.5	769	678	710	2162	953.5	841	843	786.5	818.5	944.5	796.5	864.5	786	0	0	0	0	0	0	0	0	0	0	0	0	0	0	0	0	124	535	0	0	0	0	0	0
chr11	25978213	25979693	hs1232	-	NEG	NEG	NEG	388.5	2341	900.5	769	678	710	2162	953.5	841	843	786.5	818.5	944.5	796.5	864.5	786	0	0	0	0	0	0	0	0	0	0	0	0	0	0	0	0	13	13	0	0	0	0	0	0
chr11	26005543	26007097	hs1152	limb;	NEG	POS	NEG	1143.5	2341	900.5	769	678	710	3430	953.5	841	843	786.5	818.5	944.5	796.5	864.5	786	0	0	0	0	0	0	0	0	2.32051	38	0	0	0	0	0	0	13	18	0	0	0	0	0	0
chr11	26007936	26009346	hs1063	-	NEG	NEG	NEG	2721	2341	900.5	769	678	710	2162	953.5	841	843	786.5	818.5	944.5	796.5	864.5	786	0	0	0	0	0	0	0	0	0	0	0	0	0	0	0	0	29	22	0	0	0	0	0	0
chr11	26060684	26062130	hs1090	-	NEG	NEG	NEG	3286	2341	900.5	769	678	710	2162	953.5	841	843	786.5	818.5	944.5	796.5	864.5	786	0	0	0	0	0	0	0	0	0	0	0	0	0	0	0	0	43	35	0	0	0	0	0	0
chr11	26061992	26063810	hs1018	-	NEG	NEG	NEG	2521.5	2341	900.5	769	1364	710	2162	953.5	841	843	786.5	818.5	944.5	796.5	864.5	786	0	0	0	0	0	0	0	0	0	0	0	0	0	0	0	0	22	23	2.08872	0	0	0	0	0
chr11	26072119	26072975	hs1071	ear;	NEG	NEG	NEG	999.5	3688.5	900.5	769	1425.5	710	4741	953.5	841	843	786.5	818.5	944.5	796.5	864.5	786	0	0	1.61001	75	0	0	1.78943	73	2.06424	49	0	0	0	0	0	0	15	14	2.51987	0	0	0	0	0
chr11	26099721	26100689	hs1012	-	NEG	NEG	NEG	3352	2341	900.5	769	678	710	2162	953.5	841	843	786.5	818.5	944.5	796.5	864.5	786	0	0	0	0	0	0	0	0	0	0	0	0	0	0	0	0	48	37	0	0	0	0	0	0
chr11	26120371	26122138	hs1174	dorsalrootganglion;	NEG	NEG	NEG	4004	5728	900.5	769	678	710	6470.5	953.5	841	843	786.5	818.5	944.5	796.5	864.5	786	2.64607	82	2.69209	97	0	0	4.15735	131	9.74303	137	0	0	0	0	0	0	300	313	0	0	0	0	0	0
chr11	26163483	26164974	hs1076	-	NEG	NEG	NEG	2217	2341	900.5	769	678	710	2162	953.5	841	843	786.5	2202	944.5	796.5	864.5	786	0	0	0	0	1.74044	71	0	0	0	0	0	0	0	0	0	0	19	21	0	0	0	0	0	0
chr11	26489088	26491733	mm57	limb;branchialarch;eye;tail;	NEG	POS	NEG	2213	6471	900.5	1634.5	678	710	6384	2037.5	2070	1694	2048	3279.5	944.5	1708	1826	786	4.0397	84	6.0366	155	6.45256	165	28.768	690	2.22738	40	0	13.5	0	3.51439	4.2146	13.7134	15	37	0	3.35812	2.49071	0	0	0.7235
chr11	26773588	26774876	hs937	-	NEG	NEG	NEG	2517.5	2341	900.5	769	1909.5	710	2162	953.5	841	843	786.5	818.5	944.5	796.5	864.5	786	0	0	0	0	0	0	0	0	0	0	0	0	0	0	0	0	15	154	4.69961	0	0	0	0	0
chr11	26975528	26976371	hs390	-	NEG	NEG	NEG	4160	2341	900.5	769	678	710	2162	953.5	841	843	786.5	818.5	944.5	796.5	864.5	786	0	0	0	0	0	0	0	0	0	0	0	0	0	0	0	0	2980	1753	0	0	0	0	0	0
chr11	32245270	32246411	mm101	heart;bloodvessels;	NEG	NEG	POS	388.5	4205.5	900.5	769	678	710	2162	953.5	841	843	786.5	3743	1907	1813.5	2080	1916	0	0	2.13688	151	10.9938	644	0	0	0	0	0	0	38	0	5.79708	0	13	13	0	7.16284	0	0	0.641	0
chr11	32250452	32252344	mm95	-	NEG	NEG	NEG	610	2341	900.5	769	1778.5	710	2162	953.5	841	843	786.5	3864	1916	1789	2082	786	0	0	0	0	16.2821	696	0	0	0	0	0	0	50	0	5.37226	0	14	13	3.91635	7.3675	0	0	0	0
chr11	33191798	33193112	hs596	-	NEG	NEG	NEG	3060.5	3399.5	900.5	769	678	710	2946	953.5	841	843	786.5	2914.5	944.5	796.5	864.5	786	3.60502	0	0	0	42.0267	28	2.39882	0	0	0	0	0	0	0	0	0	32	30	0	0	0	0	0	0
chr11	33299598	33301607	hs278	hindbrain(rhombencephalon);melanocytes;	NEG	NEG	NEG	3642.5	2341	900.5	769	678	710	2162	953.5	841	843	786.5	818.5	944.5	796.5	864.5	786	0	0	0	0	0	0	0	0	0	0	0	0	0	0	0	0	30	4201	0	0	0	0	0	0
chr11	33342866	33343782	hs829	-	NEG	NEG	NEG	1704	2341	900.5	769	678	710	4314	953.5	841	843	786.5	818.5	944.5	796.5	864.5	786	0	0	0	0	0	0	0	0	6.40579	113	0	0	0	0	0	0	18	16	0	0	0	0	0	0
chr11	33392412	33393558	hs693	dorsalrootganglion;trigeminalV(ganglion,cranial);	NEG	NEG	NEG	1143.5	2341	900.5	769	678	710	2162	953.5	841	843	786.5	818.5	944.5	796.5	864.5	786	0	0	0	0	0	0	0	0	0	0	0	0	0	0	0	0	13	18	0	0	0	0	0	0
chr11	33399828	33401076	hs608	neuraltube;dorsalrootganglion;	NEG	NEG	NEG	1698.5	2341	900.5	769	678	710	2162	953.5	841	843	786.5	818.5	944.5	796.5	864.5	786	0	0	0	0	0	0	0	0	0	0	0	0	0	0	0	0	15	20	0	0	0	0	0	0
chr11	33429906	33431024	hs275	-	NEG	NEG	NEG	1143.5	2341	900.5	769	678	710	2162	953.5	841	843	786.5	818.5	944.5	796.5	864.5	786	0	0	0	0	0	0	0	0	0	0	0	0	0	0	0	0	13	18	0	0	0	0	0	0
chr11	36349884	36351180	hs274	-	NEG	NEG	NEG	1632.5	7015.5	900.5	1603	1630.5	1864.5	3925	953.5	841	843	786.5	2259	944.5	796.5	864.5	786	5.78152	112	7.1332	238	1.62108	82	3.70162	106	0	0	0	0	0	3.26888	0	0	27	13	3.39417	0	0	0.5455	0	0
chr11	44625594	44626697	hs1123	cranialnerve;	NEG	NEG	NEG	2078.5	2341	900.5	769	678	710	2162	953.5	841	843	786.5	2445.5	944.5	796.5	864.5	786	0	0	0	0	1.81438	94	0	0	0	0	0	0	0	0	0	0	19	19	0	0	0	0	0	0
chr11	44634332	44635609	hs1117	neuraltube;hindbrain(rhombencephalon);forebrain;	POS	NEG	NEG	1962.5	2341	900.5	769	678	1739.5	2162	953.5	841	843	786.5	818.5	944.5	796.5	864.5	786	0	0	0	0	0	0	0	0	0	0	0	0	0	0	0	0	20	17	0	0	0	0.4525	0	0
chr11	44656475	44657869	hs1022	neuraltube;hindbrain(rhombencephalon);midbrain(mesencephalon);dorsalrootganglion;forebrain;trigeminalV(ganglion,cranial);cranialnerve;	POS	NEG	NEG	388.5	2341	900.5	769	1534	710	2162	953.5	841	843	786.5	818.5	944.5	796.5	864.5	786	0	0	0	0	0	0	0	0	0	0	0	0	0	0	0	0	13	13	3.04987	0	0	0	0	0
chr11	44799727	44801437	hs230	neuraltube;	NEG	NEG	NEG	3953	2341	900.5	769	678	710	5923	953.5	841	843	1703.5	818.5	944.5	796.5	864.5	786	0	0	0	0	0	0	2.89676	164	2.56249	105	0	0	0	0	0	0	280	179	0	0	0	0	0	0.373
chr11	44903240	44904998	hs1137	-	NEG	NEG	NEG	2046	2341	900.5	769	678	710	5572.5	953.5	841	843	1611.5	2946	944.5	796.5	864.5	786	0	0	0	0	15.0878	62	2.41247	100	3.91746	87	0	0	0	0	0	0	17	21	0	0	0	0	0	0.3145
chr11	44987161	44988462	hs813	midbrain(mesencephalon);	NEG	NEG	NEG	1285	2341	900.5	769	678	710	4448.5	953.5	841	843	786.5	2984	944.5	796.5	864.5	786	0	0	0	0	3.5035	134	0	0	5.561	176	0	0	0	0	0	0	17	14	0	0	0	0	0	0
chr11	45136390	45137667	hs1208	limb;branchialarch;	NEG	POS	NEG	2029	2341	900.5	769	678	710	6377.5	1916	1874	1802	1910	818.5	944.5	796.5	864.5	786	0	0	0	0	0	0	4.08639	113	29.8322	80	0	6.5	0	0	0	4.92574	15	27	0	0	3.28776	0	0	0.5385
chr11	45388288	45390404	hs1735	-	NEG	NEG	NEG	388.5	5276.5	900.5	769	678	710	8136	2018.5	2063	2105	2104	818.5	944.5	796.5	864.5	786	2.22925	66	1.91223	66	0	0	21.7746	628	33.8054	582	0	12	0	0	0	11.8196	13	13	0	0	7.39796	0	0	0.8715
chr11	45549892	45551315	hs1130	limb;	NEG	POS	NEG	610	4223	900.5	769	678	710	7689	2116	1824	2008	2070	1997	944.5	796.5	864.5	786	0	0	2.9309	127	1.60617	54	23.2127	613	100	106	0	34.5	0	0	0	4.26963	14	13	0	0	4.77579	0	0	0.7875
chr11	46201358	46203267	mm102	branchialarch;heart;facialmesenchyme;other;	NEG	NEG	POS	827	4296.5	900.5	769	678	710	6230.5	953.5	841	843	786.5	3592.5	1936	1798	1884	1721.5	0	0	12.3166	37	13.058	227	6.47201	176	3.356	85	0	0	88	0	5.52403	0	14	14	0	3.71678	0	0	0.444	0
chr11	47283315	47285732	hs1813	-	NEG	NEG	NEG	1721	2341	900.5	769	678	710	3447	953.5	841	843	786.5	818.5	944.5	796.5	864.5	786	0	0	0	0	0	0	0	0	2.29719	41	0	0	0	0	0	0	17	17	0	0	0	0	0	0
chr11	51940536	51946108	hs2054	-	NEG	NEG	NEG	3497	6026	900.5	769	678	710	5908	953.5	841	843	786.5	3929.5	944.5	1935	864.5	1930	4.58879	102	2.12961	103	100	247	5.70102	121	3.70027	72	0	0	0	0	9.34526	0	51	53	0	0	0	0	0.6745	0
chr11	54056663	54059415	mm51	hindbrain(rhombencephalon);midbrain(mesencephalon);forebrain;	POS	NEG	NEG	2521.5	6597	900.5	1727	678	1921	6720.5	1945	2084	1756	2097	3663	944.5	796.5	864.5	1617	3.53591	186	2.58053	151	11.4846	382	21.4376	218	3.52329	104	0	8	0	4.08242	0	14.9902	22	23	0	0	3.05133	0.5855	0.3345	0.8545
chr11	54060072	54061368	hs1449	other;	NEG	NEG	NEG	1008.5	2341	900.5	769	678	710	7955	2081.5	2018	1712	2026	3354.5	944.5	796.5	864.5	786	0	0	0	0	6.03071	217	18.1457	451	22.6667	585	0	21	0	0	0	8.47158	14	15	0	0	2.63757	0	0	0.6785
chr11	54879186	54884157	mm1343	heart;	NEG	NEG	POS	2563	4238.5	900.5	769	678	710	6978.5	953.5	841	843	786.5	3658	2092	1846.5	1835	1841	0	0	2.67362	139	12.925	323	5.60768	190	9.75549	242	0	0	1871	0	6.54112	0	23	23	0	3.38945	0	0	0.5625	0
chr11	57847462	57847793	hs514	-	NEG	NEG	NEG	3973	2341	900.5	769	678	710	2162	953.5	841	843	786.5	2944.5	944.5	796.5	1949.5	1593.5	0	0	0	0	2.50849	166	0	0	0	0	0	0	0	0	0	0	156	399	0	4.36555	0	0	0.321	0
chr11	57927590	57931336	mm849	branchialarch;heart;	NEG	NEG	POS	1849	6579	900.5	769	678	710	6411	953.5	841	843	1607.5	3924	944.5	796.5	1732	1731	2.9985	128	4.17352	176	31.0902	393	9.78583	47	10.1218	158	0	0	0	0	0	0	16	20	0	2.34673	0	0	0.452	0.3135
chr11	57962140	57963143	mm201	-	NEG	NEG	NEG	1606.5	8370.5	900.5	1542	2017	710	8243	953.5	1692	1997	786.5	3845	1943	1836	1894	786	30.1124	639	100	1284	100	190	37.5079	938	39.1356	511	0	0	115	2.46056	6.23017	2.93332	17	16	6.18146	3.84082	4.63499	0	0	0
chr11	59640317	59640626	hs1958	heart;	NEG	NEG	POS	1344	2341	900.5	769	678	710	2162	953.5	841	843	786.5	1961	944.5	796.5	864.5	786	0	0	0	0	2.19639	10	0	0	0	0	0	0	0	0	0	0	24	0	0	0	0	0	0	0
chr11	59992982	59996757	hs1917	other;	NEG	NEG	NEG	2521.5	2341	900.5	769	678	710	2162	953.5	841	843	786.5	2426.5	944.5	1663.5	864.5	786	0	0	0	0	3.80114	50	0	0	0	0	0	0	0	0	3.84805	0	22	23	0	0	0	0	0	0
chr11	62983404	62986950	mm62	neuraltube;hindbrain(rhombencephalon);dorsalrootganglion;	NEG	NEG	NEG	2245	4104	900.5	769	678	710	6180	953.5	1718	843	786.5	2858	944.5	796.5	864.5	786	2.57902	91	0	0	7.78072	73	2.78558	127	7.33703	128	0	0	0	0	0	3.28859	67	14	0	0	0	0	0	0
chr11	64898596	64900939	hs1497	facialmesenchyme;	NEG	NEG	NEG	2155	6539.5	900.5	769	678	710	7484	2029.5	1963	1943.5	2025	4048.5	944.5	796.5	864.5	786	1.94463	62	14.1851	467	29.8916	911	32.4758	277	25.119	122	0	13	0	0	0	6.43098	19	20	0	0	4.18748	0	0	0.6775
chr11	65208855	65210457	mm67	heart;	NEG	NEG	POS	610	2341	900.5	769	678	710	2162	953.5	841	843	786.5	3847	2012	1932	2070	2013	0	0	0	0	16.4817	572	0	0	0	0	0	0	528	0	9.11543	0	14	13	0	6.71753	0	0	0.7655	0
chr11	65435465	65436246	hs845	-	NEG	NEG	NEG	3571.5	2341	900.5	769	678	710	5351	953.5	841	843	786.5	818.5	944.5	796.5	864.5	786	0	0	0	0	0	0	1.70322	81	5.11241	79	0	0	0	0	0	0	53	68	0	0	0	0	0	0
chr11	65648906	65651643	mm85	heart;	NEG	NEG	POS	239	3891.5	900.5	1614.5	678	710	2162	953.5	841	843	786.5	2373	2003	2092	2092	2079	0	0	1.92125	99	2.62822	62	0	0	0	0	0	0	391	3.31592	20.9589	0	12	13	0	8.24938	0	0	0.8685	0
chr11	68623475	68624174	mm213	somite;heart;	NEG	NEG	POS	2648.5	6311	900.5	769	678	710	6588.5	953.5	841	1913	1711	3792	1996	2056	1866.5	2030	10.7867	105	2.36641	103	100	161	18.0649	450	2.64205	70	0	0	323	0	16.1785	0	24	24	0	3.66642	3.91815	0	0.791	0.3765
chr11	68637699	68640744	hs1451	-	NEG	NEG	NEG	1008.5	3787.5	900.5	1582	678	710	8070	2091	1919	2112	1575.5	3334.5	2009	2108	1949.5	2107	1.6725	82	0	0	7.21436	173	18.5709	405	100	545	0	24	498	3.09886	26.1147	5.54054	14	15	0	4.36555	9.21193	0	0.9265	0.302
chr11	75046156	75048336	hs924	other;	NEG	NEG	NEG	3193.5	5066	900.5	769	678	710	7230	953.5	1949	1761	1895.5	3659	944.5	1627	864.5	1781.5	1.41836	64	1.8179	87	11.0325	389	8.23797	281	11.3942	236	0	0	0	0	3.4279	6.27594	155	22	0	0	3.08108	0	0.501	0.5265
chr11	75049027	75050435	hs1445	limb;	NEG	POS	NEG	1008.5	2341	900.5	769	678	710	7848.5	2024	1990	2012	1981	2131	944.5	796.5	864.5	786	0	0	0	0	1.50952	74	14.9597	401	28.007	396	0	12.5	0	0	0	7.154	14	15	0	0	4.83244	0	0	0.6225
chr11	77422469	77424441	mm146	heart;	NEG	NEG	POS	2563	2341	900.5	769	678	710	2162	953.5	841	843	786.5	4064	2007.5	2082.5	2097	2117.5	0	0	0	0	32.6743	889	0	0	0	0	0	0	497	0	19.4578	0	23	23	0	8.39529	0	0	0.961	0
chr11	77422483	77424456	hs1675	heart;	NEG	NEG	POS	2563	2341	900.5	769	678	710	2162	953.5	841	843	786.5	4064	2007.5	2082.5	2097	2117.5	0	0	0	0	32.6743	889	0	0	0	0	0	0	497	0	19.4578	0	23	23	0	8.39529	0	0	0.961	0
chr11	77924762	77927516	mm1349	-	NEG	NEG	NEG	2995	2341	900.5	1817.5	1708.5	1714	3892	953.5	841	843	1853	818.5	944.5	796.5	864.5	786	0	0	0	0	0	0	2.54656	125	0	0	0	0	0	4.75311	0	0	29	30	3.65526	0	0	0.4345	0	0.483
chr11	79050757	79055494	hs2072	-	NEG	NEG	NEG	3727.5	2341	900.5	1651.5	678	710	6096	953.5	1730	843	1811	3675	2067	1821	1900	1886	0	0	0	0	10.2763	509	4.01922	159	3.58592	93	0	0	1147	3.57839	5.98365	3.43142	79	82	0	3.88785	0	0	0.6135	0.453
chr11	81612790	81613808	hs1725	neuraltube;hindbrain(rhombencephalon);midbrain(mesencephalon);forebrain;	POS	NEG	NEG	933	8350.5	1954.5	2025	1755	2081.5	8267	953.5	841	843	786.5	4033	944.5	796.5	864.5	786	30.516	743	100	810	29.5855	856	100	1239	37.272	430	14	0	0	9.00661	0	0	16	13	3.83569	0	0	0.7965	0	0
chr11	84376005	84377109	hs819	-	NEG	NEG	NEG	2773.5	4040.5	900.5	1960	1561	1948.5	2162	953.5	841	843	786.5	2629.5	944.5	796.5	864.5	786	2.45624	86	0	0	12.8575	26	0	0	0	0	0	0	0	7.00584	0	0	25	26	3.13308	0	0	0.6155	0	0
chr11	84395730	84396774	hs177	-	NEG	NEG	NEG	2430.5	2341	900.5	769	678	710	2162	953.5	841	843	786.5	2753	944.5	796.5	864.5	786	0	0	0	0	14.3283	39	0	0	0	0	0	0	0	0	0	0	24	20	0	0	0	0	0	0
chr11	84481126	84482244	hs364	-	NEG	NEG	NEG	4222	2341	900.5	769	678	710	2162	953.5	841	843	786.5	2116	944.5	796.5	864.5	786	0	0	0	0	1.71114	63	0	0	0	0	0	0	0	0	0	0	6107	3110	0	0	0	0	0	0
chr11	84496288	84496920	hs363	hindbrain(rhombencephalon);	NEG	NEG	NEG	2794	2341	900.5	769	678	710	2162	953.5	841	843	786.5	818.5	944.5	796.5	864.5	786	0	0	0	0	0	0	0	0	0	0	0	0	0	0	0	0	28	24	0	0	0	0	0	0
chr11	84725827	84726602	hs849	-	NEG	NEG	NEG	3310	2341	900.5	769	678	710	2162	953.5	841	843	786.5	818.5	944.5	796.5	864.5	786	0	0	0	0	0	0	0	0	0	0	0	0	0	0	0	0	31	58	0	0	0	0	0	0
chr11	84766073	84766769	hs362	limb;	NEG	POS	NEG	2078.5	2341	900.5	769	678	710	2162	953.5	841	843	786.5	818.5	944.5	796.5	864.5	786	0	0	0	0	0	0	0	0	0	0	0	0	0	0	0	0	19	19	0	0	0	0	0	0
chr11	85712703	85714068	hs922	-	NEG	NEG	NEG	2779.5	6903	900.5	769	678	710	7809.5	1936.5	1971	2081	1727.5	3436	944.5	796.5	864.5	786	2.34392	199	6.23305	219	5.9123	321	32.7883	742	9.15108	375	0	7.5	0	0	0	6.57419	23	30	0	0	6.09491	0	0	0.3875
chr11	86167092	86168104	hs778	other;	NEG	NEG	NEG	2354	2341	900.5	769	678	710	2162	953.5	841	843	786.5	818.5	944.5	796.5	864.5	786	0	0	0	0	0	0	0	0	0	0	0	0	0	0	0	0	24	19	0	0	0	0	0	0
chr11	86570110	86571719	hs1619	-	NEG	NEG	NEG	3486.5	5614	1850.5	1688	678	1447	6916.5	2018.5	1985	1876.5	1966	3140.5	944.5	1877	864.5	1703.5	1.692	95	2.04242	128	4.85657	144	20.1991	127	10.8123	145	9.5	12	0	3.77418	7.36592	7.06368	57	45	0	0	3.68584	0.307	0.4265	0.6025
chr11	86586196	86587829	mm127	heart;	NEG	NEG	POS	3492.5	5857.5	900.5	769	678	710	6609.5	953.5	841	843	786.5	2769.5	1917	2057	2016	2023	1.68312	112	2.19341	144	1.97284	151	5.17934	205	5.01038	143	0	0	54	0	16.4315	0	54	49	0	5.33729	0	0	0.781	0
chr11	86623483	86625583	hs2068	-	NEG	NEG	NEG	782.5	2341	900.5	769	678	710	2162	953.5	841	843	786.5	3047.5	944.5	1609.5	864.5	1687.5	0	0	0	0	3.89276	140	0	0	0	0	0	0	0	0	2.96521	0	15	13	0	0	0	0	0.409	0
chr11	88180548	88181652	mm438	-	NEG	NEG	NEG	1911	6568.5	900.5	769	678	1764	7782	953.5	1943.5	2032	2042	4004	2082	2032.5	2049	2057	1.94104	165	3.21221	273	28.3366	748	13.1991	722	15.6659	380	0	0	1488	0	14.1927	6.1169	16	21	0	6.05917	5.02056	0.4765	0.8425	0.7095
chr11	88274079	88276075	mm439	neuraltube;hindbrain(rhombencephalon);midbrain(mesencephalon);eye;	NEG	NEG	NEG	1920.5	6594	900.5	1928.5	1887	1886	5883	953.5	1782	843	1617.5	2667	944.5	796.5	864.5	786	2.89121	149	2.75773	219	2.71429	94	4.49049	138	2.49035	87	0	0	0	6.17082	0	3.94345	18	18	4.50487	0	0	0.558	0	0.3215
chr11	88467416	88468720	hs2371	-	NEG	NEG	NEG	1321	3936.5	900.5	769	678	710	2162	953.5	841	843	786.5	3871	944.5	1976	1838.5	2061	0	0	1.65144	122	16.3176	714	0	0	0	0	0	0	0	0	10.6087	0	15	16	0	3.42476	0	0	0.8485	0
chr11	88527850	88529479	mm440	-	NEG	NEG	NEG	2387.5	2341	900.5	1744.5	678	1597	5736.5	953.5	841	843	786.5	3153.5	944.5	1858	864.5	1866	0	0	0	0	3.93255	187	2.62336	170	2.25869	84	0	0	0	4.18414	6.9165	0	27	18	0	0	0	0.3715	0.596	0
chr11	88554791	88555816	mm441	-	NEG	NEG	NEG	3587	2341	900.5	769	678	1762.5	4898.5	953.5	1910	843	2005	3382.5	944.5	1969	1775	2088.5	0	0	0	0	6.48621	221	15.7103	0	19.1922	0	0	0	0	0	10.428	5.48843	61	59	0	2.9513	0	0.4755	0.892	0.654
chr11	89717798	89719510	hs923	-	NEG	NEG	NEG	2549.5	5226.5	900.5	769	678	1552.5	6637	953.5	841	843	786.5	818.5	944.5	796.5	864.5	786	2.01117	71	1.65144	85	0	0	5.7454	131	13.8788	126	0	0	0	0	0	0	24	22	0	0	0	0.352	0	0
chr11	94880928	94883811	mm568	neuraltube;hindbrain(rhombencephalon);forebrain;branchialarch;	POS	NEG	NEG	3543.5	7142	900.5	1713.5	678	1916	5871.5	953.5	2120	1821	2004	3204	944.5	1803.5	1795	1711.5	6.83431	167	13.876	127	100	60	20.6498	153	1.93578	46	0	0	0	3.96708	5.61387	30.85	51	65	0	3.08158	3.39973	0.5815	0.433	0.6505
chr11	95339208	95341127	hs1666	-	NEG	NEG	NEG	927	5505	900.5	769	678	710	6010	953.5	1860	843	1582	2858	1962	1900	1847	1687.5	1.50195	66	3.39758	115	7.05444	76	3.11423	118	5.73498	103	0	0	161	0	8.13869	4.72967	13	16	0	3.51254	0	0	0.409	0.305
chr11	95355809	95358196	mm142	-	NEG	NEG	NEG	1471.5	4658	900.5	769	678	710	2162	953.5	841	843	786.5	4048	1913.5	1964.5	2120.5	1960	0	0	4.97284	210	31.6629	839	0	0	0	0	0	0	48	0	10.1095	0	16	16	0	11.7743	0	0	0.714	0
chr11	95355825	95358170	hs1671	-	NEG	NEG	NEG	646.5	4658	900.5	769	678	710	2162	953.5	841	843	786.5	4048	1913.5	1964.5	2120.5	1960	0	0	4.97284	210	31.6629	839	0	0	0	0	0	0	48	0	10.1095	0	15	12	0	11.7743	0	0	0.714	0
chr11	96741475	96742608	hs697	eye;	NEG	NEG	NEG	1331.5	7426.5	900.5	1854	1909.5	1698	6342.5	953.5	841	843	786.5	2533.5	944.5	796.5	864.5	786	4.98853	236	6.31151	382	8.58169	28	3.20384	155	6.62613	129	0	0	0	5.05235	0	0	16	15	4.69961	0	0	0.425	0	0
chr11	96883318	96887851	mm876	hindbrain(rhombencephalon);midbrain(mesencephalon);forebrain;cranialnerve;facialmesenchyme;	POS	NEG	NEG	1637.5	6919.5	2016.5	2086	1640	1938	2162	953.5	841	843	1779.5	2048	944.5	796.5	864.5	786	3.35598	82	11.8372	517	1.87965	44	0	0	0	0	20	0	0	13.5175	0	0	19	15	3.40045	0	0	0.604	0	0.432
chr11	98157859	98158466	hs479	-	NEG	NEG	NEG	4209	2341	900.5	769	678	710	2162	953.5	841	843	786.5	2309	944.5	796.5	864.5	786	0	0	0	0	1.51645	94	0	0	0	0	0	0	0	0	0	0	4793	3143	0	0	0	0	0	0
chr11	98339002	98339485	hs627	midbrain(mesencephalon);	NEG	NEG	NEG	4124	6948.5	900.5	769	678	710	6137.5	953.5	841	843	786.5	2744	944.5	796.5	864.5	786	14.1411	209	1.94652	177	2.22813	121	3.4964	165	2.7272	131	0	0	0	0	0	0	2000	1048	0	0	0	0	0	0
chr11	98377499	98380382	hs2162	-	NEG	NEG	NEG	388.5	2341	900.5	769	678	710	2162	953.5	841	843	786.5	3049.5	944.5	1711.5	864.5	1716.5	0	0	0	0	23.1215	61	0	0	0	0	0	0	0	0	4.30453	0	13	13	0	0	0	0	0.44	0
chr11	98391902	98395006	hs1769	heart;	NEG	NEG	POS	2464	2341	900.5	769	678	710	3648.5	953.5	841	843	786.5	3626.5	944.5	2040	1815	2086	0	0	0	0	10.1565	386	1.61921	120	0	0	0	0	0	0	14.7524	0	22	22	0	3.27394	0	0	0.8875	0
chr11	98747152	98751430	hs2218	-	NEG	NEG	NEG	4007	7641.5	900.5	1848	1387	1883	7569	953.5	1738	843	1828	3677	944.5	1986.5	1996	1882	9.73388	251	9.74788	283	14.3188	300	14.3888	516	9.13195	339	0	0	0	4.9489	11.1817	3.49682	292	330	2.33503	4.92765	0	0.5565	0.6075	0.4645
chr11	98901653	98906641	mm1323	other;	NEG	NEG	NEG	827	7090.5	900.5	1548	678	1512	6894	953.5	1826.5	843	1783	3563	944.5	2019	864.5	1927	7.00809	189	4.68219	173	100	103	6.26771	206	10.7796	144	0	0	0	2.51612	13.4251	4.30585	14	14	0	0	0	0.3355	0.6685	0.435
chr11	101801412	101802123	hs730	-	NEG	NEG	NEG	1776	2341	900.5	769	678	710	5439.5	953.5	841	843	1635	2452.5	944.5	796.5	864.5	786	0	0	0	0	1.94506	89	1.88857	151	2.04206	80	0	0	0	0	0	0	34	13	0	0	0	0	0	0.329
chr11	101829827	101831016	hs729	-	NEG	NEG	NEG	1818.5	7186	900.5	769	678	710	6793	953.5	2016	1777	2015	2452	944.5	1780	864.5	1970.5	4.09701	154	8.70842	272	1.82868	94	2.70942	114	31.1308	349	0	0	0	0	5.20688	8.37387	18	17	0	0	3.18583	0	0.72	0.6625
chr11	101867301	101868287	hs731	-	NEG	NEG	NEG	1181	2341	900.5	769	678	710	5162	953.5	1737	843	786.5	3595	2109	2012	864.5	2075	0	0	0	0	9.71278	350	1.95127	91	2.2417	77	0	0	2871	0	12.9868	3.45031	15	15	0	0	0	0	0.863	0
chr11	102592756	102596210	hs1693	-	NEG	NEG	NEG	1882	6557.5	900.5	2031	1909.5	1898	8308	953.5	2080	2014	2107	2335	944.5	796.5	864.5	1645	4.78332	295	2.28024	99	1.72001	86	100	801	38.9204	670	0	0	0	9.39344	0	14.5283	14	28	4.69961	0	4.84919	0.569	0.359	0.883
chr11	103049822	103053302	mm1384	-	NEG	NEG	NEG	3932	3825.5	900.5	769	678	710	2162	953.5	841	843	786.5	3650	944.5	1928.5	1977.5	1944	0	0	1.51276	108	10.9267	378	0	0	0	0	0	0	0	0	8.90899	0	124	324	0	4.70136	0	0	0.6875	0
chr11	104642397	104643585	hs2033	trigeminalV(ganglion,cranial);	NEG	NEG	NEG	3811.5	2341	900.5	769	678	710	2162	953.5	841	843	786.5	818.5	944.5	796.5	864.5	786	0	0	0	0	0	0	0	0	0	0	0	0	0	0	0	0	177	75	0	0	0	0	0	0
chr11	106134084	106135839	hs1856	heart;	NEG	NEG	POS	1920.5	2341	900.5	1570.5	678	1536	2162	953.5	841	843	786.5	3973	944.5	2036	2097	2004.5	0	0	0	0	23.1643	779	0	0	0	0	0	0	0	3.01934	14.4824	0	18	18	0	8.39529	0	0.3465	0.755	0
chr11	107762173	107764184	mm1348	other;	NEG	NEG	NEG	2492.5	7725	900.5	1979.5	1593	1714	6985.5	953.5	841	843	1663	818.5	944.5	796.5	864.5	786	7.01095	246	13.1216	404	0	0	9.44256	208	9.77177	145	0	0	0	7.68993	0	0	24	21	3.2905	0	0	0.4345	0	0.348
chr11	109269057	109271054	hs1517	neuraltube;other;	NEG	NEG	NEG	1920.5	5508	900.5	1713.5	678	1679	6382	2107	2072	2113	2029.5	2431	944.5	796.5	864.5	786	2.52215	75	1.79108	101	5.43803	33	1.51018	89	100	264	0	28.5	0	3.96708	0	13.8469	18	18	0	0	9.25926	0.4145	0	0.688
chr11	111563100	111564002	mm627	limb;	NEG	POS	NEG	2521.5	2341	900.5	769	678	710	7354.5	953.5	841	843	1763	2363	944.5	796.5	864.5	786	0	0	0	0	2.0491	74	6.34617	280	14.2785	375	0	0	0	0	0	0	22	23	0	0	0	0	0	0.418
chr11	111568522	111569439	mm628	branchialarch;	NEG	NEG	NEG	2966.5	2341	900.5	769	678	710	6889	953.5	841	843	1733	818.5	944.5	796.5	864.5	786	0	0	0	0	0	0	6.36698	205	7.48426	192	0	0	0	0	0	0	72	20	0	0	0	0	0	0.394
chr11	111627111	111628109	mm629	-	NEG	NEG	NEG	2652.5	2341	900.5	769	678	710	4104	953.5	841	843	786.5	818.5	944.5	796.5	864.5	786	0	0	0	0	0	0	0	0	5.95728	79	0	0	0	0	0	0	25	23	0	0	0	0	0	0
chr11	111647327	111648996	mm630	-	NEG	NEG	NEG	3169.5	2341	900.5	769	678	710	5747.5	953.5	841	843	786.5	818.5	944.5	796.5	864.5	786	0	0	0	0	0	0	4.39308	190	2.09269	59	0	0	0	0	0	0	24	81	0	0	0	0	0	0
chr11	111666051	111667477	mm631	-	NEG	NEG	NEG	3783.5	2341	900.5	769	678	710	4234	953.5	841	843	786.5	818.5	944.5	796.5	864.5	786	0	0	0	0	0	0	0	0	3.81754	140	0	0	0	0	0	0	117	84	0	0	0	0	0	0
chr11	111781021	111781954	mm632	-	NEG	NEG	NEG	2773.5	2341	900.5	769	678	710	2162	953.5	841	843	786.5	2635.5	944.5	796.5	864.5	786	0	0	0	0	12.34	29	0	0	0	0	0	0	0	0	0	0	25	26	0	0	0	0	0	0
chr11	111827912	111829224	hs1467	limb;	NEG	POS	NEG	927	2341	900.5	769	678	710	7962.5	1984	1820.5	1990	1848	818.5	944.5	796.5	864.5	786	0	0	0	0	0	0	16.5919	638	23.1236	461	0	10	0	0	0	4.22331	13	16	0	0	4.57118	0	0	0.4785
chr11	111961102	111962964	mm633	-	NEG	NEG	NEG	1008.5	3680	900.5	769	678	710	6967	2024	1753.5	2066	1590.5	2517	944.5	796.5	864.5	786	1.45052	75	0	0	2.21724	85	8.12657	336	7.06184	144	0	12.5	0	0	0	3.69506	14	15	0	0	5.55071	0	0	0.3075
chr11	112027526	112029618	hs1489	-	NEG	NEG	NEG	2197	2341	900.5	769	678	710	7490.5	1957	1840.5	1954	1859.5	818.5	944.5	796.5	864.5	786	0	0	0	0	0	0	13.5763	403	13.4676	229	0	8.5	0	0	0	4.48598	14	60	0	0	4.24466	0	0	0.4875
chr11	112411865	112413667	mm634	limb;branchialarch;	NEG	POS	NEG	1008.5	5937.5	900.5	1861.5	2020	1666.5	7510	1957	1746	1795.5	1696.5	818.5	944.5	796.5	864.5	786	2.71969	79	3.51789	113	0	0	6.89558	168	100	450	0	8.5	0	5.14469	0	3.57149	14	15	6.26096	0	3.26513	0.4095	0	0.371
chr11	112449529	112451421	mm1285	-	NEG	NEG	NEG	388.5	6459	900.5	769	678	710	8049	953.5	841	843	786.5	3302	944.5	796.5	864.5	786	3.47618	95	4.60887	174	5.66345	199	25.2291	644	27.747	398	0	0	0	0	0	0	13	13	0	0	0	0	0	0
chr11	113013633	113014961	mm636	limb;branchialarch;nose;	NEG	POS	NEG	2127.5	6637.5	900.5	769	678	710	8009.5	2051	2025.5	1833	2065	818.5	944.5	796.5	864.5	786	5.26606	168	2.36365	145	0	0	15.9836	590	100	339	0	15	0	0	0	8.96787	13	160	0	0	3.4887	0	0	0.781
chr11	113733041	113734346	hs2375	-	NEG	NEG	NEG	239	4826	900.5	769	678	710	2162	953.5	841	843	786.5	3596.5	944.5	1783	864.5	1611	0	0	7.50006	238	23.4719	144	0	0	0	0	0	0	0	0	5.272	0	12	13	0	0	0	0	0.3305	0
chr11	113981120	113983291	hs2241	-	NEG	NEG	NEG	827	6017	900.5	1744.5	1398	1783	2162	953.5	841	843	786.5	3454.5	944.5	796.5	864.5	1573	2.96239	135	1.56958	130	7.01609	278	0	0	0	0	0	0	0	4.18414	0	0	14	14	2.37679	0	0	0.496	0.301	0
chr11	115670278	115671107	hs2023	-	NEG	NEG	NEG	1181	5452.5	900.5	769	678	710	7203	953.5	841	843	786.5	818.5	944.5	1825	864.5	2022	1.75061	63	2.23453	122	0	0	11.0654	240	16.394	147	0	0	0	0	6.01324	0	15	15	0	0	0	0	0.78	0
chr11	116319003	116319995	mm339	-	NEG	NEG	NEG	3137.5	8434	900.5	769	1909.5	710	7893.5	953.5	841	1982	786.5	3770	944.5	796.5	1942	786	100	1482	100	1545	23.4203	247	100	1401	29.235	142	0	0	0	0	0	0	33	33	4.69961	4.33304	4.51264	0	0	0
chr11	117343025	117348116	mm1309	forebrain;	POS	NEG	NEG	1321	6930.5	900.5	1674	1521	1428	6450.5	953.5	1986	843	1934	3357.5	944.5	1915	1858	1629.5	6.25451	214	2.46826	197	5.68674	227	13.3679	221	2.35908	100	0	0	0	3.75003	8.63657	7.07341	15	16	2.99429	3.61768	0	0.3025	0.3415	0.5685
chr11	117865410	117867678	mm780	eye;	NEG	NEG	NEG	1686.5	6609	900.5	1563	678	1506	2162	953.5	841	843	786.5	818.5	944.5	796.5	864.5	786	5.74353	242	3.22991	82	0	0	0	0	0	0	0	0	0	2.91442	0	0	40	0	0	0	0	0.3335	0	0
chr12	5266438	5269568	mm1338	ear;	NEG	NEG	NEG	2648.5	5518	1811	1792	1749	1650	6928.5	953.5	1959.5	1865	1987.5	3198	944.5	1779	864.5	1808.5	1.85316	113	1.55995	102	4.47307	184	9.00298	316	5.72651	143	7.5	0	0	4.58564	5.20405	6.33524	24	24	3.81445	0	3.64933	0.4035	0.526	0.63
chr12	8385674	8387403	hs2384	heart;other;ear;	NEG	NEG	POS	605.5	6399	900.5	769	1829.5	710	5165	953.5	1790	843	1675	4069.5	944.5	1907.5	1932	1979	2.81368	104	3.97961	180	100	512	2.23079	106	2.08027	65	0	0	0	0	8.40681	3.9587	13	14	4.17744	4.21076	0	0	0.7285	0.3525
chr12	9337517	9339601	hs1273	somite;limb;branchialarch;nose;	NEG	POS	NEG	2602	3834.5	900.5	769	678	710	7220.5	1945	1719	1995	2037	2522.5	944.5	796.5	864.5	786	0	0	2.0297	83	3.92143	61	19.239	123	11.0805	438	0	8	0	0	0	3.32531	29	20	0	0	4.61441	0	0	0.6985
chr12	9368203	9369315	hs1276	-	NEG	NEG	NEG	3801.5	2341	900.5	769	678	710	7242	953.5	841	843	786.5	818.5	944.5	796.5	864.5	786	0	0	0	0	0	0	8.69079	318	11.0334	213	0	0	0	0	0	0	2444	50	0	0	0	0	0	0
chr12	9550103	9551455	hs1290	-	NEG	NEG	NEG	2354	2341	900.5	769	678	710	2162	953.5	841	843	786.5	818.5	944.5	796.5	864.5	786	0	0	0	0	0	0	0	0	0	0	0	0	0	0	0	0	24	19	0	0	0	0	0	0
chr12	12179096	12179918	mm103	heart;	NEG	NEG	POS	32.5	3540	900.5	769	678	710	2162	953.5	841	843	786.5	4032.5	1975	1878.5	1989	1958	1.43051	52	0	0	100	406	0	0	0	0	0	0	232	0	7.43944	0	0	0	0	4.82895	0	0	0.7135	0
chr12	12707412	12712118	mm1310	midbrain(mesencephalon);forebrain;	POS	NEG	NEG	2197	6870.5	900.5	1691.5	2046	1805.5	2162	953.5	841	843	786.5	1863.5	944.5	796.5	864.5	786	7.06734	247	9.96729	19	1.6334	35	0	0	0	0	0	0	0	3.80249	0	0	14	60	6.71834	0	0	0.507	0	0
chr12	25123955	25126084	hs1527	neuraltube;hindbrain(rhombencephalon);midbrain(mesencephalon);forebrain;	POS	NEG	NEG	1041.5	7104	2024	2064	1608	2074	6366.5	953.5	841	1732	1695	3082	944.5	796.5	1818	1609	3.46033	254	6.03566	201	25.6343	62	3.08006	150	7.88189	134	20.5	0	0	11.3	0	0	13	17	3.34596	3.34123	2.84856	0.7825	0.3295	0.3705
chr12	25891576	25892364	hs388	forebrain;limb;	POS	POS	NEG	999.5	2341	900.5	769	678	710	6238	953.5	841	843	786.5	818.5	944.5	796.5	864.5	786	0	0	0	0	0	0	2.14305	75	21.009	209	0	0	0	0	0	0	15	14	0	0	0	0	0	0
chr12	26450824	26452317	hs2015	-	NEG	NEG	NEG	32.5	2341	900.5	769	678	710	2162	953.5	841	843	786.5	2592	944.5	796.5	864.5	786	0	0	0	0	11.1044	25	0	0	0	0	0	0	0	0	0	0	0	0	0	0	0	0	0	0
chr12	27563452	27566844	hs1496	neuraltube;hindbrain(rhombencephalon);midbrain(mesencephalon);forebrain;	POS	NEG	NEG	2128	8020	2000	2102	2028	2094	6710.5	2037.5	1937	1883	1893.5	818.5	944.5	796.5	864.5	786	20.3969	274	18.3494	455	0	0	5.24893	155	12.1892	138	18	13.5	0	16.1221	0	6.06782	21	18	6.40392	0	3.72568	0.859	0	0.5235
chr12	28816804	28818905	hs1385	hindbrain(rhombencephalon);midbrain(mesencephalon);	NEG	NEG	NEG	1471.5	7623.5	2096.5	1756	1745	1950	7171	953.5	841	843	786.5	2463.5	944.5	1739	864.5	1681	4.26733	171	21.978	857	1.81707	96	11.2671	223	13.4309	161	34.5	0	0	4.27238	4.56633	0	16	16	3.7968	0	0	0.616	0.3975	0
chr12	31309962	31311476	hs2081	dorsalrootganglion;limb;trigeminalV(ganglion,cranial);cranialnerve;	NEG	POS	NEG	388.5	2341	900.5	769	678	710	2162	953.5	841	843	786.5	2352.5	944.5	796.5	864.5	786	0	0	0	0	1.34942	109	0	0	0	0	0	0	0	0	0	0	13	13	0	0	0	0	0	0
chr12	33964466	33967804	hs1880	-	NEG	NEG	NEG	3262	7481.5	900.5	769	1607	1570.5	7667	953.5	2093	1898	1884	3422.5	944.5	1614	864.5	786	7.463	363	6.63872	213	8.89344	196	21.1291	339	39.7151	159	0	0	0	0	3.18511	15.7592	37	38	3.34119	0	3.84261	0.3575	0	0.509
chr12	34199630	34200876	hs644	hindbrain(rhombencephalon);forebrain;limb;	POS	POS	NEG	2437.5	5502.5	900.5	769	1829.5	710	7315.5	1993	1973.5	2086	2055.5	2843	944.5	796.5	864.5	786	2.0906	88	2.14598	83	3.25355	110	6.08246	362	41.8859	132	0	10.5	0	0	0	6.65063	18	28	4.17744	0	6.19999	0	0	0.7475
chr12	34215260	34216361	hs2307	limb;branchialarch;	NEG	POS	NEG	2688	2341	900.5	769	678	710	6660.5	2011	1991	1728	1594	2134	944.5	796.5	864.5	786	0	0	0	0	1.48101	75	3.15949	119	18.1643	241	0	11.5	0	0	0	7.27947	24	25	0	0	2.81873	0	0	0.309
chr12	34219669	34221314	hs2306	limb;	NEG	POS	NEG	2306	3600.5	900.5	769	678	710	7484.5	1968	1890	843	1974.5	818.5	944.5	796.5	864.5	786	1.37938	66	0	0	0	0	11.7466	371	16.5436	231	0	9	0	0	0	5.02409	93	14	0	0	0	0	0	0.6155
chr12	36793076	36795299	hs1740	-	NEG	NEG	NEG	388.5	5454.5	900.5	769	1909.5	1523	7831	2069.5	1790	2091	1928	818.5	944.5	796.5	864.5	786	1.63802	56	3.17782	111	0	0	13.6979	482	100	239	0	19	0	0	0	3.9587	13	13	4.69961	0	6.49517	0.3415	0	0.5585
chr12	38435534	38436644	hs816	hindbrain(rhombencephalon);	NEG	NEG	NEG	3606.5	5910	900.5	769	1944	1468.5	2162	953.5	841	843	786.5	818.5	944.5	796.5	864.5	786	3.69102	68	3.49177	103	0	0	0	0	0	0	0	0	0	0	0	0	58	69	4.9607	0	0	0.3175	0	0
chr12	39301104	39302161	hs550	forebrain;branchialarch;	POS	NEG	NEG	2252	6319.5	1967	769	2048	1662.5	5504.5	953.5	841	843	786.5	818.5	944.5	796.5	864.5	786	3.93922	83	4.58915	143	0	0	2.638	77	5.13587	75	15	0	0	0	0	0	26	17	6.72714	0	0	0.4085	0	0
chr12	39341789	39342579	hs749	hindbrain(rhombencephalon);midbrain(mesencephalon);	NEG	NEG	NEG	4188	2341	900.5	769	1630.5	710	2162	953.5	841	843	786.5	818.5	944.5	796.5	864.5	786	0	0	0	0	0	0	0	0	0	0	0	0	0	0	0	0	4435	2370	3.39417	0	0	0	0	0
chr12	44402519	44405770	mm16	midbrain(mesencephalon);forebrain;	POS	NEG	NEG	1471.5	5434.5	2038.5	1601	1921.5	2114.5	2162	953.5	841	843	786.5	818.5	944.5	796.5	864.5	786	2.54875	78	1.69574	86	0	0	0	0	0	0	22	0	0	3.23836	0	0	16	16	4.76636	0	0	0.9175	0	0
chr12	44402792	44405590	hs1401	-	NEG	NEG	NEG	1471.5	5434.5	2038.5	1601	1921.5	2114.5	2162	953.5	841	843	786.5	818.5	944.5	796.5	864.5	786	2.54875	78	1.69574	86	0	0	0	0	0	0	22	0	0	3.23836	0	0	16	16	4.76636	0	0	0.9175	0	0
chr12	46020363	46021772	hs428	neuraltube;hindbrain(rhombencephalon);	NEG	NEG	NEG	1968	3686	900.5	769	678	710	2162	953.5	841	843	786.5	818.5	944.5	796.5	864.5	786	0	0	1.73132	62	0	0	0	0	0	0	0	0	0	0	0	0	16	22	0	0	0	0	0	0
chr12	47464984	47466845	hs1127	-	NEG	NEG	NEG	2786.5	2341	900.5	769	678	710	2162	953.5	841	843	786.5	818.5	944.5	796.5	864.5	786	0	0	0	0	0	0	0	0	0	0	0	0	0	0	0	0	32	22	0	0	0	0	0	0
chr12	48010973	48011714	hs736	-	NEG	NEG	NEG	2064.5	2341	900.5	769	678	710	2162	953.5	841	843	786.5	818.5	944.5	796.5	864.5	786	0	0	0	0	0	0	0	0	0	0	0	0	0	0	0	0	20	18	0	0	0	0	0	0
chr12	48388112	48389934	hs1075	-	NEG	NEG	NEG	1688	2341	900.5	769	678	710	2162	953.5	841	843	786.5	818.5	944.5	796.5	864.5	786	0	0	0	0	0	0	0	0	0	0	0	0	0	0	0	0	16	18	0	0	0	0	0	0
chr12	48634484	48635346	hs604	-	NEG	NEG	NEG	3827.5	2341	900.5	769	678	710	2162	953.5	841	843	786.5	2021.5	944.5	796.5	864.5	786	0	0	0	0	1.45944	64	0	0	0	0	0	0	0	0	0	0	59	501	0	0	0	0	0	0
chr12	49374505	49376068	hs1064	hindbrain(rhombencephalon);forebrain;	POS	NEG	NEG	2290	6998	900.5	2102	678	1737	5508	953.5	841	843	786.5	3030	944.5	796.5	864.5	786	2.33572	256	6.39087	219	30.5364	50	2.11415	91	6.90163	68	0	0	0	16.1221	0	0	14	94	0	0	0	0.449	0	0
chr12	49510396	49511504	hs539	-	NEG	NEG	NEG	2846.5	2341	900.5	769	678	710	2162	953.5	841	843	786.5	818.5	944.5	796.5	864.5	786	0	0	0	0	0	0	0	0	0	0	0	0	0	0	0	0	24	31	0	0	0	0	0	0
chr12	49886734	49888068	hs944	-	NEG	NEG	NEG	999.5	2341	900.5	769	678	710	2162	953.5	841	843	786.5	818.5	944.5	796.5	864.5	786	0	0	0	0	0	0	0	0	0	0	0	0	0	0	0	0	15	14	0	0	0	0	0	0
chr12	49944709	49946539	hs566	forebrain;	POS	NEG	NEG	1449.5	2341	1860.5	769	1661	710	2162	953.5	841	843	786.5	818.5	944.5	796.5	864.5	786	0	0	0	0	0	0	0	0	0	0	10	0	0	0	0	0	14	19	3.49148	0	0	0	0	0
chr12	49973353	49975979	hs1539	hindbrain(rhombencephalon);	NEG	NEG	NEG	610	5385.5	1944	769	1839	1800.5	2162	953.5	841	843	786.5	2437	944.5	796.5	864.5	786	1.78978	87	1.86725	92	2.44467	72	0	0	0	0	13.5	0	0	0	0	0	14	13	4.20858	0	0	0.5045	0	0
chr12	49991792	49994219	hs1168	hindbrain(rhombencephalon);cranialnerve;facialmesenchyme;	NEG	NEG	NEG	1849	2341	900.5	769	678	710	2162	953.5	841	843	786.5	2293.5	944.5	796.5	864.5	786	0	0	0	0	1.93967	72	0	0	0	0	0	0	0	0	0	0	16	20	0	0	0	0	0	0
chr12	50119059	50121598	hs1523	midbrain(mesencephalon);forebrain;	POS	NEG	NEG	3782.5	7666.5	2052	1867.5	1971	1961	6805.5	953.5	841	1941	786.5	2331	944.5	796.5	864.5	786	8.0381	172	12.8428	509	2.71613	56	14.6122	175	10.7036	89	24	0	0	5.24916	0	0	114	85	5.33485	0	4.17068	0.63	0	0
chr12	50121579	50123529	hs342	forebrain;	POS	NEG	NEG	3512	6254.5	2052	1867.5	1379	1812.5	2162	953.5	841	843	786.5	818.5	944.5	796.5	864.5	786	3.11247	96	3.57297	146	0	0	0	0	0	0	24	0	0	5.24916	0	0	97	36	2.27594	0	0	0.513	0	0
chr12	50157459	50158808	hs1193	-	NEG	NEG	NEG	1150	2341	900.5	769	678	710	3404	953.5	841	843	786.5	818.5	944.5	796.5	864.5	786	0	0	0	0	0	0	1.7334	63	0	0	0	0	0	0	0	0	16	14	0	0	0	0	0	0
chr12	50171735	50172961	hs1201	-	NEG	NEG	NEG	3866	2341	900.5	769	678	710	2162	953.5	841	843	786.5	818.5	944.5	796.5	864.5	786	0	0	0	0	0	0	0	0	0	0	0	0	0	0	0	0	121	162	0	0	0	0	0	0
chr12	50190555	50191885	hs598	neuraltube;	NEG	NEG	NEG	2940.5	5441.5	900.5	1813.5	1524	1993.5	2162	953.5	841	843	786.5	818.5	944.5	796.5	864.5	786	2.54692	85	2.08778	35	0	0	0	0	0	0	0	0	0	4.74227	0	0	101	19	3.00248	0	0	0.667	0	0
chr12	50260206	50261402	hs1062	-	NEG	NEG	NEG	2225.5	2341	900.5	769	678	710	2162	953.5	841	843	786.5	2117.5	944.5	796.5	864.5	786	0	0	0	0	1.77338	60	0	0	0	0	0	0	0	0	0	0	20	20	0	0	0	0	0	0
chr12	50294630	50296354	hs555	-	NEG	NEG	NEG	1911	2341	900.5	769	1663	710	2162	953.5	841	843	786.5	818.5	944.5	796.5	864.5	786	0	0	0	0	0	0	0	0	0	0	0	0	0	0	0	0	16	21	3.49759	0	0	0	0	0
chr12	50970036	50971348	hs343	-	NEG	NEG	NEG	1456	2341	900.5	769	678	710	2162	953.5	841	843	786.5	818.5	944.5	796.5	864.5	786	0	0	0	0	0	0	0	0	0	0	0	0	0	0	0	0	19	14	0	0	0	0	0	0
chr12	51001401	51003291	hs433	hindbrain(rhombencephalon);forebrain;	POS	NEG	NEG	388.5	6723	2101.5	2060	2094	2009.5	3852.5	953.5	841	843	786.5	1956.5	944.5	796.5	864.5	786	2.47271	156	4.875	208	1.51038	54	3.56878	95	0	0	36.5	0	0	11.0183	0	0	13	13	8.31079	0	0	0.681	0	0
chr12	51274162	51276029	hs791	-	NEG	NEG	NEG	2430.5	2341	900.5	769	1630.5	710	2162	953.5	841	843	786.5	818.5	944.5	796.5	864.5	786	0	0	0	0	0	0	0	0	0	0	0	0	0	0	0	0	24	20	3.39417	0	0	0	0	0
chr12	52228848	52229426	mm292	heart;	NEG	NEG	POS	32.5	2341	900.5	769	678	710	2162	953.5	841	843	786.5	2502	2056	1595	864.5	786	0	0	0	0	2.40097	78	0	0	0	0	0	0	1017	0	2.28775	0	0	0	0	0	0	0	0	0
chr12	52833658	52837423	hs1647	-	NEG	NEG	NEG	2604.5	6761	1850.5	1912	1854	1799	5799.5	953.5	841	843	1705	3098.5	2029	1849	864.5	1839	6.81522	196	2.80217	132	5.00715	131	3.0201	110	4.24469	90	9.5	0	741	5.90977	6.63376	0	23	24	4.28761	0	0	0.504	0.5605	0.3735
chr12	53623550	53625385	hs527	-	NEG	NEG	NEG	3323.5	7094.5	1897	2013	1481	1540	7474	1936.5	1804	1863	1669	818.5	944.5	796.5	864.5	786	4.49063	191	5.3214	209	0	0	7.62021	298	26.0871	257	11.5	7.5	0	8.66887	0	4.11126	38	43	2.81782	0	3.62889	0.349	0	0.351
chr12	53663102	53665614	mm701	-	NEG	NEG	NEG	4058	2341	900.5	769	678	710	7772.5	2043.5	841	1742.5	786.5	2806.5	944.5	796.5	864.5	786	0	0	0	0	4.09465	90	16.5696	432	23.7647	287	0	14	0	0	0	0	528	477	0	0	2.93861	0	0	0
chr12	53872242	53873017	hs345	-	NEG	NEG	NEG	3832.5	2341	900.5	769	678	710	4122	953.5	841	843	786.5	818.5	944.5	796.5	864.5	786	0	0	0	0	0	0	16.7928	50	0	0	0	0	0	0	0	0	193	80	0	0	0	0	0	0
chr12	53874311	53876622	mm1188	heart;	NEG	NEG	POS	827	6107.5	900.5	769	678	710	5715.5	953.5	841	843	786.5	818.5	944.5	796.5	864.5	786	2.12045	104	3.40131	149	0	0	11.3372	30	3.60158	68	0	0	0	0	0	0	14	14	0	0	0	0	0	0
chr12	53926314	53927018	hs346	-	NEG	NEG	NEG	4189	2341	900.5	769	678	710	2162	953.5	841	843	786.5	818.5	944.5	796.5	864.5	786	0	0	0	0	0	0	0	0	0	0	0	0	0	0	0	0	4402	2474	0	0	0	0	0	0
chr12	54000471	54001518	hs347	-	NEG	NEG	NEG	1466.5	2341	900.5	769	678	710	4829	953.5	841	843	786.5	818.5	944.5	796.5	864.5	786	0	0	0	0	0	0	3.84401	120	2.70727	0	0	0	0	0	0	0	17	15	0	0	0	0	0	0
chr12	54161494	54163193	hs1676	-	NEG	NEG	NEG	3944	7596.5	900.5	769	678	1472	7105.5	953.5	841	843	786.5	4128.5	1969	1973	2110	1955	6.99091	279	8.29187	310	100	740	7.90753	291	10.3531	168	0	0	195	0	10.552	0	209	191	0	9.29573	0	0.3195	0.7085	0
chr12	54532609	54534941	mm506	-	NEG	NEG	NEG	610	3586.5	900.5	769	678	710	2162	953.5	841	843	786.5	818.5	944.5	796.5	864.5	786	1.48886	61	0	0	0	0	0	0	0	0	0	0	0	0	0	0	14	13	0	0	0	0	0	0
chr12	55614270	55615258	hs348	forebrain;	POS	NEG	NEG	2155	2341	900.5	769	678	1908	2162	953.5	841	843	786.5	2471	944.5	796.5	864.5	786	0	0	0	0	6.34333	33	0	0	0	0	0	0	0	0	0	0	19	20	0	0	0	0.5775	0	0
chr12	55643542	55644223	hs349	-	NEG	NEG	NEG	787	2341	900.5	769	678	710	2162	953.5	841	843	786.5	818.5	944.5	796.5	864.5	786	0	0	0	0	0	0	0	0	0	0	0	0	0	0	0	0	13	15	0	0	0	0	0	0
chr12	56114128	56116274	hs350	-	NEG	NEG	NEG	3361	2341	900.5	769	678	710	2162	953.5	841	843	786.5	2085.5	944.5	796.5	864.5	786	0	0	0	0	1.8403	51	0	0	0	0	0	0	0	0	0	0	38	49	0	0	0	0	0	0
chr12	56386861	56388474	hs592	hindbrain(rhombencephalon);	NEG	NEG	NEG	388.5	5345	900.5	1609	1708.5	1659	2162	953.5	841	843	786.5	2272.5	944.5	796.5	864.5	786	1.98957	76	2.11506	72	1.96747	68	0	0	0	0	0	0	0	3.31098	0	0	13	13	3.65526	0	0	0.407	0	0
chr12	56440796	56441827	hs879	-	NEG	NEG	NEG	2766.5	2341	900.5	769	678	710	6446	953.5	841	843	786.5	818.5	944.5	796.5	864.5	786	0	0	0	0	0	0	3.72396	119	10.0163	164	0	0	0	0	0	0	27	24	0	0	0	0	0	0
chr12	56454748	56456277	hs984	-	NEG	NEG	NEG	1907.5	2341	900.5	769	678	710	2162	953.5	841	843	786.5	818.5	944.5	796.5	864.5	786	0	0	0	0	0	0	0	0	0	0	0	0	0	0	0	0	17	19	0	0	0	0	0	0
chr12	56458078	56460488	hs1538	forebrain;	POS	NEG	NEG	2351	6667	1909.5	1909.5	1502	2002	5937.5	953.5	841	843	786.5	3180.5	944.5	796.5	864.5	786	2.88566	140	6.84418	144	100	57	3.2371	129	4.48749	87	12	0	0	5.86915	0	0	21	21	2.876	0	0	0.674	0	0
chr12	56481967	56483344	hs704	hindbrain(rhombencephalon);midbrain(mesencephalon);	NEG	NEG	NEG	1708	2341	900.5	769	678	1644	2162	953.5	841	843	786.5	818.5	944.5	796.5	864.5	786	0	0	0	0	0	0	0	0	0	0	0	0	0	0	0	0	20	15	0	0	0	0.3985	0	0
chr12	56520183	56521029	hs1166	forebrain;	POS	NEG	NEG	1228	6873	900.5	1998	1654	710	6685	953.5	841	843	786.5	2869	944.5	796.5	864.5	786	12.2184	159	7.30472	85	2.83439	128	100	219	2.53543	95	0	0	0	8.3712	0	0	13	19	3.45495	0	0	0	0	0
chr12	57291377	57292384	hs593	midbrain(mesencephalon);	NEG	NEG	NEG	4237	2341	900.5	769	678	710	2162	953.5	841	843	786.5	818.5	944.5	796.5	864.5	786	0	0	0	0	0	0	0	0	0	0	0	0	0	0	0	0	7455	4410	0	0	0	0	0	0
chr12	71532268	71534767	mm795	forebrain;	POS	NEG	NEG	2563	6497	900.5	1967	1646	1800.5	2162	953.5	841	843	786.5	818.5	944.5	796.5	864.5	786	2.3421	78	7.84922	275	0	0	0	0	0	0	0	0	0	7.12044	0	0	23	23	3.43009	0	0	0.5045	0	0
chr12	73050612	73052572	hs1602	dorsalrootganglion;branchialarch;facialmesenchyme;	NEG	NEG	NEG	4119	7886	900.5	769	678	1483	8107	953.5	2030	1985	2074	3064	944.5	796.5	864.5	786	15.915	326	20.3197	241	5.77615	112	25.6887	572	35.3048	489	0	0	0	0	0	9.3612	1932	1023	0	0	4.55059	0.325	0	0.795
chr12	79505602	79509359	hs1474	-	NEG	NEG	NEG	1181	5675.5	900.5	769	678	1473	6506.5	2095.5	1992	1966	2043	2577	944.5	796.5	1826	1602	2.04364	117	1.69307	106	9.49151	31	1.6051	120	16.7447	509	0	24.5	0	0	0	7.30616	15	15	0	3.35812	4.31086	0.3215	0.3255	0.71
chr12	79535235	79536539	hs1392	limb;heart;	NEG	POS	POS	388.5	4218.5	2024	1696.5	2056	2008	6483.5	953.5	1805	843	1921	2846	944.5	1761	864.5	1787	2.1757	122	0	0	2.21724	150	3.01642	163	10.0853	135	20.5	0	0	3.92122	4.95026	4.13885	13	13	7.00771	0	0	0.6805	0.5075	0.55
chr12	79731439	79734658	hs1688	branchialarch;	NEG	NEG	NEG	646.5	2341	900.5	1699	678	710	2162	953.5	841	843	786.5	2920	944.5	1649.5	1916	786	0	0	0	0	2.99319	134	0	0	0	0	0	0	0	3.9543	3.70923	0	15	12	0	4.02974	0	0	0	0
chr12	79795794	79798372	mm1393	bloodvessels;	NEG	NEG	NEG	3973.5	2341	900.5	1674	678	1779	2162	953.5	841	843	786.5	3275	944.5	796.5	864.5	786	0	0	0	0	5.42313	192	0	0	0	0	0	0	0	3.75003	0	0	237	245	0	0	0	0.4925	0	0
chr12	79846272	79849070	hs1616	limb;branchialarch;nose;facialmesenchyme;	NEG	POS	NEG	388.5	6633	900.5	1713.5	1986	1501.5	5903.5	2024	2061	2029	1962	2111.5	944.5	1606.5	864.5	786	2.35669	128	100	103	1.78406	59	3.51033	140	2.41656	107	0	12.5	0	3.96708	2.81197	11.4644	13	13	5.50708	0	4.9606	0.3325	0	0.594
chr12	79968630	79971892	mm1359	branchialarch;heart;other;	NEG	NEG	POS	2602.5	7070	900.5	1926	678	1633	5567.5	953.5	2048	1700	1916	3057	944.5	1917	864.5	1771	7.96339	191	100	54	3.6458	154	2.59409	213	1.86963	62	0	0	0	6.063	8.74439	10.2861	22	25	0	0	2.56709	0.3945	0.4895	0.5455
chr12	83072395	83074413	mm78	midbrain(mesencephalon);heart;facialmesenchyme;	NEG	NEG	POS	2067	6271	900.5	1800.5	1778.5	1613	5845.5	1945	1687.5	1954	1867	4179.5	1896	2085	2111	2111	1.76216	64	8.79026	279	100	1411	1.69435	76	10.0786	157	0	8	20	4.61824	19.6647	2.79256	16	24	3.91635	9.4675	4.24466	0.3825	0.938	0.4945
chr12	83720782	83721675	hs2156	-	NEG	NEG	NEG	3221.5	2341	900.5	769	678	710	5481	953.5	1908	843	786.5	818.5	944.5	796.5	864.5	786	0	0	0	0	0	0	2.27431	106	4.0267	70	0	0	0	0	0	5.41974	35	37	0	0	0	0	0	0
chr12	84175691	84176743	mm529	branchialarch;other;	NEG	NEG	NEG	2908	7904.5	900.5	2000	1754	710	7054	953.5	2010.5	843	786.5	3956	2047	2034	1743	786	11.8485	264	100	263	100	276	15.2976	254	16.77	86	0	0	959	8.47308	14.3148	8.17695	26	30	3.82738	2.51533	0	0	0	0
chr12	85435374	85436988	hs1657	somite;heart;	NEG	NEG	POS	1471.5	5990	900.5	769	678	710	2162	953.5	841	843	786.5	3145.5	1947	1774	1791	1880	4.12146	88	2.48297	106	9.84085	100	0	0	0	0	0	0	124	0	5.14185	0	16	16	0	3.02588	0	0	0.6065	0
chr12	85454385	85456659	hs1481	heart;	NEG	NEG	POS	3747	8441	1981.5	1931.5	1679.5	1888.5	8055	2105	2042.5	2120.5	1871.5	3035	1954.5	2066.5	1748.5	1849.5	100	1340	100	2273	13.0133	76	100	2028	100	164	16.5	28	139	6.26454	16.9912	9.85094	51	333	3.54661	2.60105	11.6462	0.56	0.578	0.497
chr12	85454400	85456289	mm260	heart;	NEG	NEG	POS	1263	8441	1981.5	1931.5	1679.5	1888.5	8055	2105	2042.5	2120.5	1871.5	4058	1954.5	2066.5	1748.5	1849.5	100	1340	100	2273	100	474	100	2028	100	164	16.5	28	139	6.26454	16.9912	9.85094	14	17	3.54661	2.60105	11.6462	0.56	0.578	0.497
chr12	86800572	86803602	hs1466	neuraltube;hindbrain(rhombencephalon);midbrain(mesencephalon);dorsalrootganglion;forebrain;limb;branchialarch;heart;	POS	POS	POS	782.5	7071	900.5	2096	1518	1914	8118.5	1993	1923	1714	2027	3601.5	2024	2109	1746	1916	26.8271	308	3.85137	98	8.57606	417	39.0357	465	33.7847	482	0	10.5	658	15.3677	26.833	5.60704	15	13	2.97974	2.57429	2.66194	0.58	0.641	0.6855
chr12	86815545	86817582	hs1624	-	NEG	NEG	NEG	1321	7366	900.5	2052	1888	1893	6873.5	953.5	2035.5	1895	1784.5	3700.5	2116	2093.5	1833	2092	2.83858	209	11.6762	472	14.5946	322	2.41065	139	24.3864	425	0	0	3208	10.4787	21.0867	9.60476	15	16	4.5062	3.38246	3.80527	0.5625	0.896	0.4355
chr12	86894665	86899694	hs1903	somite;melanocytes;	NEG	NEG	NEG	3877.5	8135.5	1827	1771	1465	1812.5	7269.5	953.5	1894	1688	1952.5	3416.5	2038	1967.5	2062	1976	18.2311	373	100	396	10.1386	166	9.73133	361	10.9295	196	8.5	0	842	4.39424	10.2781	5.14945	145	144	2.71951	6.53774	2.24045	0.513	0.726	0.583
chr12	88983898	88984926	mm296	midbrain(mesencephalon);heart;	NEG	NEG	POS	3090.5	6507	900.5	769	1689	1816.5	5853.5	953.5	841	1879	786.5	4140.5	1959	1912	2116	2103	4.12804	93	4.59289	169	100	814	5.15206	78	5.62019	85	0	0	150	0	8.53848	0	28	37	3.60498	9.80906	3.70245	0.515	0.92	0
chr12	90131977	90133515	hs1369	neuraltube;	NEG	NEG	NEG	827	6266	2074	1817.5	1533	1930.5	5927	953.5	1768	843	1580	818.5	944.5	796.5	864.5	786	13.7611	180	1.48837	64	0	0	3.53536	83	5.46985	120	27.5	0	0	4.75311	0	3.88306	14	14	3.04854	0	0	0.5975	0	0.3045
chr12	91677577	91681083	mm815	midbrain(mesencephalon);forebrain;	POS	NEG	NEG	1586	7808.5	900.5	2031	1652	1476.5	3434	953.5	841	843	786.5	2499.5	944.5	796.5	864.5	786	9.23362	247	13.5006	444	1.72622	111	0	0	1.62604	58	0	0	0	9.39344	0	0	16	17	3.45058	0	0	0.3225	0	0
chr12	99338620	99341271	mm12	neuraltube;	NEG	NEG	NEG	3166	7764	2098.5	1988.5	1405.5	1923	3791	953.5	841	843	786.5	3317.5	2032.5	796.5	864.5	786	10.0549	292	8.6389	416	4.62435	270	1.69701	143	0	0	35	0	754	8.06147	0	0	40	30	2.41655	0	0	0.589	0	0
chr12	99339106	99341370	hs1299	-	NEG	NEG	NEG	2339	7764	2098.5	1988.5	1405.5	1787	3791	953.5	841	843	786.5	3317.5	2032.5	796.5	864.5	786	10.0549	292	8.6389	416	4.62435	270	1.69701	143	0	0	35	0	754	8.06147	0	0	29	17	2.41655	0	0	0.4975	0	0
chr12	104900832	104902741	hs1486	limb;	NEG	POS	NEG	2472	4042.5	900.5	769	678	710	7245.5	2076	2067	1812	1622	2870.5	944.5	796.5	864.5	786	1.85673	108	0	0	18.7627	43	12.1883	353	7.7163	211	0	20	0	0	0	12.6588	27	19	0	0	3.33731	0	0	0.323
chr12	104939330	104940069	mm6	-	NEG	NEG	NEG	3505.5	8284	900.5	769	1807.5	710	8355	1936.5	1975.5	1814.5	2033.5	3955	944.5	796.5	864.5	786	28.8473	785	24.6992	866	22.5281	717	100	1322	100	529	0	7.5	0	0	0	6.77771	66	42	4.08163	0	3.3617	0	0	0.6925
chr12	104939392	104939908	hs2304	-	NEG	NEG	NEG	3505.5	8284	900.5	769	1807.5	710	8355	1936.5	1975.5	1814.5	2033.5	3955	944.5	796.5	864.5	786	28.8473	785	24.6992	866	22.5281	717	100	1322	100	529	0	7.5	0	0	0	6.77771	66	42	4.08163	0	3.3617	0	0	0.6925
chr12	106377315	106378522	hs352	-	NEG	NEG	NEG	2197	5915	900.5	769	678	710	5552.5	953.5	841	843	786.5	3018	944.5	796.5	864.5	786	11.0176	0	6.704	139	25.1627	54	22.7754	0	22.9142	36	0	0	0	0	0	0	14	60	0	0	0	0	0	0
chr12	106479344	106480241	hs353	-	NEG	NEG	NEG	3932	7052	900.5	769	678	1555	6625.5	953.5	841	843	786.5	2688	944.5	796.5	864.5	786	3.08928	198	7.48011	204	2.89679	93	7.62497	170	5.19585	137	0	0	0	0	0	0	170	201	0	0	0	0.3525	0	0
chr12	107777918	107778911	hs622	forebrain;	POS	NEG	NEG	1456	2341	900.5	769	678	710	5787.5	953.5	841	843	786.5	2256.5	944.5	796.5	864.5	786	0	0	0	0	3.32266	34	2.3961	167	2.77165	86	0	0	0	0	0	0	19	14	0	0	0	0	0	0
chr12	108249506	108252884	hs1931	heart;	NEG	NEG	POS	2629.5	4301	900.5	769	678	710	2162	953.5	841	843	786.5	2428.5	944.5	1793	864.5	1789	2.02108	152	0	0	1.95582	85	0	0	0	0	0	0	0	0	5.4528	0	94	16	0	0	0	0	0.5095	0
chr12	109507924	109510969	mm799	midbrain(mesencephalon);forebrain;	POS	NEG	NEG	3318	5959	900.5	1784	1385	1885	6143	953.5	1806	843	1829	3222	944.5	796.5	864.5	786	2.33937	155	1.53806	125	10.9059	108	3.19642	225	2.88065	101	0	0	0	4.47864	0	4.18571	40	40	2.32446	0	0	0.557	0	0.466
chr12	111142738	111143613	mm3	neuraltube;hindbrain(rhombencephalon);forebrain;	POS	NEG	NEG	1181	8121	900.5	2042.5	1537	2012.5	6262	953.5	841	843	786.5	3981.5	944.5	1704.5	864.5	1816	28.6446	495	17.267	444	100	313	6.44268	227	2.79977	83	0	0	0	10.0446	4.209	0	15	15	3.06366	0	0	0.684	0.5295	0
chr12	117805673	117806846	hs807	forebrain;	POS	NEG	NEG	3012.5	6544	1870.5	769	1898	1919	6368.5	953.5	841	843	786.5	818.5	944.5	796.5	864.5	786	1.96078	124	4.73294	262	0	0	3.73142	171	5.63241	114	10.5	0	0	0	0	0	28	32	4.64164	0	0	0.584	0	0
chr12	117989130	117989689	hs294	neuraltube;	NEG	NEG	NEG	1911.5	6405.5	1897	769	1933	710	6043.5	953.5	841	843	786.5	3314	944.5	796.5	864.5	786	4.22685	113	2.89291	143	5.86475	201	9.82793	97	5.25865	77	11.5	0	0	0	0	0	21	16	4.85063	0	0	0	0	0
chr12	118499993	118501065	hs1223	-	NEG	NEG	NEG	2354	2341	900.5	769	678	710	2162	953.5	841	843	786.5	3076	944.5	796.5	864.5	786	0	0	0	0	4.71629	130	0	0	0	0	0	0	0	0	0	0	24	19	0	0	0	0	0	0
chr12	118647247	118648361	hs701	midbrain(mesencephalon);	NEG	NEG	NEG	3610	2341	900.5	769	678	1693	3688	953.5	841	843	786.5	818.5	944.5	796.5	864.5	786	0	0	0	0	0	0	3.61706	12	0	0	0	0	0	0	0	0	47	109	0	0	0	0.422	0	0
chr12	118650488	118651732	hs1226	neuraltube;hindbrain(rhombencephalon);midbrain(mesencephalon);forebrain;eye;cranialnerve;	POS	NEG	NEG	2005	7927.5	900.5	1713.5	2067	1736	6020.5	953.5	841	843	786.5	818.5	944.5	796.5	864.5	786	9.85494	326	16.2187	470	0	0	4.53266	124	4.42602	87	0	0	0	3.96708	0	0	18	19	7.20202	0	0	0.4465	0	0
chr12	118702747	118704293	hs1148	limb;	NEG	POS	NEG	3741.5	5901.5	900.5	769	678	710	5184.5	953.5	841	843	786.5	818.5	944.5	796.5	864.5	786	2.45899	94	3.68034	98	0	0	3.27592	111	2.24795	40	0	0	0	0	0	0	79	89	0	0	0	0	0	0
chr12	118719668	118721135	hs110	forebrain;	POS	NEG	NEG	3906	2341	1971	769	1895	710	2162	953.5	841	843	786.5	818.5	944.5	796.5	864.5	786	0	0	0	0	0	0	0	0	0	0	15.5	0	0	0	0	0	103	327	4.61526	0	0	0	0	0
chr12	118725449	118726903	hs1007	forebrain;facialmesenchyme;	POS	NEG	NEG	2492.5	2341	900.5	769	1478	1623.5	2162	953.5	841	843	786.5	818.5	944.5	796.5	864.5	786	0	0	0	0	0	0	0	0	0	0	0	0	0	0	0	0	24	21	2.80612	0	0	0.391	0	0
chr12	118834480	118836076	hs1019	forebrain;	POS	NEG	NEG	1029.5	5144.5	900.5	769	678	710	2162	953.5	841	843	786.5	818.5	944.5	796.5	864.5	786	17.7757	0	14.7627	0	0	0	0	0	0	0	0	0	0	0	0	0	18	12	0	0	0	0	0	0
chr12	118840044	118841444	hs844	forebrain;facialmesenchyme;	POS	NEG	NEG	2175.5	8200	900.5	769	1993	1965	5840.5	953.5	841	843	786.5	3180.5	944.5	796.5	864.5	786	19.0541	455	29.9022	697	100	57	3.97355	226	1.68976	76	0	0	0	0	0	0	13	269	5.61355	0	0	0.633	0	0
chr13	3726203	3727215	hs2420	-	NEG	NEG	NEG	2006.5	6248	900.5	769	678	710	3404	953.5	841	843	786.5	2712.5	944.5	796.5	1826	786	19.7055	54	8.28997	25	15.8468	29	1.88052	22	0	0	0	0	0	0	0	0	61	13	0	3.35812	0	0	0	0
chr13	3741069	3744545	mm41	branchialarch;	NEG	NEG	NEG	3198	6792.5	900.5	769	1899	710	7684.5	953.5	2083	1925	1767	2585	944.5	1832	1910	1660	8.55062	161	11.4799	34	1.8251	116	22.0834	265	100	175	0	0	0	0	6.13485	14.7745	41	31	4.64684	4.02912	4.00765	0	0.378	0.421
chr13	5840305	5842324	hs1837	limb;	NEG	POS	NEG	1771.5	2341	900.5	769	678	710	2162	953.5	841	843	786.5	2028.5	944.5	796.5	864.5	786	0	0	0	0	1.84119	43	0	0	0	0	0	0	0	0	0	0	21	15	0	0	0	0	0	0
chr13	12113963	12115325	hs2139	-	NEG	NEG	NEG	103	2341	900.5	769	678	710	2162	953.5	841	843	786.5	818.5	944.5	796.5	864.5	786	0	0	0	0	0	0	0	0	0	0	0	0	0	0	0	0	12	12	0	0	0	0	0	0
chr13	12124819	12128579	hs2138	somite;	NEG	NEG	NEG	827	2341	900.5	769	678	710	2162	953.5	841	843	786.5	2458.5	944.5	1787	864.5	1663	0	0	0	0	1.76091	101	0	0	0	0	0	0	0	0	5.29732	0	14	14	0	0	0	0	0.3815	0
chr13	12131484	12133919	hs2137	hindbrain(rhombencephalon);midbrain(mesencephalon);cranialnerve;	NEG	NEG	NEG	1920.5	2341	900.5	769	678	710	2162	953.5	841	843	786.5	4002	2068	2093.5	1922	2085	0	0	0	0	26.5853	791	0	0	0	0	0	0	1164	0	21.0867	0	18	18	0	4.04398	0	0	0.886	0
chr13	12365827	12370426	hs2134	-	NEG	NEG	NEG	1721	2341	900.5	769	678	710	3589	953.5	841	843	786.5	3995	944.5	1921	1949.5	1838	0	0	0	0	100	338	2.3961	78	0	0	0	0	0	0	8.87324	0	17	17	0	4.36555	0	0	0.559	0
chr13	12502078	12504879	mm1376	neuraltube;hindbrain(rhombencephalon);midbrain(mesencephalon);forebrain;eye;	POS	NEG	NEG	3415.5	6206.5	900.5	1895	1942	1862.5	5987.5	953.5	841	843	786.5	2376.5	944.5	796.5	864.5	786	1.77553	99	5.41378	176	1.63955	96	4.07706	124	4.77849	85	0	0	0	5.60552	0	0	50	42	4.95682	0	0	0.545	0	0
chr13	15154944	15158127	hs2079	-	NEG	NEG	NEG	3695	2341	900.5	769	678	710	2162	953.5	841	843	786.5	818.5	944.5	796.5	864.5	786	0	0	0	0	0	0	0	0	0	0	0	0	0	0	0	0	78	71	0	0	0	0	0	0
chr13	15301053	15302135	hs1132	-	NEG	NEG	NEG	610	2341	900.5	769	678	710	2162	953.5	841	843	786.5	818.5	944.5	796.5	864.5	786	0	0	0	0	0	0	0	0	0	0	0	0	0	0	0	0	14	13	0	0	0	0	0	0
chr13	15342707	15344222	mm1179	limb;	NEG	POS	NEG	2904.5	2341	900.5	769	678	710	6729	953.5	841	843	1647	2974	944.5	796.5	864.5	786	0	0	0	0	12.8309	71	4.68356	145	9.01048	224	0	0	0	0	0	0	27	28	0	0	0	0	0	0.339
chr13	15485450	15487168	hs1213	hindbrain(rhombencephalon);midbrain(mesencephalon);forebrain;	POS	NEG	NEG	2225.5	6345	900.5	2016	1960	2002	2162	953.5	841	843	786.5	2240	944.5	796.5	864.5	786	2.29837	164	2.65423	150	1.77516	73	0	0	0	0	0	0	0	8.74228	0	0	23	18	5.16052	0	0	0.674	0	0
chr13	15543030	15545007	hs111	forebrain;	POS	NEG	NEG	3158.5	7342	1981.5	2090	1499	2079.5	6401	953.5	1835.5	1813	1832.5	818.5	944.5	796.5	864.5	786	36.3842	147	5.17907	216	0	0	9.38712	88	5.28399	196	16.5	0	0	14.2047	0	4.37018	36	32	2.87336	0	3.34122	0.7955	0	0.4675
chr13	15548974	15550833	hs1586	limb;	NEG	POS	NEG	2733.5	5802.5	1933	1995	1377	2058	5687.5	953.5	1774.5	843	1844.5	2938	944.5	796.5	864.5	786	1.44268	130	1.53107	186	29.3354	40	2.69384	168	1.6339	102	13	0	0	8.19032	0	3.9419	25	25	2.24921	0	0	0.7535	0	0.4755
chr13	15664354	15665305	mm652	dorsalrootganglion;cranialnerve;heart;	NEG	NEG	POS	3303.5	3682	900.5	769	678	710	7774.5	953.5	841	1749	1886	3344.5	944.5	796.5	864.5	1603	0	0	1.34877	87	5.65691	220	9.84227	283	100	434	0	0	0	0	0	0	123	25	0	0	2.97159	0	0.326	0.514
chr13	21973105	21976611	mm743	-	NEG	NEG	NEG	32.5	8349	900.5	1981	1842	710	8296	953.5	1892	1830	786.5	4101.5	944.5	1874	2101	786	100	493	100	749	100	615	100	817	100	444	0	0	0	7.71824	7.28964	5.09022	0	0	4.22095	8.61762	3.46081	0	0	0
chr13	26153953	26156126	hs1352	neuraltube;hindbrain(rhombencephalon);midbrain(mesencephalon);forebrain;	POS	NEG	NEG	610	6382.5	2081	1969	1758	2075	3572	953.5	841	843	786.5	2543	944.5	796.5	1874	1601	1.33886	53	19.5351	496	2.2481	88	2.297	77	0	0	29	0	0	7.34554	0	0	14	13	3.86127	3.69393	0	0.785	0.325	0
chr13	28415132	28417928	hs1335	neuraltube;hindbrain(rhombencephalon);midbrain(mesencephalon);forebrain;	POS	NEG	NEG	2387.5	7384.5	2109.5	2062	1472	1879.5	6662.5	953.5	2055	1771.5	1907	3769	1927	2070	1966	1874	13.5634	166	9.0797	186	19.6186	300	14.4885	122	21.1155	76	43.5	0	73	11.1598	17.2745	10.8349	27	18	2.77628	4.62802	3.14402	0.556	0.6005	0.536
chr13	28717646	28719441	mm265	neuraltube;bloodvessels;	NEG	NEG	NEG	1645	6605	1944	2081	1428	1837.5	6090	953.5	1809.5	843	1891	3855	1998	1844.5	2065	1647	1.81654	146	5.14517	252	19.1721	493	2.14847	107	9.10421	152	13.5	0	344	13.1571	6.48174	4.18885	14	22	2.52513	6.63321	0	0.532	0.3605	0.5185
chr13	28958079	28960359	hs1972	-	NEG	NEG	NEG	2733.5	8373	1819	1744.5	1390	1686	6525	953.5	2059	1715	786.5	4131.5	2005	2087	2074	1795	36.2972	645	100	1023	100	763	100	763	2.1087	50	8	0	447	4.18414	19.8129	11.2936	25	25	2.34368	6.90515	2.66197	0.419	0.5125	0
chr13	29609186	29611829	hs1340	neuraltube;hindbrain(rhombencephalon);midbrain(mesencephalon);forebrain;	POS	NEG	NEG	1721	6558.5	2101.5	2018	1728	1842	2162	953.5	841	843	786.5	3111.5	944.5	796.5	864.5	786	2.14943	99	7.31988	269	4.23464	150	0	0	0	0	36.5	0	0	8.86465	0	0	17	17	3.69764	0	0	0.536	0	0
chr13	34148088	34150183	hs2234	-	NEG	NEG	NEG	2577	8302.5	900.5	2121	1453	2025.5	7443	953.5	1790	1739	1815	3124.5	944.5	1700.5	1842	1819.5	20.9393	529	100	887	4.09372	162	17.9589	393	9.75261	210	0	0	0	37.1764	4.17788	3.9587	26	21	2.66642	3.46811	2.93741	0.7015	0.5345	0.4555
chr13	34247185	34249843	hs1391	midbrain(mesencephalon);forebrain;	POS	NEG	NEG	2667.5	7831	2004.5	2099	1958	2085	7477	953.5	2013	1983.5	1869	2850	944.5	1751	864.5	1740	14.7123	409	10.2346	298	2.97847	118	11.1509	237	23.2958	253	18.5	0	0	15.5985	4.80576	8.27464	27	22	5.1515	0	4.51323	0.807	0.4615	0.4955
chr13	34285394	34290493	mm1307	hindbrain(rhombencephalon);midbrain(mesencephalon);forebrain;	POS	NEG	NEG	1721	5116	1922	1732	1859	2000	6100.5	953.5	841	843	786.5	3170.5	944.5	796.5	864.5	786	1.62481	86	1.64171	66	4.32182	171	4.69294	166	3.99151	75	12.5	0	0	4.16367	0	0	17	17	4.3296	0	0	0.6725	0	0
chr13	34827566	34828899	mm180	other;	NEG	NEG	NEG	1586	3480	900.5	1688	2014	1770.5	2162	953.5	841	843	786.5	3486	1908	2044	1808.5	2065.5	0	0	5.58634	0	5.50879	461	0	0	0	0	0	0	42	3.77418	15.1755	0	16	17	6.15961	3.19935	0	0.4865	0.852	0
chr13	35212314	35213577	hs2060	somite;	NEG	NEG	NEG	2078.5	2341	900.5	769	678	710	2162	953.5	841	843	786.5	2612.5	944.5	796.5	864.5	786	0	0	0	0	9.9473	34	0	0	0	0	0	0	0	0	0	0	19	19	0	0	0	0	0	0
chr13	37877817	37879534	hs2061	trigeminalV(ganglion,cranial);	NEG	NEG	NEG	2634	2341	900.5	769	678	710	2162	953.5	841	843	786.5	3795	944.5	1994	2095	2087	0	0	0	0	16.1833	448	0	0	0	0	0	0	0	0	11.7992	0	26	22	0	8.31639	0	0	0.8915	0
chr13	38170602	38171728	hs2191	other;	NEG	NEG	NEG	1823	2341	900.5	769	678	710	3481.5	953.5	841	843	786.5	3567	944.5	1642	2052	1940.5	0	0	0	0	10.7046	265	1.91273	72	0	0	0	0	0	0	3.63087	0	17	18	0	6.19867	0	0	0.686	0
chr13	39523268	39524849	hs1315	midbrain(mesencephalon);dorsalrootganglion;forebrain;limb;trigeminalV(ganglion,cranial);cranialnerve;	POS	POS	NEG	1068	7700	2029.5	769	1399	1829	2162	953.5	841	843	786.5	2147	944.5	796.5	864.5	786	8.65989	227	11.2405	375	1.90114	57	0	0	0	0	21	0	0	0	0	0	17	13	2.37724	0	0	0.5265	0	0
chr13	39876693	39879433	mm1403	neuraltube;hindbrain(rhombencephalon);midbrain(mesencephalon);forebrain;facialmesenchyme;	POS	NEG	NEG	605.5	7863.5	1922	1623	1671	1887	3646	953.5	841	843	786.5	2076	944.5	796.5	864.5	786	12.6993	273	17.1497	324	1.38452	72	0	0	3.52329	46	12.5	0	0	3.3826	0	0	13	14	3.52681	0	0	0.5595	0	0
chr13	40712299	40713499	hs279	-	NEG	NEG	NEG	1958.5	6072	900.5	769	678	710	6475.5	953.5	841	843	786.5	2929	944.5	796.5	864.5	786	7.87244	91	3.084	64	23.3522	44	11.0817	119	6.84481	110	0	0	0	0	0	0	25	15	0	0	0	0	0	0
chr13	41643212	41644683	mm192	somite;heart;	NEG	NEG	POS	3081.5	5894.5	900.5	769	678	710	4964.5	953.5	841	1913	786.5	3576	2069	2088	2017	2047	2.43889	102	3.13508	100	8.89249	361	2.10784	83	20.6301	0	0	0	1205	0	20.121	0	38	27	0	5.34599	3.91815	0	0.828	0
chr13	42258101	42259051	mm235	heart;	NEG	NEG	POS	1637.5	2341	900.5	769	678	710	2162	953.5	841	843	786.5	3903	2093	1970	864.5	2093	0	0	0	0	26.9444	413	0	0	0	0	0	0	1903	0	10.4613	0	19	15	0	0	0	0	0.8965	0
chr13	43195920	43197079	mm193	-	NEG	NEG	NEG	1471.5	2341	900.5	769	678	710	2162	953.5	841	843	786.5	3883	1960	1758.5	1774	1889	0	0	0	0	17.6418	656	0	0	0	0	0	0	159	0	4.91423	0	16	16	0	2.93388	0	0	0.618	0
chr13	44911670	44913085	hs2049	-	NEG	NEG	NEG	1181	2341	900.5	769	678	710	2162	953.5	841	843	786.5	818.5	944.5	796.5	864.5	786	0	0	0	0	0	0	0	0	0	0	0	0	0	0	0	0	15	15	0	0	0	0	0	0
chr13	46571320	46574349	mm132	somite;midbrain(mesencephalon);branchialarch;eye;heart;	NEG	NEG	POS	1008.5	5872.5	900.5	1664.5	678	1451.5	5298	953.5	841	843	786.5	4040	1920.5	1599.5	2034.5	1792.5	3.22851	91	2.18702	108	28.7226	941	3.37223	131	1.62256	56	0	0	65	3.73681	2.65426	0	14	15	0	5.54486	0	0.309	0.512	0
chr13	46571337	46574342	hs1661	-	NEG	NEG	NEG	1008.5	5872.5	900.5	1664.5	678	1451.5	5298	953.5	841	843	786.5	4040	1920.5	1599.5	2034.5	1792.5	3.22851	91	2.18702	108	28.7226	941	3.37223	131	1.62256	56	0	0	65	3.73681	2.65426	0	14	15	0	5.54486	0	0.309	0.512	0
chr13	46632291	46635792	mm813	-	NEG	NEG	NEG	3896.5	7705.5	900.5	2083.5	2086	1844.5	6287.5	953.5	841	843	786.5	2540	944.5	796.5	864.5	786	14.336	229	17.6838	208	2.00511	97	9.82316	112	12.1545	66	0	0	0	13.3004	0	0	195	128	7.97775	0	0	0.5375	0	0
chr13	46735395	46736634	hs2067	-	NEG	NEG	NEG	2155	6849.5	900.5	769	678	710	7318.5	953.5	841	1795.5	786.5	3815	944.5	796.5	864.5	786	11.0368	118	4.51494	148	41.111	205	100	455	14.4015	81	0	0	0	0	0	0	19	20	0	0	3.26513	0	0	0
chr13	46884783	46885858	hs2405	-	NEG	NEG	NEG	610	2341	900.5	769	678	710	2162	953.5	841	843	786.5	3610.5	944.5	1846.5	864.5	1997	0	0	0	0	9.84557	371	0	0	0	0	0	0	0	0	6.54112	0	14	13	0	0	0	0	0.7495	0
chr13	47310584	47312217	hs1052	forebrain;branchialarch;cranialnerve;other;	POS	NEG	NEG	2563	4021.5	900.5	1829.5	678	1537.5	6778	953.5	841	843	1756.5	818.5	944.5	796.5	864.5	786	0	0	1.95735	118	0	0	6.59795	194	9.12334	123	0	0	0	4.8353	0	0	22	24	0	0	0	0.348	0	0.4145
chr13	47367148	47369939	hs1580	-	NEG	NEG	NEG	2005	4034	1827	769	678	710	2162	953.5	841	843	786.5	818.5	944.5	796.5	864.5	786	2.1458	96	0	0	0	0	0	0	0	0	8.5	0	0	0	0	0	18	19	0	0	0	0	0	0
chr13	47397122	47398796	hs1094	-	NEG	NEG	NEG	1143.5	7023.5	2052	769	1708.5	710	4285	953.5	841	843	786.5	818.5	944.5	796.5	864.5	786	4.71623	128	6.68696	234	0	0	0	0	8.25159	91	24	0	0	0	0	0	13	18	3.65526	0	0	0	0	0
chr13	48012107	48014217	hs1542	-	NEG	NEG	NEG	2586.5	6050.5	1922	2006.5	1736	2039	2162	953.5	841	843	786.5	2820	944.5	796.5	864.5	786	2.44619	104	2.79293	134	2.99963	112	0	0	0	0	12.5	0	0	8.52522	0	0	21	26	3.75314	0	0	0.72	0	0
chr13	48158420	48162088	hs1533	midbrain(mesencephalon);forebrain;eye;	POS	NEG	NEG	827	6617	1981.5	2019	2031	2036	6371	953.5	841	843	786.5	2379.5	944.5	1708	864.5	1669	6.06974	142	2.7707	139	6.42828	16	4.38185	161	6.56747	104	16.5	0	0	8.88084	4.2146	0	14	14	6.48649	0	0	0.7155	0.3855	0
chr13	48383545	48384932	hs1175	forebrain;nose;	POS	NEG	NEG	1456	3945	1981.5	1764.5	678	1810.5	6060.5	953.5	841	843	786.5	818.5	944.5	796.5	864.5	786	0	0	2.26284	93	0	0	3.24543	131	3.86378	122	16.5	0	0	4.32805	0	0	19	14	0	0	0	0.5125	0	0
chr13	48565958	48567063	mm939	-	NEG	NEG	NEG	1849	8182	1883	1905	1982	1936	7168.5	953.5	1844.5	843	1701.5	4162.5	944.5	2017	1874	1976	22.4389	512	19.865	635	100	955	8.87212	286	12.4863	164	11	0	0	5.84867	13.3099	4.50372	16	20	5.48288	3.69393	0	0.6005	0.726	0.3725
chr13	48716450	48718010	mm625	-	NEG	NEG	NEG	1721	4139.5	900.5	769	678	710	7094	953.5	1919	1934	1769	2181	944.5	796.5	864.5	786	0	0	1.87354	150	3.68553	12	8.91989	262	7.86572	207	0	0	0	0	0	5.54054	17	17	0	0	4.1015	0	0	0.4225
chr13	48779624	48781302	mm922	hindbrain(rhombencephalon);midbrain(mesencephalon);branchialarch;	NEG	NEG	NEG	3149	4235.5	900.5	769	678	710	5922.5	953.5	841	1725	1905	3388.5	944.5	796.5	864.5	786	3.02999	101	0	0	13.2672	131	2.60324	184	2.94802	89	0	0	0	0	0	0	34	33	0	0	2.7894	0	0	0.534
chr13	51220265	51222697	mm1300	limb;	NEG	POS	NEG	2005	3827.5	900.5	769	678	710	7450.5	1957	2078	1973	2115	2564.5	944.5	796.5	864.5	786	0	0	1.8018	91	2.07789	96	10.0845	353	22.967	184	0	8.5	0	0	0	14.4724	18	19	0	0	4.42696	0	0	0.9145
chr13	51920205	51921621	hs1339	neuraltube;hindbrain(rhombencephalon);midbrain(mesencephalon);dorsalrootganglion;forebrain;limb;nose;	POS	POS	NEG	3447.5	8110	2107	2057.5	1418	2051.5	7344	2011	1931	1870	2093	818.5	944.5	796.5	1755	1652	19.3	349	40.1228	408	0	0	16.4774	201	15.8348	209	42	11.5	0	10.9128	0	5.91133	48	49	2.48745	2.67443	3.6639	0.746	0.364	0.8275
chr13	53463203	53464849	hs1256	hindbrain(rhombencephalon);forebrain;limb;nose;	POS	POS	NEG	3000	7883	900.5	1761	678	1742.5	6869.5	953.5	1830	1754	2000	3406	944.5	1716	864.5	1576	10.628	369	13.772	356	16.0701	121	10.1371	381	3.99429	137	0	0	0	4.31635	4.3269	4.33579	26	35	0	0	3.01076	0.4535	0.303	0.6465
chr13	55404357	55406967	hs2229	trigeminalV(ganglion,cranial);	NEG	NEG	NEG	1008.5	7572.5	900.5	1651.5	1541	1707.5	8325.5	953.5	841	2089	1640	4052	944.5	796.5	864.5	786	100	75	30.3853	897	29.9495	938	100	912	41.8859	626	0	0	0	3.57839	0	0	14	15	3.09582	0	6.33656	0.431	0	0.332
chr13	55816415	55818354	hs1594	-	NEG	NEG	NEG	1008.5	2341	900.5	769	678	710	2162	953.5	841	843	786.5	818.5	944.5	796.5	864.5	786	0	0	0	0	0	0	0	0	0	0	0	0	0	0	0	0	14	15	0	0	0	0	0	0
chr13	56159018	56161187	hs1473	limb;	NEG	POS	NEG	1920.5	3726.5	900.5	769	678	710	8178	2066.5	2062	1848	1985	2788	944.5	796.5	864.5	1614	0	0	1.35647	98	15.6896	40	23.6813	863	31.6989	606	0	18.5	0	0	0	11.8191	18	18	0	0	3.55816	0	0.3325	0.628
chr13	59090184	59094158	mm14	hindbrain(rhombencephalon);midbrain(mesencephalon);forebrain;	POS	NEG	NEG	1823	8216	2052	1945	2077	1988	7693	953.5	841	2033	786.5	2671.5	944.5	796.5	864.5	786	17.3746	445	34.4917	871	2.54866	97	16.3289	397	25.6814	232	24	0	0	6.73459	0	0	17	18	7.52552	0	5.04258	0.663	0	0
chr13	60145681	60149199	mm745	neuraltube;hindbrain(rhombencephalon);somite;midbrain(mesencephalon);forebrain;limb;nose;	POS	POS	NEG	2490.5	7630	900.5	1882	1848	1574	6776	953.5	2003	1773	1893.5	3065.5	944.5	796.5	1940	1627	9.37184	279	7.71728	290	27.1225	59	3.09205	188	8.91203	273	0	0	0	5.36879	0	7.82009	31	18	4.25071	4.29128	3.14919	0.359	0.3405	0.5235
chr13	60267007	60270395	hs1463	limb;	NEG	POS	NEG	3676.5	2341	900.5	769	678	710	6932.5	2108.5	1748	1780	1846.5	818.5	944.5	796.5	864.5	786	0	0	0	0	0	0	7.58315	242	7.26676	163	0	29.5	0	0	0	3.64293	72	71	0	0	3.19642	0	0	0.478
chr13	63554160	63555734	hs1258	neuraltube;hindbrain(rhombencephalon);midbrain(mesencephalon);forebrain;	POS	NEG	NEG	827	7448	2087	1999	1436	2031	2162	953.5	841	843	786.5	818.5	944.5	796.5	864.5	786	4.04534	219	9.74406	410	0	0	0	0	0	0	31	0	0	8.43331	0	0	14	14	2.57455	0	0	0.707	0	0
chr13	64205082	64205636	hs2305	-	NEG	NEG	NEG	2205	2341	900.5	769	1708.5	710	7490	1910	841	2066	786.5	3144.5	944.5	796.5	864.5	786	0	0	0	0	4.128	166	11.1172	302	19.5998	249	0	6	0	0	0	0	16	28	3.65526	0	5.55071	0	0	0
chr13	68571528	68575350	mm1330	heart;other;	NEG	NEG	POS	3262.5	5796.5	900.5	769	678	710	6389	953.5	2024	1719	2041	3008.5	944.5	2054.5	1764	2067	3.30199	100	2.10324	87	3.86868	132	15.0875	94	19.4369	65	0	0	0	0	16.0588	8.70423	63	27	0	2.78024	2.73979	0	0.853	0.707
chr13	72028466	72029899	hs261	midbrain(mesencephalon);	NEG	NEG	NEG	2189.5	5364.5	900.5	769	678	710	4578.5	953.5	841	843	786.5	2506.5	944.5	796.5	864.5	786	2.60566	72	1.69307	78	2.3072	81	1.31209	61	2.25422	40	0	0	0	0	0	0	35	15	0	0	0	0	0	0
chr13	72264953	72266324	hs180	-	NEG	NEG	NEG	3082	2341	900.5	769	678	710	2162	953.5	841	843	786.5	818.5	944.5	796.5	864.5	786	0	0	0	0	0	0	0	0	0	0	0	0	0	0	0	0	103	21	0	0	0	0	0	0
chr13	72288437	72289483	hs754	hindbrain(rhombencephalon);forebrain;	POS	NEG	NEG	3286	7464	900.5	769	1421	1609.5	7072	953.5	841	843	786.5	3059	944.5	796.5	864.5	786	4.51138	215	9.81181	367	3.8224	148	6.01818	220	15.0625	179	0	0	0	0	0	0	52	31	2.50409	0	0	0.3815	0	0
chr13	72297848	72299335	hs533	neuraltube;midbrain(mesencephalon);	NEG	NEG	NEG	3640.5	4272.5	900.5	769	678	1637	2162	953.5	841	843	786.5	818.5	944.5	796.5	864.5	786	2.07433	141	0	0	0	0	0	0	0	0	0	0	0	0	0	0	47	143	0	0	0	0.396	0	0
chr13	72302372	72303422	hs603	hindbrain(rhombencephalon);	NEG	NEG	NEG	3055.5	2341	900.5	769	678	1602	2162	953.5	841	843	786.5	2047.5	944.5	796.5	864.5	786	0	0	0	0	1.49654	66	0	0	0	0	0	0	0	0	0	0	48	24	0	0	0	0.3755	0	0
chr13	72305068	72305867	hs900	-	NEG	NEG	NEG	3304	2341	900.5	769	678	710	2162	953.5	841	843	786.5	818.5	944.5	796.5	864.5	786	0	0	0	0	0	0	0	0	0	0	0	0	0	0	0	0	22	1531	0	0	0	0	0	0
chr13	73033138	73036182	hs1327	neuraltube;hindbrain(rhombencephalon);midbrain(mesencephalon);forebrain;	POS	NEG	NEG	1893.5	5786	1962	769	1407	1542	7793.5	953.5	841	1954	786.5	2634	944.5	796.5	864.5	786	5.43208	72	1.69574	106	10.6008	35	22.5026	560	20.1119	243	14.5	0	0	0	0	0	44	13	2.42765	0	4.24466	0.3495	0	0
chr13	73116617	73118032	hs633	dorsalrootganglion;	NEG	NEG	NEG	2678	6356.5	900.5	769	1998	710	3717.5	953.5	841	843	786.5	818.5	944.5	796.5	864.5	786	4.11958	106	4.89003	107	0	0	2.81495	89	0	0	0	0	0	0	0	0	16	173	5.74397	0	0	0	0	0
chr13	73298274	73300313	mm68	heart;	NEG	NEG	POS	1293	2341	900.5	769	678	710	2162	953.5	841	843	786.5	3802.5	1910	1909.5	1750	2050	0	0	0	0	100	164	0	0	0	0	0	0	45	0	8.40905	0	22	12	0	2.61763	0	0	0.8345	0
chr13	77396354	77397884	hs273	-	NEG	NEG	NEG	2892	5327.5	900.5	1869.5	1517	2028.5	2162	953.5	841	843	786.5	818.5	944.5	796.5	864.5	786	2.13766	88	1.74913	61	0	0	0	0	0	0	0	0	0	5.25714	0	0	25	31	2.97213	0	0	0.706	0	0
chr13	77489933	77491149	hs272	-	NEG	NEG	NEG	3027.5	2341	900.5	769	678	710	3884.5	953.5	841	843	786.5	818.5	944.5	796.5	864.5	786	0	0	0	0	0	0	0	0	4.09714	65	0	0	0	0	0	0	44	24	0	0	0	0	0	0
chr13	77546465	77549738	mm881	forebrain;facialmesenchyme;	POS	NEG	NEG	827	6438	1897	1900	1516	1977	5852	953.5	841	1913	786.5	2060.5	944.5	796.5	864.5	786	1.58959	62	16.3067	491	1.73599	55	8.39713	231	1.99593	45	11.5	0	0	5.70352	0	0	14	14	2.95354	0	3.91815	0.6485	0	0
chr13	77892212	77893533	hs271	midbrain(mesencephalon);forebrain;	POS	NEG	NEG	3876	7275	2104	2066.5	1383	2076	3777	953.5	841	843	786.5	2721	944.5	1663.5	864.5	786	4.46423	186	7.98308	263	3.04556	94	2.88758	99	0	0	38.5	0	0	11.564	3.84805	0	131	155	2.31845	0	0	0.7875	0	0
chr13	78323865	78325614	hs546	limb;eye;nose;	NEG	POS	NEG	3559.5	2341	900.5	769	1708.5	710	4978	953.5	841	843	786.5	818.5	944.5	796.5	864.5	786	0	0	0	0	0	0	1.91005	104	2.61403	41	0	0	0	0	0	0	42	96	3.65526	0	0	0	0	0
chr13	78444587	78447858	hs1550	-	NEG	NEG	NEG	2464	7642.5	1870.5	1965.5	1851	1795	6649.5	953.5	1872	2040	1754	2729.5	944.5	796.5	864.5	786	8.20762	199	11.4195	382	18.1551	24	7.85044	157	7.45766	126	10.5	0	0	7.10257	0	4.8262	22	22	4.26379	0	5.18488	0.502	0	0.414
chr13	78580584	78582512	hs1172	forebrain;eye;	POS	NEG	NEG	2103	7427.5	1944	1817.5	1488	2022	5851.5	953.5	841	843	786.5	818.5	944.5	796.5	864.5	786	5.39791	177	9.45028	353	0	0	2.86276	108	5.26616	94	13.5	0	0	4.75311	0	0	17	22	2.83108	0	0	0.6995	0	0
chr13	78600965	78603744	hs1060	hindbrain(rhombencephalon);forebrain;	POS	NEG	NEG	2386.5	2341	900.5	1800.5	1814	1540	6263	953.5	841	843	786.5	818.5	944.5	796.5	864.5	786	0	0	0	0	0	0	4.15082	162	4.01464	115	0	0	0	4.61824	0	0	23	20	4.14336	0	0	0.349	0	0
chr13	78657998	78659030	hs1222	-	NEG	NEG	NEG	2474.5	2341	900.5	769	678	710	2162	953.5	841	843	786.5	818.5	944.5	796.5	864.5	786	0	0	0	0	0	0	0	0	0	0	0	0	0	0	0	0	18	30	0	0	0	0	0	0
chr13	78677945	78679173	hs1170	eye;	NEG	NEG	NEG	3115	3659	900.5	769	1778.5	710	2162	953.5	841	843	786.5	818.5	944.5	796.5	864.5	786	1.6301	65	0	0	0	0	0	0	0	0	0	0	0	0	0	0	36	30	3.91635	0	0	0	0	0
chr13	78716135	78718955	hs1560	-	NEG	NEG	NEG	1586	4981.5	1838	769	1653	1623.5	2162	953.5	841	843	786.5	818.5	944.5	796.5	864.5	786	2.05717	55	1.52495	37	0	0	0	0	0	0	9	0	0	0	0	0	16	17	3.45352	0	0	0.391	0	0
chr13	78799152	78800925	hs1146	-	NEG	NEG	NEG	827	2341	900.5	769	678	710	2162	953.5	841	843	786.5	2279	944.5	796.5	864.5	786	0	0	0	0	1.91906	71	0	0	0	0	0	0	0	0	0	0	14	14	0	0	0	0	0	0
chr13	78935865	78937114	hs1049	other;	NEG	NEG	NEG	1041.5	4032	900.5	769	1373	1790	2162	953.5	841	843	786.5	2139.5	944.5	796.5	864.5	786	3.45566	63	0	0	1.72977	65	0	0	0	0	0	0	0	0	0	0	13	17	2.22229	0	0	0.499	0	0
chr13	78937242	78939009	hs1024	forebrain;	POS	NEG	NEG	1526	4456.5	900.5	1731	2006	1652	3324.5	953.5	841	843	786.5	818.5	944.5	796.5	864.5	786	6.05167	99	0	0	0	0	0	0	1.55475	49	0	0	0	4.12478	0	0	14	20	5.96284	0	0	0.405	0	0
chr13	79046725	79047912	hs1153	branchialarch;eye;	NEG	NEG	NEG	1274	2341	900.5	769	678	710	2162	953.5	841	843	786.5	818.5	944.5	796.5	864.5	786	0	0	0	0	0	0	0	0	0	0	0	0	0	0	0	0	12	22	0	0	0	0	0	0
chr13	79136177	79138027	hs1079	neuraltube;hindbrain(rhombencephalon);midbrain(mesencephalon);	NEG	NEG	NEG	2576	3892	900.5	769	678	710	5019	953.5	841	843	786.5	818.5	944.5	796.5	864.5	786	2.16482	73	0	0	0	0	2.13402	80	2.47415	58	0	0	0	0	0	0	28	20	0	0	0	0	0	0
chr13	79272749	79274244	hs1155	-	NEG	NEG	NEG	2289	2341	900.5	769	678	710	2162	953.5	841	843	786.5	818.5	944.5	796.5	864.5	786	0	0	0	0	0	0	0	0	0	0	0	0	0	0	0	0	21	20	0	0	0	0	0	0
chr13	79276255	79278384	hs1039	limb;cranialnerve;	NEG	POS	NEG	1449.5	5792	900.5	769	1810	710	5325	953.5	841	843	786.5	818.5	944.5	796.5	864.5	786	3.38392	93	2.37373	80	0	0	3.60406	92	3.10866	51	0	0	0	0	0	0	14	19	4.10968	0	0	0	0	0
chr13	79344817	79346717	hs971	neuraltube;forebrain;cranialnerve;	POS	NEG	NEG	3073.5	3828	900.5	1758	1927	1995	2162	953.5	841	843	786.5	818.5	944.5	796.5	864.5	786	0	0	1.63642	104	0	0	0	0	0	0	0	0	0	4.29406	0	0	33	30	4.81677	0	0	0.668	0	0
chr13	79363794	79364868	hs1109	limb;	NEG	POS	NEG	3697.5	2341	900.5	769	678	710	2162	953.5	841	843	786.5	818.5	944.5	796.5	864.5	786	0	0	0	0	0	0	0	0	0	0	0	0	0	0	0	0	92	68	0	0	0	0	0	0
chr13	79387206	79390321	hs1577	midbrain(mesencephalon);forebrain;	POS	NEG	NEG	388.5	6441.5	1804	1674	1724	1910	2162	953.5	841	843	786.5	818.5	944.5	796.5	864.5	786	2.00487	106	5.51938	221	0	0	0	0	0	0	7	0	0	3.75003	0	0	13	13	3.67262	0	0	0.578	0	0
chr13	79550327	79551467	hs1162	-	NEG	NEG	NEG	3295	2341	900.5	769	1708.5	710	2162	953.5	841	843	786.5	2066	944.5	796.5	864.5	786	0	0	0	0	1.41635	70	0	0	0	0	0	0	0	0	0	0	34	48	3.65526	0	0	0	0	0
chr13	79592240	79593126	hs557	-	NEG	NEG	NEG	4210	2341	900.5	769	678	710	2162	953.5	841	843	786.5	818.5	944.5	796.5	864.5	786	0	0	0	0	0	0	0	0	0	0	0	0	0	0	0	0	5988	2618	0	0	0	0	0	0
chr13	79672964	79673969	hs1084	-	NEG	NEG	NEG	3272.5	2341	1838	769	1976	710	4103	953.5	841	843	786.5	818.5	944.5	796.5	864.5	786	0	0	0	0	0	0	0	0	6.62519	74	9	0	0	0	0	0	40	36	5.40178	0	0	0	0	0
chr13	79784602	79786014	hs1034	-	NEG	NEG	NEG	1823	2341	900.5	769	678	710	2162	953.5	841	843	786.5	818.5	944.5	796.5	864.5	786	0	0	0	0	0	0	0	0	0	0	0	0	0	0	0	0	17	18	0	0	0	0	0	0
chr13	79999668	80001749	hs952	neuraltube;hindbrain(rhombencephalon);midbrain(mesencephalon);dorsalrootganglion;forebrain;eye;trigeminalV(ganglion,cranial);facialmesenchyme;	POS	NEG	NEG	637.5	5659	900.5	769	1865	1749	6419.5	953.5	841	843	786.5	1968.5	944.5	796.5	864.5	786	3.20715	93	2.10233	66	1.73866	42	4.92188	175	6.29521	97	0	0	0	0	0	0	12	15	4.39068	0	0	0.4645	0	0
chr13	80172718	80173903	hs806	-	NEG	NEG	NEG	2717	2341	900.5	769	678	710	2162	953.5	841	843	786.5	818.5	944.5	796.5	864.5	786	0	0	0	0	0	0	0	0	0	0	0	0	0	0	0	0	17	78	0	0	0	0	0	0
chr13	80194996	80195884	hs710	-	NEG	NEG	NEG	1911	2341	900.5	769	1809	710	4789	953.5	841	1782.5	786.5	818.5	944.5	796.5	864.5	786	0	0	0	0	0	0	0	0	18.1848	180	0	0	0	0	0	0	16	21	4.10456	0	3.21574	0	0	0
chr13	80196157	80196965	hs682	eye;	NEG	NEG	NEG	2103	2341	900.5	769	678	710	3841	953.5	841	843	786.5	818.5	944.5	796.5	864.5	786	0	0	0	0	0	0	0	0	3.80091	64	0	0	0	0	0	0	17	22	0	0	0	0	0	0
chr13	80235007	80236097	hs1227	midbrain(mesencephalon);	NEG	NEG	NEG	2430	2341	900.5	769	678	710	3275	953.5	841	843	786.5	3144.5	944.5	796.5	864.5	786	0	0	0	0	4.89655	144	0	0	1.67927	34	0	0	0	0	0	0	345	14	0	0	0	0	0	0
chr13	80333812	80334640	hs613	-	NEG	NEG	NEG	2794	2341	900.5	769	678	710	2162	953.5	841	843	786.5	818.5	944.5	796.5	864.5	786	0	0	0	0	0	0	0	0	0	0	0	0	0	0	0	0	28	24	0	0	0	0	0	0
chr13	80513987	80516010	hs191	hindbrain(rhombencephalon);	NEG	NEG	NEG	3805.5	3565.5	900.5	769	678	710	2162	953.5	841	843	786.5	818.5	944.5	796.5	864.5	786	0	0	1.40702	48	0	0	0	0	0	0	0	0	0	0	0	0	92	132	0	0	0	0	0	0
chr13	80622907	80623514	hs269	hindbrain(rhombencephalon);midbrain(mesencephalon);forebrain;	POS	NEG	NEG	2415	2341	900.5	769	1845	1728	4457.5	953.5	841	843	786.5	818.5	944.5	796.5	864.5	786	0	0	0	0	0	0	0	0	8.32881	134	0	0	0	0	0	0	28	18	4.23084	0	0	0.441	0	0
chr13	80756720	80758239	hs982	-	NEG	NEG	NEG	605.5	2341	900.5	769	678	710	2162	953.5	841	843	786.5	818.5	944.5	796.5	864.5	786	0	0	0	0	0	0	0	0	0	0	0	0	0	0	0	0	13	14	0	0	0	0	0	0
chr13	80788037	80789707	hs989	-	NEG	NEG	NEG	782.5	2341	900.5	769	678	710	2162	953.5	841	843	786.5	818.5	944.5	796.5	864.5	786	0	0	0	0	0	0	0	0	0	0	0	0	0	0	0	0	15	13	0	0	0	0	0	0
chr13	82971258	82972346	hs789	eye;	NEG	NEG	NEG	2217	2341	900.5	769	678	710	2162	953.5	841	843	786.5	818.5	944.5	796.5	864.5	786	0	0	0	0	0	0	0	0	0	0	0	0	0	0	0	0	19	21	0	0	0	0	0	0
chr13	83132395	83134519	hs503	heart;	NEG	NEG	POS	1304.5	2341	900.5	769	678	710	5817	953.5	1879.5	843	1796.5	2696	944.5	796.5	864.5	786	0	0	0	0	12.9383	36	3.33145	129	3.75748	77	0	0	0	0	0	4.92738	13	20	0	0	0	0	0	0.4475
chr13	84059503	84060615	hs268	neuraltube;hindbrain(rhombencephalon);midbrain(mesencephalon);forebrain;cranialnerve;	POS	NEG	NEG	2412.5	7911	2062	2115	1792	2100	4449	953.5	841	843	786.5	1990	944.5	796.5	864.5	786	14.526	236	21.8384	368	1.51038	59	1.50317	64	7.26202	0	25.5	0	0	20.7872	0	0	19	25	3.96363	0	0	0.87	0	0
chr13	84570408	84572167	hs267	neuraltube;hindbrain(rhombencephalon);midbrain(mesencephalon);forebrain;	POS	NEG	NEG	3570.5	5472.5	2118	2071	2008	2113	3308	953.5	841	843	786.5	2566.5	944.5	796.5	1874	786	2.05989	67	3.56643	62	2.20183	92	0	0	1.57389	46	55	0	0	12.2151	0	0	64	52	5.98096	3.69393	0	0.9105	0	0
chr13	84638983	84639970	hs266	forebrain;	POS	NEG	NEG	3453	6403.5	2004.5	1936	1577	1924.5	3585.5	953.5	841	843	786.5	818.5	944.5	796.5	864.5	786	7.91073	293	1.71975	64	0	0	2.03125	89	0	0	18.5	0	0	6.37631	0	0	44	54	3.17452	0	0	0.59	0	0
chr13	84751364	84753074	hs853	forebrain;	POS	NEG	NEG	1984	5299	2000	1810.5	1467	1842	2162	953.5	841	843	786.5	2138	944.5	796.5	864.5	786	1.65745	63	2.62845	91	1.6519	69	0	0	0	0	18	0	0	4.73504	0	0	17	20	2.73345	0	0	0.536	0	0
chr13	84781785	84785966	mm1334	forebrain;	POS	NEG	NEG	610	6271	900.5	1538	1684	2038	2162	953.5	841	843	786.5	818.5	944.5	796.5	864.5	786	2.3576	67	5.90347	213	0	0	0	0	0	0	0	0	0	2.15667	0	0	14	13	3.57574	0	0	0.7195	0	0
chr13	86395791	86412281	hs1984	-	NEG	NEG	NEG	1471.5	2341	900.5	769	678	710	2162	953.5	841	843	786.5	1876	944.5	796.5	864.5	786	0	0	0	0	1.48014	44	0	0	0	0	0	0	0	0	0	0	16	16	0	0	0	0	0	0
chr13	91186994	91190170	hs1432	limb;	NEG	POS	NEG	1823	2341	900.5	769	678	710	5762.5	2081.5	1768	1945	1812	818.5	944.5	796.5	864.5	786	0	0	0	0	0	0	2.70301	159	2.79432	80	0	21	0	0	0	3.88306	17	18	0	0	4.21507	0	0	0.4535
chr13	94595529	94597246	hs265	-	NEG	NEG	NEG	3233.5	7155.5	900.5	769	1630.5	1645	4122.5	953.5	841	1795.5	1683.5	2562.5	944.5	796.5	864.5	786	14.255	158	100	74	2.00869	101	3.63191	141	0	0	0	0	0	0	0	0	35	38	3.39417	0	3.26513	0.399	0	0.36
chr13	94701860	94702912	hs264	-	NEG	NEG	NEG	1466.5	7594.5	900.5	769	1815	710	7396.5	953.5	841	843	786.5	3481	944.5	796.5	864.5	786	8.09461	306	7.19481	294	9.65908	212	10.417	451	14.6457	179	0	0	0	0	0	0	17	15	4.15119	0	0	0	0	0
chr13	94705527	94708908	hs1783	neuraltube;hindbrain(rhombencephalon);midbrain(mesencephalon);forebrain;	POS	NEG	NEG	2673	6705.5	900.5	769	678	1524.5	6094	953.5	841	843	1578	2497	944.5	796.5	864.5	786	3.43143	165	3.74475	163	3.09798	68	3.8347	122	21.4408	53	0	0	0	0	0	0	18	46	0	0	0	0.342	0	0.303
chr13	94709854	94710891	hs263	-	NEG	NEG	NEG	1772.5	7379.5	900.5	769	1813	710	7468.5	953.5	841	1860	786.5	3290	944.5	796.5	2040	786	9.87224	262	4.81012	214	15.5833	102	28.1332	302	21.4408	129	0	0	0	0	0	0	16	19	4.12618	5.7088	3.60501	0	0	0
chr13	94816164	94818068	hs172	-	NEG	NEG	NEG	2459	2341	900.5	769	678	710	2162	953.5	841	843	786.5	2421.5	944.5	796.5	864.5	786	0	0	0	0	1.85996	89	0	0	0	0	0	0	0	0	0	0	36	17	0	0	0	0	0	0
chr13	94868895	94869433	hs262	forebrain;	POS	NEG	NEG	4089	7867	900.5	769	1975	710	5778.5	953.5	841	1757	786.5	3306.5	944.5	796.5	1916	786	31.3965	912	100	134	100	71	1.72007	138	4.28001	105	0	0	0	0	0	0	1267	520	5.38721	4.02974	3.05657	0	0	0
chr13	105537275	105539272	mm5	forebrain;	POS	NEG	NEG	32.5	7082	900.5	769	2069	1762.5	2162	953.5	841	843	786.5	2280.5	944.5	796.5	864.5	786	3.72936	129	9.08827	298	2.0464	66	0	0	0	0	0	0	0	0	0	0	0	0	7.25574	0	0	0.4755	0	0
chr13	111345677	111346778	hs2057	-	NEG	NEG	NEG	1181	2341	900.5	769	678	710	2162	953.5	841	843	786.5	2789.5	944.5	1615	864.5	786	0	0	0	0	3.0235	106	0	0	0	0	0	0	0	0	3.18655	0	15	15	0	0	0	0	0	0
chr13	111952900	111955571	mm45	forebrain;limb;	POS	POS	NEG	2155	6514.5	900.5	1829.5	1939	1574	6633.5	1910	1684	1954	1802	2954.5	944.5	1731.5	864.5	1619	3.98334	129	2.99583	151	100	25	4.32663	179	15.6649	96	0	6	0	4.8353	4.54468	2.6276	19	20	4.92769	0	4.24466	0.359	0.335	0.45
chr13	113243520	113248070	hs1820	-	NEG	NEG	NEG	2289	2341	900.5	769	678	710	2162	953.5	841	843	786.5	2466.5	944.5	796.5	864.5	786	0	0	0	0	7.66832	23	0	0	0	0	0	0	0	0	0	0	21	20	0	0	0	0	0	0
chr13	115686619	115688040	mm933	dorsalrootganglion;cranialnerve;nose;	NEG	NEG	NEG	3345	6079.5	900.5	769	1495	1851	6559.5	953.5	841	843	786.5	818.5	944.5	796.5	864.5	786	3.36437	80	4.32819	111	0	0	3.86636	124	12.6562	169	0	0	0	0	0	0	47	37	2.87199	0	0	0.5395	0	0
chr13	115976803	115978241	hs543	ear;	NEG	NEG	NEG	2604.5	5193	900.5	769	1919	710	2162	953.5	841	843	786.5	2471	944.5	796.5	864.5	786	2.29291	55	1.89331	53	2.5094	74	0	0	0	0	0	0	0	0	0	0	23	24	4.72378	0	0	0	0	0
chr13	116086721	116088319	hs1419	neuraltube;hindbrain(rhombencephalon);midbrain(mesencephalon);cranialnerve;	NEG	NEG	NEG	2989.5	2341	900.5	769	1519	710	2162	953.5	841	843	786.5	818.5	944.5	796.5	864.5	786	0	0	0	0	0	0	0	0	0	0	0	0	0	0	0	0	18	483	2.99196	0	0	0	0	0
chr13	116278490	116280024	hs509	-	NEG	NEG	NEG	2688	2341	900.5	769	1630.5	710	2162	953.5	841	843	786.5	818.5	944.5	796.5	864.5	786	0	0	0	0	0	0	0	0	0	0	0	0	0	0	0	0	24	25	3.39417	0	0	0	0	0
chr13	116497241	116498253	hs586	nose;	NEG	NEG	NEG	2859	5298	900.5	769	1743	710	2162	953.5	841	843	786.5	818.5	944.5	796.5	864.5	786	2.44528	78	1.67265	58	0	0	0	0	0	0	0	0	0	0	0	0	20	52	3.78313	0	0	0	0	0
chr13	116514002	116515994	hs1321	forebrain;cranialnerve;	POS	NEG	NEG	637.5	7291.5	1962	1713.5	1412	1802.5	6240	953.5	841	843	786.5	818.5	944.5	796.5	864.5	786	6.87824	157	8.95019	220	0	0	3.20662	140	8.04001	104	14.5	0	0	3.96708	0	0	12	15	2.45718	0	0	0.505	0	0
chr13	116575049	116576418	hs1187	hindbrain(rhombencephalon);forebrain;eye;	POS	NEG	NEG	2315	6997	1838	769	1795	1529.5	3356	953.5	841	843	786.5	818.5	944.5	796.5	864.5	786	5.74068	120	7.92704	189	0	0	1.60951	62	0	0	9	0	0	0	0	0	25	18	3.99551	0	0	0.345	0	0
chr13	116632748	116634332	hs215	dorsalrootganglion;cranialnerve;	NEG	NEG	NEG	1969	2341	900.5	769	678	710	3817	953.5	841	843	786.5	818.5	944.5	796.5	864.5	786	0	0	0	0	0	0	0	0	3.64033	63	0	0	0	0	0	0	13	59	0	0	0	0	0	0
chr13	118515838	118517025	mm463	branchialarch;	NEG	NEG	NEG	3271	2341	900.5	769	678	710	2162	953.5	841	843	786.5	818.5	944.5	796.5	864.5	786	0	0	0	0	0	0	0	0	0	0	0	0	0	0	0	0	37	39	0	0	0	0	0	0
chr13	118735524	118737413	mm917	dorsalrootganglion;limb;	NEG	POS	NEG	2972	2341	900.5	769	678	710	5670	953.5	841	843	786.5	3032.5	944.5	796.5	864.5	786	0	0	0	0	3.85664	136	3.77885	141	2.24348	70	0	0	0	0	0	0	26	33	0	0	0	0	0	0
chr13	118805891	118807124	mm918	-	NEG	NEG	NEG	2200.5	2341	900.5	769	678	710	3832.5	953.5	841	843	786.5	2772.5	944.5	796.5	864.5	786	0	0	0	0	3.04464	103	0	0	3.24408	68	0	0	0	0	0	0	18	22	0	0	0	0	0	0
chr13	118893846	118894760	mm606	-	NEG	NEG	NEG	388.5	2341	900.5	769	678	710	3401	953.5	841	843	786.5	1960.5	944.5	796.5	864.5	786	0	0	0	0	1.56508	52	0	0	1.44655	59	0	0	0	0	0	0	13	13	0	0	0	0	0	0
chr14	11775621	11779078	hs2098	-	NEG	NEG	NEG	1628	5088.5	900.5	769	678	1795	3255	953.5	841	843	1673	3017	944.5	1767	864.5	1653.5	6.06308	0	3.00417	17	4.02238	128	5.48048	0	0	0	0	0	0	0	4.99752	0	12	34	0	0	0	0.502	0.367	0.352
chr14	12337474	12338440	hs434	forebrain;	POS	NEG	NEG	4198	8107	2120	1960	1690	2055.5	5562.5	953.5	841	843	786.5	818.5	944.5	796.5	864.5	786	15.0153	338	26.7871	598	0	0	2.83059	122	3.15804	67	58	0	0	7.00584	0	0	3355	3349	3.60656	0	0	0.7505	0	0
chr14	12392521	12394811	hs1316	forebrain;	POS	NEG	NEG	3327	7580.5	2059	1551.5	1988	2063	3346	953.5	841	843	786.5	818.5	944.5	796.5	864.5	786	5.34575	171	13.7084	581	0	0	1.31209	73	0	0	25	0	0	2.60419	0	0	42	39	5.52756	0	0	0.7585	0	0
chr14	13770324	13771435	hs1387	neuraltube;hindbrain(rhombencephalon);midbrain(mesencephalon);tail;	NEG	NEG	NEG	2698.5	6544	2033.5	1854	1417	710	7403	2029.5	1730	2076	786.5	818.5	944.5	796.5	864.5	786	6.045	123	4.0161	111	0	0	8.42763	230	24.6253	250	21.5	13	0	5.05235	0	3.43142	17	72	2.47843	0	5.87723	0	0	0
chr14	21252002	21253228	hs595	midbrain(mesencephalon);forebrain;nose;	POS	NEG	NEG	2354	7836.5	2105.5	1937	1793	2041.5	7443.5	2051	1996	2043.5	1902	3361	944.5	1809	864.5	1737.5	6.89352	217	22.6147	653	6.88427	206	14.6093	166	21.7106	332	39	15	0	6.40806	5.76346	7.38916	26	18	3.97787	0	5.2242	0.7265	0.458	0.5315
chr14	21462242	21463695	hs1500	neuraltube;limb;	NEG	POS	NEG	605.5	2341	900.5	769	678	710	6244	2037.5	1984	1878	1832.5	818.5	944.5	796.5	864.5	786	0	0	0	0	0	0	20.6322	567	1.56867	53	0	13.5	0	0	0	6.99026	13	14	0	0	3.69413	0	0	0.4675
chr14	21853194	21853685	mm413	-	NEG	NEG	NEG	32.5	8300	900.5	769	678	710	7850	953.5	841	843	786.5	4169.5	944.5	1762	1857	786	100	687	18.5854	1023	100	1084	16.6084	683	18.7039	341	0	0	0	0	4.97095	0	0	0	0	3.58984	0	0	0	0
chr14	21865849	21867377	hs1437	limb;	NEG	POS	NEG	388.5	2341	900.5	769	678	710	7531	2002.5	1720	2098	1721	2700.5	944.5	796.5	864.5	786	0	0	0	0	9.11985	48	7.60595	296	20.0563	408	0	11	0	0	0	3.34982	13	13	0	0	6.71807	0	0	0.382
chr14	21966827	21968239	hs319	-	NEG	NEG	NEG	1452.5	2341	900.5	769	678	710	3592.5	953.5	841	843	1619.5	818.5	944.5	796.5	864.5	786	0	0	0	0	0	0	0	0	2.45434	56	0	0	0	0	0	0	12	26	0	0	0	0	0	0.322
chr14	22113215	22115951	mm414	midbrain(mesencephalon);forebrain;limb;branchialarch;eye;	POS	POS	NEG	3803	7101.5	900.5	1548	1909.5	1910	7104.5	953.5	841	843	1754	3132.5	944.5	796.5	864.5	786	7.46681	268	3.52908	158	3.79651	188	100	84	13.2038	335	0	0	0	2.51612	0	0	150	79	4.69961	0	0	0.578	0	0.414
chr14	22457274	22458561	hs795	-	NEG	NEG	NEG	1721	2341	900.5	769	678	710	2162	953.5	841	843	786.5	818.5	944.5	796.5	864.5	786	0	0	0	0	0	0	0	0	0	0	0	0	0	0	0	0	17	17	0	0	0	0	0	0
chr14	22505360	22506121	hs320	neuraltube;hindbrain(rhombencephalon);eye;	NEG	NEG	NEG	3434	6900	900.5	769	678	710	5605	953.5	841	843	786.5	818.5	944.5	796.5	864.5	786	4.09418	110	9.14828	203	0	0	4.44365	116	3.63848	52	0	0	0	0	0	0	58	38	0	0	0	0	0	0
chr14	22576141	22579755	hs1679	neuraltube;heart;other;	NEG	NEG	POS	2182	8307	900.5	769	678	1534.5	8287.5	953.5	841	843	1658.5	3402	944.5	796.5	864.5	786	25.4429	846	30.0043	1044	100	80	100	1116	41.4187	461	0	0	0	0	0	0	198	13	0	0	0	0.346	0	0.345
chr14	22744936	22746392	hs321	-	NEG	NEG	NEG	3284.5	7064.5	1988.5	1759.5	2000	1970.5	6712.5	953.5	1722	843	1739	2766.5	944.5	1716	864.5	1758.5	4.4124	151	7.46303	205	2.8775	106	5.51533	170	11.4674	121	17	0	0	4.30953	4.3269	3.35108	24	216	5.81903	0	0	0.643	0.4765	0.401
chr14	22780721	22784636	hs1678	-	NEG	NEG	NEG	1150	6446.5	900.5	769	678	710	7299.5	953.5	841	843	1676	3155	944.5	796.5	864.5	786	3.10597	183	3.09329	115	4.11874	173	8.71849	355	11.5897	222	0	0	0	0	0	0	16	14	0	0	0	0	0	0.353
chr14	22906034	22908415	hs1683	somite;branchialarch;	NEG	NEG	NEG	1331.5	5851.5	900.5	769	678	1679	6337.5	953.5	1690	843	1843	2281.5	944.5	796.5	864.5	786	1.90421	116	2.38839	114	1.59214	87	30.9459	64	4.35998	125	0	0	0	0	0	2.93201	16	15	0	0	0	0.4145	0	0.4735
chr14	23014212	23023263	hs1434	neuraltube;limb;	NEG	POS	NEG	2064.5	5016.5	900.5	769	678	710	8022	2065	1716	2043.5	2068.5	2344.5	944.5	796.5	864.5	786	1.66985	55	1.69217	82	1.89219	78	18.9877	341	100	537	0	18	0	0	0	3.28492	20	18	0	0	5.2242	0	0	0.786
chr14	23040563	23041478	hs815	-	NEG	NEG	NEG	4225	2341	900.5	769	678	710	2162	953.5	841	843	1603	2607	944.5	796.5	864.5	786	0	0	0	0	2.72161	86	0	0	0	0	0	0	0	0	0	0	6070	3316	0	0	0	0	0	0.312
chr14	23400710	23402961	mm932	-	NEG	NEG	NEG	3348	7166.5	900.5	769	678	710	7610.5	953.5	841	843	786.5	3897	944.5	796.5	864.5	786	4.55952	201	6.19154	211	20.4761	544	6.63205	450	17.8323	470	0	0	0	0	0	0	42	41	0	0	0	0	0	0
chr14	23486013	23486602	mm415	-	NEG	NEG	NEG	3431.5	2341	900.5	769	678	710	2162	953.5	841	843	786.5	818.5	944.5	796.5	864.5	786	0	0	0	0	0	0	0	0	0	0	0	0	0	0	0	0	38	64	0	0	0	0	0	0
chr14	23493824	23494811	mm416	-	NEG	NEG	NEG	1550	2341	900.5	769	678	710	2162	953.5	841	843	786.5	818.5	944.5	796.5	864.5	786	0	0	0	0	0	0	0	0	0	0	0	0	0	0	0	0	29	12	0	0	0	0	0	0
chr14	23520146	23521598	mm417	branchialarch;	NEG	NEG	NEG	388.5	2341	900.5	769	678	710	6817	953.5	841	843	1805.5	3015	944.5	796.5	864.5	786	0	0	0	0	3.50904	143	4.55139	205	8.53009	183	0	0	0	0	0	0	13	13	0	0	0	0	0	0.451
chr14	24647083	24649277	hs1974	heart;	NEG	NEG	POS	2289	2341	900.5	769	678	710	2162	953.5	841	843	786.5	818.5	944.5	796.5	864.5	786	0	0	0	0	0	0	0	0	0	0	0	0	0	0	0	0	21	20	0	0	0	0	0	0
chr14	24649772	24652271	mm794	-	NEG	NEG	NEG	2351	7142.5	900.5	1943	1432	1974	2162	953.5	841	843	786.5	2151	944.5	796.5	864.5	786	3.80053	136	10.9334	284	1.4465	77	0	0	0	0	0	0	0	6.71099	0	0	21	21	2.55578	0	0	0.646	0	0
chr14	24985263	24987167	hs1491	limb;tail;	NEG	POS	NEG	1777.5	2341	900.5	769	678	710	6701.5	2098	2015	1834	2049.5	2783	944.5	796.5	864.5	786	0	0	0	0	2.32722	123	37.3161	558	3.46348	58	0	25.5	0	0	0	8.32152	19	16	0	0	3.4919	0	0	0.725
chr14	25524623	25526558	mm223	-	NEG	NEG	NEG	3783.5	2341	900.5	769	678	710	2162	953.5	841	843	786.5	2812	1964	1988.5	1988	1778.5	0	0	0	0	6.88989	73	0	0	0	0	0	0	184	0	11.2076	0	97	100	0	4.81942	0	0	0.4985	0
chr14	25584835	25588921	hs1767	heart;other;	NEG	NEG	POS	388.5	7676	900.5	2116	1372	1907	6561.5	953.5	2025.5	1891	1973	2916	944.5	1763.5	1813	1823.5	8.92842	249	7.65463	431	2.75457	144	2.08528	188	6.97556	298	0	0	0	20.9723	4.97904	8.96787	13	13	2.22202	3.26164	3.78055	0.5765	0.5395	0.6095
chr14	27367008	27367960	hs1512	-	NEG	NEG	NEG	2287.5	2341	900.5	769	678	710	7386	2051	1930	1924	2060	2344	944.5	1694.5	864.5	1610	0	0	0	0	3.18635	47	9.3785	301	14.5324	265	0	15	0	0	4.12312	5.91082	20	21	0	0	3.9575	0	0.33	0.7615
chr14	28501106	28502535	hs1472	tail;	NEG	NEG	NEG	1181	2341	900.5	769	678	710	7137	2018.5	1840.5	843	1919	2771.5	944.5	796.5	864.5	786	0	0	0	0	15.8295	38	4.98764	208	14.1575	287	0	12	0	0	0	4.48598	15	15	0	0	0	0	0	0.5485
chr14	28972334	28973645	hs1436	hindbrain(rhombencephalon);limb;	NEG	POS	NEG	1008.5	6476	900.5	769	678	1568.5	5013	2058	1969.5	1913	2057	2107.5	944.5	796.5	864.5	786	2.44071	110	5.0981	184	3.08601	10	1.62892	107	1.93578	67	0	16	0	0	0	6.52683	14	15	0	0	3.91815	0.3565	0	0.7565
chr14	31232334	31234714	hs2179	bloodvessels;	NEG	NEG	NEG	2149	8108	900.5	769	1561	710	8109	953.5	1739	843	786.5	3744	944.5	796.5	864.5	786	26.4943	637	12.2945	523	10.853	691	29.4934	827	24.7145	463	0	0	0	0	0	3.51624	20	19	3.13308	0	0	0	0	0
chr14	32770674	32771522	hs753	-	NEG	NEG	NEG	2754.5	2341	900.5	769	678	710	2162	953.5	841	843	786.5	2232	944.5	796.5	864.5	786	0	0	0	0	1.59739	80	0	0	0	0	0	0	0	0	0	0	366	16	0	0	0	0	0	0
chr14	45825150	45827947	hs1151	limb;heart;	NEG	POS	POS	605.5	3587	900.5	769	678	710	7353.5	1910	841	1795.5	786.5	2577.5	944.5	796.5	864.5	786	1.51506	58	0	0	11.3947	22	9.53621	239	22.3088	204	0	6	0	0	0	0	13	14	0	0	3.26513	0	0	0
chr14	45943840	45945127	mm384	neuraltube;limb;branchialarch;nose;facialmesenchyme;	NEG	POS	NEG	1471.5	3759	900.5	769	678	710	6423	953.5	841	843	1696.5	3010	944.5	796.5	864.5	786	1.94014	63	0	0	18.756	62	5.31855	145	5.31494	130	0	0	0	0	0	0	16	16	0	0	0	0	0	0.371
chr14	46017040	46020810	hs1629	somite;facialmesenchyme;	NEG	NEG	NEG	388.5	5784.5	900.5	769	678	710	7561.5	1984	841	1775	1654	2186	944.5	796.5	864.5	786	1.97607	92	2.72626	119	1.40602	82	10.4391	339	19.7129	311	0	10	0	0	0	0	13	13	0	0	3.17844	0	0	0.3435
chr14	46223997	46224959	mm385	-	NEG	NEG	NEG	827	2341	900.5	769	678	710	4321	953.5	841	843	786.5	2174	944.5	796.5	864.5	786	0	0	0	0	1.59564	75	0	0	7.47096	106	0	0	0	0	0	0	14	14	0	0	0	0	0	0
chr14	46247450	46249128	mm386	-	NEG	NEG	NEG	252.5	2341	900.5	769	678	710	6078.5	953.5	841	843	786.5	818.5	944.5	796.5	864.5	786	0	0	0	0	0	0	2.60689	129	6.0771	115	0	0	0	0	0	0	13	12	0	0	0	0	0	0
chr14	46605651	46606520	hs1414	limb;	NEG	POS	NEG	3211	4394	900.5	769	678	710	7534.5	953.5	2035.5	843	1972	2783	944.5	796.5	864.5	786	23.1279	25	0	0	13.0019	46	100	205	11.2287	278	0	0	0	0	0	9.60476	59	26	0	0	0	0	0	0.609
chr14	46610670	46611777	mm387	branchialarch;nose;facialmesenchyme;	NEG	NEG	NEG	605.5	4434.5	900.5	769	678	710	5850	953.5	841	843	786.5	3213	944.5	796.5	864.5	786	29.1972	46	0	0	35.1143	70	40.6333	46	1.83266	91	0	0	0	0	0	0	13	14	0	0	0	0	0	0
chr14	48707510	48711185	hs1579	forebrain;	POS	NEG	NEG	388.5	5098.5	1811	1807	2078	1899.5	6040.5	953.5	841	843	786.5	3028	944.5	796.5	864.5	786	1.54309	86	1.51711	79	4.35148	122	3.85892	94	5.4661	132	7.5	0	0	4.70605	0	0	13	13	7.58992	0	0	0.5695	0	0
chr14	48799224	48801650	hs1150	eye;	NEG	NEG	NEG	646.5	6572.5	1883	1596	1799	1761	4788.5	953.5	841	843	1575.5	2910	944.5	796.5	864.5	786	4.14028	126	3.41156	151	3.69663	113	1.90019	85	1.92604	48	11	0	0	3.18681	0	0	15	12	4.03569	0	0	0.475	0	0.302
chr14	48814603	48816118	hs1218	midbrain(mesencephalon);	NEG	NEG	NEG	999.5	5525.5	900.5	769	678	710	5877.5	953.5	841	843	786.5	2569	944.5	796.5	864.5	786	1.51156	108	2.03335	105	8.21193	36	3.00535	123	4.33021	90	0	0	0	0	0	0	15	14	0	0	0	0	0	0
chr14	48852340	48856614	hs1791	midbrain(mesencephalon);	NEG	NEG	NEG	2845.5	5497	900.5	769	1561	1735	4867.5	953.5	841	843	786.5	2815	944.5	796.5	864.5	786	1.76039	126	1.48489	93	2.85457	114	1.41066	80	2.51289	60	0	0	0	0	0	0	26	27	3.13308	0	0	0.4455	0	0
chr14	52547406	52549170	hs1705	forebrain;facialmesenchyme;	POS	NEG	NEG	610	2341	900.5	769	678	710	2162	953.5	841	843	786.5	818.5	944.5	796.5	864.5	786	0	0	0	0	0	0	0	0	0	0	0	0	0	0	0	0	14	13	0	0	0	0	0	0
chr14	54938004	54941428	hs2153	-	NEG	NEG	NEG	2241.5	7670.5	900.5	769	1708.5	710	7787	953.5	841	843	786.5	3332	944.5	1639.5	864.5	1826.5	8.42798	266	8.06955	380	32.17	83	14.9084	467	19.9958	369	0	0	0	0	3.60863	0	17	25	3.65526	0	0	0	0.543	0
chr14	55003667	55004830	hs2330	heart;	NEG	NEG	POS	1331.5	2341	900.5	769	678	710	2162	953.5	841	843	786.5	3715	944.5	2119	1971	2113	0	0	0	0	13.3604	394	0	0	0	0	0	0	0	0	38.5583	0	16	15	0	4.68703	0	0	0.9415	0
chr14	60552726	60556031	mm1122	forebrain;	POS	NEG	NEG	1907.5	6728	900.5	2111	2107	2117.5	5410.5	953.5	841	843	786.5	2445.5	944.5	796.5	864.5	786	16.2588	439	1.60738	106	6.37881	29	4.00711	156	1.97204	39	0	0	0	19.8615	0	0	17	19	9.17562	0	0	0.9255	0	0
chr14	61004739	61005741	mm7	forebrain;	POS	NEG	NEG	2441	7307.5	1838	1955.5	1613.5	2086.5	3326	953.5	841	843	786.5	2661	944.5	796.5	864.5	786	4.703	155	9.59617	329	2.05269	114	0	0	1.44222	51	9	0	0	6.90152	0	0	29	18	3.36466	0	0	0.8115	0	0
chr14	61005067	61005254	mm11	-	NEG	NEG	NEG	3900.5	7445.5	1838	1955.5	1613.5	2091	3326	953.5	841	843	786.5	2661	944.5	796.5	864.5	786	4.703	210	9.59617	329	2.05269	114	0	0	1.44222	51	9	0	0	6.90152	0	0	321	102	3.36466	0	0	0.8315	0	0
chr14	63062164	63063066	mm244	neuraltube;midbrain(mesencephalon);heart;	NEG	NEG	POS	1994	2341	900.5	769	678	710	2162	953.5	841	843	786.5	2761	1970	1916	2104	1829.5	0	0	0	0	6.97217	67	0	0	0	0	0	0	199	0	8.64562	0	19	18	0	8.83802	0	0	0.5495	0
chr14	63206721	63207169	hs508	heart;	NEG	NEG	POS	3286	3312.5	900.5	769	678	710	4732.5	953.5	841	843	786.5	2272	944.5	1619.5	864.5	1922	2.92724	0	0	0	19.4465	0	6.99989	0	21.5063	0	0	0	0	0	3.34119	0	43	35	0	0	0	0	0.6505	0
chr14	63367789	63369845	mm245	heart;	NEG	NEG	POS	2238	2341	900.5	769	678	710	2162	953.5	841	843	786.5	3583.5	1966	2107	1934	2115	0	0	0	0	39.3333	117	0	0	0	0	0	0	190	0	25.5734	0	64	14	0	4.2328	0	0	0.948	0
chr14	65245073	65246192	hs1329	neuraltube;hindbrain(rhombencephalon);midbrain(mesencephalon);forebrain;	POS	NEG	NEG	1366.5	7718	1897	769	2117	2049	6252.5	953.5	841	843	786.5	3121	944.5	796.5	864.5	786	8.35804	271	11.2013	330	4.73952	140	2.79384	108	11.503	145	11.5	0	0	0	0	0	13	21	13.0237	0	0	0.745	0	0
chr14	65749305	65750499	hs1741	hindbrain(rhombencephalon);limb;eye;nose;facialmesenchyme;	NEG	POS	NEG	2489.5	2341	900.5	769	678	710	6316	1910	841	843	786.5	818.5	944.5	796.5	864.5	786	0	0	0	0	0	0	4.95755	146	4.75607	114	0	6	0	0	0	0	94	15	0	0	0	0	0	0
chr14	67361024	67362564	hs231	-	NEG	NEG	NEG	2548	2341	900.5	769	678	710	2162	953.5	841	843	786.5	2160	944.5	796.5	864.5	786	0	0	0	0	3.25078	19	0	0	0	0	0	0	0	0	0	0	19	30	0	0	0	0	0	0
chr14	69522690	69523937	mm181	-	NEG	NEG	NEG	2773.5	2341	900.5	769	678	710	2162	953.5	841	843	786.5	818.5	1963	796.5	2000.5	786	0	0	0	0	0	0	0	0	0	0	0	0	164	0	0	0	25	26	0	5.03718	0	0	0	0
chr14	69536074	69537250	mm215	-	NEG	NEG	NEG	32.5	2341	900.5	769	678	710	2162	953.5	841	843	786.5	818.5	1958	796.5	1982	786	0	0	0	0	0	0	0	0	0	0	0	0	148	0	0	0	0	0	0	4.7238	0	0	0	0
chr14	70683794	70684839	hs783	limb;	NEG	POS	NEG	4088	2341	900.5	769	678	710	2162	953.5	841	843	786.5	818.5	944.5	796.5	864.5	786	0	0	0	0	0	0	0	0	0	0	0	0	0	0	0	0	556	816	0	0	0	0	0	0
chr14	73233956	73236326	mm1341	hindbrain(rhombencephalon);midbrain(mesencephalon);forebrain;limb;other;	POS	POS	NEG	1331.5	6255	900.5	1555.5	678	1824.5	5902	953.5	1955.5	2039	1961	2744	944.5	1911	864.5	1621.5	4.47178	126	2.72811	101	9.3757	54	12.2172	304	1.53478	45	0	0	0	2.77717	8.41241	6.33146	16	15	0	0	5.17691	0.5205	0.336	0.5935
chr14	78287851	78289553	hs1393	forebrain;	POS	NEG	NEG	2688	6490	2059	1829.5	1455	1506	7671	953.5	841	843	786.5	3871	944.5	796.5	864.5	786	2.03281	111	4.42012	287	17.8632	569	14.3888	485	16.7924	277	25	0	0	4.8353	0	0	24	25	2.66969	0	0	0.3335	0	0
chr14	89862491	89863428	hs614	-	NEG	NEG	NEG	927	2341	900.5	769	678	710	4051	953.5	841	843	786.5	818.5	944.5	796.5	864.5	786	0	0	0	0	0	0	0	0	5.59952	73	0	0	0	0	0	0	13	16	0	0	0	0	0	0
chr14	92678515	92679505	hs881	nose;	NEG	NEG	NEG	1923	2341	900.5	769	1506	710	3426.5	953.5	841	843	786.5	2119.5	944.5	796.5	864.5	786	0	0	0	0	1.53639	72	0	0	2.08559	44	0	0	0	0	0	0	13	50	2.89415	0	0	0	0	0
chr14	94521150	94522546	hs575	midbrain(mesencephalon);	NEG	NEG	NEG	388.5	2341	900.5	769	678	710	4144	953.5	841	843	786.5	818.5	944.5	796.5	864.5	786	0	0	0	0	0	0	0	0	5.97615	84	0	0	0	0	0	0	13	13	0	0	0	0	0	0
chr14	97086235	97087505	hs126	limb;	NEG	POS	NEG	4227	2341	900.5	769	1500	710	5047.5	1926	841	2059	786.5	818.5	944.5	796.5	864.5	786	0	0	0	0	0	0	0	0	25.3893	329	0	7	0	0	0	0	5925	4062	2.87391	0	5.45537	0	0	0
chr14	97100876	97102241	hs540	forebrain;	POS	NEG	NEG	2962	2341	900.5	769	1870	710	4977	953.5	841	843	786.5	818.5	944.5	796.5	864.5	786	0	0	0	0	0	0	0	0	22.5298	282	0	0	0	0	0	0	20	80	4.41902	0	0	0	0	0
chr14	97329515	97330680	hs882	neuraltube;hindbrain(rhombencephalon);midbrain(mesencephalon);dorsalrootganglion;trigeminalV(ganglion,cranial);	NEG	NEG	NEG	3063	2341	900.5	769	678	710	3507.5	953.5	841	843	786.5	1960.5	944.5	796.5	864.5	786	0	0	0	0	1.42238	58	0	0	2.62758	41	0	0	0	0	0	0	35	28	0	0	0	0	0	0
chr14	97488749	97491425	hs128	-	NEG	NEG	NEG	3569.5	2341	900.5	769	678	710	2162	953.5	841	843	786.5	818.5	944.5	796.5	864.5	786	0	0	0	0	0	0	0	0	0	0	0	0	0	0	0	0	30	1010	0	0	0	0	0	0
chr14	97537587	97538095	hs129	eye;	NEG	NEG	NEG	4142	2341	900.5	769	678	710	2162	953.5	841	843	786.5	818.5	944.5	796.5	864.5	786	0	0	0	0	0	0	0	0	0	0	0	0	0	0	0	0	2442	1553	0	0	0	0	0	0
chr14	97559884	97561752	hs136	-	NEG	NEG	NEG	3440	5690	900.5	769	1583	710	5623	953.5	841	843	786.5	2008	944.5	796.5	864.5	786	2.40506	80	2.39204	105	1.61933	55	3.29164	112	4.17972	62	0	0	0	0	0	0	25	1624	3.23794	0	0	0	0	0
chr14	97560090	97560780	hs431	-	NEG	NEG	NEG	4169	3993.5	900.5	769	678	710	5623	953.5	841	843	786.5	2008	944.5	796.5	864.5	786	2.40506	80	0	0	1.61933	55	3.29164	112	4.17972	62	0	0	0	0	0	0	3765	1810	0	0	0	0	0	0
chr14	97840336	97840805	hs339	-	NEG	NEG	NEG	782.5	2341	900.5	769	678	710	2162	953.5	841	843	786.5	818.5	944.5	796.5	864.5	786	0	0	0	0	0	0	0	0	0	0	0	0	0	0	0	0	15	13	0	0	0	0	0	0
chr14	98018788	98020055	hs182	-	NEG	NEG	NEG	1449.5	2341	900.5	769	678	710	2162	953.5	841	843	786.5	818.5	944.5	796.5	864.5	786	0	0	0	0	0	0	0	0	0	0	0	0	0	0	0	0	14	19	0	0	0	0	0	0
chr14	98019040	98019788	hs340	-	NEG	NEG	NEG	3571	2341	900.5	769	678	710	2162	953.5	841	843	786.5	818.5	944.5	796.5	864.5	786	0	0	0	0	0	0	0	0	0	0	0	0	0	0	0	0	152	36	0	0	0	0	0	0
chr14	98046622	98048648	hs137	hindbrain(rhombencephalon);	NEG	NEG	NEG	3977.5	2341	900.5	1640.5	1673	1769	2162	953.5	841	843	786.5	818.5	944.5	796.5	864.5	786	0	0	0	0	0	0	0	0	0	0	0	0	0	3.53297	0	0	533	164	3.53066	0	0	0.4835	0	0
chr14	98072481	98073981	hs619	midbrain(mesencephalon);forebrain;	POS	NEG	NEG	3752	5617.5	2079.5	1927	1360	1957	4691	953.5	841	843	786.5	2527.5	944.5	1687.5	864.5	786	1.82636	110	2.29397	84	2.09594	91	1.56547	72	2.11493	50	28.5	0	0	6.1588	4.08748	0	108	75	2.02405	0	0	0.6245	0	0
chr14	98082963	98085270	hs188	eye;	NEG	NEG	NEG	3018	2341	900.5	769	678	710	2162	953.5	841	843	786.5	818.5	944.5	796.5	864.5	786	0	0	0	0	0	0	0	0	0	0	0	0	0	0	0	0	29	31	0	0	0	0	0	0
chr14	98154698	98157214	hs138	neuraltube;hindbrain(rhombencephalon);forebrain;eye;cranialnerve;	POS	NEG	NEG	3492	3649	900.5	1640.5	1806	1516	2162	953.5	841	843	786.5	818.5	944.5	796.5	864.5	786	1.42184	72	0	0	0	0	0	0	0	0	0	0	0	3.53297	0	0	26	1922	4.07572	0	0	0.338	0	0
chr14	98422637	98423400	hs432	-	NEG	NEG	NEG	1466.5	2341	900.5	769	678	710	2162	953.5	841	843	786.5	818.5	944.5	796.5	864.5	786	0	0	0	0	0	0	0	0	0	0	0	0	0	0	0	0	17	15	0	0	0	0	0	0
chr14	98448375	98450139	hs140	-	NEG	NEG	NEG	3936	2341	900.5	769	678	710	4109.5	953.5	841	843	786.5	818.5	944.5	796.5	864.5	786	0	0	0	0	0	0	0	0	5.68039	82	0	0	0	0	0	0	182	195	0	0	0	0	0	0
chr14	98533924	98535402	hs747	-	NEG	NEG	NEG	2949.5	3786	900.5	769	678	710	2162	953.5	841	843	786.5	2832.5	944.5	796.5	864.5	786	2.10146	60	0	0	13.1692	52	0	0	0	0	0	0	0	0	0	0	34	25	0	0	0	0	0	0
chr14	98536184	98538781	hs131	eye;	NEG	NEG	NEG	2679.5	2341	900.5	1713.5	2041	1436.5	2162	953.5	841	843	786.5	818.5	944.5	796.5	864.5	786	0	0	0	0	0	0	0	0	0	0	0	0	0	3.96708	0	0	15	2098	6.60446	0	0	0.3055	0	0
chr14	98683223	98684855	hs176	-	NEG	NEG	NEG	1435.5	2341	900.5	769	678	710	2162	953.5	841	843	786.5	2246.5	944.5	796.5	864.5	786	0	0	0	0	1.62724	80	0	0	0	0	0	0	0	0	0	0	15	17	0	0	0	0	0	0
chr14	98748098	98751239	hs141	dorsalrootganglion;eye;	NEG	NEG	NEG	388.5	5198.5	900.5	769	678	710	2162	953.5	841	843	786.5	2364	944.5	796.5	864.5	786	1.87283	73	1.53369	91	2.12669	72	0	0	0	0	0	0	0	0	0	0	13	13	0	0	0	0	0	0
chr14	98765363	98766176	hs132	-	NEG	NEG	NEG	2734.5	2341	900.5	769	678	710	2162	953.5	841	843	786.5	818.5	944.5	796.5	864.5	786	0	0	0	0	0	0	0	0	0	0	0	0	0	0	0	0	17	87	0	0	0	0	0	0
chr14	98819484	98820234	hs133	-	NEG	NEG	NEG	2602.5	2341	900.5	769	678	710	2162	953.5	841	843	786.5	818.5	944.5	796.5	864.5	786	0	0	0	0	0	0	0	0	0	0	0	0	0	0	0	0	22	25	0	0	0	0	0	0
chr14	98830064	98831289	hs134	-	NEG	NEG	NEG	2149	6151.5	900.5	769	1662	710	2162	953.5	841	843	786.5	818.5	944.5	796.5	864.5	786	2.19837	106	3.47309	148	0	0	0	0	0	0	0	0	0	0	0	0	20	19	3.49461	0	0	0	0	0
chr14	98832300	98834612	hs142	limb;	NEG	POS	NEG	610	3768.5	900.5	769	1604	1775.5	5973	953.5	841	843	1846.5	818.5	944.5	796.5	864.5	786	1.51156	87	0	0	0	0	3.0699	156	3.64309	90	0	0	0	0	0	0	14	13	3.33263	0	0	0.49	0	0.478
chr14	98838461	98840576	hs143	-	NEG	NEG	NEG	1586	2341	900.5	769	678	710	2162	953.5	841	843	786.5	2051.5	944.5	796.5	864.5	786	0	0	0	0	2.21089	29	0	0	0	0	0	0	0	0	0	0	16	17	0	0	0	0	0	0
chr14	98894511	98895418	hs135	eye;	NEG	NEG	NEG	2509	2341	900.5	769	678	710	2162	953.5	841	843	786.5	818.5	944.5	796.5	864.5	786	0	0	0	0	0	0	0	0	0	0	0	0	0	0	0	0	14	2221	0	0	0	0	0	0
chr14	98958352	98959867	hs144	-	NEG	NEG	NEG	4050	2341	900.5	769	1630.5	710	5017	953.5	841	1768	786.5	2631.5	944.5	796.5	864.5	786	0	0	0	0	2.67581	90	1.96204	91	2.27928	59	0	0	0	0	0	0	414	487	3.39417	0	3.12051	0	0	0
chr14	103763360	103764966	hs1394	hindbrain(rhombencephalon);forebrain;	POS	NEG	NEG	1181	2341	2010.5	1894	2115	1578	2162	953.5	841	843	786.5	818.5	944.5	796.5	864.5	786	0	0	0	0	0	0	0	0	0	0	19.5	0	0	5.53639	0	0	15	15	11.8751	0	0	0.361	0	0
chr14	104190395	104191968	hs715	-	NEG	NEG	NEG	2438.5	2341	900.5	769	678	710	2162	953.5	841	843	786.5	818.5	944.5	796.5	864.5	786	0	0	0	0	0	0	0	0	0	0	0	0	0	0	0	0	26	19	0	0	0	0	0	0
chr14	104297360	104298672	hs915	midbrain(mesencephalon);limb;	NEG	POS	NEG	2325	6227	1883	769	2084	1510.5	6180	953.5	841	1819	786.5	2112	944.5	796.5	864.5	786	2.64148	105	3.58136	142	1.33148	76	3.21309	115	8.24682	119	11	0	0	0	0	0	15	51	7.88581	0	3.38247	0.335	0	0
chr14	104834243	104835529	hs823	-	NEG	NEG	NEG	2205	2341	900.5	769	678	710	2162	953.5	841	843	786.5	818.5	944.5	796.5	864.5	786	0	0	0	0	0	0	0	0	0	0	0	0	0	0	0	0	16	28	0	0	0	0	0	0
chr14	105376563	105379035	hs1471	limb;branchialarch;other;	NEG	POS	NEG	2408	2341	900.5	769	678	710	7322.5	1993	1849	1972	1970.5	3738	944.5	1744	864.5	1946	0	0	0	0	12.8147	524	7.5033	256	17.3846	249	0	10.5	0	0	4.67543	4.56768	21	22	0	0	4.41112	0	0.6915	0.6075
chr14	118193836	118195430	hs796	forebrain;	POS	NEG	NEG	1968	6959	900.5	769	1694	710	2162	953.5	841	843	786.5	2532	944.5	796.5	864.5	786	6.08212	221	2.80588	185	2.08151	92	0	0	0	0	0	0	0	0	0	0	16	22	3.62544	0	0	0	0	0
chr14	118229617	118231411	hs488	neuraltube;hindbrain(rhombencephalon);midbrain(mesencephalon);forebrain;	POS	NEG	NEG	3544.5	8281	2121	2082	1938	1675.5	7073.5	953.5	841	843	786.5	3709.5	944.5	796.5	864.5	786	40.3916	488	21.8004	1025	100	133	10.0557	266	9.91847	144	99.5	0	0	13.2354	0	0	52	61	4.90655	0	0	0.4115	0	0
chr14	118435485	118436834	hs341	neuraltube;hindbrain(rhombencephalon);midbrain(mesencephalon);	NEG	NEG	NEG	1217	6221	900.5	769	1485.5	1447	5512.5	953.5	841	843	786.5	3044.5	944.5	796.5	864.5	786	19.5807	133	12.1669	0	100	39	13.0207	102	12.8154	0	0	0	0	0	0	0	12	21	2.82159	0	0	0.307	0	0
chr14	118435538	118436865	hs189	neuraltube;	NEG	NEG	NEG	1848	6221	900.5	769	1485.5	1447	5512.5	953.5	841	843	786.5	3044.5	944.5	796.5	864.5	786	19.5807	133	12.1669	0	100	39	13.0207	102	12.8154	0	0	0	0	0	0	0	20	16	2.82159	0	0	0.307	0	0
chr14	122253729	122258284	hs1444	-	NEG	NEG	NEG	1143.5	6213.5	900.5	1744.5	1446	1785	6563.5	2037.5	1899	1869	2032	2491	944.5	796.5	864.5	786	3.00869	166	4.33662	41	7.18067	30	2.20363	135	14.294	265	0	13.5	0	4.18414	0	5.24354	13	18	2.63142	0	3.65591	0.497	0	0.69
chr15	7422223	7423664	hs1763	heart;	NEG	NEG	POS	32.5	2341	900.5	769	678	710	2162	953.5	841	843	786.5	818.5	944.5	796.5	864.5	786	0	0	0	0	0	0	0	0	0	0	0	0	0	0	0	0	0	0	0	0	0	0	0	0
chr15	13391894	13395636	mm13	hindbrain(rhombencephalon);forebrain;limb;nose;	POS	POS	NEG	103	7044	2092	1560.5	1380.5	1867.5	7089.5	953.5	1790	1707	786.5	818.5	944.5	796.5	864.5	786	3.55741	149	7.64705	238	0	0	6.78181	177	16.9168	200	32.5	0	0	2.88181	0	3.9587	12	12	2.28313	0	2.6121	0.5485	0	0
chr15	13392550	13394271	hs1312	-	NEG	NEG	NEG	239	7044	2092	1912	1380.5	1867.5	7089.5	953.5	1790	1707	786.5	818.5	944.5	796.5	864.5	786	3.55741	149	7.64705	238	0	0	6.78181	177	16.9168	200	32.5	0	0	5.90977	0	3.9587	12	13	2.28313	0	2.6121	0.5485	0	0
chr15	27783860	27785190	hs1513	-	NEG	NEG	NEG	1967.5	6736.5	900.5	1753	1618	1696.5	7464.5	2024	2113	1736	2073	2983	944.5	2028.5	1779	1919	4.39167	223	2.07509	183	3.00238	156	11.8717	647	23.9859	116	0	12.5	0	4.2077	14.08	22.2314	22	16	3.38875	2.97042	2.89265	0.424	0.648	0.7935
chr15	30511450	30513962	mm1400	trigeminalV(ganglion,cranial);tail;	NEG	NEG	NEG	3488.5	5379.5	900.5	1674	1543	1849	3909	953.5	841	843	786.5	818.5	944.5	796.5	864.5	786	2.72981	70	1.80001	68	0	0	7.16032	34	0	0	0	0	0	3.75003	0	0	50	53	3.10255	0	0	0.5385	0	0
chr15	34828818	34829716	hs908	neuraltube;midbrain(mesencephalon);dorsalrootganglion;trigeminalV(ganglion,cranial);	NEG	NEG	NEG	2155	3752.5	900.5	769	678	710	5639	953.5	841	843	786.5	818.5	944.5	796.5	864.5	786	1.95091	61	0	0	0	0	5.1436	139	2.44984	54	0	0	0	0	0	0	19	20	0	0	0	0	0	0
chr15	35532217	35534804	mm703	limb;	NEG	POS	NEG	1263	2341	900.5	769	678	710	7788.5	2011	841	843	786.5	818.5	944.5	796.5	864.5	786	0	0	0	0	0	0	11.8428	401	25.1542	427	0	11.5	0	0	0	0	14	17	0	0	0	0	0	0
chr15	35747988	35749219	hs909	dorsalrootganglion;other;	NEG	NEG	NEG	2274	2341	900.5	769	678	710	7627	953.5	841	1913	1840	818.5	944.5	796.5	864.5	786	0	0	0	0	0	0	11.9785	287	23.1491	342	0	0	0	0	0	0	19	22	0	0	3.91815	0	0	0.4705
chr15	37052172	37055037	mm31	-	NEG	NEG	NEG	3308.5	7034.5	900.5	769	1630.5	1470	5874	1993	2038	1937	1931	3035	944.5	796.5	864.5	786	4.35494	136	7.25738	226	24.9168	57	4.07332	166	2.62758	71	0	10.5	0	0	0	9.61033	39	40	3.39417	0	4.13726	0.318	0	0.5645
chr15	40255720	40257011	hs648	-	NEG	NEG	NEG	2036.5	2341	900.5	769	678	710	2162	953.5	841	843	786.5	818.5	944.5	796.5	864.5	786	0	0	0	0	0	0	0	0	0	0	0	0	0	0	0	0	37	14	0	0	0	0	0	0
chr15	40354034	40356272	hs425	-	NEG	NEG	NEG	388.5	2341	900.5	769	678	710	2162	953.5	841	843	786.5	2124.5	944.5	796.5	864.5	786	0	0	0	0	1.98449	48	0	0	0	0	0	0	0	0	0	0	13	13	0	0	0	0	0	0
chr15	40475259	40476782	hs804	-	NEG	NEG	NEG	2761	2341	900.5	769	678	710	2162	953.5	841	843	786.5	2922.5	944.5	796.5	864.5	786	0	0	0	0	3.53954	118	0	0	0	0	0	0	0	0	0	0	24	27	0	0	0	0	0	0
chr15	40657862	40659260	hs195	midbrain(mesencephalon);	NEG	NEG	NEG	1537.5	2341	900.5	769	678	710	2162	953.5	841	843	786.5	2091.5	944.5	796.5	864.5	786	0	0	0	0	1.74488	59	0	0	0	0	0	0	0	0	0	0	15	18	0	0	0	0	0	0
chr15	40911362	40915891	hs1800	midbrain(mesencephalon);dorsalrootganglion;trigeminalV(ganglion,cranial);cranialnerve;	NEG	NEG	NEG	2052.5	2341	900.5	769	678	710	6068	953.5	841	1855	786.5	2828.5	944.5	796.5	864.5	786	0	0	0	0	3.82981	97	3.22694	106	7.86667	110	0	0	0	0	0	0	14	38	0	0	3.59164	0	0	0
chr15	40923867	40924925	hs768	-	NEG	NEG	NEG	2673.5	2341	900.5	769	678	710	2162	953.5	841	843	786.5	818.5	944.5	796.5	864.5	786	0	0	0	0	0	0	0	0	0	0	0	0	0	0	0	0	126	16	0	0	0	0	0	0
chr15	41039704	41041015	hs716	-	NEG	NEG	NEG	1804	2341	900.5	769	678	710	2162	953.5	841	843	786.5	2310.5	944.5	796.5	864.5	786	0	0	0	0	4.1781	28	0	0	0	0	0	0	0	0	0	0	13	36	0	0	0	0	0	0
chr15	50664833	50666650	hs919	limb;	NEG	POS	NEG	2688.5	3919.5	900.5	769	678	710	7387.5	953.5	1852	1722	1952.5	3091	944.5	796.5	864.5	786	0	0	2.24183	88	18.535	71	4.93127	299	24.2885	305	0	0	0	0	0	4.59787	15	2416	0	0	2.76748	0	0	0.583
chr15	52334869	52335444	mm2	-	NEG	NEG	NEG	1321	2341	900.5	769	678	710	2162	953.5	841	843	786.5	2796.5	944.5	796.5	864.5	786	0	0	0	0	3.17345	104	0	0	0	0	0	0	0	0	0	0	15	16	0	0	0	0	0	0
chr15	56165722	56167474	hs1482	limb;	NEG	POS	NEG	827	3674.5	900.5	769	678	710	6571.5	2069.5	1988.5	2041	1976	2136.5	944.5	796.5	864.5	786	1.54045	72	0	0	1.70584	66	25.1409	617	3.39733	47	0	19	0	0	0	7.12239	14	14	0	0	5.21316	0	0	0.619
chr15	60852996	60854287	mm642	midbrain(mesencephalon);dorsalrootganglion;forebrain;limb;branchialarch;eye;nose;heart;facialmesenchyme;ear;	POS	POS	POS	2648.5	5632.5	900.5	769	678	710	6704	953.5	1919	1998	1990	3382	944.5	1612	864.5	1627	2.09332	110	1.59681	108	6.31439	232	9.21223	156	6.27726	148	0	0	0	0	3.07466	5.54054	24	24	0	0	4.63851	0	0.3405	0.634
chr15	61157637	61158731	mm641	midbrain(mesencephalon);	NEG	NEG	NEG	3494.5	7528	900.5	769	1855	710	6712	953.5	841	843	786.5	2341	944.5	796.5	864.5	786	100	93	33.2981	313	2.06888	71	100	204	3.92208	81	0	0	0	0	0	0	33	151	4.29505	0	0	0	0	0
chr15	62902694	62903900	mm457	neuraltube;	NEG	NEG	NEG	3529.5	6561	1827	769	2023	710	6448	953.5	841	843	786.5	2581.5	944.5	796.5	864.5	786	1.54045	47	100	853	2.92707	79	11.7101	196	5.10304	69	8.5	0	0	0	0	0	47	69	6.32258	0	0	0	0	0
chr15	63052414	63053178	hs1877	hindbrain(rhombencephalon);midbrain(mesencephalon);forebrain;limb;branchialarch;eye;nose;	POS	POS	NEG	2310	6662	900.5	769	678	1479	7593.5	953.5	841	843	1856.5	818.5	944.5	796.5	864.5	786	5.05479	92	6.6406	162	0	0	23.5884	454	35.7931	109	0	0	0	0	0	0	23	19	0	0	0	0.323	0	0.4855
chr15	63065702	63067611	mm73	heart;	NEG	NEG	POS	388.5	3528	900.5	769	678	710	2162	953.5	841	843	786.5	2337.5	1980	1765	1977.5	1940.5	1.43486	38	0	0	2.5715	59	0	0	0	0	0	0	252	0	4.98638	0	13	13	0	4.70136	0	0	0.686	0
chr15	63193937	63194788	mm458	limb;branchialarch;other;	NEG	POS	NEG	1907.5	2341	900.5	769	678	710	6632.5	1968	1714	1737	786.5	1971.5	944.5	796.5	864.5	786	0	0	0	0	1.36308	61	2.39245	102	33.1828	314	0	9	0	0	0	3.27848	17	19	0	0	2.89417	0	0	0
chr15	63339170	63341718	hs1708	-	NEG	NEG	NEG	2005	6426.5	900.5	769	678	710	8106	953.5	841	2066	1794	3715.5	2025	1626	864.5	1938.5	3.34853	76	7.46588	159	14.0032	376	26.02	506	100	391	0	0	684	0	3.41259	0	18	19	0	0	5.55071	0	0.6845	0.445
chr15	63674092	63676818	hs1709	melanocytes;	NEG	NEG	NEG	610	3975	900.5	769	678	710	4174.5	953.5	841	843	786.5	818.5	944.5	796.5	864.5	786	0	0	2.29857	99	0	0	0	0	7.12442	83	0	0	0	0	0	0	14	13	0	0	0	0	0	0
chr15	63674837	63676253	mm643	-	NEG	NEG	NEG	610	3975	900.5	769	678	710	4174.5	953.5	841	843	786.5	818.5	944.5	796.5	864.5	786	0	0	2.29857	99	0	0	0	0	7.12442	83	0	0	0	0	0	0	14	13	0	0	0	0	0	0
chr15	66824301	66827162	mm104	heart;melanocytes;liver;	NEG	NEG	POS	3330.5	2341	900.5	1674	678	710	2162	953.5	841	843	786.5	3769.5	1925	2098	2093	2120	0	0	0	0	37.9837	187	0	0	0	0	0	0	71	3.75003	22.1826	0	45	37	0	8.29741	0	0	0.974	0
chr15	67142033	67143636	mm105	-	NEG	NEG	NEG	1823	2341	900.5	769	678	710	2162	953.5	841	843	786.5	3435	1979	1597	1930	1664	0	0	0	0	7.15168	244	0	0	0	0	0	0	245	0	2.49505	0	17	18	0	4.12912	0	0	0.382	0
chr15	67245066	67247938	hs1400	-	NEG	NEG	NEG	2005	6199	2071	1776.5	1505	1498	2162	953.5	841	843	786.5	818.5	944.5	796.5	864.5	786	1.68578	63	9.50176	237	0	0	0	0	0	0	27	0	0	4.40119	0	0	18	19	2.88934	0	0	0.3315	0	0
chr15	73739611	73747146	hs1882	bloodvessels;	NEG	NEG	NEG	1699	2341	900.5	769	678	710	2162	953.5	841	843	786.5	3766	944.5	1946	2006	1965.5	0	0	0	0	16.6651	359	0	0	0	0	0	0	0	0	9.65061	0	38	12	0	5.08935	0	0	0.7165	0
chr15	75646709	75649708	mm1304	forebrain;	POS	NEG	NEG	1760.5	6044	900.5	1582	2004	1826	3517.5	953.5	841	843	786.5	4011	944.5	2005	2050	1751	3.71065	164	2.25187	35	100	371	0	0	2.36357	49	0	0	0	3.09886	12.6102	0	15	21	5.91138	6.14307	0	0.521	0.4725	0
chr15	75834812	75835772	hs558	-	NEG	NEG	NEG	3335	8213	900.5	769	678	710	7769.5	953.5	841	843	786.5	4001	944.5	796.5	864.5	786	39.3083	604	17.4792	599	40.0769	496	34.6545	567	14.4897	244	0	0	0	0	0	0	75	28	0	0	0	0	0	0
chr15	76402680	76404351	hs2075	-	NEG	NEG	NEG	32.5	2341	900.5	769	678	710	2162	953.5	841	843	786.5	2735	944.5	796.5	864.5	786	0	0	0	0	10.7632	46	0	0	0	0	0	0	0	0	0	0	0	0	0	0	0	0	0	0
chr15	77006898	77009163	hs1913	-	NEG	NEG	NEG	32.5	2341	900.5	769	678	710	2162	953.5	841	843	786.5	818.5	944.5	796.5	864.5	786	0	0	0	0	0	0	0	0	0	0	0	0	0	0	0	0	0	0	0	0	0	0	0	0
chr15	77036640	77038764	mm106	somite;heart;	NEG	NEG	POS	420	5344	900.5	1713.5	678	1439.5	7302	1968	2009	1717	1938	4012.5	1915	2121	1761	2119	1.90511	74	1.44326	117	100	372	11.9727	429	7.70204	219	0	9	49	3.96708	44.7899	8.16122	0	14	0	2.71511	2.72493	0.306	0.962	0.5725
chr15	77089079	77090092	hs581	-	NEG	NEG	NEG	2159.5	2341	900.5	769	678	710	2162	953.5	841	843	786.5	818.5	944.5	1648	864.5	1735.5	0	0	0	0	0	0	0	0	0	0	0	0	0	0	3.7075	0	51	14	0	0	0	0	0.4575	0
chr15	79173761	79174273	hs496	-	NEG	NEG	NEG	1165.5	2341	900.5	769	678	710	2162	953.5	841	843	786.5	818.5	944.5	796.5	864.5	786	0	0	0	0	0	0	0	0	0	0	0	0	0	0	0	0	18	13	0	0	0	0	0	0
chr15	79175821	79176550	hs486	heart;	NEG	NEG	POS	2721	2341	900.5	769	678	710	2162	953.5	841	843	786.5	818.5	944.5	796.5	864.5	786	0	0	0	0	0	0	0	0	0	0	0	0	0	0	0	0	29	22	0	0	0	0	0	0
chr15	79218952	79220098	hs492	hindbrain(rhombencephalon);cranialnerve;	NEG	NEG	NEG	1181	2341	900.5	769	678	710	3861	953.5	841	843	786.5	818.5	944.5	796.5	864.5	786	0	0	0	0	0	0	3.16873	106	0	0	0	0	0	0	0	0	15	15	0	0	0	0	0	0
chr15	79223635	79224085	hs490	-	NEG	NEG	NEG	3691	2341	900.5	769	678	1501.5	2162	953.5	841	843	786.5	2877	944.5	796.5	864.5	786	0	0	0	0	2.84172	130	0	0	0	0	0	0	0	0	0	0	72	75	0	0	0	0.3325	0	0
chr15	79323554	79324112	mm191	-	NEG	NEG	NEG	2932	2341	900.5	769	678	710	5301.5	953.5	1742	843	1878	3350.5	2052	1743	864.5	1948	0	0	0	0	5.43524	241	2.40064	107	2.9772	59	0	0	999	0	4.67383	3.54802	28	28	0	0	0	0	0.697	0.501
chr15	83523007	83524071	hs1731	-	NEG	NEG	NEG	2464	5580.5	900.5	769	678	710	2162	953.5	841	843	786.5	3829	2101	2101	2085	2097	1.84779	77	2.14689	126	16.6247	519	0	0	0	0	0	0	2542	0	23.0021	0	22	22	0	7.55667	0	0	0.9065	0
chr15	83638828	83640718	mm84	limb;branchialarch;heart;other;	NEG	POS	POS	1721	3899.5	900.5	769	678	710	7082.5	2055	1950	1894	1994	3147.5	1904	1625	864.5	1723	1.94104	84	0	0	3.93347	181	6.63679	229	24.974	116	0	15.5	35	0	3.38058	6.30521	17	17	0	0	3.80526	0	0.445	0.644
chr15	84217537	84220713	mm91	branchialarch;	NEG	NEG	NEG	2067	2341	900.5	1674	678	1919	7911	953.5	2031	2002	1993	3655	2026	1878.5	864.5	1621.5	0	0	0	0	18.3238	204	18.6624	607	22.6569	343	0	0	694	3.75003	7.43944	9.47324	16	24	0	0	4.67541	0.584	0.336	0.6415
chr15	85464142	85464949	hs1559	neuraltube;forebrain;	POS	NEG	NEG	1452.5	7114	1922	2017	1649	2035	2162	953.5	841	843	786.5	818.5	944.5	796.5	864.5	786	100	108	100	90	0	0	0	0	0	0	12.5	0	0	8.86022	0	0	12	26	3.44624	0	0	0.7145	0	0
chr15	86112646	86114946	hs2349	-	NEG	NEG	NEG	1920.5	6939	900.5	1854	678	1455	5194	953.5	841	843	1862	3432	944.5	1795	864.5	1640	6.30406	190	2.85403	194	5.9524	311	1.80906	94	4.85792	53	0	0	0	5.05235	5.48347	0	18	18	0	0	0	0.3125	0.3545	0.4895
chr15	92514399	92515071	hs337	-	NEG	NEG	NEG	1466.5	2341	900.5	769	678	710	2162	953.5	841	843	786.5	818.5	944.5	796.5	864.5	786	0	0	0	0	0	0	0	0	0	0	0	0	0	0	0	0	17	15	0	0	0	0	0	0
chr15	99807076	99809694	mm17	forebrain;	POS	NEG	NEG	2464	7885.5	2084.5	2113.5	1462.5	1717.5	3472.5	953.5	1778.5	843	1638.5	2777.5	944.5	796.5	864.5	786	22.8862	200	28.9224	301	3.23881	99	0	0	1.55649	64	30	0	0	20.7074	0	3.94267	22	22	2.70929	0	0	0.436	0	0.331
chr15	99807743	99809214	hs1403	-	NEG	NEG	NEG	2464	7885.5	2084.5	2113.5	1462.5	1717.5	3472.5	953.5	1778.5	843	1638.5	2777.5	944.5	796.5	864.5	786	22.8862	200	28.9224	301	3.23881	99	0	0	1.55649	64	30	0	0	20.7074	0	3.94267	22	22	2.70929	0	0	0.436	0	0.331
chr15	102694217	102694945	hs338	-	NEG	NEG	NEG	2046	3427.5	900.5	769	678	710	5181.5	953.5	841	843	1594	3358.5	944.5	796.5	864.5	786	3.86235	0	0	0	100	76	41.9509	0	2.09357	70	0	0	0	0	0	0	17	21	0	0	0	0	0	0.309
chr15	102999797	103002958	hs2078	heart;	NEG	NEG	POS	1911.5	4724.5	900.5	769	1508	710	6923.5	953.5	2065	1758	1723	2975.5	944.5	796.5	1826	786	2.69207	327	0	0	2.86099	161	5.91147	402	2.94074	314	0	0	0	0	0	12.1316	21	16	2.90437	3.35812	3.0585	0	0	0.384
chr16	5663673	5664669	hs941	-	NEG	NEG	NEG	3180	2341	900.5	769	678	710	2162	953.5	841	843	786.5	818.5	944.5	796.5	864.5	786	0	0	0	0	0	0	0	0	0	0	0	0	0	0	0	0	33	36	0	0	0	0	0	0
chr16	6366003	6367236	hs90	-	NEG	NEG	NEG	3961	2341	900.5	769	678	710	2162	953.5	841	843	786.5	2668	944.5	796.5	864.5	786	0	0	0	0	7.86973	50	0	0	0	0	0	0	0	0	0	0	311	178	0	0	0	0	0	0
chr16	7106398	7107046	hs88	-	NEG	NEG	NEG	2233.5	2341	900.5	769	678	710	2162	953.5	841	843	786.5	818.5	944.5	796.5	864.5	786	0	0	0	0	0	0	0	0	0	0	0	0	0	0	0	0	38	15	0	0	0	0	0	0
chr16	7119721	7120895	hs91	-	NEG	NEG	NEG	3301	2341	900.5	769	678	710	2162	953.5	841	843	786.5	818.5	944.5	796.5	864.5	786	0	0	0	0	0	0	0	0	0	0	0	0	0	0	0	0	37	42	0	0	0	0	0	0
chr16	7407163	7408866	hs87	-	NEG	NEG	NEG	4023.5	5568.5	900.5	769	678	710	2162	953.5	841	843	786.5	818.5	944.5	796.5	864.5	786	3.06613	99	1.72243	63	0	0	0	0	0	0	0	0	0	0	0	0	368	359	0	0	0	0	0	0
chr16	7520398	7521914	hs92	-	NEG	NEG	NEG	252.5	2341	900.5	769	678	710	2162	953.5	841	843	786.5	818.5	944.5	796.5	864.5	786	0	0	0	0	0	0	0	0	0	0	0	0	0	0	0	0	13	12	0	0	0	0	0	0
chr16	7805276	7806470	hs93	-	NEG	NEG	NEG	1285	2341	900.5	769	678	710	2162	953.5	841	843	786.5	818.5	944.5	796.5	864.5	786	0	0	0	0	0	0	0	0	0	0	0	0	0	0	0	0	17	14	0	0	0	0	0	0
chr16	7945941	7947658	hs107	-	NEG	NEG	NEG	1688	2341	900.5	769	678	710	2162	953.5	841	843	786.5	818.5	944.5	796.5	864.5	786	0	0	0	0	0	0	0	0	0	0	0	0	0	0	0	0	16	18	0	0	0	0	0	0
chr16	8198308	8199509	hs94	-	NEG	NEG	NEG	2766.5	2341	900.5	769	678	710	5933	953.5	841	843	786.5	2545	944.5	796.5	864.5	786	0	0	0	0	9.58286	25	3.54186	112	4.51821	97	0	0	0	0	0	0	27	24	0	0	0	0	0	0
chr16	8223606	8224476	hs920	-	NEG	NEG	NEG	1816	2341	900.5	769	678	710	6430.5	953.5	841	2007	1619.5	2248.5	944.5	796.5	864.5	786	0	0	0	0	4.4777	9	1.92347	75	28.9924	362	0	0	0	0	0	0	26	14	0	0	4.75662	0	0	0.322
chr16	10051117	10051975	hs1242	neuraltube;hindbrain(rhombencephalon);	NEG	NEG	NEG	3429.5	2341	900.5	769	678	710	2162	953.5	841	843	786.5	2980.5	944.5	796.5	864.5	786	0	0	0	0	22.6991	52	0	0	0	0	0	0	0	0	0	0	41	55	0	0	0	0	0	0
chr16	15052402	15053742	hs1431	limb;branchialarch;facialmesenchyme;	NEG	POS	NEG	610	7301.5	1860.5	1694.5	1863	1816.5	8291	2110	2102.5	1738	2112.5	3822	944.5	1855	1888	2004.5	9.84053	162	11.3429	159	15.866	549	100	480	100	1024	10	30.5	0	3.91081	6.78753	17.2351	14	13	4.35788	3.73852	2.91734	0.515	0.755	0.9055
chr16	15054450	15055590	mm382	-	NEG	NEG	NEG	2791.5	4133	900.5	769	678	710	6456	953.5	2102.5	843	2036	818.5	944.5	1751	864.5	786	2.69853	92	0	0	0	0	5.65199	106	100	70	0	0	0	0	4.80576	17.2351	42	20	0	0	0	0	0	0.6975
chr16	15084592	15085708	mm466	hindbrain(rhombencephalon);limb;branchialarch;nose;tail;	NEG	POS	NEG	2941	6823	900.5	769	1542	1641.5	8070	2011	2109	1751	2082	2375	944.5	1788	2000.5	1707.5	20.8899	142	3.68686	110	1.69786	93	32.3775	517	41.8859	342	0	11.5	0	0	5.30294	19.7771	46	22	3.0983	5.03718	2.98234	0.397	0.429	0.809
chr16	15194413	15196116	mm383	branchialarch;nose;facialmesenchyme;other;	NEG	NEG	NEG	1228	5327	900.5	769	678	710	7949	953.5	1959.5	2108	1699	3280.5	944.5	1643	864.5	786	1.73461	64	2.13142	104	5.68021	185	17.6517	348	100	383	0	0	0	0	3.63901	6.33524	13	19	0	0	8.04388	0	0	0.372
chr16	15294470	15296046	mm467	limb;	NEG	POS	NEG	1721	3828	900.5	769	678	710	6314.5	2011	1961	2080	2076.5	3435.5	944.5	796.5	864.5	786	2.29108	58	0	0	9.24027	197	1.62892	69	100	248	0	11.5	0	0	0	6.39333	17	17	0	0	6.04707	0	0	0.798
chr16	17808169	17811091	hs1620	hindbrain(rhombencephalon);dorsalrootganglion;limb;branchialarch;	NEG	POS	NEG	4050.5	7283	900.5	769	678	710	6750	1984	2098	1735	2087	3198.5	944.5	1790	1740	1819.5	5.90132	185	6.54599	252	4.16884	200	2.49451	117	18.0377	546	0	10	0	0	5.38066	16.7431	394	491	0	2.48319	2.87475	0	0.5345	0.8185
chr16	18554168	18557637	mm321	limb;eye;heart;facialmesenchyme;	NEG	POS	POS	3225.5	6938.5	900.5	769	678	710	6797	953.5	2064	1938	1647	3692.5	944.5	796.5	864.5	1686	4.20615	144	4.40699	250	13.4993	348	1.9845	103	100	711	0	0	0	0	0	12.0665	33	40	0	0	4.14547	0	0.4075	0.339
chr16	22110015	22110705	hs2083	-	NEG	NEG	NEG	3826	3758.5	900.5	769	678	710	2162	953.5	841	843	786.5	818.5	944.5	1663.5	864.5	1578	1.66808	78	0	0	0	0	0	0	0	0	0	0	0	0	3.84805	0	116	117	0	0	0	0	0.308	0
chr16	22698602	22699796	hs2382	-	NEG	NEG	NEG	1586	2341	900.5	769	678	710	2162	953.5	841	843	786.5	2968	944.5	796.5	864.5	786	0	0	0	0	4.48141	110	0	0	0	0	0	0	0	0	0	0	16	17	0	0	0	0	0	0
chr16	23238255	23244553	hs1952	-	NEG	NEG	NEG	1586	2341	900.5	769	678	710	3980.5	953.5	841	1742.5	786.5	3426.5	2087	1770	1799	1801	0	0	0	0	5.88245	307	4.80177	101	0	0	0	0	1794	0	5.04518	0	16	17	0	3.11341	2.93861	0	0.5165	0
chr16	23502808	23507356	mm1315	neuraltube;hindbrain(rhombencephalon);forebrain;	POS	NEG	NEG	388.5	7733.5	1850.5	1837.5	2058	1460.5	2162	953.5	841	843	786.5	3466	944.5	1657	864.5	1587	6.95079	255	14.0464	391	29.8092	105	0	0	0	0	9.5	0	0	4.86495	3.7892	0	13	13	7.0119	0	0	0.314	0.314	0
chr16	25255379	25256208	hs887	-	NEG	NEG	NEG	3221.5	2341	900.5	769	678	710	2162	953.5	841	843	786.5	818.5	944.5	796.5	864.5	786	0	0	0	0	0	0	0	0	0	0	0	0	0	0	0	0	35	37	0	0	0	0	0	0
chr16	25587855	25588485	hs1286	-	NEG	NEG	NEG	1984	2341	900.5	769	678	710	2162	953.5	841	843	786.5	818.5	944.5	796.5	864.5	786	0	0	0	0	0	0	0	0	0	0	0	0	0	0	0	0	17	20	0	0	0	0	0	0
chr16	29719360	29721162	hs1563	midbrain(mesencephalon);forebrain;	POS	NEG	NEG	2408	6815.5	1827	769	2045	1561.5	5575.5	953.5	841	843	1710	2570	944.5	796.5	864.5	786	1.55974	125	11.4722	593	11.2575	21	1.44724	145	2.6846	106	8.5	0	0	0	0	0	21	22	6.67101	0	0	0.355	0	0.3755
chr16	29882436	29884131	hs1344	forebrain;	POS	NEG	NEG	1849	8129	2047.5	1776.5	2047	1945.5	6968.5	953.5	841	1904	1673	3869.5	944.5	1775.5	864.5	1661	20.8191	329	37.301	454	100	203	4.42024	210	7.79813	332	23.5	0	0	4.40119	5.14745	0	16	20	6.71934	0	3.914	0.6135	0.379	0.352
chr16	29893116	29895809	hs1453	neuraltube;forebrain;limb;	POS	POS	NEG	1181	7329.5	900.5	1982	1584	1926.5	7783	2095.5	2076	1724	1892	2439.5	944.5	796.5	864.5	786	10.4644	179	33.7104	115	6.67492	26	16.0554	311	17.882	644	0	24.5	0	7.77454	0	14.2097	15	15	3.2385	0	2.77547	0.592	0	0.521
chr16	30128808	30130865	hs1543	neuraltube;hindbrain(rhombencephalon);midbrain(mesencephalon);forebrain;	POS	NEG	NEG	1586	7785	1933	769	1616	1564.5	3895	953.5	841	843	786.5	818.5	944.5	796.5	864.5	786	6.91261	286	12.7928	466	0	0	3.00443	114	0	0	13	0	0	0	0	0	16	17	3.37485	0	0	0.3555	0	0
chr16	32568411	32570687	hs2091	-	NEG	NEG	NEG	1008.5	2341	900.5	769	678	710	2162	953.5	841	843	786.5	3422.5	944.5	1646.5	864.5	1612.5	0	0	0	0	6.69174	263	0	0	0	0	0	0	0	0	3.69074	0	14	15	0	0	0	0	0.332	0
chr16	32852084	32855869	mm1352	heart;	NEG	NEG	POS	999.5	2341	900.5	769	678	710	2162	953.5	841	843	786.5	3606	944.5	2002	1792	1931	0	0	0	0	10.4451	337	0	0	0	0	0	0	0	0	12.3382	0	15	14	0	3.03748	0	0	0.6755	0
chr16	35598617	35602945	hs1889	-	NEG	NEG	NEG	3477	2341	900.5	769	678	710	2162	953.5	841	843	786.5	2454	944.5	796.5	864.5	786	0	0	0	0	1.62548	111	0	0	0	0	0	0	0	0	0	0	49	52	0	0	0	0	0	0
chr16	37812647	37815565	mm1339	-	NEG	NEG	NEG	999.5	6839.5	900.5	1651.5	1415	1617	5092	953.5	1889	2072	1670.5	2627.5	944.5	1806	2054	1789	8.01799	217	9.64675	22	1.94416	116	1.89572	134	1.7291	56	0	0	0	3.57839	5.72501	5.02287	15	14	2.47341	6.31048	5.73066	0.3855	0.5095	0.3515
chr16	37892144	37895218	mm1361	forebrain;limb;heart;bloodvessels;	POS	POS	POS	1721	2341	900.5	1651.5	1875.5	1547	3505	953.5	841	843	1647	3814	2094	1904.5	1874	2064	0	0	0	0	14.5879	613	0	0	1.46727	69	0	0	2127	3.57839	8.22248	0	17	17	4.43852	3.69393	0	0.3505	0.851	0.339
chr16	42781027	42782864	hs1648	midbrain(mesencephalon);	NEG	NEG	NEG	2803.5	6669	900.5	1917	1893	1939.5	6882.5	953.5	1764	1805	1940	4065.5	2113	1923.5	1916	1988	6.14019	109	3.9384	159	100	501	4.56825	133	17.9014	243	0	0	3133	5.92057	8.876	3.81672	24	29	4.57902	4.02974	3.2979	0.606	0.74	0.574
chr16	43080155	43080908	hs255	-	NEG	NEG	NEG	1884.5	2341	900.5	769	678	710	2162	953.5	841	843	786.5	818.5	944.5	796.5	864.5	786	0	0	0	0	0	0	0	0	0	0	0	0	0	0	0	0	13	44	0	0	0	0	0	0
chr16	43121972	43123556	hs254	-	NEG	NEG	NEG	2149	2341	900.5	769	678	710	3305	953.5	841	843	786.5	2120.5	944.5	796.5	864.5	786	0	0	0	0	2.4556	32	0	0	1.59995	44	0	0	0	0	0	0	20	19	0	0	0	0	0	0
chr16	43276774	43278937	hs253	somite;	NEG	NEG	NEG	4082	2341	900.5	769	678	710	3570.5	953.5	841	843	786.5	2677.5	944.5	796.5	864.5	786	0	0	0	0	2.59255	97	2.28159	78	0	0	0	0	0	0	0	0	631	582	0	0	0	0	0	0
chr16	44631515	44633626	mm1301	-	NEG	NEG	NEG	1911	6204	900.5	1817.5	1526	1570.5	6429	1926	2107	1875	2064	3860.5	944.5	1830	1904	1856.5	3.80896	157	1.73844	114	100	199	1.88141	97	19.8494	360	0	7	0	4.75311	6.08847	18.82	16	21	3.00526	3.94218	3.67626	0.3575	0.5885	0.778
chr16	44676757	44681297	hs1685	neuraltube;hindbrain(rhombencephalon);midbrain(mesencephalon);forebrain;limb;eye;facialmesenchyme;	POS	POS	NEG	388.5	6861	900.5	2087	1498	1951.5	7033	953.5	1724	1874	1765	3630	2084	1863	1977.5	1741	8.58608	363	2.07509	130	10.7103	360	4.64886	216	16.7612	191	0	0	1625	13.5541	7.01314	3.37834	13	13	2.87282	4.70136	3.67406	0.617	0.4645	0.4205
chr16	54990739	54999856	hs1469	somite;	NEG	NEG	NEG	1181	2341	900.5	769	678	710	6532.5	2055	1927.5	2096	1823	1912.5	944.5	796.5	864.5	786	0	0	0	0	1.39139	52	1.57427	84	100	525	0	15.5	0	0	0	5.66591	15	15	0	0	6.58307	0	0	0.4605
chr16	62468252	62470783	hs1462	limb;	NEG	POS	NEG	1331.5	4428.5	900.5	769	678	710	6665.5	2064	841	2110	1747	818.5	944.5	796.5	864.5	786	0	0	6.43439	115	0	0	2.96759	131	100	122	0	17.5	0	0	0	0	16	15	0	0	8.85486	0	0	0.4085
chr16	71390427	71406849	hs1995	facialmesenchyme;	NEG	NEG	NEG	610	3557.5	900.5	769	1778.5	710	3388.5	953.5	841	843	786.5	818.5	944.5	796.5	864.5	786	1.54748	42	0	0	0	0	0	0	2.03052	41	0	0	0	0	0	0	14	13	3.91635	0	0	0	0	0
chr16	72685637	72688302	hs1475	limb;branchialarch;tail;	NEG	POS	NEG	3929.5	2341	900.5	769	678	710	6172.5	2037.5	1830	1889	2002	3224.5	944.5	796.5	864.5	786	0	0	0	0	6.88708	139	12.8597	327	1.56083	70	0	13.5	0	0	0	4.33579	234	155	0	0	3.77304	0	0	0.6475
chr16	77289984	77293024	hs1377	-	NEG	NEG	NEG	605.5	5250	2059	1917	1675	1982	2162	953.5	841	843	786.5	818.5	944.5	796.5	864.5	786	1.83796	79	2.01159	62	0	0	0	0	0	0	25	0	0	5.92057	0	0	13	14	3.5341	0	0	0.6555	0	0
chr16	77635468	77638909	hs1441	somite;limb;	NEG	POS	NEG	2523	3863	900.5	1621	678	710	5972	1926	2010.5	1886	1667.5	2977	944.5	796.5	864.5	786	0	0	2.19341	75	19.8178	56	9.12431	309	1.75277	53	0	7	0	3.34911	0	8.17695	20	26	0	0	3.76506	0	0	0.3505
chr16	85887133	85888622	hs1684	somite;midbrain(mesencephalon);dorsalrootganglion;trigeminalV(ganglion,cranial);	NEG	NEG	NEG	777.5	2341	900.5	769	678	710	7125	953.5	841	2046	786.5	818.5	944.5	796.5	864.5	786	0	0	0	0	0	0	9.38521	310	9.02577	165	0	0	0	0	0	0	12	16	0	0	5.22421	0	0	0
chr16	86837654	86839343	hs2400	-	NEG	NEG	NEG	2289	2341	900.5	769	678	710	3753.5	953.5	841	843	786.5	3286.5	944.5	1801.5	2045	2034	0	0	0	0	12.1002	114	0	0	3.20563	61	0	0	0	0	5.60827	0	21	20	0	5.99729	0	0	0.7955	0
chr16	89909485	89910340	hs945	-	NEG	NEG	NEG	3022.5	2341	900.5	769	678	710	2162	953.5	841	843	786.5	2967	944.5	796.5	864.5	786	0	0	0	0	2.66575	167	0	0	0	0	0	0	0	0	0	0	30	30	0	0	0	0	0	0
chr16	91104484	91107069	hs1548	forebrain;	POS	NEG	NEG	1029.5	7384	1922	1766	1979	2018	2162	953.5	841	843	786.5	2623	944.5	796.5	864.5	786	6.51087	236	6.63682	234	9.93789	36	0	0	0	0	12.5	0	0	4.34347	0	0	18	12	5.45293	0	0	0.696	0	0
chr16	91139145	91142270	mm817	neuraltube;midbrain(mesencephalon);forebrain;	POS	NEG	NEG	1823	6601	2044.5	2001.5	1423.5	1922	5825	953.5	841	1913	786.5	2383	944.5	796.5	864.5	786	1.59662	106	10.3139	385	1.69343	94	5.49837	135	3.88968	56	23	0	0	8.47432	0	0	17	18	2.51354	0	3.91815	0.5885	0	0
chr16	91140152	91141411	hs1188	neuraltube;hindbrain(rhombencephalon);midbrain(mesencephalon);forebrain;	POS	NEG	NEG	3185.5	7838.5	2044.5	2001.5	1423.5	2112	5825	953.5	841	1913	786.5	2383	944.5	796.5	864.5	786	12.2222	322	10.3139	385	1.69343	94	5.49837	135	3.88968	56	23	0	0	8.47432	0	0	95	23	2.51354	0	3.91815	0.903	0	0
chr16	91290868	91293443	hs1346	midbrain(mesencephalon);forebrain;	POS	NEG	NEG	999.5	2341	2016.5	1570.5	1920	1785	2162	953.5	841	843	786.5	818.5	944.5	796.5	864.5	786	0	0	0	0	0	0	0	0	0	0	20	0	0	3.01934	0	0	15	14	4.73028	0	0	0.497	0	0
chr16	92340534	92342015	mm769	midbrain(mesencephalon);	NEG	NEG	NEG	2871	8049	900.5	769	1757	710	8121	953.5	841	843	786.5	3981	944.5	1996	1901	2035	13.4621	516	14.1408	602	27.2576	655	29.0026	720	31.351	414	0	0	0	0	11.9885	0	26	28	3.85525	3.90656	0	0	0.7965	0
chr16	92344467	92345647	mm768	heart;	NEG	NEG	POS	1823	2341	900.5	769	678	710	2162	953.5	841	843	786.5	3800	2048	2080	1777	2121	0	0	0	0	13.8192	640	0	0	0	0	0	0	960	0	18.5127	0	17	18	0	2.96194	0	0	0.986	0
chr16	92412091	92416120	hs2084	other;	NEG	NEG	NEG	1148.5	5700.5	900.5	1800.5	678	1814	2162	953.5	841	843	1629.5	3383	944.5	1983	864.5	2028	1.44529	118	2.12416	125	7.8266	192	0	0	0	0	0	0	0	4.61824	10.9777	0	14	16	0	0	0	0.514	0.7895	0.3275
chr16	92427453	92430131	mm107	heart;	NEG	NEG	POS	605.5	3997	900.5	769	678	710	3885.5	953.5	841	843	786.5	3978	1984	2077	1941	2070	0	0	2.08416	109	21.7147	896	2.51004	125	0	0	0	0	263	0	18.2017	0	13	14	0	4.33078	0	0	0.858	0
chr16	94956955	94958478	hs1811	neuraltube;hindbrain(rhombencephalon);midbrain(mesencephalon);	NEG	NEG	NEG	3108.5	2341	900.5	769	678	710	2162	953.5	841	843	786.5	818.5	944.5	796.5	864.5	786	0	0	0	0	0	0	0	0	0	0	0	0	0	0	0	0	31	33	0	0	0	0	0	0
chr16	95847910	95849564	hs1516	hindbrain(rhombencephalon);forebrain;limb;tail;	POS	POS	NEG	827	2341	900.5	769	678	710	8164	2120	2068	1718	2090	2412	944.5	1747.5	864.5	1705.5	0	0	0	0	2.18553	75	20.1162	525	100	661	0	38.5	0	0	4.7711	12.8043	14	14	0	0	2.73294	0	0.4285	0.8235
chr16	97007285	97008846	mm1194	-	NEG	NEG	NEG	4061.5	3921.5	900.5	1892.5	1651	1733.5	4629	953.5	841	843	786.5	2168.5	944.5	1866.5	864.5	1851	2.11141	80	0	0	1.94236	58	1.4682	57	2.45344	41	0	0	0	5.53626	7.14973	0	1159	359	3.44938	0	0	0.4435	0.579	0
chr17	4038923	4041381	mm1389	-	NEG	NEG	NEG	2289	5910.5	900.5	1557.5	1949	1629	5344	953.5	841	843	786.5	3180.5	944.5	1675.5	1826	1807	1.93204	42	4.96061	163	100	57	3.28423	84	4.22242	49	0	0	0	2.79524	3.93139	0	21	20	5.03639	3.35812	0	0.3935	0.5255	0
chr17	7268493	7269968	mm108	nose;heart;liver;	NEG	NEG	POS	32.5	2341	900.5	769	678	710	2162	953.5	841	843	786.5	3773.5	1937	2028.5	1803	2094	0	0	0	0	13.3309	555	0	0	0	0	0	0	89	0	14.08	0	0	0	0	3.13012	0	0	0.9015	0
chr17	9886736	9890324	hs1955	heart;	NEG	NEG	POS	3039	4310.5	900.5	769	678	710	2162	953.5	841	843	786.5	818.5	944.5	796.5	864.5	786	0	0	12.2053	46	0	0	0	0	0	0	0	0	0	0	0	0	22	68	0	0	0	0	0	0
chr17	10049352	10054361	hs2111	-	NEG	NEG	NEG	1239	2341	900.5	769	678	710	2162	953.5	841	843	786.5	2466	944.5	796.5	864.5	786	0	0	0	0	4.3283	47	0	0	0	0	0	0	0	0	0	0	19	13	0	0	0	0	0	0
chr17	10472539	10473971	hs2377	-	NEG	NEG	NEG	1537.5	2341	900.5	769	678	710	2162	953.5	841	843	1589	3799	1997	1988.5	1759	2083	0	0	0	0	29.7847	222	0	0	0	0	0	0	334	0	11.2076	0	15	18	0	2.69568	0	0	0.8755	0.307
chr17	10743926	10746179	hs1358	forebrain;	POS	NEG	NEG	827	7743	2071	1990	2018	2088	7019.5	953.5	841	843	786.5	3891.5	944.5	796.5	864.5	786	7.48499	221	15.3313	453	19.8169	563	5.76615	168	15.5339	222	27	0	0	8.0815	0	0	14	14	6.20945	0	0	0.8245	0	0
chr17	12203951	12205747	mm156	other;	NEG	NEG	NEG	32.5	2341	900.5	1684	1598	1689	3054	953.5	1840.5	1836	1841.5	3843	1895	2063	1889	2096	0	0	0	0	21.1033	392	3.07821	0	0	0	0	0	19	3.7541	16.808	4.48598	0	0	3.31092	3.76341	3.49463	0.42	0.905	0.4725
chr17	12789717	12793070	mm89	heart;bloodvessels;	NEG	NEG	POS	1586	5841	900.5	1724	1708.5	1874	5076.5	953.5	1962	1720	1942	2361.5	1918	2103	1793	1952	2.79891	110	1.61529	117	1.95671	77	1.60774	94	2.59414	69	0	0	55	3.96996	24.1811	6.40445	16	17	3.65526	3.06462	2.74979	0.554	0.702	0.5765
chr17	15440120	15441360	hs1310	neuraltube;hindbrain(rhombencephalon);somite;midbrain(mesencephalon);forebrain;	POS	NEG	NEG	2937.5	8026.5	2065	1701.5	1645	2007	8082.5	1968	1999	1810	2035	2439	944.5	796.5	1916	786	11.9428	306	21.3916	580	2.07519	80	29.0791	517	100	328	26	9	0	3.95912	0	7.4387	19	110	3.429	4.02974	3.32384	0.6785	0	0.694
chr17	26811609	26815540	mm843	-	NEG	NEG	NEG	605.5	3773.5	900.5	769	678	710	2162	953.5	841	843	786.5	3036	944.5	1816	864.5	1858	0	0	2.34439	18	100	38	0	0	0	0	0	0	0	0	5.85261	0	13	14	0	0	0	0	0.589	0
chr17	26827896	26829166	hs505	-	NEG	NEG	NEG	1849	4002	900.5	769	678	710	4996	953.5	841	843	786.5	2681.5	944.5	796.5	864.5	786	0	0	4.16884	41	11.813	37	1.91541	96	2.01455	62	0	0	0	0	0	0	16	20	0	0	0	0	0	0
chr17	26863571	26866666	mm824	-	NEG	NEG	NEG	1181	2341	900.5	769	678	710	2162	953.5	841	843	786.5	2709	944.5	1739	1935	2095	0	0	0	0	1.81528	151	0	0	0	0	0	0	0	0	4.56633	0	15	15	0	4.24556	0	0	0.904	0
chr17	28343766	28346334	hs1887	heart;	NEG	NEG	POS	3411	4015.5	900.5	769	678	1655.5	6424	953.5	1937	843	1834.5	3452	944.5	2046	1802	1989	1.58784	121	0	0	6.773	300	4.37624	239	2.63029	153	0	0	0	0	15.5799	6.06782	43	49	0	3.12084	0	0.406	0.7425	0.468
chr17	29433661	29435358	mm81	heart;	NEG	NEG	POS	3666.5	2341	900.5	769	678	710	2162	953.5	841	843	786.5	2499	2055	2084	1832	1973	0	0	0	0	1.5642	126	0	0	0	0	0	0	1013	0	19.5919	0	68	73	0	3.36277	0	0	0.721	0
chr17	29462413	29466116	mm755	hindbrain(rhombencephalon);limb;facialmesenchyme;	NEG	POS	NEG	1586	8087.5	900.5	1597.5	1955	2006	5974.5	1968	2082	1698	1777	3617	944.5	1598	1861	1665	17.8618	199	100	1022	14.2196	224	7.38446	229	1.8608	64	0	9	0	3.19868	2.49878	14.768	16	17	5.10318	3.64091	2.54694	0.6765	0.3825	0.428
chr17	30377456	30379782	hs1366	midbrain(mesencephalon);	NEG	NEG	NEG	797	5944.5	2100	1698	2035.5	1728	5269	953.5	1699.5	843	786.5	818.5	944.5	796.5	864.5	786	5.08226	131	1.61882	71	0	0	1.69879	103	2.27033	93	35.5	0	0	3.94673	0	3.14261	16	12	6.52724	0	0	0.441	0	0
chr17	30548540	30552550	mm1326	heart;	NEG	NEG	POS	2351	2341	900.5	769	678	710	2162	953.5	841	843	786.5	3005.5	944.5	2022	864.5	1645	0	0	0	0	3.84183	132	0	0	0	0	0	0	0	0	13.4964	0	21	21	0	0	0	0	0.359	0
chr17	35719853	35721785	mm90	heart;	NEG	NEG	POS	3045.5	5866	900.5	1744.5	678	710	5389.5	953.5	841	843	786.5	3971	1894	2051.5	2051	2032	2.80353	114	1.70108	111	20.0917	956	2.48446	121	2.38604	67	0	0	18	4.18414	15.8194	0	30	31	0	6.15682	0	0	0.7925	0
chr17	43329588	43330220	mm252	-	NEG	NEG	NEG	3220.5	2341	900.5	769	678	710	2162	953.5	841	843	786.5	4120	1932	1794	1776	1953	0	0	0	0	100	709	0	0	0	0	0	0	79	0	5.47341	0	39	33	0	2.95394	0	0	0.704	0
chr17	44151633	44153405	hs2397	-	NEG	NEG	NEG	1263	2341	900.5	769	678	710	2162	953.5	841	843	786.5	3286.5	944.5	1892	1757.5	1898.5	0	0	0	0	5.452	198	0	0	0	0	0	0	0	0	7.90356	0	14	17	0	2.68649	0	0	0.628	0
chr17	44296915	44302724	hs1461	limb;nose;	NEG	POS	NEG	2963	5560.5	900.5	769	678	710	8359	2037.5	1864.5	2111	1597.5	2933	944.5	1645	1949.5	1583	4.09137	87	1.47187	72	3.90849	113	100	900	100	612	0	13.5	0	0	3.67499	4.74962	57	21	0	4.36555	8.91477	0	0.3105	0.31
chr17	44617720	44619644	mm924	branchialarch;facialmesenchyme;	NEG	NEG	NEG	827	5439.5	900.5	769	678	710	6796	953.5	841	843	1814	818.5	944.5	796.5	864.5	786	1.44616	77	2.70963	107	0	0	7.71821	290	3.32295	191	0	0	0	0	0	0	14	14	0	0	0	0	0	0.4545
chr17	44722114	44723789	mm657	branchialarch;	NEG	NEG	NEG	2906.5	2341	900.5	769	678	710	2162	953.5	841	843	786.5	818.5	944.5	796.5	864.5	786	0	0	0	0	0	0	0	0	0	0	0	0	0	0	0	0	28	27	0	0	0	0	0	0
chr17	45325360	45328753	hs1495	-	NEG	NEG	NEG	2465.5	4051.5	900.5	769	678	710	7183	2072.5	1695.5	1961	1915	2223	944.5	796.5	864.5	786	2.27834	94	0	0	3.92514	17	12.2287	147	19.2604	219	0	19.5	0	0	0	2.95719	21	23	0	0	4.25248	0	0	0.545
chr17	46008887	46010189	hs2399	-	NEG	NEG	NEG	3632.5	3928	900.5	769	678	710	2162	953.5	841	843	786.5	3030.5	944.5	796.5	864.5	1778.5	0	0	1.68418	117	3.48873	150	0	0	0	0	0	0	0	0	0	0	69	64	0	0	0	0	0.4985	0
chr17	47871879	47873076	hs1100	hindbrain(rhombencephalon);midbrain(mesencephalon);forebrain;other;	POS	NEG	NEG	2995	4316.5	900.5	1917	1466	1905	2162	953.5	841	843	786.5	818.5	944.5	796.5	864.5	786	0	0	2.14144	195	0	0	0	0	0	0	0	0	0	5.92057	0	0	29	30	2.72736	0	0	0.5755	0	0
chr17	47914773	47915356	hs281	midbrain(mesencephalon);forebrain;	POS	NEG	NEG	1861	7115.5	900.5	769	1997	1681	2162	953.5	841	843	786.5	818.5	944.5	796.5	864.5	786	3.48644	189	5.29595	313	0	0	0	0	0	0	0	0	0	0	0	0	13	41	5.73684	0	0	0.415	0	0
chr17	47988296	47991797	mm751	forebrain;limb;branchialarch;facialmesenchyme;	POS	POS	NEG	3823	8201	900.5	2057.5	1420	1514.5	7896.5	1957	2028	1764.5	1926	2473.5	944.5	1723	1959	1806	100	227	34.4012	1057	1.68812	110	14.3337	550	25.7264	410	0	8.5	0	10.9128	4.37615	9.24735	78	181	2.49071	4.47056	3.08833	0.3375	0.524	0.554
chr17	48008185	48009224	hs1145	-	NEG	NEG	NEG	2644.5	2341	900.5	769	678	710	2162	953.5	841	843	786.5	818.5	944.5	796.5	864.5	1682.5	0	0	0	0	0	0	0	0	0	0	0	0	0	0	0	0	58	17	0	0	0	0	0.398	0
chr17	48010565	48011720	hs1003	-	NEG	NEG	NEG	2441	2341	900.5	769	678	710	2162	953.5	841	843	786.5	3470.5	944.5	1751	864.5	1859	0	0	0	0	7.12084	291	0	0	0	0	0	0	0	0	4.80576	0	17	33	0	0	0	0	0.5895	0
chr17	48057242	48058147	hs1225	-	NEG	NEG	NEG	2464	6379.5	900.5	769	678	710	5636.5	953.5	841	843	1716	2828.5	944.5	796.5	864.5	786	5.01599	165	2.52157	95	2.8041	119	3.62541	166	2.08293	62	0	0	0	0	0	0	22	22	0	0	0	0	0	0.379
chr17	49690781	49691948	mm276	heart;other;	NEG	NEG	POS	2287.5	3668.5	1838	769	678	710	5449	953.5	841	843	786.5	3582	1986	1886	864.5	1981	1.70885	62	0	0	100	106	2.45255	79	3.92764	83	9	0	272	0	7.67887	0	20	21	0	0	0	0	0.73	0
chr17	51062470	51063411	hs750	-	NEG	NEG	NEG	1978.5	2341	900.5	769	678	710	2162	953.5	841	843	786.5	818.5	944.5	796.5	864.5	786	0	0	0	0	0	0	0	0	0	0	0	0	0	0	0	0	56	13	0	0	0	0	0	0
chr17	51370486	51371772	hs839	-	NEG	NEG	NEG	1968	2341	900.5	769	678	710	2162	953.5	841	843	786.5	818.5	944.5	796.5	864.5	786	0	0	0	0	0	0	0	0	0	0	0	0	0	0	0	0	16	22	0	0	0	0	0	0
chr17	51536358	51537318	hs250	heart;	NEG	NEG	POS	1645	2341	900.5	769	678	710	2162	953.5	841	843	786.5	2170	944.5	796.5	864.5	786	0	0	0	0	1.75735	67	0	0	0	0	0	0	0	0	0	0	14	22	0	0	0	0	0	0
chr17	52225510	52226530	hs251	-	NEG	NEG	NEG	2995	2341	900.5	769	678	710	2162	953.5	841	843	786.5	818.5	944.5	796.5	864.5	786	0	0	0	0	0	0	0	0	0	0	0	0	0	0	0	0	29	30	0	0	0	0	0	0
chr17	52307830	52309076	hs651	-	NEG	NEG	NEG	3477	5082	900.5	769	678	710	2162	953.5	841	843	786.5	818.5	944.5	796.5	864.5	786	1.73994	67	1.61354	80	0	0	0	0	0	0	0	0	0	0	0	0	63	40	0	0	0	0	0	0
chr17	52329852	52330752	hs825	-	NEG	NEG	NEG	2925	2341	900.5	769	678	710	2162	953.5	841	843	786.5	818.5	944.5	796.5	864.5	786	0	0	0	0	0	0	0	0	0	0	0	0	0	0	0	0	35	24	0	0	0	0	0	0
chr17	52459484	52461092	hs936	-	NEG	NEG	NEG	1471.5	2341	900.5	769	678	710	2162	953.5	841	843	786.5	2000.5	944.5	796.5	864.5	786	0	0	0	0	1.78763	43	0	0	0	0	0	0	0	0	0	0	16	16	0	0	0	0	0	0
chr17	52465120	52465827	hs252	-	NEG	NEG	NEG	1263	2341	900.5	769	678	710	2162	953.5	841	843	786.5	818.5	944.5	796.5	864.5	786	0	0	0	0	0	0	0	0	0	0	0	0	0	0	0	0	14	17	0	0	0	0	0	0
chr17	62700976	62701852	hs1733	-	NEG	NEG	NEG	3206.5	6264	900.5	769	1678	1487	6854.5	1926	841	843	1677	2141.5	944.5	796.5	864.5	786	1.75061	119	4.67936	167	2.9491	24	3.42873	193	13.5141	206	0	7	0	0	0	0	35	36	3.54462	0	0	0.3265	0	0.3535
chr17	62785705	62787128	hs1734	midbrain(mesencephalon);	NEG	NEG	NEG	2909	2341	900.5	769	678	710	2162	953.5	841	843	786.5	818.5	944.5	796.5	864.5	786	0	0	0	0	0	0	0	0	0	0	0	0	0	0	0	0	31	25	0	0	0	0	0	0
chr17	63171422	63173537	hs1345	forebrain;eye;	POS	NEG	NEG	1721	6431.5	2077	769	1414	1928	3887.5	953.5	841	843	786.5	818.5	944.5	796.5	864.5	786	8.82291	36	3.74755	185	0	0	2.3188	131	0	0	28	0	0	0	0	0	17	17	2.47048	0	0	0.5965	0	0
chr17	73022163	73024151	mm82	heart;	NEG	NEG	POS	456	2341	900.5	769	678	710	6349.5	953.5	841	2078	786.5	2492.5	2085	2024	2083	2027	0	0	0	0	1.98269	92	7.4995	218	3.35233	84	0	0	1746	0	13.6992	0	12	14	0	7.37634	5.97972	0	0.7845	0
chr17	79144758	79146183	hs1480	limb;	NEG	POS	NEG	1285	2341	900.5	769	678	710	6010	2105	1682	2097	786.5	818.5	944.5	796.5	864.5	786	0	0	0	0	0	0	10.624	302	1.80804	53	0	28	0	0	0	2.36637	17	14	0	0	6.62371	0	0	0
chr17	79223077	79228513	hs2097	-	NEG	NEG	NEG	827	2341	900.5	769	678	710	2162	953.5	841	843	786.5	818.5	944.5	796.5	864.5	786	0	0	0	0	0	0	0	0	0	0	0	0	0	0	0	0	14	14	0	0	0	0	0	0
chr17	84179513	84182025	hs1909	somite;limb;heart;	NEG	POS	POS	2604.5	6793.5	900.5	1620	1389	1615	6379	953.5	1998	1766	1964	3833	944.5	1928.5	1817	1901	3.47618	121	100	106	100	181	25.8063	165	2.32588	88	0	0	0	3.3326	8.90899	7.41295	23	24	2.33918	3.3174	3.09929	0.3835	0.629	0.595
chr17	85487468	85489670	hs541	forebrain;	POS	NEG	NEG	3471	6534.5	900.5	1837.5	1739	2045	4067.5	953.5	841	843	786.5	2313.5	944.5	796.5	864.5	786	3.47245	165	2.28666	165	1.60704	90	2.85908	153	0	0	0	0	0	4.86495	0	0	48	52	3.77334	0	0	0.732	0	0
chr17	85526742	85530634	hs148	-	NEG	NEG	NEG	2098.5	6539	900.5	769	678	1620	5262.5	953.5	841	843	786.5	2426	944.5	796.5	864.5	786	4.19863	124	16.3464	46	4.66891	40	1.47867	80	6.7766	66	0	0	0	0	0	0	25	16	0	0	0	0.3875	0	0
chr17	85562619	85563333	hs149	midbrain(mesencephalon);	NEG	NEG	NEG	4032	2341	900.5	769	678	710	3409	953.5	841	843	786.5	3558	944.5	796.5	864.5	786	0	0	0	0	27.0765	126	9.93988	0	0	0	0	0	0	0	0	0	2167	214	0	0	0	0	0	0
chr17	85578835	85579978	hs150	-	NEG	NEG	NEG	1760.5	2341	900.5	769	678	710	4887	953.5	841	843	786.5	3495.5	944.5	796.5	2024.5	786	0	0	0	0	7.89317	279	1.73429	87	2.45614	51	0	0	0	0	0	0	15	21	0	5.37299	0	0	0	0
chr17	87375343	87378514	hs1967	somite;heart;	NEG	NEG	POS	3476.5	4511	900.5	1776.5	1482	1744	5672.5	953.5	1797	843	1820.5	3469.5	944.5	1734	864.5	1803	2.66631	171	0	0	7.57375	263	1.84031	204	1.88635	100	0	0	0	4.40119	4.55602	4.06684	50	51	2.8187	0	0	0.4615	0.52	0.458
chr17	90695304	90698017	hs1348	heart;	NEG	NEG	POS	827	7144	2044.5	1934.5	1687	1682	5613	953.5	841	843	786.5	3220.5	944.5	796.5	864.5	786	4.5161	153	7.48011	238	5.23875	165	2.72317	79	6.36797	80	23	0	0	6.35468	0	0	14	14	3.60198	0	0	0.4165	0	0
chr18	5185222	5188225	mm1319	-	NEG	NEG	NEG	3810	5507	900.5	769	678	710	5922.5	953.5	841	843	786.5	3186	944.5	2038	1786.5	2063	2.20564	86	3.0422	15	24.5509	74	2.74152	140	3.37069	107	0	0	0	0	14.7091	0	108	110	0	3.02231	0	0	0.8505	0
chr18	8043683	8045852	hs1334	forebrain;	POS	NEG	NEG	2269.5	5289	2113	1976.5	1896	1883	4452.5	953.5	841	843	786.5	2119.5	944.5	796.5	864.5	786	2.1621	56	2.15053	73	1.78228	60	1.64659	63	1.47159	39	48	0	0	7.65701	0	0	24	18	4.61756	0	0	0.5565	0	0
chr18	9027134	9028620	hs1589	cranialnerve;	NEG	NEG	NEG	1471.5	5610.5	1819	1767.5	1733	2027	2162	953.5	841	843	786.5	818.5	944.5	796.5	864.5	786	1.78711	63	6.19343	85	0	0	0	0	0	0	8	0	0	4.36154	0	0	16	16	3.73606	0	0	0.704	0	0
chr18	9146715	9148876	hs1567	hindbrain(rhombencephalon);limb;branchialarch;genitaltubercle;	NEG	POS	NEG	1823	4956	1860.5	1657.5	1544	1709	2162	953.5	841	843	786.5	3076	944.5	796.5	864.5	786	1.54835	50	1.71975	74	16.4049	73	0	0	0	0	10	0	0	3.69084	0	0	17	18	3.10332	0	0	0.432	0	0
chr18	9215948	9217732	hs1588	forebrain;	POS	NEG	NEG	927	7709.5	1954.5	1896	1356	1842	5297	953.5	841	843	786.5	2415.5	944.5	796.5	864.5	786	7.08549	212	12.813	477	5.13643	34	17.5564	28	1.82914	40	14	0	0	5.68205	0	0	13	16	1.65336	0	0	0.536	0	0
chr18	10735381	10736621	hs1650	neuraltube;hindbrain(rhombencephalon);midbrain(mesencephalon);forebrain;	POS	NEG	NEG	388.5	2341	1909.5	1776.5	2038	710	2162	953.5	841	843	786.5	2292.5	944.5	796.5	864.5	786	0	0	0	0	4.90399	13	0	0	0	0	12	0	0	4.40119	0	0	13	13	6.58361	0	0	0	0	0
chr18	11077951	11078500	hs502	heart;	NEG	NEG	POS	1466.5	2341	900.5	769	678	710	2162	953.5	841	843	786.5	3417.5	944.5	1950.5	1819	2101.5	0	0	0	0	5.37842	338	0	0	0	0	0	0	0	0	9.80608	0	17	15	0	3.34866	0	0	0.9185	0
chr18	13109017	13110286	hs1053	-	NEG	NEG	NEG	3591.5	2341	900.5	769	678	710	4027	953.5	841	843	786.5	818.5	944.5	796.5	864.5	786	0	0	0	0	0	0	11.7611	36	0	0	0	0	0	0	0	0	62	59	0	0	0	0	0	0
chr18	13221433	13222700	hs1169	midbrain(mesencephalon);forebrain;trigeminalV(ganglion,cranial);	POS	NEG	NEG	1711.5	2341	900.5	769	678	710	5334	953.5	841	843	786.5	2838.5	944.5	796.5	864.5	786	0	0	0	0	3.12834	112	1.51192	79	7.24016	72	0	0	0	0	0	0	12	41	0	0	0	0	0	0
chr18	13665973	13667811	hs1180	midbrain(mesencephalon);	NEG	NEG	NEG	1263	6900.5	900.5	769	1829.5	1629	5541	953.5	841	843	1679	2524	944.5	796.5	864.5	786	6.28786	192	3.19734	158	2.89404	74	4.74455	139	2.13096	52	0	0	0	0	0	0	14	17	4.17744	0	0	0.3935	0	0.3565
chr18	13703650	13705054	hs1104	-	NEG	NEG	NEG	2078.5	6086.5	900.5	769	678	1600.5	4111.5	953.5	841	843	1687	2549.5	944.5	796.5	1735	786	1.94912	104	3.65795	147	2.15562	92	3.00628	161	0	0	0	0	0	0	0	0	19	19	0	2.35068	0	0.374	0	0.3625
chr18	13738222	13739462	hs367	midbrain(mesencephalon);limb;	NEG	POS	NEG	999.5	5623	900.5	1696.5	678	1638.5	3540.5	953.5	841	843	786.5	818.5	944.5	796.5	864.5	786	2.01297	97	2.06873	104	0	0	1.67134	101	0	0	0	0	0	3.92122	0	0	15	14	0	0	0	0.3965	0	0
chr18	13768735	13769660	hs686	-	NEG	NEG	NEG	1877	2341	900.5	769	678	710	2162	953.5	841	843	786.5	818.5	944.5	796.5	864.5	786	0	0	0	0	0	0	0	0	0	0	0	0	0	0	0	0	28	14	0	0	0	0	0	0
chr18	13786795	13788440	hs1027	hindbrain(rhombencephalon);forebrain;	POS	NEG	NEG	3264.5	5925	900.5	769	678	710	6117.5	953.5	2012	843	1959	3546.5	944.5	1805	864.5	1757	2.15305	106	2.73182	118	8.55729	322	2.35423	122	9.03724	121	0	0	0	0	5.67678	8.24205	42	34	0	0	0	0	0.4755	0.591
chr18	13789608	13791298	hs962	-	NEG	NEG	NEG	1150	2341	900.5	769	678	710	6205	953.5	1687.5	843	786.5	818.5	944.5	796.5	864.5	786	0	0	0	0	0	0	4.57856	170	4.7925	82	0	0	0	0	0	2.79256	16	14	0	0	0	0	0	0
chr18	13797873	13799412	hs368	-	NEG	NEG	NEG	1930.5	4638	900.5	769	1909.5	710	6235.5	953.5	841	843	1880	818.5	944.5	796.5	864.5	786	0	0	5.28182	192	0	0	1.88231	123	12.0426	168	0	0	0	0	0	0	30	14	4.69961	0	0	0	0	0.504
chr18	13809409	13810718	hs740	-	NEG	NEG	NEG	2345	6247.5	900.5	769	678	1662.5	2162	953.5	841	843	786.5	818.5	944.5	796.5	864.5	786	33.8733	80	2.05329	107	0	0	0	0	0	0	0	0	0	0	0	0	22	20	0	0	0	0.4085	0	0
chr18	13811241	13812714	hs1088	-	NEG	NEG	NEG	610	2341	900.5	1582	678	710	2162	953.5	841	843	786.5	818.5	944.5	796.5	864.5	786	0	0	0	0	0	0	0	0	0	0	0	0	0	3.09886	0	0	14	13	0	0	0	0	0	0
chr18	13847776	13849408	hs1653	bloodvessels;	NEG	NEG	NEG	1777.5	2341	900.5	769	678	710	5165	953.5	841	843	786.5	3716	1982	1670.5	1963	1876.5	0	0	0	0	12.3638	467	1.8993	117	1.74751	72	0	0	257	0	3.87424	0	19	16	0	4.57587	0	0	0.6035	0
chr18	13896095	13897821	hs369	hindbrain(rhombencephalon);midbrain(mesencephalon);heart;	NEG	NEG	POS	1823.5	6215	900.5	1939	1444	2040	6186.5	953.5	1757	2052	1742	3213.5	944.5	1955	864.5	2024	2.33208	130	2.65792	146	5.14665	165	3.45653	163	4.32278	105	0	0	0	6.46984	9.94319	3.69649	14	26	2.62277	0	5.30772	0.726	0.7825	0.406
chr18	14063413	14065312	hs1544	hindbrain(rhombencephalon);midbrain(mesencephalon);forebrain;	POS	NEG	NEG	827	5282	1922	1890.5	1999	1945.5	5060.5	953.5	1702	1691	1726	1906	944.5	796.5	864.5	786	1.65657	75	2.13415	87	2.01767	11	1.8153	88	2.23902	71	12.5	0	0	5.52542	0	3.15413	14	14	5.76123	0	2.42461	0.6135	0	0.387
chr18	14305020	14306278	hs1138	-	NEG	NEG	NEG	1366.5	2341	900.5	769	1630.5	710	3455.5	953.5	841	843	786.5	2907	944.5	796.5	864.5	786	0	0	0	0	17.6956	50	0	0	2.18985	46	0	0	0	0	0	0	13	21	3.39417	0	0	0	0	0
chr18	14458160	14460150	hs1566	forebrain;	POS	NEG	NEG	1321	7275	1838	1800.5	1600	1831	3577.5	953.5	841	843	786.5	2209.5	944.5	1818.5	1977.5	1965.5	6.91738	165	7.60058	220	1.46978	83	2.04114	86	0	0	9	0	0	4.61824	5.91922	0	15	16	3.31809	4.70136	0	0.527	0.7165	0
chr18	16560468	16563440	hs1636	forebrain;	POS	NEG	NEG	605.5	5482.5	1897	769	1609	1732	2162	953.5	841	843	786.5	1983	944.5	796.5	864.5	786	3.28152	98	1.45798	53	1.3768	62	0	0	0	0	11.5	0	0	0	0	0	13	14	3.3463	0	0	0.443	0	0
chr18	16709806	16715755	hs1634	branchialarch;cranialnerve;	NEG	NEG	NEG	1818	5814	1962	1713.5	1648	1555	4033.5	953.5	841	843	786.5	3700	944.5	1891	2038	1926	1.79868	99	3.48523	109	13.8601	351	3.54929	125	0	0	14.5	0	0	3.96708	7.84934	0	52	12	3.44191	5.69661	0	0.3525	0.6665	0
chr18	25240595	25241640	hs370	-	NEG	NEG	NEG	239	2341	900.5	1591.5	1829.5	710	2162	953.5	841	843	786.5	2449	944.5	796.5	864.5	786	0	0	0	0	6.12963	31	0	0	0	0	0	0	0	3.17597	0	0	12	13	4.17744	0	0	0	0	0
chr18	25377370	25378646	hs590	forebrain;	POS	NEG	NEG	1321	2341	900.5	769	1778.5	710	2162	953.5	841	843	786.5	818.5	944.5	796.5	864.5	786	0	0	0	0	0	0	0	0	0	0	0	0	0	0	0	0	15	16	3.91635	0	0	0	0	0
chr18	25677414	25678414	hs371	hindbrain(rhombencephalon);midbrain(mesencephalon);	NEG	NEG	NEG	3065.5	6330.5	900.5	1960	678	1816.5	5723	953.5	841	843	786.5	2353.5	944.5	796.5	864.5	786	2.54508	90	3.72329	220	2.15653	70	6.9809	270	1.57911	41	0	0	0	7.00584	0	0	20	189	0	0	0	0.515	0	0
chr18	25791621	25792490	hs372	-	NEG	NEG	NEG	1008.5	2341	900.5	769	678	710	2162	953.5	841	843	786.5	818.5	944.5	796.5	864.5	786	0	0	0	0	0	0	0	0	0	0	0	0	0	0	0	0	14	15	0	0	0	0	0	0
chr18	26196680	26197485	hs373	-	NEG	NEG	NEG	3220.5	2341	900.5	769	678	710	2162	953.5	841	843	786.5	818.5	944.5	796.5	864.5	786	0	0	0	0	0	0	0	0	0	0	0	0	0	0	0	0	39	33	0	0	0	0	0	0
chr18	26738357	26739389	hs880	-	NEG	NEG	NEG	3359	3822.5	900.5	769	678	710	3442	953.5	841	843	786.5	818.5	944.5	796.5	864.5	786	2.30384	56	0	0	0	0	0	0	2.41656	35	0	0	0	0	0	0	61	32	0	0	0	0	0	0
chr18	26783371	26784627	hs374	-	NEG	NEG	NEG	2137	3583	900.5	769	678	710	5163	953.5	841	843	786.5	818.5	944.5	796.5	864.5	786	1.63538	40	0	0	0	0	1.68726	63	6.3623	58	0	0	0	0	0	0	3232	12	0	0	0	0	0	0
chr18	27497307	27498342	hs851	midbrain(mesencephalon);	NEG	NEG	NEG	2759.5	2341	900.5	769	678	710	2162	953.5	841	843	786.5	818.5	944.5	796.5	864.5	786	0	0	0	0	0	0	0	0	0	0	0	0	0	0	0	0	23	29	0	0	0	0	0	0
chr18	28161558	28162566	hs797	-	NEG	NEG	NEG	1637.5	2341	900.5	769	678	710	2162	953.5	841	843	786.5	2693	944.5	796.5	864.5	786	0	0	0	0	9.40673	46	0	0	0	0	0	0	0	0	0	0	19	15	0	0	0	0	0	0
chr18	32541944	32543241	mm291	heart;	NEG	NEG	POS	252.5	4366	900.5	769	1630.5	710	2162	953.5	841	1841	786.5	3607.5	1944	1754	1997	2019	0	0	2.98934	159	13.3595	236	0	0	0	0	0	0	116	0	4.80709	0	13	12	3.39417	5.005	3.52903	0	0.772	0
chr18	33552065	33554381	mm15	forebrain;	POS	NEG	NEG	605.5	5521	2116.5	1800.5	1950.5	1592.5	5804	953.5	841	843	786.5	3439	944.5	796.5	864.5	786	1.52906	65	2.88456	133	37.3343	94	10.8859	28	4.07769	74	54	0	0	4.61824	0	0	13	14	5.06027	0	0	0.369	0	0
chr18	33552101	33553606	hs1399	-	NEG	NEG	NEG	605.5	5861	2116.5	1800.5	1950.5	1592.5	5804	953.5	841	843	786.5	2636.5	944.5	796.5	864.5	786	2.78968	65	2.88456	133	13.0086	26	10.8859	28	4.07769	74	54	0	0	4.61824	0	0	13	14	5.06027	0	0	0.369	0	0
chr18	34131298	34134370	mm1329	nose;other;	NEG	NEG	NEG	827	6968.5	900.5	2036	1726	1802.5	6825.5	953.5	1822.5	843	2068.5	818.5	944.5	796.5	864.5	786	6.11923	192	100	32	0	0	6.40577	206	9.13004	134	0	0	0	9.53786	0	4.26878	14	14	3.69654	0	0	0.505	0	0.786
chr18	38803792	38805763	hs1640	tail;	NEG	NEG	NEG	1471.5	7192	900.5	769	678	710	7884.5	2018.5	1879.5	1893	1792.5	2420	944.5	796.5	864.5	786	9.77711	244	4.19322	159	1.91458	86	15.6115	552	23.2352	389	0	12	0	0	0	4.92738	16	16	0	0	3.79824	0	0	0.444
chr18	39229300	39231539	mm1350	-	NEG	NEG	NEG	1150	2341	900.5	769	678	710	2162	953.5	841	843	786.5	2910	944.5	1952	864.5	2039	0	0	0	0	3.24065	122	0	0	0	0	0	0	0	0	9.81024	0	16	14	0	0	0	0	0.8085	0
chr18	55135918	55137168	hs1338	-	NEG	NEG	NEG	2058.5	6808	2074	1861.5	1972	1899.5	3651.5	953.5	841	843	786.5	3303.5	944.5	1654	864.5	1913	3.89704	159	4.91636	155	5.29277	210	0	0	2.22023	66	27.5	0	0	5.14469	3.74482	0	28	15	5.35711	0	0	0.5695	0.637	0
chr18	55195554	55197516	hs1375	neuraltube;midbrain(mesencephalon);	NEG	NEG	NEG	2772.5	7464	2007	1949	1668	2062	5979	953.5	1735	843	1882	3087.5	944.5	1669	864.5	1735.5	8.81716	238	6.38424	238	3.82426	161	8.70702	83	10.9651	58	19	0	0	6.78203	3.85808	3.44904	26	25	3.51256	0	0	0.758	0.4575	0.5055
chr18	55483488	55486878	hs1643	forebrain;other;	POS	NEG	NEG	1586	6795	900.5	1922	1909.5	1947	5140	953.5	841	843	786.5	2043	944.5	796.5	864.5	786	3.55181	141	4.46047	209	1.39398	68	1.62275	121	2.23902	65	0	0	0	5.92784	0	0	16	17	4.69961	0	0	0.615	0	0
chr18	55505853	55508602	hs1373	-	NEG	NEG	NEG	1181	7556.5	2065	1933	1695.5	1759.5	6192.5	953.5	841	843	786.5	3139	944.5	796.5	864.5	786	5.71122	241	9.77077	341	5.19969	135	4.66386	128	4.54336	111	26	0	0	6.30857	0	0	15	15	3.62618	0	0	0.4745	0	0
chr18	55518917	55521029	hs1371	midbrain(mesencephalon);forebrain;limb;	POS	POS	NEG	1721	7282	2000	1564	1492	1686	5783	953.5	841	843	786.5	2524.5	944.5	796.5	864.5	786	2.95962	149	15.311	476	2.15111	89	4.62448	147	1.71335	89	18	0	0	2.96141	0	0	17	17	2.87026	0	0	0.419	0	0
chr18	56896918	56898991	mm109	heart;	NEG	NEG	POS	388.5	2341	900.5	769	678	710	2162	953.5	841	843	786.5	3691	1957	1815	1929	786	0	0	0	0	13.0276	374	0	0	0	0	0	0	144	0	5.84708	0	13	13	0	4.10341	0	0	0	0
chr18	60904549	60907221	mm879	dorsalrootganglion;limb;branchialarch;trigeminalV(ganglion,cranial);cranialnerve;	NEG	POS	NEG	2228	4500	900.5	1942	1860	2047	6097	953.5	841	1803	1670.5	818.5	944.5	796.5	864.5	786	0	0	2.85218	234	0	0	3.18719	132	4.20571	123	0	0	0	6.69249	0	0	62	14	4.33508	0	3.29435	0.74	0	0.3515
chr18	61348807	61352129	mm1331	-	NEG	NEG	NEG	2351	3968.5	900.5	769	678	710	2162	953.5	841	843	786.5	3503	944.5	2035	1890	1623	0	0	3.57017	48	8.4972	266	0	0	0	0	0	0	0	0	14.4759	0	21	21	0	3.76506	0	0	0.3375	0
chr18	61651102	61654077	hs1752	heart;other;liver;	NEG	NEG	POS	1920.5	2341	900.5	769	678	710	7536	953.5	1951.5	1969	1899.5	3541	2083	2099	2012	2059	0	0	0	0	6.96561	444	14.8774	451	13.0241	233	0	0	1559	0	22.2152	6.30707	18	18	0	5.29273	4.34311	0	0.8465	0.5285
chr18	65514203	65517793	mm1322	midbrain(mesencephalon);	NEG	NEG	NEG	605.5	6587.5	900.5	1840	1650	1866	5092.5	953.5	841	843	786.5	3939.5	2058	1982	864.5	1846	1.67162	136	34.1147	136	30.0172	437	2.00428	122	1.65309	62	0	0	1029	4.86557	10.9774	0	13	14	3.44934	0	0	0.5475	0.5725	0
chr18	65529356	65532579	hs1397	nose;ear;	NEG	NEG	NEG	388.5	6833.5	2056.5	1875	1918	1804	5262	953.5	2021	843	1997	3226	944.5	1708	864.5	1727.5	1.51681	116	17.0519	681	5.15689	170	1.96204	138	1.86522	65	24.5	0	0	5.31334	4.2146	8.66852	13	13	4.70261	0	0	0.506	0.449	0.645
chr18	67369753	67371235	hs1751	heart;	NEG	NEG	POS	2078.5	6898.5	900.5	769	1778.5	710	7113	953.5	841	843	786.5	3903	944.5	1960.5	1968	2017	4.75402	119	5.31951	223	17.4195	770	8.89314	233	12.7015	162	0	0	0	0	10.0731	0	19	19	3.91635	4.667	0	0	0.767	0
chr18	68058776	68059713	mm304	heart;	NEG	NEG	POS	2644	3836	1860.5	769	1944	1464	6671.5	1976.5	1816.5	1933	1760.5	3639.5	2042	1853	864.5	1936.5	1.88986	76	0	0	16.0049	217	5.23011	174	10.3109	117	10	9.5	924	0	6.77993	4.22234	23	25	4.9607	0	4.07523	0.315	0.684	0.416
chr18	68909329	68911841	mm708	limb;	NEG	POS	NEG	1635	2341	900.5	769	678	710	8239.5	2060.5	1946	2027.5	1861	2421.5	944.5	796.5	864.5	786	0	0	0	0	2.05718	79	34.8305	898	100	410	0	16.5	0	0	0	6.15827	13	27	0	0	4.92354	0	0	0.489
chr18	69095835	69096788	hs744	-	NEG	NEG	NEG	3775	2341	900.5	769	678	710	2162	953.5	841	843	786.5	818.5	944.5	796.5	864.5	786	0	0	0	0	0	0	0	0	0	0	0	0	0	0	0	0	122	77	0	0	0	0	0	0
chr18	69124560	69125811	hs713	-	NEG	NEG	NEG	1309.5	2341	900.5	769	678	710	7388.5	2111	1802.5	1726	2029.5	2816.5	944.5	796.5	864.5	786	0	0	0	0	3.37986	103	13.1143	282	21.7878	159	0	32	0	0	0	4.10551	20	13	0	0	2.80143	0	0	0.688
chr18	69546507	69549364	mm1390	-	NEG	NEG	NEG	388.5	2341	900.5	1822.5	678	1693	2162	953.5	841	843	786.5	818.5	944.5	796.5	864.5	786	0	0	0	0	0	0	0	0	0	0	0	0	0	4.76671	0	0	13	13	0	0	0	0.422	0	0
chr18	69562176	69563579	hs1537	forebrain;	POS	NEG	NEG	1228	5733	1971	1674	1667	1759.5	3942	953.5	841	843	786.5	2369	944.5	796.5	864.5	786	2.66631	112	1.45105	107	2.0455	75	8.28943	45	0	0	15.5	0	0	3.75003	0	0	13	19	3.51253	0	0	0.4745	0	0
chr18	69606431	69610049	hs1561	-	NEG	NEG	NEG	1143.5	5889	1909.5	1726	1917	1555	4002.5	953.5	1699.5	843	1661.5	2026.5	944.5	796.5	864.5	786	1.99767	107	7.17299	29	2.43283	15	0	0	2.57242	109	12	0	0	4.0824	0	3.14261	13	18	4.70138	0	0	0.3525	0	0.347
chr18	69844647	69846012	hs1013	forebrain;	POS	NEG	NEG	1041.5	2341	900.5	769	678	710	2162	953.5	841	843	786.5	818.5	944.5	796.5	864.5	786	0	0	0	0	0	0	0	0	0	0	0	0	0	0	0	0	13	17	0	0	0	0	0	0
chr18	72724153	72726078	hs1384	neuraltube;hindbrain(rhombencephalon);midbrain(mesencephalon);forebrain;nose;	POS	NEG	NEG	3153.5	6969.5	2092	1970	1359	2016	4637.5	953.5	841	843	786.5	2915	944.5	796.5	864.5	786	4.66147	147	6.36629	179	3.83257	112	1.82869	81	1.78083	35	32.5	0	0	7.41994	0	0	33	34	1.98354	0	0	0.694	0	0
chr18	73058910	73061058	hs1726	hindbrain(rhombencephalon);	NEG	NEG	NEG	2181.5	5355	1944	769	2080	1491.5	3276.5	953.5	841	843	786.5	2254	944.5	796.5	864.5	786	2.84228	64	1.70997	75	1.76357	75	0	0	1.66181	36	13.5	0	0	0	0	0	13	297	7.66375	0	0	0.3285	0	0
chr18	75501597	75505830	mm18	midbrain(mesencephalon);heart;	NEG	NEG	POS	1771.5	6161	900.5	2044.5	1721.5	1625.5	6411	953.5	1955.5	843	1818	3470.5	1897.5	1870	1767.5	2068	9.9136	89	1.62497	136	8.17724	242	4.31633	160	5.75944	123	0	0	21	10.2271	7.2427	6.33146	21	15	3.66671	2.86244	0	0.3915	0.8545	0.4575
chr18	75502363	75503667	mm257	midbrain(mesencephalon);heart;	NEG	NEG	POS	2728	6889.5	900.5	2044.5	1721.5	1969	6540.5	953.5	1955.5	843	1818	4178.5	1897.5	2115	1767.5	2073.5	21.9559	205	1.82328	149	100	1333	2.9501	344	5.75944	123	0	0	21	10.2271	29.4508	6.33146	24	26	3.66671	2.86244	0	0.641	0.8625	0.4575
chr18	76160386	76161964	mm557	-	NEG	NEG	NEG	203	8288	900.5	2040	1890	710	8099	953.5	1747	2037	1667.5	3267.5	2072	1731.5	1983	786	100	403	100	510	100	67	100	581	30.2899	342	0	0	1291	9.90212	4.54468	3.61316	0	13	4.51365	4.74426	5.10522	0	0	0.3505
chr18	76221908	76222726	mm218	-	NEG	NEG	NEG	2225.5	5371.5	900.5	769	678	710	2162	953.5	841	843	786.5	3323.5	2036	796.5	864.5	786	2.13224	85	1.63026	91	17.7775	100	0	0	0	0	0	0	812	0	0	0	20	20	0	0	0	0	0	0
chr18	76556127	76556905	hs679	hindbrain(rhombencephalon);	NEG	NEG	NEG	1688	3878	900.5	769	678	1561.5	2162	953.5	841	843	786.5	818.5	944.5	796.5	864.5	786	0	0	2.05874	90	0	0	0	0	0	0	0	0	0	0	0	0	16	18	0	0	0	0.355	0	0
chr18	76573836	76574483	hs802	-	NEG	NEG	NEG	3033	2341	900.5	769	678	710	2162	953.5	841	843	786.5	818.5	944.5	796.5	864.5	786	0	0	0	0	0	0	0	0	0	0	0	0	0	0	0	0	28	33	0	0	0	0	0	0
chr18	76862703	76863723	hs375	-	NEG	NEG	NEG	2523	2987	900.5	769	678	710	2162	953.5	841	843	786.5	2484.5	944.5	796.5	864.5	786	0	62	0	0	5.83024	38	0	0	0	0	0	0	0	0	0	0	20	26	0	0	0	0	0	0
chr18	78236924	78239279	hs1440	hindbrain(rhombencephalon);limb;branchialarch;other;	NEG	POS	NEG	388.5	6790	900.5	1906	1708.5	1870.5	7442.5	2121	2117	1978	2109	1982	944.5	1727	864.5	1755.5	2.99296	141	5.31668	211	1.37079	62	5.20849	199	31.2055	515	0	44	0	5.8678	4.48775	24.1656	13	13	3.65526	0	4.45366	0.551	0.4745	0.8915
chr18	78266847	78268995	hs1464	limb;	NEG	POS	NEG	610	5374.5	900.5	769	678	710	6672	2076	1924.5	1716	2080	3064.5	944.5	796.5	864.5	786	1.73372	73	2.05964	105	28.5385	58	1.74141	90	100	1101	0	20	0	0	0	5.62911	14	13	0	0	2.66596	0	0	0.8075
chr18	78335782	78336542	mm173	midbrain(mesencephalon);other;	NEG	NEG	NEG	32.5	2341	900.5	769	678	710	2162	953.5	841	843	786.5	3366.5	1994	1839	2079	1920	0	0	0	0	6.1203	221	0	0	0	0	0	0	313	0	6.28499	0	0	0	0	7.04682	0	0	0.649	0
chr18	78454684	78456222	hs1363	midbrain(mesencephalon);forebrain;	POS	NEG	NEG	1471.5	7369.5	2109.5	2085	1937	2116	2162	953.5	841	843	786.5	818.5	944.5	796.5	864.5	786	8.60236	170	12.7515	176	0	0	0	0	0	0	43.5	0	0	13.3569	0	0	16	16	4.90314	0	0	0.921	0	0
chr18	79047866	79051718	hs1362	neuraltube;hindbrain(rhombencephalon);midbrain(mesencephalon);forebrain;cranialnerve;other;	POS	NEG	NEG	1008.5	6902.5	1944	2108	1450	2041.5	3558.5	953.5	841	843	786.5	2725	944.5	796.5	864.5	786	2.63596	179	5.69006	220	2.41826	110	1.88678	93	0	0	13.5	0	0	18.2472	0	0	14	15	2.65738	0	0	0.7265	0	0
chr18	80330119	80332361	mm152	heart;	NEG	NEG	POS	439.5	2341	900.5	769	678	710	2162	953.5	841	843	786.5	2242	1900	2058.5	2042	2036.5	0	0	0	0	1.57467	83	0	0	0	0	0	0	25	0	16.5376	0	14	0	0	5.71671	0	0	0.797	0
chr18	80787642	80788565	hs885	-	NEG	NEG	NEG	2058.5	4149.5	900.5	769	678	710	2162	953.5	841	843	786.5	818.5	944.5	796.5	864.5	786	0	0	2.96613	110	0	0	0	0	0	0	0	0	0	0	0	0	28	15	0	0	0	0	0	0
chr18	80811437	80812175	hs775	forebrain;	POS	NEG	NEG	3154.5	6096	1870.5	1822.5	1882	1926.5	4303	953.5	841	843	786.5	818.5	944.5	796.5	864.5	1732	5.37231	132	1.91763	79	0	0	32.3166	80	0	0	10.5	0	0	4.76671	0	0	20	712	4.4577	0	0	0.592	0.4525	0
chr18	80818312	80819092	hs560	-	NEG	NEG	NEG	1456	2341	900.5	769	678	710	3511.5	953.5	841	843	1582	818.5	944.5	796.5	864.5	786	0	0	0	0	0	0	0	0	2.38064	48	0	0	0	0	0	0	19	14	0	0	0	0	0	0.305
chr18	81131478	81132546	hs1194	-	NEG	NEG	NEG	1456	2341	900.5	769	678	710	2162	953.5	841	843	786.5	818.5	944.5	796.5	864.5	786	0	0	0	0	0	0	0	0	0	0	0	0	0	0	0	0	19	14	0	0	0	0	0	0
chr18	81152972	81154539	hs1056	neuraltube;midbrain(mesencephalon);forebrain;	POS	NEG	NEG	1586	5751	900.5	1688	1458	1683.5	6329	953.5	1871	843	1744	818.5	944.5	796.5	864.5	786	2.25652	86	2.35264	116	0	0	2.80669	108	16.1716	143	0	0	0	3.77418	0	4.79588	16	17	2.6993	0	0	0.4185	0	0.407
chr18	81165710	81167180	hs1011	forebrain;	POS	NEG	NEG	2008	6381	900.5	1614.5	2102	1666.5	6298	953.5	841	843	786.5	2588.5	944.5	796.5	864.5	786	4.9299	148	1.77145	137	2.08782	100	5.20284	173	4.16859	94	0	0	0	3.31592	0	0	35	14	8.83806	0	0	0.4095	0	0
chr18	81455133	81455905	hs1141	-	NEG	NEG	NEG	1978.5	2341	900.5	769	678	710	2162	953.5	841	843	786.5	818.5	944.5	796.5	864.5	786	0	0	0	0	0	0	0	0	0	0	0	0	0	0	0	0	56	13	0	0	0	0	0	0
chr18	81461113	81462250	hs1083	-	NEG	NEG	NEG	1645	2341	900.5	769	678	710	5080.5	953.5	841	843	786.5	2171.5	944.5	796.5	864.5	786	0	0	0	0	1.629	73	2.27704	107	2.58508	42	0	0	0	0	0	0	14	22	0	0	0	0	0	0
chr18	81506903	81508194	hs1047	-	NEG	NEG	NEG	1686	2341	900.5	769	678	710	2162	953.5	841	843	786.5	2535	944.5	796.5	864.5	786	0	0	0	0	5.76869	44	0	0	0	0	0	0	0	0	0	0	29	13	0	0	0	0	0	0
chr18	81509178	81510770	hs634	neuraltube;hindbrain(rhombencephalon);midbrain(mesencephalon);forebrain;	POS	NEG	NEG	1456	5844	1883	769	1926	1547	2162	953.5	841	843	786.5	2491	944.5	796.5	864.5	786	3.21272	124	1.55995	100	6.35267	36	0	0	0	0	11	0	0	0	0	0	19	14	4.80975	0	0	0.3505	0	0
chr18	81830667	81831963	hs1186	neuraltube;hindbrain(rhombencephalon);	NEG	NEG	NEG	2476	6318	900.5	769	1909.5	710	4612.5	953.5	841	843	786.5	818.5	944.5	796.5	864.5	786	3.11894	97	3.82609	153	0	0	1.48392	88	1.73085	44	0	0	0	0	0	0	25	20	4.69961	0	0	0	0	0
chr18	81851980	81853025	hs552	-	NEG	NEG	NEG	2098.5	2341	900.5	769	678	710	5045.5	953.5	841	843	786.5	818.5	944.5	796.5	864.5	786	0	0	0	0	0	0	2.93629	108	1.89958	41	0	0	0	0	0	0	14	43	0	0	0	0	0	0
chr18	81897381	81899436	hs1020	neuraltube;hindbrain(rhombencephalon);	NEG	NEG	NEG	3506.5	2341	900.5	769	678	710	5022.5	953.5	841	843	786.5	2881.5	944.5	796.5	864.5	786	0	0	0	0	35.3526	26	2.04114	85	2.56791	55	0	0	0	0	0	0	39	84	0	0	0	0	0	0
chr18	81923024	81924558	hs1195	-	NEG	NEG	NEG	787	2341	900.5	769	678	710	3598	953.5	841	843	786.5	818.5	944.5	796.5	864.5	786	0	0	0	0	0	0	1.94229	95	0	0	0	0	0	0	0	0	13	15	0	0	0	0	0	0
chr18	82887629	82890860	mm33	-	NEG	NEG	NEG	239	6040.5	900.5	769	678	710	6392.5	2002.5	1924.5	2073	2098	2807	944.5	1602.5	864.5	1670	2.4078	100	2.30772	157	2.37366	128	14.2505	234	1.68888	111	0	11	0	0	2.80813	5.62911	12	13	0	0	5.78122	0	0.3865	0.8575
chr18	83452678	83453499	hs808	-	NEG	NEG	NEG	2786.5	2341	900.5	769	678	710	5622	953.5	841	843	786.5	3095.5	944.5	796.5	864.5	786	0	0	0	0	24.4445	65	1.5321	114	6.61195	87	0	0	0	0	0	0	24	28	0	0	0	0	0	0
chr18	84242068	84243225	hs733	-	NEG	NEG	NEG	827	2341	900.5	769	678	710	2162	953.5	841	843	786.5	818.5	944.5	796.5	864.5	786	0	0	0	0	0	0	0	0	0	0	0	0	0	0	0	0	14	14	0	0	0	0	0	0
chr18	84372054	84373645	hs824	limb;	NEG	POS	NEG	2412	3812.5	900.5	769	1750	710	3663	953.5	841	843	786.5	818.5	944.5	796.5	864.5	786	1.90511	72	0	0	0	0	0	0	2.41477	63	0	0	0	0	0	0	18	27	3.81704	0	0	0	0	0
chr18	84413592	84415865	hs528	-	NEG	NEG	NEG	2184	3798.5	900.5	769	678	710	6996	953.5	841	1871.5	1732	2981.5	944.5	1840	864.5	1627	2.04905	64	0	0	100	30	37.9822	153	6.16205	159	0	0	0	0	6.35679	0	22	18	0	0	3.66703	0	0.3405	0.3935
chr18	84463338	84466317	hs1701	-	NEG	NEG	NEG	3418	2341	900.5	769	678	710	2162	953.5	841	843	786.5	2174	944.5	796.5	864.5	786	0	0	0	0	3.64118	11	0	0	0	0	0	0	0	0	0	0	42	51	0	0	0	0	0	0
chr18	84541674	84543351	hs379	-	NEG	NEG	NEG	2549.5	2341	900.5	769	678	710	2162	953.5	841	843	786.5	818.5	944.5	796.5	864.5	786	0	0	0	0	0	0	0	0	0	0	0	0	0	0	0	0	24	22	0	0	0	0	0	0
chr18	84547222	84548063	hs378	limb;	NEG	POS	NEG	4060	2341	900.5	769	678	710	2162	953.5	841	843	786.5	818.5	944.5	796.5	864.5	786	0	0	0	0	0	0	0	0	0	0	0	0	0	0	0	0	5909	195	0	0	0	0	0	0
chr19	5810095	5812698	hs1759	forebrain;eye;heart;	POS	NEG	POS	3277.5	6647	900.5	1835	2012	1751	5656	953.5	1919	843	1838.5	4149.5	2017	1975	1961	1921	1.88807	152	4.07882	329	100	860	2.20091	157	1.83618	108	0	0	581	4.84176	10.5797	5.54054	38	38	6.03097	4.52323	0	0.467	0.6495	0.47
chr19	8944196	8945759	hs2056	-	NEG	NEG	NEG	4002	7744	900.5	769	678	710	7752	953.5	841	843	786.5	3705.5	944.5	796.5	864.5	786	18.6817	470	4.74048	421	13.2558	386	22.6865	575	10.9103	366	0	0	0	0	0	0	289	318	0	0	0	0	0	0
chr19	10421785	10424671	hs351	-	NEG	NEG	NEG	3809	7403.5	900.5	769	1585	710	6091	953.5	841	843	786.5	2813.5	944.5	796.5	864.5	1709	6.6015	235	6.6283	247	2.14658	146	4.85901	201	3.97022	63	0	0	0	0	0	0	111	106	3.24347	0	0	0	0.4315	0
chr19	10659775	10663888	mm1381	-	NEG	NEG	NEG	388.5	2341	900.5	769	678	710	2162	953.5	841	843	786.5	2486	944.5	1973	1856	1753.5	0	0	0	0	1.79743	103	0	0	0	0	0	0	0	0	10.552	0	13	13	0	3.58611	0	0	0.474	0
chr19	14123241	14124629	hs1004	hindbrain(rhombencephalon);midbrain(mesencephalon);limb;branchialarch;nose;	NEG	POS	NEG	2812.5	4377.5	900.5	769	678	1560	5214.5	953.5	841	843	786.5	2116	944.5	796.5	864.5	786	4.91571	94	0	0	1.71114	63	2.34969	111	2.11404	63	0	0	0	0	0	0	26	26	0	0	0	0.3545	0	0
chr19	14239310	14242197	hs1163	branchialarch;trigeminalV(ganglion,cranial);cranialnerve;	NEG	NEG	NEG	3364.5	6124.5	900.5	769	1803	1467	5021.5	953.5	841	843	786.5	2542	944.5	796.5	864.5	786	3.53218	120	2.34347	107	3.40939	69	1.88947	116	2.15593	49	0	0	0	0	0	0	40	46	4.06898	0	0	0.3165	0	0
chr19	14506117	14508632	hs1360	hindbrain(rhombencephalon);midbrain(mesencephalon);forebrain;	POS	NEG	NEG	927	7124.5	2074	1570.5	1881	1935	3685.5	953.5	841	843	786.5	818.5	944.5	796.5	864.5	786	4.44727	178	5.35061	239	0	0	0	0	1.82033	82	27.5	0	0	3.01934	0	0	13	16	4.44209	0	0	0.6	0	0
chr19	14508410	14510921	hs1587	-	NEG	NEG	NEG	388.5	4119	1811	769	678	1576.5	5256.5	953.5	841	843	786.5	818.5	944.5	796.5	864.5	786	0	0	2.25368	126	0	0	2.4152	166	1.63303	51	7.5	0	0	0	0	0	13	13	0	0	0	0.36	0	0
chr19	14518112	14519083	hs1183	-	NEG	NEG	NEG	2665.5	5924.5	900.5	769	2035.5	1598	4123	953.5	841	843	786.5	818.5	944.5	796.5	864.5	786	2.31385	103	2.86605	112	0	0	0	0	5.21085	87	0	0	0	0	0	0	15	1673	6.52724	0	0	0.373	0	0
chr19	14540262	14542406	hs1026	-	NEG	NEG	NEG	999.5	2341	900.5	769	678	710	3635	953.5	841	843	786.5	818.5	944.5	796.5	864.5	786	0	0	0	0	0	0	0	0	2.73807	54	0	0	0	0	0	0	15	14	0	0	0	0	0	0
chr19	14565295	14568168	hs1078	neuraltube;hindbrain(rhombencephalon);midbrain(mesencephalon);forebrain;cranialnerve;	POS	NEG	NEG	1365	7960	1883	1591.5	1429	1912	6024	953.5	841	843	786.5	818.5	944.5	796.5	864.5	786	8.64456	286	25.6037	494	0	0	2.99889	126	5.85643	98	11	0	0	3.17597	0	0	14	18	2.53131	0	0	0.5785	0	0
chr19	14776716	14777986	hs1041	neuraltube;hindbrain(rhombencephalon);midbrain(mesencephalon);forebrain;	POS	NEG	NEG	3938	6011	1975.5	1784	2106	1752	5257	953.5	841	843	786.5	2218	944.5	796.5	864.5	786	4.25132	113	2.19432	83	1.50605	83	3.26299	110	2.19164	52	16	0	0	4.47864	0	0	163	226	9.13262	0	0	0.468	0	0
chr19	14890554	14892150	hs313	forebrain;limb;	POS	POS	NEG	3658	6576.5	1994.5	2039	1804	1855	7415	953.5	1908	1770	1883	2378	944.5	796.5	864.5	786	7.1237	144	2.33339	133	2.03832	76	10.0366	188	100	195	17.5	0	0	9.90012	0	5.41974	71	69	4.07096	0	3.14317	0.542	0	0.507
chr19	14939835	14941282	hs765	midbrain(mesencephalon);	NEG	NEG	NEG	1150	2341	900.5	769	678	710	3274.5	953.5	841	843	786.5	818.5	944.5	796.5	864.5	786	0	0	0	0	0	0	0	0	1.52439	43	0	0	0	0	0	0	16	14	0	0	0	0	0	0
chr19	15340182	15341550	hs312	hindbrain(rhombencephalon);midbrain(mesencephalon);forebrain;limb;	POS	POS	NEG	2029.5	6091	900.5	1854	2024	1990	6189	953.5	841	1954	786.5	2854.5	944.5	796.5	864.5	786	2.02468	74	4.56474	186	2.95186	120	2.09881	97	11.1748	218	0	0	0	5.05235	0	0	12	290	6.34209	0	4.24466	0.6645	0	0
chr19	15800831	15804666	hs1585	neuraltube;hindbrain(rhombencephalon);midbrain(mesencephalon);dorsalrootganglion;forebrain;eye;cranialnerve;nose;	POS	NEG	NEG	1848	5748.5	2004.5	1701.5	1520	1877	5902	953.5	1864.5	2055	1650.5	1928	944.5	796.5	864.5	786	2.51666	135	1.60298	89	1.82242	31	2.44252	133	7.80003	73	18.5	0	0	3.95912	0	4.74962	20	16	2.99318	0	5.38724	0.5555	0	0.34
chr19	15835662	15838956	hs1530	forebrain;limb;	POS	POS	NEG	252.5	5780	2071	1553	1752.5	1795	6155	953.5	841	843	786.5	3553	944.5	796.5	864.5	786	2.28744	64	3.41156	124	100	101	5.21884	166	4.52473	72	27	0	0	2.64664	0	0	13	12	3.82519	0	0	0.502	0	0
chr19	17083804	17085681	hs1814	-	NEG	NEG	NEG	388.5	2341	900.5	769	678	710	2162	953.5	841	843	786.5	818.5	944.5	796.5	864.5	786	0	0	0	0	0	0	0	0	0	0	0	0	0	0	0	0	13	13	0	0	0	0	0	0
chr19	20013974	20014600	hs811	-	NEG	NEG	NEG	2492	2341	900.5	769	678	710	2162	953.5	841	843	786.5	818.5	944.5	796.5	864.5	786	0	0	0	0	0	0	0	0	0	0	0	0	0	0	0	0	14	1651	0	0	0	0	0	0
chr19	20401243	20403310	hs2000	-	NEG	NEG	NEG	1321	2341	900.5	769	678	710	2162	953.5	841	843	786.5	818.5	944.5	796.5	864.5	786	0	0	0	0	0	0	0	0	0	0	0	0	0	0	0	0	15	16	0	0	0	0	0	0
chr19	24451986	24454280	hs1395	-	NEG	NEG	NEG	1586	6574	1944	1546	1665	1652	5679.5	953.5	841	843	786.5	3830	944.5	1791	1970	1843	3.75744	122	4.30196	150	17.257	494	3.59387	24	6.67249	82	13.5	0	0	2.49231	5.42394	0	16	17	3.50656	4.67774	0	0.405	0.5645	0
chr19	24945396	24946544	hs628	hindbrain(rhombencephalon);	NEG	NEG	NEG	1449.5	2341	900.5	769	678	710	2162	953.5	841	843	786.5	818.5	944.5	796.5	864.5	786	0	0	0	0	0	0	0	0	0	0	0	0	0	0	0	0	14	19	0	0	0	0	0	0
chr19	25604027	25604976	hs196	-	NEG	NEG	NEG	1884.5	7106.5	900.5	769	678	1701	4610	953.5	841	843	786.5	3287	944.5	796.5	864.5	786	32.0367	286	1.73399	185	17.2483	95	9.02113	222	0	0	0	0	0	0	0	0	13	44	0	0	0	0.4265	0	0
chr19	26844388	26847098	hs1743	neuraltube;hindbrain(rhombencephalon);midbrain(mesencephalon);forebrain;trigeminalV(ganglion,cranial);cranialnerve;	POS	NEG	NEG	2604.5	7513.5	1860.5	2110	1470	1529.5	6449	953.5	2019	1789	1609.5	2012	944.5	1893.5	1757.5	786	3.183	141	100	1787	2.24991	21	1.90825	111	100	151	10	0	0	19.8121	7.9183	8.62005	23	24	2.76344	2.68649	3.25521	0.345	0	0.314
chr19	27904248	27905597	hs1350	neuraltube;hindbrain(rhombencephalon);forebrain;	POS	NEG	NEG	2005	7424.5	2033.5	1900	2112	1933.5	5115	953.5	841	843	786.5	3257	944.5	796.5	864.5	786	6.55761	160	10.9879	302	100	66	1.57779	74	3.94798	68	21.5	0	0	5.70352	0	0	18	19	11.2381	0	0	0.5995	0	0
chr19	36129039	36129586	hs495	hindbrain(rhombencephalon);midbrain(mesencephalon);nose;	NEG	NEG	NEG	1181	2341	900.5	769	678	710	3736.5	953.5	841	843	786.5	3911.5	1924	2091	864.5	1995.5	0	0	0	0	100	223	2.79934	94	0	0	0	0	70	0	20.7226	0	15	15	0	0	0	0	0.749	0
chr19	37492022	37497349	hs1866	bloodvessels;	NEG	NEG	NEG	1471.5	5211.5	900.5	769	678	710	4649	953.5	841	843	786.5	3126.5	2063	1888	2040	1923	1.63802	64	2.13142	89	3.73084	185	1.87247	85	1.38536	47	0	0	1097	0	7.71277	0	16	16	0	5.7088	0	0	0.6525	0
chr19	40375645	40378667	hs1778	-	NEG	NEG	NEG	2733.5	2341	900.5	769	678	710	2162	953.5	841	843	786.5	3220	944.5	1678	1924	1689	0	0	0	0	4.34591	202	0	0	0	0	0	0	0	0	3.98099	0	25	25	0	4.05667	0	0	0.4105	0
chr19	40467416	40468695	hs2353	heart;	NEG	NEG	POS	2604.5	2341	900.5	769	678	710	2162	953.5	841	843	786.5	2727.5	944.5	2039	1960	1993.5	0	0	0	0	15.4704	32	0	0	0	0	0	0	0	0	14.7163	0	23	24	0	4.4964	0	0	0.7485	0
chr19	41558217	41559329	hs478	-	NEG	NEG	NEG	4238	2341	900.5	769	678	710	2162	953.5	841	843	786.5	818.5	944.5	796.5	864.5	786	0	0	0	0	0	0	0	0	0	0	0	0	0	0	0	0	6552	6090	0	0	0	0	0	0
chr19	44514132	44515870	hs1006	hindbrain(rhombencephalon);midbrain(mesencephalon);forebrain;	POS	NEG	NEG	2081.5	7648.5	2038.5	1996	1419	2054	3897.5	953.5	841	843	786.5	2187	944.5	796.5	864.5	786	3.45287	295	18.5572	505	1.70672	71	3.2445	108	0	0	22	0	0	8.27729	0	0	86	13	2.48843	0	0	0.7485	0	0
chr19	44630970	44633041	hs224	-	NEG	NEG	NEG	1564	2341	900.5	769	678	710	5497.5	953.5	841	843	1767	818.5	944.5	796.5	864.5	786	0	0	0	0	0	0	1.49442	102	5.17991	93	0	0	0	0	0	0	18	15	0	0	0	0	0	0.421
chr19	44633644	44634226	hs225	-	NEG	NEG	NEG	2474	2341	900.5	769	678	710	2162	953.5	841	843	786.5	818.5	944.5	796.5	864.5	786	0	0	0	0	0	0	0	0	0	0	0	0	0	0	0	0	14	1060	0	0	0	0	0	0
chr19	44670805	44671431	hs285	-	NEG	NEG	NEG	4169	6608	900.5	769	678	710	6354.5	953.5	841	843	786.5	2398.5	944.5	796.5	864.5	786	4.1318	207	1.82597	166	1.6837	97	6.633	162	4.05172	102	0	0	0	0	0	0	4828	1617	0	0	0	0	0	0
chr19	44674626	44675238	hs286	-	NEG	NEG	NEG	2927	4242.5	900.5	769	678	710	4020.5	953.5	841	843	786.5	818.5	944.5	796.5	864.5	786	1.82191	153	0	0	0	0	2.81588	143	0	0	0	0	0	0	0	0	30	26	0	0	0	0	0	0
chr19	44698597	44700718	hs228	-	NEG	NEG	NEG	2233.5	4456.5	900.5	769	678	1635	3788.5	953.5	841	843	786.5	2306.5	944.5	796.5	864.5	786	5.35145	103	0	0	1.81438	77	1.96294	125	0	0	0	0	0	0	0	0	38	15	0	0	0	0.395	0	0
chr19	44796521	44798014	hs229	heart;	NEG	NEG	POS	3131.5	4032.5	900.5	769	678	1572	2162	953.5	841	843	786.5	2377.5	944.5	796.5	864.5	786	1.88538	106	0	0	1.80367	86	0	0	0	0	0	0	0	0	0	0	43	27	0	0	0	0.358	0	0
chr19	44801251	44802539	hs520	-	NEG	NEG	NEG	2029	2341	900.5	769	678	1600.5	2162	953.5	841	843	786.5	818.5	944.5	796.5	864.5	786	0	0	0	0	0	0	0	0	0	0	0	0	0	0	0	0	15	27	0	0	0	0.374	0	0
chr19	45225545	45226320	hs324	-	NEG	NEG	NEG	3158.5	7352	900.5	769	678	710	3235	953.5	841	843	786.5	3174.5	944.5	796.5	864.5	786	31.062	251	13.0149	93	16.9417	81	5.08629	0	0	0	0	0	0	0	0	0	29	41	0	0	0	0	0	0
chr19	45342853	45343685	hs939	-	NEG	NEG	NEG	4007	2341	900.5	769	678	710	2162	953.5	841	843	786.5	818.5	944.5	796.5	864.5	786	0	0	0	0	0	0	0	0	0	0	0	0	0	0	0	0	245	384	0	0	0	0	0	0
chr19	45475437	45476961	hs897	-	NEG	NEG	NEG	787	5709.5	900.5	769	678	1721.5	7588.5	1945	1873	843	1876	2428	944.5	796.5	864.5	786	2.18658	109	1.91584	102	1.71202	99	10.0021	357	26.6095	252	0	8	0	0	0	4.85005	13	15	0	0	0	0.4375	0	0.4995
chr19	45493585	45494869	hs326	limb;	NEG	POS	NEG	388.5	2341	900.5	1623	678	1641.5	3461.5	953.5	841	843	786.5	818.5	944.5	796.5	864.5	786	0	0	0	0	0	0	0	0	2.20505	46	0	0	0	3.3826	0	0	13	13	0	0	0	0.397	0	0
chr19	45734459	45735623	hs511	tail;	NEG	NEG	NEG	2242.5	5889	900.5	769	678	1432.5	3897	953.5	841	843	786.5	818.5	944.5	796.5	864.5	786	2.69484	123	1.57221	117	0	0	2.16293	139	0	0	0	0	0	0	0	0	13	909	0	0	0	0.305	0	0
chr19	46618498	46619738	mm195	-	NEG	NEG	NEG	1452.5	2341	900.5	769	678	710	2162	953.5	841	843	786.5	3750	2031	1837.5	864.5	1964	0	0	0	0	14.3254	422	0	0	0	0	0	0	750	0	6.24231	0	12	26	0	0	0	0	0.715	0
chr19	47908459	47910596	mm324	nose;	NEG	NEG	NEG	2546.5	7309.5	900.5	2095	1532	1576.5	7760.5	953.5	2079	1975	1694	3002.5	944.5	1654	1836	1599.5	3.69102	133	16.7014	456	3.36234	144	17.674	471	18.3942	285	0	0	0	15.2539	3.74482	14.5043	21	25	3.04081	3.41163	4.432	0.36	0.3245	0.37
chr19	49127656	49128321	hs951	-	NEG	NEG	NEG	1907.5	2341	900.5	769	678	710	2162	953.5	841	843	786.5	818.5	944.5	796.5	864.5	786	0	0	0	0	0	0	0	0	0	0	0	0	0	0	0	0	17	19	0	0	0	0	0	0
chr19	53411035	53413469	mm1351	facialmesenchyme;ear;	NEG	NEG	NEG	1331.5	4578.5	900.5	1591.5	678	1879.5	6873	953.5	1948	843	2099	3346	944.5	1953	864.5	2049	3.47805	158	0	0	5.4166	239	6.16845	251	7.59169	153	0	0	0	3.17597	9.8337	6.23906	16	15	0	0	0	0.556	0.8335	0.8595
chr19	53715569	53717446	mm64	heart;	NEG	NEG	POS	2225.5	2341	900.5	769	678	710	2162	953.5	841	843	786.5	2468.5	1923	1934	1943	1972	0	0	0	0	5.10479	41	0	0	0	0	0	0	69	0	9.16771	0	20	20	0	4.3443	0	0	0.7205	0
chr19	55476600	55477537	hs328	-	NEG	NEG	NEG	3810.5	2341	900.5	769	678	710	2162	953.5	841	843	786.5	818.5	944.5	796.5	864.5	786	0	0	0	0	0	0	0	0	0	0	0	0	0	0	0	0	117	99	0	0	0	0	0	0
chr19	58371922	58373062	mm445	limb;eye;facialmesenchyme;	NEG	POS	NEG	3105	2341	900.5	769	678	710	6503.5	953.5	1695.5	843	1911	818.5	944.5	796.5	864.5	786	0	0	0	0	0	0	3.3194	144	8.4118	176	0	0	0	0	0	2.95719	27	41	0	0	0	0	0	0.54
chr19	58419231	58420471	mm916	other;	NEG	NEG	NEG	1817.5	2341	900.5	769	678	710	7363.5	953.5	841	1876.5	1917	3409	944.5	1629.5	1786.5	1718.5	0	0	0	0	6.55062	251	16.8006	354	12.0831	159	0	0	0	0	3.4452	0	15	22	0	3.02231	3.68584	0	0.4425	0.547
chr19	59132961	59134097	hs841	midbrain(mesencephalon);forebrain;	POS	NEG	NEG	3486.5	5467	1909.5	1713.5	1664	1844.5	3729	953.5	841	843	786.5	818.5	944.5	796.5	864.5	786	1.66985	115	1.79465	86	0	0	2.58862	98	0	0	12	0	0	3.96708	0	0	57	45	3.50132	0	0	0.5375	0	0
chr19	59134549	59135577	hs934	-	NEG	NEG	NEG	2217	3736	900.5	1858	678	1959	2162	953.5	841	843	786.5	818.5	944.5	796.5	864.5	786	0	0	1.64083	86	0	0	0	0	0	0	0	0	0	5.05553	0	0	19	21	0	0	0	0.6265	0	0
chr19	59267128	59268278	mm447	midbrain(mesencephalon);	NEG	NEG	NEG	1285	3866	900.5	1691.5	1909.5	1693	5499.5	953.5	841	843	786.5	2683	944.5	1777	864.5	1726	1.92306	79	0	0	2.47565	102	1.69879	104	4.42881	89	0	0	0	3.80249	5.16922	0	17	14	4.69961	0	0	0.422	0.4485	0
chr19	59423214	59425570	mm448	limb;nose;facialmesenchyme;	NEG	POS	NEG	3228	4056	900.5	1582	678	1809	6451.5	953.5	1972	1889	1788	818.5	944.5	796.5	864.5	786	1.7044	120	0	0	0	0	4.9369	202	5.07401	104	0	0	0	3.09886	0	6.5951	42	32	0	0	3.77304	0.512	0	0.442
chr19	59465505	59466798	hs1032	midbrain(mesencephalon);forebrain;	POS	NEG	NEG	1702.5	7582.5	1994.5	2069.5	1655	2095.5	5737.5	953.5	841	843	786.5	3425.5	944.5	796.5	864.5	786	16.2115	330	4.49332	290	100	83	4.70326	175	2.34562	55	17.5	0	0	11.9473	0	0	14	23	3.46056	0	0	0.8625	0	0
chr19	59466736	59467688	hs935	midbrain(mesencephalon);	NEG	NEG	NEG	3209.5	8037.5	1994.5	2069.5	1487	2095.5	6978.5	953.5	841	843	786.5	3325.5	944.5	796.5	864.5	786	27.1872	361	13.6824	431	100	73	17.3358	259	21.2298	64	17.5	0	0	11.9473	0	0	20	2297	2.82713	0	0	0.8625	0	0
chr19	59469921	59471302	hs1221	-	NEG	NEG	NEG	2258.5	7640	1811	1674	1513	1958	5674.5	953.5	841	843	1649	3314	944.5	796.5	864.5	786	16.6122	256	5.85812	328	38.3337	78	3.79003	165	2.1613	63	7.5	0	0	3.75003	0	0	13	1384	2.94087	0	0	0.6255	0	0.3395
chr19	59637323	59638561	hs1087	-	NEG	NEG	NEG	474	2341	900.5	769	678	710	2162	953.5	841	843	786.5	818.5	944.5	796.5	864.5	786	0	0	0	0	0	0	0	0	0	0	0	0	0	0	0	0	14	12	0	0	0	0	0	0
chr19	59717098	59718467	hs1236	forebrain;limb;tail;	POS	POS	NEG	605.5	6854	900.5	769	1778.5	1943	6273	953.5	841	843	786.5	2564	944.5	796.5	864.5	786	6.27834	156	4.2185	147	2.53771	83	4.88434	134	5.16585	111	0	0	0	0	0	0	13	14	3.91635	0	0	0.61	0	0
chr19	59865705	59867187	hs1551	heart;	NEG	NEG	POS	2354	7360.5	1850.5	769	2079	710	5903.5	953.5	841	843	786.5	2409	944.5	796.5	864.5	786	6.04025	164	9.88909	280	2.38186	70	3.29164	123	4.35905	87	9.5	0	0	0	0	0	26	18	7.63705	0	0	0	0	0
chr19	60015442	60016837	mm449	forebrain;limb;	POS	POS	NEG	1721	5794	1922	1587	1829.5	1993.5	6926.5	1993	841	1913	1754	818.5	944.5	796.5	864.5	786	3.71439	106	2.03789	68	0	0	11.4265	112	24.9378	152	12.5	10.5	0	3.15971	0	0	17	17	4.17744	0	3.91815	0.667	0	0.414
chr19	60203058	60204722	hs672	midbrain(mesencephalon);forebrain;	POS	NEG	NEG	2161	2341	900.5	769	1630.5	1649	3987	953.5	841	843	786.5	818.5	944.5	796.5	864.5	786	0	0	0	0	0	0	0	0	4.06376	79	0	0	0	0	0	0	12	3286	3.39417	0	0	0.401	0	0
chr2	4339658	4341457	mm28	limb;branchialarch;nose;facialmesenchyme;other;	NEG	POS	NEG	252.5	2341	900.5	769	678	710	6375.5	953.5	1800.5	843	1851	3044.5	944.5	796.5	864.5	786	0	0	0	0	100	39	3.90084	186	3.58408	147	0	0	0	0	0	4.09947	13	12	0	0	0	0	0	0.4795
chr2	4348338	4349353	mm419	forebrain;	POS	NEG	NEG	1321	3987	900.5	769	678	710	6371	953.5	1835.5	843	1943.5	2777.5	944.5	796.5	864.5	786	0	0	2.16054	104	14.5736	41	3.23617	163	4.6413	167	0	0	0	0	0	4.37018	15	16	0	0	0	0	0	0.578
chr2	4361908	4362689	mm420	branchialarch;	NEG	NEG	NEG	2932	2341	900.5	769	678	710	5950	953.5	841	843	786.5	2774.5	944.5	796.5	864.5	786	0	0	0	0	8.93102	60	1.77429	117	6.54854	148	0	0	0	0	0	0	28	28	0	0	0	0	0	0
chr2	4556144	4557875	mm422	forebrain;limb;	POS	POS	NEG	2725	6303.5	900.5	1632.5	1447	2070	5972.5	953.5	2049	843	1937	3520	944.5	796.5	864.5	1604.5	1.94821	105	4.10691	213	7.76574	327	2.99244	126	3.14338	141	0	0	0	3.48923	0	10.3433	27	23	2.63438	0	0	0.7725	0.3265	0.572
chr2	6260693	6262915	hs1382	forebrain;	POS	NEG	NEG	2052	7537	1909.5	1591.5	1844	1549.5	4010	953.5	1800.5	843	1715	3121.5	944.5	796.5	864.5	786	7.6505	121	19.8504	540	3.61901	190	0	0	2.98998	99	12	0	0	3.17597	0	4.09947	38	14	4.22918	0	0	0.351	0	0.378
chr2	7639723	7642479	hs2237	-	NEG	NEG	NEG	2610.5	5163	900.5	769	1708.5	710	5429	953.5	841	843	786.5	818.5	944.5	796.5	864.5	786	1.91947	60	2.066	60	0	0	3.88966	94	3.3358	57	0	0	0	0	0	0	27	21	3.65526	0	0	0	0	0
chr2	12065185	12068019	mm30	forebrain;branchialarch;facialmesenchyme;	POS	NEG	NEG	1721	5745.5	900.5	769	678	710	6313.5	953.5	841	843	1706.5	2861	944.5	796.5	864.5	786	2.21564	75	2.96055	115	2.63829	133	6.1212	188	12.2442	48	0	0	0	0	0	0	17	17	0	0	0	0	0	0.374
chr2	18973197	18973733	hs2048	branchialarch;	NEG	NEG	NEG	2521.5	2341	900.5	769	678	710	2162	953.5	841	843	786.5	818.5	944.5	796.5	864.5	786	0	0	0	0	0	0	0	0	0	0	0	0	0	0	0	0	22	23	0	0	0	0	0	0
chr2	19455026	19455689	hs826	-	NEG	NEG	NEG	4121	2341	900.5	769	678	710	6525	953.5	841	843	1756.5	2625.5	944.5	796.5	864.5	786	0	0	0	0	4.94489	63	4.2097	144	11.6687	119	0	0	0	0	0	0	2213	1018	0	0	0	0	0	0.4145
chr2	30654264	30656448	mm320	-	NEG	NEG	NEG	782.5	2341	900.5	769	678	710	2162	953.5	1770.5	843	1584.5	818.5	944.5	796.5	864.5	786	0	0	0	0	0	0	0	0	0	0	0	0	0	0	0	3.90285	15	13	0	0	0	0	0	0.3055
chr2	31004939	31008077	mm1325	-	NEG	NEG	NEG	3891.5	2341	900.5	769	678	710	2162	953.5	841	843	786.5	4103.5	944.5	1899	1944	1934.5	0	0	0	0	100	633	0	0	0	0	0	0	0	0	7.98848	0	125	191	0	4.34889	0	0	0.6815	0
chr2	31499311	31500827	hs1328	neuraltube;hindbrain(rhombencephalon);midbrain(mesencephalon);forebrain;trigeminalV(ganglion,cranial);	POS	NEG	NEG	1956	6475.5	1954.5	1829.5	1766	1526	5558	953.5	841	843	786.5	2274.5	944.5	796.5	864.5	786	10.5972	127	1.64348	149	4.07799	24	1.6148	128	3.67258	89	14	0	0	4.8353	0	0	15	25	3.89745	0	0	0.3425	0	0
chr2	32127730	32128586	mm194	midbrain(mesencephalon);heart;	NEG	NEG	POS	1823	4437	900.5	1744.5	678	1633	2162	953.5	841	843	786.5	4062	1973	2114	2103	2104	0	0	3.38269	170	29.0804	1528	0	0	0	0	0	0	224	4.18414	28.7484	0	17	18	0	8.72154	0	0.3945	0.9205	0
chr2	32908279	32909524	mm238	-	NEG	NEG	NEG	1373	7210	900.5	1759.5	1642	1714	4742.5	953.5	1742	843	1787	3903.5	1992	2025	1887	2045	3.58821	137	10.2213	440	36.7126	308	1.48042	93	1.80014	56	0	0	309	4.30953	13.7881	3.54802	21	13	3.41406	3.72478	0	0.4345	0.8185	0.4405
chr2	33788143	33790459	hs186	midbrain(mesencephalon);	NEG	NEG	NEG	3980	6713.5	900.5	1924	1885.5	1421.5	6728	953.5	2004	1849	1849.5	3102.5	944.5	796.5	864.5	786	3.59287	175	2.90218	183	3.87424	163	7.67445	266	3.51777	158	0	0	0	5.99287	0	7.89896	324	206	4.48262	0	3.57366	0.3005	0	0.479
chr2	33841539	33845598	mm1354	-	NEG	NEG	NEG	999.5	4351	900.5	769	678	1670.5	2162	953.5	1730	843	786.5	3072.5	2004	1907.5	1851	2043	0	0	17.0423	40	3.14305	191	0	0	0	0	0	0	445	0	8.40681	3.43142	15	14	0	3.56059	0	0.4105	0.8135	0
chr2	33875330	33878839	mm716	limb;trigeminalV(ganglion,cranial);	NEG	POS	NEG	2888	6053	900.5	2080	1764	1773.5	7875	953.5	1753.5	1884	1582	2453	944.5	1672.5	864.5	1737.5	4.54913	105	1.5889	136	1.83405	94	17.6721	786	16.6193	374	0	0	0	13.0886	3.89805	3.69506	26	29	3.88289	0	3.74289	0.4895	0.458	0.305
chr2	34016020	34017341	hs1108	-	NEG	NEG	NEG	4133	5553	900.5	1540	1630.5	1605.5	2162	953.5	841	843	786.5	818.5	944.5	796.5	864.5	786	1.85673	104	1.83762	102	0	0	0	0	0	0	0	0	0	2.25507	0	0	4162	881	3.39417	0	0	0.3775	0	0
chr2	34033022	34033763	hs1015	midbrain(mesencephalon);	NEG	NEG	NEG	3522	2341	900.5	769	678	710	4085.5	953.5	841	843	786.5	818.5	944.5	796.5	864.5	786	0	0	0	0	0	0	2.98967	154	0	0	0	0	0	0	0	0	784	28	0	0	0	0	0	0
chr2	34064832	34066528	hs987	forebrain;	POS	NEG	NEG	388.5	7758	900.5	769	678	710	7985	953.5	841	843	786.5	3639	944.5	796.5	864.5	786	13.5653	303	8.67607	318	10.937	353	100	832	21.4076	260	0	0	0	0	0	0	13	13	0	0	0	0	0	0
chr2	34166778	34167772	hs1103	-	NEG	NEG	NEG	3276	2341	900.5	769	678	710	2162	953.5	841	843	786.5	818.5	944.5	796.5	864.5	786	0	0	0	0	0	0	0	0	0	0	0	0	0	0	0	0	21	2325	0	0	0	0	0	0
chr2	34229436	34230577	hs317	-	NEG	NEG	NEG	1993	2341	900.5	769	678	710	5335.5	953.5	841	843	786.5	2855.5	944.5	796.5	864.5	786	0	0	0	0	3.21304	113	1.53561	111	3.09221	83	0	0	0	0	0	0	34	14	0	0	0	0	0	0
chr2	34235168	34236289	hs1000	-	NEG	NEG	NEG	3632.5	3800.5	900.5	1614.5	678	1540	3580.5	953.5	841	843	786.5	818.5	944.5	796.5	864.5	786	1.72307	80	0	0	0	0	0	0	1.83178	67	0	0	0	3.31592	0	0	61	71	0	0	0	0.349	0	0
chr2	34255333	34257138	hs1017	forebrain;	POS	NEG	NEG	2684.5	2341	900.5	769	678	710	2162	953.5	841	843	786.5	1538	944.5	796.5	864.5	786	0	0	0	0	0	59	0	0	0	0	0	0	0	0	0	0	18	48	0	0	0	0	0	0
chr2	34260195	34261369	hs1095	-	NEG	NEG	NEG	2155	6082	900.5	769	678	710	2162	953.5	841	843	786.5	818.5	944.5	796.5	864.5	786	2.07433	91	4.34881	146	0	0	0	0	0	0	0	0	0	0	0	0	19	20	0	0	0	0	0	0
chr2	34310581	34311103	hs316	-	NEG	NEG	NEG	3521	2341	900.5	769	678	710	2162	953.5	841	843	786.5	818.5	944.5	796.5	864.5	786	0	0	0	0	0	0	0	0	0	0	0	0	0	0	0	0	56	51	0	0	0	0	0	0
chr2	34354690	34356547	hs983	-	NEG	NEG	NEG	2869.5	6201.5	900.5	1728.5	678	1462.5	5857.5	953.5	841	843	786.5	2737	944.5	796.5	864.5	786	3.0828	116	2.84476	125	2.31084	115	4.25085	115	2.59775	105	0	0	0	4.12451	0	0	31	24	0	0	0	0.3145	0	0
chr2	34356455	34359025	hs1102	branchialarch;	NEG	NEG	NEG	1606.5	2341	900.5	1728.5	678	1462.5	2162	953.5	841	843	786.5	2737	944.5	1628	864.5	786	0	0	0	0	2.31084	115	0	0	0	0	0	0	0	4.12451	3.44049	0	17	16	0	0	0	0.3145	0	0
chr2	34359231	34360874	hs818	forebrain;	POS	NEG	NEG	2166	6272.5	900.5	1566.5	1875.5	1707.5	4967	953.5	841	843	786.5	2240	944.5	1798	864.5	1818	1.76127	80	6.29353	265	1.4439	88	2.81036	78	1.42586	66	0	0	0	2.99103	5.52403	0	12	4024	4.43852	0	0	0.431	0.531	0
chr2	34363448	34364810	hs1030	hindbrain(rhombencephalon);midbrain(mesencephalon);	NEG	NEG	NEG	1148.5	2341	900.5	769	678	710	2162	953.5	841	843	786.5	818.5	944.5	796.5	864.5	786	0	0	0	0	0	0	0	0	0	0	0	0	0	0	0	0	14	16	0	0	0	0	0	0
chr2	34455217	34456803	hs185	-	NEG	NEG	NEG	3083.5	2341	900.5	769	678	710	2162	953.5	841	843	786.5	818.5	944.5	796.5	864.5	786	0	0	0	0	0	0	0	0	0	0	0	0	0	0	0	0	32	31	0	0	0	0	0	0
chr2	34462107	34463282	hs788	-	NEG	NEG	NEG	388.5	2341	900.5	769	678	710	2162	953.5	841	843	786.5	818.5	944.5	796.5	864.5	786	0	0	0	0	0	0	0	0	0	0	0	0	0	0	0	0	13	13	0	0	0	0	0	0
chr2	38142558	38144874	hs314	midbrain(mesencephalon);	NEG	NEG	NEG	4239	6696.5	2016.5	1971.5	2099	2092	4206	953.5	841	843	786.5	2360.5	944.5	796.5	864.5	786	5.78438	146	3.34633	142	5.54232	20	4.94629	136	0	0	20	0	0	7.45694	0	0	7589	4709	8.59054	0	0	0.832	0	0
chr2	38195268	38199898	hs1794	-	NEG	NEG	NEG	1008.5	3828	900.5	769	1630.5	1544	2162	953.5	841	843	786.5	2781	944.5	796.5	864.5	786	1.7044	86	0	0	17.7804	33	0	0	0	0	0	0	0	0	0	0	14	15	3.39417	0	0	0.35	0	0
chr2	38594702	38595720	hs600	-	NEG	NEG	NEG	3875.5	2341	900.5	769	678	710	3563.5	953.5	841	843	786.5	818.5	944.5	796.5	864.5	786	0	0	0	0	0	0	0	0	2.53543	50	0	0	0	0	0	0	249	93	0	0	0	0	0	0
chr2	43781987	43783031	hs402	-	NEG	NEG	NEG	3915	2341	900.5	769	678	710	4322	953.5	841	843	786.5	2563.5	944.5	796.5	864.5	786	0	0	0	0	7.04695	41	0	0	5.76038	122	0	0	0	0	0	0	57	4407	0	0	0	0	0	0
chr2	43977738	43979507	hs675	forebrain;	POS	NEG	NEG	1429	2341	1933	769	1829.5	710	2162	953.5	841	843	786.5	2157	944.5	796.5	864.5	786	0	0	0	0	1.6009	73	0	0	0	0	13	0	0	0	0	0	22	13	4.17744	0	0	0	0	0
chr2	43986279	43987229	hs403	-	NEG	NEG	NEG	2293	3878.5	900.5	769	678	710	2162	953.5	841	843	786.5	818.5	944.5	796.5	864.5	786	0	0	2.37922	72	0	0	0	0	0	0	0	0	0	0	0	0	5484	13	0	0	0	0	0	0
chr2	43989287	43991110	hs663	-	NEG	NEG	NEG	456	3818.5	900.5	769	1561	710	3357.5	953.5	841	843	786.5	2394	944.5	796.5	864.5	786	2.19203	62	0	0	1.90563	83	1.51455	68	0	0	0	0	0	0	0	0	12	14	3.13308	0	0	0	0	0
chr2	44572995	44574695	hs404	-	NEG	NEG	NEG	1150	2341	900.5	769	678	710	2162	953.5	841	843	786.5	818.5	944.5	796.5	864.5	786	0	0	0	0	0	0	0	0	0	0	0	0	0	0	0	0	16	14	0	0	0	0	0	0
chr2	45036258	45037036	hs409	-	NEG	NEG	NEG	3799	2341	900.5	769	678	710	2162	953.5	841	843	786.5	818.5	944.5	796.5	864.5	786	0	0	0	0	0	0	0	0	0	0	0	0	0	0	0	0	43	2721	0	0	0	0	0	0
chr2	45053671	45058470	mm1380	-	NEG	NEG	NEG	4180	2341	900.5	1582	678	1559	6181	953.5	841	843	1775.5	3255.5	2022	1785	1782	1684	0	0	0	0	3.89276	273	2.65721	170	3.99985	135	0	0	624	3.09886	5.28461	0	4439	2049	0	3.00777	0	0.354	0.3995	0.4275
chr2	45102219	45104360	hs2256	-	NEG	NEG	NEG	4086	6050.5	900.5	769	678	1879.5	2162	953.5	841	843	786.5	2909.5	944.5	1865	1769	1998.5	2.15486	142	1.89331	138	2.39097	161	0	0	0	0	0	0	0	0	7.03529	0	689	678	0	2.87795	0	0.556	0.7515	0
chr2	45171143	45172955	hs1802	midbrain(mesencephalon);	NEG	NEG	NEG	927	2341	900.5	769	678	710	2162	953.5	841	843	1597.5	2840	2062	1672.5	2047.5	1785	0	0	0	0	15.172	47	0	0	0	0	0	0	1089	0	3.89805	0	13	16	0	6.04461	0	0	0.5035	0.31
chr2	45836162	45837257	hs617	-	NEG	NEG	NEG	2735	2341	900.5	769	678	710	4884	953.5	841	843	786.5	818.5	944.5	796.5	864.5	786	0	0	0	0	0	0	2.75895	96	1.71598	39	0	0	0	0	0	0	19	44	0	0	0	0	0	0
chr2	45921900	45923049	hs777	-	NEG	NEG	NEG	2379	2341	900.5	769	678	710	3675.5	953.5	841	843	786.5	818.5	944.5	796.5	864.5	786	0	0	0	0	0	0	0	0	2.65108	60	0	0	0	0	0	0	18	26	0	0	0	0	0	0
chr2	46326766	46328057	hs544	-	NEG	NEG	NEG	1991.5	2341	900.5	769	678	710	2162	953.5	841	843	786.5	818.5	944.5	796.5	864.5	786	0	0	0	0	0	0	0	0	0	0	0	0	0	0	0	0	58	13	0	0	0	0	0	0
chr2	46666275	46667373	hs649	midbrain(mesencephalon);forebrain;cranialnerve;	POS	NEG	NEG	2683.5	3965	900.5	769	1660	710	2162	953.5	841	843	786.5	2150.5	944.5	796.5	864.5	786	0	0	3.12671	70	2.0446	49	0	0	0	0	0	0	0	0	0	0	15	2318	3.48899	0	0	0	0	0
chr2	46669500	46670495	hs568	hindbrain(rhombencephalon);midbrain(mesencephalon);	NEG	NEG	NEG	2806	2341	900.5	769	678	710	4596	953.5	841	843	786.5	2957.5	944.5	796.5	864.5	786	0	0	0	0	3.13479	137	1.58481	66	1.61822	55	0	0	0	0	0	0	30	23	0	0	0	0	0	0
chr2	46674603	46675472	hs760	-	NEG	NEG	NEG	1560	2341	900.5	769	678	710	2162	953.5	841	843	786.5	818.5	944.5	796.5	864.5	786	0	0	0	0	0	0	0	0	0	0	0	0	0	0	0	0	25	13	0	0	0	0	0	0
chr2	46801607	46803612	hs534	-	NEG	NEG	NEG	1956.5	2341	900.5	769	678	710	2162	953.5	841	843	786.5	818.5	944.5	796.5	864.5	786	0	0	0	0	0	0	0	0	0	0	0	0	0	0	0	0	13	56	0	0	0	0	0	0
chr2	47133822	47134610	hs410	-	NEG	NEG	NEG	3207	2341	900.5	769	678	710	5311.5	953.5	841	843	786.5	2015	944.5	796.5	864.5	786	0	0	0	0	1.93967	38	1.42111	44	5.20148	95	0	0	0	0	0	0	21	538	0	0	0	0	0	0
chr2	47183582	47185337	hs609	forebrain;limb;	POS	POS	NEG	1817.5	2341	900.5	769	678	710	3920	953.5	841	843	786.5	1999.5	944.5	796.5	864.5	786	0	0	0	0	1.75379	45	0	0	5.02348	63	0	0	0	0	0	0	15	22	0	0	0	0	0	0
chr2	47263332	47264195	hs719	-	NEG	NEG	NEG	4207	2341	900.5	769	678	710	2162	953.5	841	843	786.5	1901.5	944.5	796.5	864.5	786	0	0	0	0	1.68193	38	0	0	0	0	0	0	0	0	0	0	4984	2999	0	0	0	0	0	0
chr2	47302030	47303333	hs773	-	NEG	NEG	NEG	3534.5	2341	900.5	769	678	710	2162	953.5	841	843	786.5	818.5	944.5	796.5	864.5	786	0	0	0	0	0	0	0	0	0	0	0	0	0	0	0	0	52	59	0	0	0	0	0	0
chr2	47334272	47335444	hs805	-	NEG	NEG	NEG	2748.5	2341	900.5	769	678	710	2162	953.5	841	843	786.5	818.5	944.5	796.5	864.5	786	0	0	0	0	0	0	0	0	0	0	0	0	0	0	0	0	30	22	0	0	0	0	0	0
chr2	50969347	50972438	hs1386	neuraltube;forebrain;	POS	NEG	NEG	2812.5	7861.5	2033.5	2047	1934	2097	4739	953.5	1946	1795.5	1859.5	2810	944.5	796.5	864.5	786	8.20475	251	41.9381	339	3.01615	110	2.00518	95	1.57389	43	21.5	0	0	10.324	0	6.15827	26	26	4.88254	0	3.26513	0.863	0	0.4875
chr2	56253983	56255716	hs803	-	NEG	NEG	NEG	1331.5	2341	900.5	769	678	710	2162	953.5	841	843	786.5	818.5	944.5	796.5	864.5	786	0	0	0	0	0	0	0	0	0	0	0	0	0	0	0	0	16	15	0	0	0	0	0	0
chr2	56257296	56258347	hs580	other;	NEG	NEG	NEG	2167.5	5344	900.5	1657.5	2085	1703.5	3788.5	953.5	841	843	786.5	2001	944.5	796.5	864.5	786	1.4201	52	3.842	96	1.66249	51	0	0	4.01094	57	0	0	0	3.69084	0	0	24	17	7.94452	0	0	0.428	0	0
chr2	56455288	56457265	hs551	-	NEG	NEG	NEG	2399.5	5507	900.5	769	1578	710	6226.5	953.5	841	1784	786.5	2770	944.5	796.5	864.5	786	2.40597	76	2.32698	74	2.59163	113	3.25283	139	7.00493	109	0	0	0	0	0	0	25	19	3.18167	0	3.22329	0	0	0
chr2	56518707	56520248	hs549	-	NEG	NEG	NEG	1435.5	2341	900.5	769	678	710	2162	953.5	841	843	786.5	818.5	944.5	796.5	864.5	786	0	0	0	0	0	0	0	0	0	0	0	0	0	0	0	0	15	17	0	0	0	0	0	0
chr2	56576465	56577480	hs411	forebrain;	POS	NEG	NEG	933	2341	900.5	769	678	710	2162	953.5	841	843	786.5	818.5	944.5	796.5	864.5	786	0	0	0	0	0	0	0	0	0	0	0	0	0	0	0	0	16	13	0	0	0	0	0	0
chr2	56591692	56592843	hs691	-	NEG	NEG	NEG	1373	2341	900.5	769	678	710	3761	953.5	841	843	786.5	818.5	944.5	796.5	864.5	786	0	0	0	0	0	0	0	0	3.19647	62	0	0	0	0	0	0	21	13	0	0	0	0	0	0
chr2	56916091	56916889	hs412	-	NEG	NEG	NEG	2949.5	2341	900.5	769	678	710	2162	953.5	841	843	786.5	818.5	944.5	796.5	864.5	786	0	0	0	0	0	0	0	0	0	0	0	0	0	0	0	0	34	25	0	0	0	0	0	0
chr2	57341949	57344456	mm667	limb;heart;	NEG	POS	POS	1920.5	2341	900.5	769	678	710	6391.5	1926	841	843	786.5	818.5	944.5	796.5	864.5	786	0	0	0	0	0	0	1.90825	118	17.9881	206	0	7	0	0	0	0	18	18	0	0	0	0	0	0
chr2	57517307	57518247	hs413	midbrain(mesencephalon);	NEG	NEG	NEG	4063	2341	900.5	769	678	710	2162	953.5	841	843	786.5	2042.5	944.5	796.5	864.5	786	0	0	0	0	2.46107	18	0	0	0	0	0	0	0	0	0	0	695	408	0	0	0	0	0	0
chr2	57616984	57617851	hs414	-	NEG	NEG	NEG	1155	7613	900.5	1550	678	710	6543	953.5	841	843	786.5	2421.5	944.5	796.5	864.5	786	10.5173	283	10.8827	202	1.94326	85	8.90556	205	5.3694	86	0	0	0	2.57371	0	0	12	20	0	0	0	0	0	0
chr2	57671881	57672832	hs662	hindbrain(rhombencephalon);	NEG	NEG	NEG	2098.5	2341	900.5	769	678	710	2162	953.5	841	843	786.5	2038	944.5	796.5	864.5	786	0	0	0	0	2.57791	11	0	0	0	0	0	0	0	0	0	0	14	43	0	0	0	0	0	0
chr2	57793277	57794576	hs573	midbrain(mesencephalon);	NEG	NEG	NEG	3698	2341	900.5	769	678	710	2162	953.5	841	843	786.5	818.5	944.5	796.5	864.5	786	0	0	0	0	0	0	0	0	0	0	0	0	0	0	0	0	82	70	0	0	0	0	0	0
chr2	57820408	57821348	hs415	limb;	NEG	POS	NEG	2581.5	2341	900.5	769	678	710	6583	953.5	841	1943.5	1592	818.5	944.5	796.5	864.5	786	0	0	0	0	0	0	3.77885	143	9.95394	169	0	0	0	0	0	0	20	28	0	0	4.18748	0	0	0.3085
chr2	57878887	57879847	hs794	-	NEG	NEG	NEG	3208	2341	900.5	769	678	710	2162	953.5	841	843	786.5	818.5	944.5	796.5	864.5	786	0	0	0	0	0	0	0	0	0	0	0	0	0	0	0	0	38	33	0	0	0	0	0	0
chr2	59562344	59563132	hs1477	limb;	NEG	POS	NEG	3172	4232	900.5	769	678	710	8204	2076	1906	2102	2101.5	2233.5	944.5	796.5	864.5	786	3.2806	96	0	0	1.96567	64	20.804	982	34.2795	947	0	20	0	0	0	5.377	37	32	0	0	7.03055	0	0	0.868
chr2	59597936	59601449	mm717	limb;branchialarch;	NEG	POS	NEG	1721	7394	900.5	769	1693	1428	7763	2100.5	2099	1752	1977	3030	944.5	1703	2040	1695	10.7636	262	100	97	100	37	28.5776	147	100	537	0	27	0	0	4.202	16.8989	17	17	3.62406	5.7088	2.99718	0.3025	0.4195	0.6195
chr2	59668909	59672125	hs2027	heart;	NEG	NEG	POS	2078.5	2341	900.5	769	678	710	2162	953.5	841	843	1616	3644	944.5	2015.5	1840	1986	0	0	0	0	10.7254	384	0	0	0	0	0	0	0	0	13.1857	0	19	19	0	3.44938	0	0	0.7345	0.3185
chr2	59828773	59829361	mm282	heart;	NEG	NEG	POS	605.5	7179.5	900.5	1548	1579	1557.5	7402	953.5	1735	1713	1949.5	4173.5	2030	2089.5	1909	2052.5	7.04631	197	4.17915	220	100	1193	18.641	345	12.7623	160	0	0	749	2.51612	20.129	3.44904	13	14	3.18579	4.00942	2.63864	0.353	0.836	0.582
chr2	61656142	61656716	hs416	forebrain;	POS	NEG	NEG	3975	8292.5	1870.5	2066.5	1868	710	7561.5	953.5	841	1778	786.5	3701	2080	796.5	2030	786	30.0432	643	27.1449	875	11.7335	449	18.7753	531	11.9761	200	10.5	0	1457	11.564	0	0	96	1648	4.41895	5.49182	3.1911	0	0	0
chr2	63669378	63670651	hs689	-	NEG	NEG	NEG	2268.5	2341	900.5	769	1370	1719.5	2162	953.5	841	843	786.5	818.5	944.5	796.5	864.5	786	0	0	0	0	0	0	0	0	0	0	0	0	0	0	0	0	22	19	2.17974	0	0	0.4365	0	0
chr2	63877720	63879192	hs890	-	NEG	NEG	NEG	2634	2341	900.5	769	678	710	5287	953.5	841	843	786.5	818.5	944.5	796.5	864.5	786	0	0	0	0	0	0	1.49355	116	2.56069	83	0	0	0	0	0	0	26	22	0	0	0	0	0	0
chr2	63962796	63964416	hs170	forebrain;	POS	NEG	NEG	1721	5958	1988.5	1822.5	2105	1910	3696	953.5	841	843	786.5	3022.5	944.5	796.5	864.5	786	1.82814	76	3.39293	190	3.97884	131	0	0	1.61126	91	17	0	0	4.76671	0	0	17	17	9.12022	0	0	0.578	0	0
chr2	64079255	64080739	hs640	hindbrain(rhombencephalon);	NEG	NEG	NEG	2612	3856	900.5	769	1581	1714	2162	953.5	841	843	786.5	3486	2023	1716	1826	1805	0	0	1.76698	101	8.26541	257	0	0	0	0	0	0	644	0	4.3269	0	19	33	3.21729	3.35812	0	0.4345	0.5235	0
chr2	64172017	64172993	hs606	-	NEG	NEG	NEG	4024	4835	900.5	769	678	710	8006	1957	841	2013	1801	2562.5	944.5	796.5	864.5	786	1.60718	55	1.4901	46	2.49753	84	18.0572	453	100	353	0	8.5	0	0	0	0	617	250	0	0	4.83494	0	0	0.4495
chr2	64177546	64178374	hs420	-	NEG	NEG	NEG	3248.5	2341	900.5	769	678	710	2162	953.5	841	843	786.5	818.5	944.5	796.5	864.5	786	0	0	0	0	0	0	0	0	0	0	0	0	0	0	0	0	39	35	0	0	0	0	0	0
chr2	64366222	64367228	hs421	neuraltube;dorsalrootganglion;	NEG	NEG	NEG	3384.5	2341	900.5	769	678	710	2162	953.5	841	843	786.5	818.5	944.5	796.5	864.5	786	0	0	0	0	0	0	0	0	0	0	0	0	0	0	0	0	26	268	0	0	0	0	0	0
chr2	65992128	65994633	mm668	-	NEG	NEG	NEG	610	5675	900.5	1663	678	1638.5	7745	2002.5	1964	2056	1587	2425	944.5	796.5	864.5	786	3.15329	110	1.68507	70	7.01422	21	10.8744	449	17.4771	548	0	11	0	3.73562	0	6.45692	14	13	0	0	5.39513	0.3965	0	0.3065
chr2	69998509	69999848	hs1867	midbrain(mesencephalon);	NEG	NEG	NEG	1818.5	2341	900.5	769	678	710	2162	953.5	841	843	786.5	3968	2045	1613	864.5	786	0	0	0	0	24.5958	702	0	0	0	0	0	0	953	0	3.12977	0	18	17	0	0	0	0	0	0
chr2	71418479	71422071	mm55	forebrain;	POS	NEG	NEG	2310	6853.5	2010.5	1788	2095	1847	2162	953.5	841	843	786.5	2707.5	944.5	796.5	864.5	786	4.41994	123	6.29542	183	15.5316	29	0	0	0	0	19.5	0	0	4.55273	0	0	23	19	8.36572	0	0	0.538	0	0
chr2	71418555	71419483	hs646	midbrain(mesencephalon);forebrain;	POS	NEG	NEG	3141.5	2341	1870.5	769	1751	710	2162	953.5	841	843	786.5	818.5	944.5	796.5	864.5	786	0	0	0	0	0	0	0	0	0	0	10.5	0	0	0	0	0	26	51	3.82456	0	0	0	0	0
chr2	71516484	71518219	hs553	forebrain;cranialnerve;	POS	NEG	NEG	3772	2341	1971	1792	1973	1976	2162	953.5	841	843	786.5	818.5	944.5	796.5	864.5	786	0	0	0	0	0	0	0	0	0	0	15.5	0	0	4.58564	0	0	80	110	5.35952	0	0	0.647	0	0
chr2	72426155	72427698	hs242	neuraltube;midbrain(mesencephalon);forebrain;	POS	NEG	NEG	3403	6136.5	2084.5	1625	1483	1967	5238.5	953.5	841	843	786.5	818.5	944.5	796.5	864.5	786	3.93453	127	1.86725	114	0	0	1.92884	102	2.48315	73	30	0	0	3.38734	0	0	60	35	2.81968	0	0	0.64	0	0
chr2	73139371	73141413	hs243	limb;	NEG	POS	NEG	1309.5	2341	900.5	769	678	710	5321	953.5	841	843	786.5	818.5	944.5	796.5	864.5	786	0	0	0	0	0	0	3.43798	125	2.20058	46	0	0	0	0	0	0	20	13	0	0	0	0	0	0
chr2	73142671	73144272	hs244	forebrain;	POS	NEG	NEG	3640.5	6281	900.5	1878	2062	1453.5	5446	953.5	841	843	786.5	2300	944.5	796.5	864.5	786	1.50982	62	15.8531	286	1.78584	78	2.94918	105	2.71723	70	0	0	0	5.34048	0	0	90	53	7.04942	0	0	0.3095	0	0
chr2	73179758	73180791	hs574	-	NEG	NEG	NEG	388.5	2341	900.5	769	678	710	2162	953.5	841	843	786.5	2524.5	944.5	796.5	864.5	786	0	0	0	0	8.34234	28	0	0	0	0	0	0	0	0	0	0	13	13	0	0	0	0	0	0
chr2	73268418	73269496	hs860	forebrain;	POS	NEG	NEG	2241.5	5623	900.5	769	678	1625.5	6527.5	953.5	841	843	786.5	3371.5	944.5	796.5	864.5	786	28.7801	104	2.54367	0	100	77	6.46537	243	3.55552	114	0	0	0	0	0	0	17	25	0	0	0	0.3915	0	0
chr2	73275594	73277184	hs953	neuraltube;hindbrain(rhombencephalon);forebrain;	POS	NEG	NEG	1449.5	7659	900.5	1767.5	678	1860	7426	953.5	841	843	1816	3570	944.5	796.5	864.5	786	19.7113	210	13.2793	202	100	104	23.5365	173	100	132	0	0	0	4.36154	0	0	14	19	0	0	0	0.5445	0	0.4565
chr2	73279567	73280473	hs245	-	NEG	NEG	NEG	2879	6443	900.5	769	678	710	6416	953.5	841	843	786.5	3754	944.5	796.5	864.5	786	17.9768	280	8.56568	0	100	144	17.7674	188	6.34719	50	0	0	0	0	0	0	27	27	0	0	0	0	0	0
chr2	74489927	74491300	hs616	-	NEG	NEG	NEG	3935	2341	900.5	769	678	710	2162	953.5	841	843	786.5	818.5	944.5	796.5	864.5	786	0	0	0	0	0	0	0	0	0	0	0	0	0	0	0	0	305	148	0	0	0	0	0	0
chr2	74650860	74652235	hs246	hindbrain(rhombencephalon);	NEG	NEG	NEG	4116	5825.5	900.5	769	678	710	5479	953.5	841	843	1767	3230	944.5	796.5	864.5	786	2.15124	67	12.0231	54	11.1705	108	3.07913	251	1.58171	48	0	0	0	0	0	0	758	1227	0	0	0	0	0	0.421
chr2	79461477	79462272	hs626	-	NEG	NEG	NEG	2217	2341	900.5	769	678	710	2162	953.5	841	843	786.5	818.5	944.5	796.5	864.5	786	0	0	0	0	0	0	0	0	0	0	0	0	0	0	0	0	19	21	0	0	0	0	0	0
chr2	82498029	82499136	hs1245	-	NEG	NEG	NEG	1817.5	2341	900.5	769	678	710	2162	953.5	841	843	786.5	818.5	944.5	796.5	864.5	786	0	0	0	0	0	0	0	0	0	0	0	0	0	0	0	0	15	22	0	0	0	0	0	0
chr2	84517965	84520803	mm1324	other;	NEG	NEG	NEG	1721	3716	900.5	769	678	710	2162	953.5	841	843	786.5	3343	944.5	1883	1949.5	1987	1.91947	55	0	0	6.32466	206	0	0	0	0	0	0	0	0	7.60563	0	17	17	0	4.36555	0	0	0.738	0
chr2	93670757	93674395	hs2090	eye;trigeminalV(ganglion,cranial);	NEG	NEG	NEG	1321	3996	900.5	769	678	710	2162	953.5	1705	843	1740	818.5	944.5	796.5	864.5	786	0	0	1.82238	119	0	0	0	0	0	0	0	0	0	0	0	3.16778	15	16	0	0	0	0	0	0.404
chr2	101589988	101594341	mm1328	midbrain(mesencephalon);forebrain;limb;other;	POS	POS	NEG	999.5	6927	1883	2031	1367	1730	6197.5	953.5	1702	1692	1625.5	2746.5	944.5	796.5	864.5	786	4.06883	119	6.31434	255	2.80135	105	3.36203	26	9.83887	228	11	0	0	9.39344	0	3.15413	15	14	2.14043	0	2.45111	0.4415	0	0.326
chr2	102319034	102319918	hs2080	-	NEG	NEG	NEG	1331.5	2341	900.5	769	678	710	2162	953.5	841	843	786.5	818.5	944.5	796.5	864.5	786	0	0	0	0	0	0	0	0	0	0	0	0	0	0	0	0	16	15	0	0	0	0	0	0
chr2	103623986	103627532	mm1312	hindbrain(rhombencephalon);forebrain;	POS	NEG	NEG	388.5	8133.5	900.5	1944	2114	2117.5	3595.5	953.5	841	843	786.5	2030.5	944.5	1721	1786.5	1862	16.8624	447	19.5848	662	2.06798	32	1.61657	111	0	0	0	0	0	6.71637	4.35852	0	13	13	11.5954	3.02231	0	0.9255	0.591	0
chr2	103893010	103895664	hs1858	heart;liver;	NEG	NEG	POS	3248.5	2341	900.5	769	1409	1683.5	2162	953.5	841	843	786.5	2925	2110	1984	2087	2048	0	0	0	0	3.06212	133	0	0	0	0	0	0	2890	0	11.0155	0	36	38	2.43438	7.59214	0	0.4185	0.83	0
chr2	104893780	104894712	hs577	-	NEG	NEG	NEG	3262	2341	900.5	769	678	710	2162	953.5	841	843	786.5	818.5	944.5	796.5	864.5	786	0	0	0	0	0	0	0	0	0	0	0	0	0	0	0	0	55	29	0	0	0	0	0	0
chr2	105333715	105335145	hs113	dorsalrootganglion;	NEG	NEG	NEG	3877.5	7801	900.5	769	1935	710	7616.5	953.5	841	1927	786.5	3859	944.5	796.5	864.5	786	13.547	310	8.90639	357	16.9033	588	11.0203	399	17.8625	324	0	0	0	0	0	0	154	134	4.88599	0	4.01338	0	0	0
chr2	105447292	105448402	hs866	-	NEG	NEG	NEG	3987	2341	900.5	769	678	710	3608	953.5	841	843	786.5	3463	944.5	796.5	864.5	786	0	0	0	0	41.6349	95	0	0	2.3528	59	0	0	0	0	0	0	422	192	0	0	0	0	0	0
chr2	105515855	105516711	hs855	forebrain;	POS	NEG	NEG	4196	7453	1870.5	1784	1737	1618.5	4216	953.5	841	843	786.5	2990.5	944.5	796.5	864.5	786	4.64731	170	11.4128	453	3.53954	134	29.0222	48	0	0	10.5	0	0	4.47864	0	0	4731	2539	3.75475	0	0	0.386	0	0
chr2	105611041	105614025	hs1531	neuraltube;midbrain(mesencephalon);forebrain;	POS	NEG	NEG	1456	6993	1954.5	1883	1501	1854	7173	953.5	1951.5	1903	1863	3514	944.5	796.5	1962	786	5.26226	138	5.89781	201	9.806	234	13.4904	244	14.9161	124	14	0	0	5.37164	0	6.30707	19	14	2.87456	4.55622	3.89435	0.5415	0	0.491
chr2	105689599	105691449	hs1082	neuraltube;hindbrain(rhombencephalon);	NEG	NEG	NEG	2828	7867	900.5	2014	1503	1487	5370.5	953.5	841	843	786.5	3094	944.5	796.5	864.5	786	6.81522	409	34.8471	307	4.27638	142	2.52464	105	2.69185	69	0	0	0	8.69246	0	0	16	2010	2.88058	0	0	0.3265	0	0
chr2	105718757	105720536	hs198	-	NEG	NEG	NEG	2577.5	5975	1975.5	1756	2026	2053	2162	953.5	841	843	786.5	2637.5	944.5	796.5	864.5	786	1.77999	96	3.04778	165	13.4746	24	0	0	0	0	16	0	0	4.27238	0	0	16	76	6.36703	0	0	0.7465	0	0
chr2	105778530	105780039	hs234	midbrain(mesencephalon);eye;	NEG	NEG	NEG	1911.5	2341	900.5	769	1778.5	710	2162	953.5	841	843	786.5	818.5	944.5	796.5	864.5	786	0	0	0	0	0	0	0	0	0	0	0	0	0	0	0	0	21	16	3.91635	0	0	0	0	0
chr2	105833387	105834697	hs565	midbrain(mesencephalon);forebrain;	POS	NEG	NEG	782.5	2341	900.5	769	678	710	2162	953.5	841	843	786.5	818.5	944.5	796.5	864.5	786	0	0	0	0	0	0	0	0	0	0	0	0	0	0	0	0	15	13	0	0	0	0	0	0
chr2	105913336	105914486	hs863	midbrain(mesencephalon);	NEG	NEG	NEG	1720.5	2341	900.5	769	678	710	2162	953.5	841	843	786.5	818.5	944.5	796.5	864.5	786	0	0	0	0	0	0	0	0	0	0	0	0	0	0	0	0	13	31	0	0	0	0	0	0
chr2	113691542	113692644	hs910	-	NEG	NEG	NEG	1471.5	2341	900.5	769	678	710	6774.5	953.5	841	843	786.5	818.5	944.5	796.5	864.5	786	0	0	0	0	0	0	5.12669	206	6.96419	171	0	0	0	0	0	0	16	16	0	0	0	0	0	0
chr2	114123388	114123882	mm182	heart;	NEG	NEG	POS	32.5	2341	900.5	769	678	710	2162	953.5	841	843	786.5	3988.5	1995	1932	1977.5	1918	0	0	0	0	100	326	0	0	0	0	0	0	314	0	9.11543	0	0	0	0	4.70136	0	0	0.643	0
chr2	114411449	114413021	hs776	-	NEG	NEG	NEG	2662	2341	900.5	769	678	710	2162	953.5	841	843	786.5	818.5	944.5	796.5	864.5	786	0	0	0	0	0	0	0	0	0	0	0	0	0	0	0	0	21	29	0	0	0	0	0	0
chr2	114739395	114740295	hs354	-	NEG	NEG	NEG	1967.5	2341	900.5	769	678	710	2162	953.5	841	843	786.5	818.5	944.5	796.5	864.5	786	0	0	0	0	0	0	0	0	0	0	0	0	0	0	0	0	22	16	0	0	0	0	0	0
chr2	115537684	115539308	hs355	neuraltube;hindbrain(rhombencephalon);	NEG	NEG	NEG	1721	2341	900.5	769	678	710	5633	953.5	841	843	1656.5	818.5	944.5	796.5	864.5	786	0	0	0	0	0	0	2.54656	108	2.68641	106	0	0	0	0	0	0	17	17	0	0	0	0	0	0.3445
chr2	115656958	115658248	hs828	hindbrain(rhombencephalon);	NEG	NEG	NEG	2556	5646	900.5	769	1469	1567	3682.5	953.5	841	843	786.5	2463	944.5	796.5	864.5	786	2.34028	97	2.49582	73	5.30394	39	2.44525	94	0	0	0	0	0	0	0	0	20	27	2.74763	0	0	0.356	0	0
chr2	115658281	115659712	hs812	-	NEG	NEG	NEG	2662	3605	900.5	1674	678	1510.5	6349	953.5	841	843	786.5	2503	944.5	796.5	864.5	786	0	0	1.50056	62	6.72349	36	6.61405	181	2.86702	112	0	0	0	3.75003	0	0	20	32	0	0	0	0.335	0	0
chr2	115669514	115669885	hs1871	-	NEG	NEG	NEG	4013	2341	900.5	769	678	710	2162	953.5	841	843	786.5	818.5	944.5	796.5	864.5	786	0	0	0	0	0	0	0	0	0	0	0	0	0	0	0	0	405	277	0	0	0	0	0	0
chr2	115867988	115870503	mm669	-	NEG	NEG	NEG	1263	4029.5	900.5	769	1471	710	6346.5	1984	841	2092	1822	3400.5	944.5	1739	864.5	1840	0	0	2.34897	105	34.4449	91	3.47786	170	3.56656	170	0	10	0	0	4.56633	0	14	17	2.76493	0	6.49951	0	0.562	0.4585
chr2	115871243	115872482	hs489	-	NEG	NEG	NEG	2505	2341	900.5	769	678	710	4106	953.5	841	843	786.5	818.5	944.5	796.5	864.5	786	0	0	0	0	0	0	0	0	2.43455	151	0	0	0	0	0	0	104	15	0	0	0	0	0	0
chr2	115896429	115899400	hs1129	-	NEG	NEG	NEG	605.5	2341	900.5	769	678	710	5182.5	953.5	841	843	786.5	2894.5	944.5	796.5	864.5	786	0	0	0	0	2.70603	139	1.46121	107	2.38514	83	0	0	0	0	0	0	13	14	0	0	0	0	0	0
chr2	115919997	115921651	hs181	midbrain(mesencephalon);	NEG	NEG	NEG	3876.5	2341	900.5	769	678	710	2162	953.5	841	843	786.5	818.5	944.5	796.5	864.5	1691	0	0	0	0	0	0	0	0	0	0	0	0	0	0	0	0	172	119	0	0	0	0	0.4135	0
chr2	115962485	115963540	mm255	-	NEG	NEG	NEG	1958.5	2341	900.5	769	678	710	2162	953.5	841	843	786.5	3314.5	1941	1694.5	1816	1867	0	0	0	0	5.49763	209	0	0	0	0	0	0	100	0	4.12312	0	25	15	0	3.30459	0	0	0.5965	0
chr2	116018048	116020475	hs1178	-	NEG	NEG	NEG	3795	7246	900.5	2072	1719	2044	6244	953.5	1933	843	1922.5	2475.5	944.5	1635	864.5	1667	7.13324	301	3.76437	201	1.77159	103	4.81302	172	3.76395	97	0	0	0	12.2613	3.55825	6.01317	134	80	3.66278	0	0	0.73	0.3845	0.551
chr2	116044886	116046285	hs1097	-	NEG	NEG	NEG	1165.5	2341	900.5	1769.5	678	710	2162	953.5	841	843	786.5	818.5	944.5	796.5	864.5	786	0	0	0	0	0	0	0	0	0	0	0	0	0	4.39309	0	0	18	13	0	0	0	0	0	0
chr2	116200855	116202747	hs572	neuraltube;hindbrain(rhombencephalon);	NEG	NEG	NEG	2373	2341	900.5	769	1561	710	3507	953.5	841	843	786.5	818.5	944.5	796.5	864.5	786	0	0	0	0	0	0	0	0	2.55528	42	0	0	0	0	0	0	19	24	3.13308	0	0	0	0	0
chr2	116212625	116213751	hs356	-	NEG	NEG	NEG	2647	2341	900.5	769	678	710	2162	953.5	841	843	786.5	818.5	944.5	796.5	864.5	786	0	0	0	0	0	0	0	0	0	0	0	0	0	0	0	0	18	42	0	0	0	0	0	0
chr2	116323402	116325066	hs599	forebrain;	POS	NEG	NEG	2159.5	3078.5	900.5	1557.5	678	1839	2162	953.5	841	843	786.5	818.5	944.5	796.5	864.5	786	0	75	0	0	0	0	0	0	0	0	0	0	0	2.79524	0	0	51	14	0	0	0	0.533	0	0
chr2	116807729	116809252	hs830	midbrain(mesencephalon);	NEG	NEG	NEG	2031	2341	900.5	769	1695.5	710	2162	953.5	841	843	786.5	1948.5	944.5	796.5	864.5	786	0	0	0	0	2.02394	22	0	0	0	0	0	0	0	0	0	0	27	15	3.62618	0	0	0	0	0
chr2	117427080	117430606	mm1368	forebrain;	POS	NEG	NEG	2844.5	6548	900.5	1730	2082	1937	6244	953.5	841	843	786.5	818.5	944.5	796.5	864.5	786	3.37275	111	5.1819	152	0	0	3.12624	108	10.5662	135	0	0	0	4.12464	0	0	22	36	7.84836	0	0	0.601	0	0
chr2	118532227	118534856	hs1611	hindbrain(rhombencephalon);somite;midbrain(mesencephalon);forebrain;	POS	NEG	NEG	1823	5604.5	900.5	1754	1435	1929	5365.5	953.5	2075	2079	2023	2277.5	944.5	1913	864.5	1696	2.54875	66	1.77234	130	1.61669	85	2.2952	128	2.46876	62	0	0	0	4.21294	8.59562	14.1829	17	18	2.57389	0	5.99511	0.597	0.4205	0.6755
chr2	121549994	121551630	hs1881	heart;	NEG	NEG	POS	1321	2341	900.5	769	678	710	2162	953.5	841	843	786.5	3516	944.5	2073	1820	2007	0	0	0	0	8.64462	274	0	0	0	0	0	0	0	0	17.5077	0	15	16	0	3.35486	0	0	0.757	0
chr2	124612597	124615764	hs1687	-	NEG	NEG	NEG	2184	2341	900.5	769	678	710	2162	953.5	841	843	786.5	3297.5	944.5	1652	864.5	1599.5	0	0	0	0	30.1624	80	0	0	0	0	0	0	0	0	3.74258	0	22	18	0	0	0	0	0.3245	0
chr2	125491395	125493910	mm670	-	NEG	NEG	NEG	2289	2341	900.5	769	678	710	7504	2011	841	1828	786.5	3121	944.5	796.5	864.5	786	0	0	0	0	22.146	70	10.0395	301	22.6736	254	0	11.5	0	0	0	0	21	20	0	0	3.44462	0	0	0
chr2	130351805	130352389	hs632	neuraltube;hindbrain(rhombencephalon);midbrain(mesencephalon);forebrain;	POS	NEG	NEG	2160.5	3877	900.5	769	1962	710	2162	953.5	841	843	786.5	818.5	944.5	796.5	864.5	786	1.98687	78	0	0	0	0	0	0	0	0	0	0	0	0	0	0	17	23	5.22179	0	0	0	0	0
chr2	130489314	130493856	mm1313	forebrain;	POS	NEG	NEG	1721	6979.5	900.5	2088	2066	2089	7055	953.5	841	843	786.5	2783	944.5	796.5	864.5	1607.5	2.02018	113	16.6976	611	16.7764	36	5.60013	183	18.9203	188	0	0	0	13.817	0	0	17	17	7.17846	0	0	0.825	0.329	0
chr2	132426454	132429102	mm1391	forebrain;nose;heart;	POS	NEG	POS	252.5	5619.5	900.5	1628	2071	710	3528	953.5	841	843	786.5	2678	944.5	1680.5	864.5	1697.5	1.6063	83	2.83736	125	8.90563	46	0	0	2.02519	58	0	0	0	3.44465	3.98139	0	13	12	7.31261	0	0	0	0.421	0
chr2	137247708	137248975	hs1278	limb;nose;	NEG	POS	NEG	2252	3841	900.5	769	1507	710	7011.5	1976.5	841	1825	1803.5	818.5	944.5	796.5	864.5	786	0	0	2.23178	70	0	0	3.43335	109	100	446	0	9.5	0	0	0	0	30	16	2.89842	0	3.43547	0	0	0.4505
chr2	137852330	137854841	mm671	limb;	NEG	POS	NEG	2688	2341	900.5	769	678	710	7960	1957	841	1774	1750	3773	944.5	796.5	2000.5	786	0	0	0	0	15.8286	415	17.125	410	40.6076	413	0	8.5	0	0	0	0	24	25	0	5.03718	3.17525	0	0	0.411
chr2	144176905	144178287	hs2393	-	NEG	NEG	NEG	388.5	4210.5	900.5	769	678	710	2162	953.5	841	843	786.5	3523	944.5	2060	1859	2110	0	0	8.24626	42	9.03529	270	0	0	0	0	0	0	0	0	16.703	0	13	13	0	3.61966	0	0	0.937	0
chr2	145888311	145888756	mm300	-	NEG	NEG	NEG	2927	2341	900.5	769	678	710	3437	953.5	841	843	1798	4059.5	2019	2075	2018	2078	0	0	0	0	100	487	0	0	1.75979	54	0	0	599	0	17.7409	0	30	26	0	5.35843	0	0	0.8675	0.4485
chr2	146324701	146325932	hs688	neuraltube;hindbrain(rhombencephalon);	NEG	NEG	NEG	782.5	7437.5	2016.5	2003	2074	2068.5	4871	953.5	841	1855	786.5	2791.5	944.5	796.5	864.5	786	5.95555	177	8.84738	344	15.2799	41	2.12319	104	1.68364	47	20	0	0	8.50139	0	0	15	13	7.4048	0	3.59164	0.767	0	0
chr2	146957766	146960813	hs914	forebrain;	POS	NEG	NEG	3884	7727	1933	1744.5	1545	1894.5	8083.5	953.5	841	1999	786.5	2475.5	944.5	796.5	1977.5	786	11.6385	308	8.08191	321	5.06852	42	100	476	29.618	378	13	0	0	4.18414	0	0	199	111	3.10631	4.70136	4.64836	0.563	0	0
chr2	147180290	147181581	hs1205	hindbrain(rhombencephalon);midbrain(mesencephalon);	NEG	NEG	NEG	1466.5	7591	900.5	1887.5	678	1997	5752	953.5	841	843	786.5	2315	944.5	796.5	864.5	786	24.5512	266	6.38708	208	2.04102	70	5.51533	152	3.16079	46	0	0	0	5.48646	0	0	17	15	0	0	0	0.669	0	0
chr2	152788185	152790967	hs2050	bloodvessels;	NEG	NEG	NEG	2081.5	3915.5	900.5	1541	678	1741	2162	953.5	1783	843	1661.5	3986	1933	2053	2055	1872	0	0	1.70285	113	20.7736	1065	0	0	0	0	0	0	82	2.39282	16.0251	3.95454	18	20	0	6.34697	0	0.453	0.5995	0.347
chr2	152817372	152818197	mm161	-	NEG	NEG	NEG	2846	2341	900.5	1636	678	710	2162	953.5	841	843	1708.5	3582	1945	1991	1763	2041.5	0	0	0	0	11.5414	256	0	0	0	0	0	0	121	3.53182	11.3942	0	27	26	0	2.7437	0	0	0.8115	0.375
chr2	153481176	153484947	hs2225	hindbrain(rhombencephalon);midbrain(mesencephalon);dorsalrootganglion;forebrain;trigeminalV(ganglion,cranial);	POS	NEG	NEG	2078.5	6687	900.5	1946	1720	1793	5796	953.5	841	843	786.5	3504	944.5	1708	864.5	1823.5	1.81654	102	10.3263	452	7.48107	313	2.57217	217	1.94549	89	0	0	0	6.76904	4.2146	0	19	19	3.6659	0	0	0.5	0.5395	0
chr2	153560290	153561940	mm346	-	NEG	NEG	NEG	1586	7249.5	900.5	1640.5	1816	710	5705	953.5	841	1931	786.5	3762.5	944.5	2106	1730	2056	8.30821	203	5.07268	197	29.1745	208	5.37692	170	1.82385	60	0	0	0	3.53297	24.8357	0	16	17	4.15861	2.13712	4.03761	0	0.8415	0
chr2	153853643	153854369	hs2101	neuraltube;hindbrain(rhombencephalon);midbrain(mesencephalon);dorsalrootganglion;forebrain;eye;trigeminalV(ganglion,cranial);cranialnerve;facialmesenchyme;	POS	NEG	NEG	1721	3609	900.5	769	678	710	2162	953.5	841	843	786.5	818.5	944.5	796.5	1760	1572	1.5387	63	0	0	0	0	0	0	0	0	0	0	0	0	0	0	17	17	0	2.69784	0	0	0.3005	0
chr2	155050090	155052094	mm59	-	NEG	NEG	NEG	1606.5	7898	900.5	1922	2065	1549.5	8417	953.5	1856	1864	1871.5	2956	944.5	1602.5	2072	1680	100	111	100	2223	3.02259	143	100	1754	100	1136	0	0	0	5.92784	2.80813	4.6812	17	16	7.14308	6.82325	3.63152	0.351	0.397	0.497
chr2	155862263	155864147	hs1630	-	NEG	NEG	NEG	1637.5	5768	900.5	769	2010	710	7810.5	1957	841	2050	1627.5	818.5	944.5	796.5	864.5	786	2.66171	87	2.02609	116	0	0	17.5496	341	31.6606	315	0	8.5	0	0	0	0	19	15	6.00506	0	5.29942	0	0	0.327
chr2	156813201	156816143	mm1377	somite;	NEG	NEG	NEG	2921.5	3687.5	900.5	769	678	710	5703	953.5	1884.5	843	1912	2618	944.5	1923.5	864.5	1825	1.6495	69	0	0	5.5628	57	2.40337	99	10.571	66	0	0	0	0	8.876	5.01326	27	29	0	0	0	0	0.5415	0.5415
chr2	158439041	158440388	hs659	-	NEG	NEG	NEG	3356	2341	900.5	769	678	710	2162	953.5	841	843	786.5	2520.5	944.5	796.5	864.5	786	0	0	0	0	9.48868	22	0	0	0	0	0	0	0	0	0	0	31	70	0	0	0	0	0	0
chr2	159032227	159032977	hs1042	neuraltube;	NEG	NEG	NEG	2301	2341	900.5	769	678	710	6680	953.5	841	843	1587	818.5	944.5	796.5	864.5	786	0	0	0	0	0	0	6.45781	182	8.66371	112	0	0	0	0	0	0	88	14	0	0	0	0	0	0.3065
chr2	159712427	159713415	hs1237	-	NEG	NEG	NEG	2675.5	2341	900.5	769	678	710	3533.5	953.5	841	843	786.5	2353	944.5	796.5	864.5	786	0	0	0	0	2.02574	74	0	0	2.3519	51	0	0	0	0	0	0	22	27	0	0	0	0	0	0
chr2	159985999	159987636	hs992	-	NEG	NEG	NEG	3012.5	2341	900.5	769	678	710	2162	953.5	841	843	786.5	818.5	944.5	796.5	864.5	786	0	0	0	0	0	0	0	0	0	0	0	0	0	0	0	0	97	20	0	0	0	0	0	0
chr2	160244493	160245157	mm645	hindbrain(rhombencephalon);midbrain(mesencephalon);	NEG	NEG	NEG	2599.5	5545	900.5	769	678	710	4808.5	953.5	841	843	786.5	2776	944.5	796.5	864.5	786	2.7105	102	1.67707	69	2.36819	121	1.96834	97	1.67053	48	0	0	0	0	0	0	16	87	0	0	0	0	0	0
chr2	160299417	160301134	hs1781	-	NEG	NEG	NEG	388.5	2341	900.5	769	678	710	2162	953.5	841	843	786.5	818.5	944.5	796.5	864.5	786	0	0	0	0	0	0	0	0	0	0	0	0	0	0	0	0	13	13	0	0	0	0	0	0
chr2	160382008	160382874	hs1086	hindbrain(rhombencephalon);	NEG	NEG	NEG	610	2341	900.5	769	678	710	2162	953.5	841	843	786.5	818.5	944.5	796.5	864.5	786	0	0	0	0	0	0	0	0	0	0	0	0	0	0	0	0	14	13	0	0	0	0	0	0
chr2	160395708	160396677	hs1234	-	NEG	NEG	NEG	787	2341	900.5	769	678	710	2162	953.5	841	843	786.5	818.5	944.5	796.5	864.5	786	0	0	0	0	0	0	0	0	0	0	0	0	0	0	0	0	13	15	0	0	0	0	0	0
chr2	160415715	160417232	hs1590	-	NEG	NEG	NEG	4104	2341	900.5	769	678	710	2162	953.5	841	843	786.5	1987.5	944.5	796.5	864.5	786	0	0	0	0	1.68017	48	0	0	0	0	0	0	0	0	0	0	1103	788	0	0	0	0	0	0
chr2	160421995	160425459	hs1591	-	NEG	NEG	NEG	1586	2341	900.5	769	678	710	2162	953.5	841	843	786.5	2032.5	944.5	796.5	864.5	786	0	0	0	0	1.90294	41	0	0	0	0	0	0	0	0	0	0	16	17	0	0	0	0	0	0
chr2	160451305	160452587	mm915	-	NEG	NEG	NEG	1181	7551.5	900.5	1843.5	1990	710	7951.5	953.5	2032	1820	1736	3456	944.5	1890	2086	1750	17.941	267	6.6898	199	6.81975	303	19.5157	408	100	296	0	0	0	4.8989	7.81916	9.49515	15	15	5.59737	7.58047	3.39643	0	0.4715	0.3985
chr2	160492291	160494448	hs1592	-	NEG	NEG	NEG	3868	2341	900.5	769	678	710	2162	953.5	841	843	786.5	818.5	944.5	796.5	864.5	786	0	0	0	0	0	0	0	0	0	0	0	0	0	0	0	0	244	90	0	0	0	0	0	0
chr2	160503620	160504635	hs1101	-	NEG	NEG	NEG	1526.5	3889.5	900.5	769	1382	1460.5	2162	953.5	841	843	786.5	818.5	944.5	796.5	864.5	786	1.91409	84	0	0	0	0	0	0	0	0	0	0	0	0	0	0	20	14	2.2927	0	0	0.314	0	0
chr2	160513670	160514864	hs996	-	NEG	NEG	NEG	2806	2341	900.5	769	678	710	2162	953.5	841	843	786.5	818.5	944.5	796.5	864.5	786	0	0	0	0	0	0	0	0	0	0	0	0	0	0	0	0	16	1430	0	0	0	0	0	0
chr2	160515694	160517266	mm923	-	NEG	NEG	NEG	2150	2341	900.5	769	678	710	3773	953.5	841	843	786.5	3099.5	944.5	796.5	864.5	786	0	0	0	0	3.63103	171	0	0	2.46155	74	0	0	0	0	0	0	32	15	0	0	0	0	0	0
chr2	160578530	160580585	hs1593	-	NEG	NEG	NEG	1586	8245	900.5	769	1730	710	6751	953.5	841	1913	786.5	2587	944.5	796.5	864.5	786	18.5599	1016	21.3926	1189	9.83991	31	2.29066	103	32.8572	558	0	0	0	0	0	0	16	17	3.70768	0	3.91815	0	0	0
chr2	163685776	163687192	hs2373	-	NEG	NEG	NEG	2909	2341	900.5	769	678	710	2162	953.5	841	843	786.5	3685.5	944.5	2117	2010	1797	0	0	0	0	10.3243	536	0	0	0	0	0	0	0	0	33.5283	0	31	25	0	5.2476	0	0	0.5135	0
chr2	165914101	165914771	hs2380	-	NEG	NEG	NEG	2225.5	8415.5	900.5	769	678	710	8279	953.5	841	1954	786.5	4121	2070	1857	2115	1957	37.4248	1392	100	1706	40.9128	1496	100	1765	27.3685	602	0	0	1220	0	6.85207	0	20	20	0	9.80841	4.24466	0	0.71	0
chr2	166019657	166023462	mm1346	midbrain(mesencephalon);	NEG	NEG	NEG	3657	6852.5	900.5	1800.5	2035.5	1608	3537.5	953.5	841	843	786.5	3550	944.5	1693	1786.5	1786	3.02906	171	4.47172	218	8.54414	330	0	0	1.55302	71	0	0	0	4.61824	4.11796	0	74	64	6.52724	3.02231	0	0.3795	0.506	0
chr2	166352865	166354821	mm343	-	NEG	NEG	NEG	388.5	2341	900.5	769	678	710	2162	953.5	841	843	1614.5	3115	944.5	796.5	864.5	786	0	0	0	0	4.54081	143	0	0	0	0	0	0	0	0	0	0	13	13	0	0	0	0	0	0.3175
chr2	166440620	166443127	mm673	neuraltube;limb;	NEG	POS	NEG	610	5256	900.5	769	678	710	7225	1916	1753.5	843	1897.5	2475	944.5	796.5	864.5	786	2.22471	141	3.16017	0	1.86712	95	15.2327	262	7.86762	207	0	6.5	0	0	0	3.69506	14	13	0	0	0	0	0	0.527
chr2	167324555	167326986	hs2045	-	NEG	NEG	NEG	3066	2341	900.5	769	678	710	2162	953.5	841	843	786.5	818.5	944.5	796.5	864.5	786	0	0	0	0	0	0	0	0	0	0	0	0	0	0	0	0	30	32	0	0	0	0	0	0
chr2	167569881	167571243	mm368	-	NEG	NEG	NEG	1586	2341	900.5	769	678	710	2162	953.5	1864.5	843	786.5	818.5	944.5	1823	864.5	1584.5	0	0	0	0	0	0	0	0	0	0	0	0	0	0	6.00289	4.74962	16	17	0	0	0	0	0.313	0
chr2	167842374	167845654	mm22	-	NEG	NEG	NEG	605.5	2341	900.5	769	678	710	2162	953.5	841	843	786.5	3127	944.5	1739	864.5	1636.5	0	0	0	0	6.22201	121	0	0	0	0	0	0	0	0	4.56633	0	13	14	0	0	0	0	0.349	0
chr2	168049064	168050870	hs1860	midbrain(mesencephalon);	NEG	NEG	NEG	3354.5	7547	900.5	769	1495	710	6957.5	953.5	841	843	1611.5	3921	944.5	1770	1987	1758.5	10.6578	374	4.94649	256	19.5626	715	8.17131	255	9.5561	133	0	0	0	0	5.04518	0	44	40	2.87199	4.8151	0	0	0.4765	0.3145
chr2	168693119	168695892	mm1375	neuraltube;hindbrain(rhombencephalon);	NEG	NEG	NEG	2124	7665	1944	1957.5	1992	2023	6413	953.5	841	843	786.5	3177	944.5	796.5	864.5	786	8.02853	262	8.44876	393	6.11562	134	6.68228	183	4.15746	97	13.5	0	0	6.97246	0	0	14	47	5.60322	0	0	0.7	0	0
chr2	169337536	169338185	hs728	-	NEG	NEG	NEG	605.5	2341	900.5	769	678	710	2162	953.5	841	843	786.5	2326.5	944.5	796.5	864.5	786	0	0	0	0	4.75066	24	0	0	0	0	0	0	0	0	0	0	13	14	0	0	0	0	0	0
chr2	169599744	169601398	hs911	-	NEG	NEG	NEG	474	2341	900.5	769	678	710	3341.5	953.5	841	843	786.5	818.5	944.5	796.5	864.5	786	0	0	0	0	0	0	0	0	1.60255	49	0	0	0	0	0	0	14	12	0	0	0	0	0	0
chr2	169768393	169769549	hs610	-	NEG	NEG	NEG	2648.5	2341	900.5	769	678	710	2162	953.5	841	843	786.5	818.5	944.5	796.5	864.5	786	0	0	0	0	0	0	0	0	0	0	0	0	0	0	0	0	24	24	0	0	0	0	0	0
chr2	170836029	170839441	mm1402	heart;	NEG	NEG	POS	3045.5	6668	900.5	1776.5	2050	1481	6426.5	953.5	841	843	786.5	3650.5	944.5	1611	1939	1724.5	7.34157	251	4.6333	20	11.5736	352	5.9313	262	3.42855	95	0	0	0	4.40119	2.99854	0	30	31	6.76488	4.28096	0	0.3245	0.4475	0
chr2	171633184	171636816	hs1492	-	NEG	NEG	NEG	3473	3598.5	900.5	769	678	710	7941.5	2079	1716	1929	1939	2181	944.5	1663.5	864.5	1582	1.56851	57	0	0	1.56072	77	9.68542	411	100	718	0	20.5	0	0	3.84805	3.28492	52	48	0	0	4.0291	0	0.31	0.5735
chr2	171730381	171736633	hs1448	limb;tail;	NEG	POS	NEG	1181	2341	900.5	769	678	710	8014.5	2117	1705	1811	1904	2422	944.5	796.5	864.5	786	0	0	0	0	1.75468	95	27.6172	431	100	303	0	36	0	0	0	3.16778	15	15	0	0	3.32498	0	0	0.5335
chr2	172430534	172431364	mm286	-	NEG	NEG	NEG	32.5	2341	900.5	769	678	710	2162	953.5	841	843	786.5	4142.5	2027	1635	1958	1852	0	0	0	0	100	826	0	0	0	0	0	0	697	0	3.55825	0	0	0	0	4.42857	0	0	0.58	0
chr2	173051928	173056057	hs1971	heart;	NEG	NEG	POS	2521.5	2341	900.5	769	678	710	2162	953.5	841	843	786.5	3204.5	944.5	796.5	864.5	1692.5	0	0	0	0	10.597	107	0	0	0	0	0	0	0	0	0	0	22	23	0	0	0	0	0.4145	0
chr3	4376459	4378146	hs891	neuraltube;	NEG	NEG	NEG	2748	2341	900.5	769	678	710	2162	953.5	841	843	786.5	818.5	944.5	796.5	864.5	786	0	0	0	0	0	0	0	0	0	0	0	0	0	0	0	0	17	94	0	0	0	0	0	0
chr3	4594085	4596058	hs1424	-	NEG	NEG	NEG	1942	2341	900.5	769	1909.5	710	2162	953.5	841	843	786.5	1949	944.5	796.5	864.5	786	0	0	0	0	1.66073	44	0	0	0	0	0	0	0	0	0	0	14	31	4.69961	0	0	0	0	0
chr3	5223534	5226222	hs1318	midbrain(mesencephalon);forebrain;	POS	NEG	NEG	3674	2341	2010.5	769	1368	710	2162	953.5	841	843	786.5	818.5	944.5	796.5	864.5	786	0	0	0	0	0	0	0	0	0	0	19.5	0	0	0	0	0	82	64	2.16395	0	0	0	0	0
chr3	5329674	5330756	hs774	limb;	NEG	POS	NEG	2357	5635	900.5	769	678	710	6640	953.5	1816.5	2003	1644.5	818.5	944.5	796.5	864.5	786	3.35319	0	4.90416	191	0	0	2.34605	142	15.9551	265	0	0	0	0	0	4.22234	14	174	0	0	4.67858	0	0	0.3365
chr3	5387050	5389713	hs1681	dorsalrootganglion;limb;branchialarch;trigeminalV(ganglion,cranial);genitaltubercle;tail;	NEG	POS	NEG	4124	5900	900.5	1962.5	1853	2028.5	6268.5	953.5	841	1902	1827	2728.5	2098	796.5	864.5	1593.5	2.21927	93	3.22059	115	7.53352	60	1.62628	75	28.6528	277	0	0	2383	7.03224	0	0	2334	1027	4.27643	0	3.85889	0.706	0.321	0.464
chr3	5754492	5756119	hs742	hindbrain(rhombencephalon);forebrain;eye;	POS	NEG	NEG	1366.5	7774	2010.5	1817.5	1838	1428	4554.5	953.5	841	843	786.5	2551.5	944.5	796.5	864.5	786	13.9193	251	12.766	288	2.62548	80	1.62892	51	1.98088	39	19.5	0	0	4.75311	0	0	13	21	4.1787	0	0	0.3025	0	0
chr3	6181861	6184107	hs1422	limb;	NEG	POS	NEG	1702.5	2341	900.5	769	678	710	3443	953.5	841	843	786.5	818.5	944.5	796.5	864.5	786	0	0	0	0	0	0	0	0	1.9128	51	0	0	0	0	0	0	14	23	0	0	0	0	0	0
chr3	6886387	6887953	hs801	-	NEG	NEG	NEG	1958.5	5005	900.5	769	1869	710	4986.5	953.5	841	843	786.5	818.5	944.5	796.5	864.5	786	1.37421	44	1.79018	92	0	0	2.70209	88	2.19164	46	0	0	0	0	0	0	25	15	4.419	0	0	0	0	0
chr3	8865055	8867293	hs1305	neuraltube;hindbrain(rhombencephalon);midbrain(mesencephalon);cranialnerve;	NEG	NEG	NEG	2225.5	7414	2094.5	1848	1589	1956	5072	953.5	841	843	786.5	3358.5	944.5	1654	864.5	786	5.94223	186	16.1355	207	100	76	1.78765	94	2.47865	65	34	0	0	4.9489	3.74482	0	20	20	3.27804	0	0	0.62	0	0
chr3	16876170	16878776	hs1239	neuraltube;	NEG	NEG	NEG	1435.5	2341	900.5	769	1442.5	710	2162	953.5	841	843	786.5	818.5	944.5	796.5	864.5	786	0	0	0	0	0	0	0	0	0	0	0	0	0	0	0	0	15	17	2.6109	0	0	0	0	0
chr3	18057876	18058899	hs223	-	NEG	NEG	NEG	2274	2341	900.5	769	1966	710	2162	953.5	841	843	786.5	818.5	944.5	796.5	864.5	786	0	0	0	0	0	0	0	0	0	0	0	0	0	0	0	0	19	22	5.29735	0	0	0	0	0
chr3	18341076	18342204	hs772	-	NEG	NEG	NEG	927	2341	900.5	769	678	710	2162	953.5	841	843	786.5	818.5	944.5	796.5	864.5	786	0	0	0	0	0	0	0	0	0	0	0	0	0	0	0	0	13	16	0	0	0	0	0	0
chr3	18378051	18379010	hs838	-	NEG	NEG	NEG	3603.5	2341	900.5	769	678	710	2162	953.5	841	843	786.5	818.5	944.5	796.5	864.5	786	0	0	0	0	0	0	0	0	0	0	0	0	0	0	0	0	78	50	0	0	0	0	0	0
chr3	18713569	18714476	hs303	-	NEG	NEG	NEG	3952.5	2341	900.5	769	678	710	2162	953.5	841	843	786.5	818.5	944.5	796.5	864.5	786	0	0	0	0	0	0	0	0	0	0	0	0	0	0	0	0	184	240	0	0	0	0	0	0
chr3	20144419	20146014	mm86	heart;	NEG	NEG	POS	1907.5	5592.5	900.5	769	678	710	5711.5	953.5	841	843	786.5	3784	1981	1869	2004	2000	2.32024	86	2.05148	101	14.8613	508	2.82415	113	4.23727	80	0	0	254	0	7.2381	0	17	19	0	5.04698	0	0	0.752	0
chr3	26001538	26004971	hs1712	-	NEG	NEG	NEG	3095	5026	900.5	769	2111	1544	3643	953.5	841	843	786.5	1969.5	944.5	796.5	864.5	786	1.43573	66	1.66557	87	1.35369	61	0	0	3.62187	44	0	0	0	0	0	0	36	29	11.1944	0	0	0.35	0	0
chr3	28429163	28433505	hs2118	-	NEG	NEG	NEG	2879	3916.5	900.5	769	678	710	2162	953.5	841	843	786.5	2429.5	944.5	796.5	864.5	786	0	0	2.21624	88	1.88682	89	0	0	0	0	0	0	0	0	0	0	27	27	0	0	0	0	0	0
chr3	28438281	28441949	hs2117	-	NEG	NEG	NEG	3192	2341	900.5	769	678	710	2162	953.5	841	843	786.5	2420	944.5	796.5	864.5	786	0	0	0	0	3.42322	54	0	0	0	0	0	0	0	0	0	0	35	35	0	0	0	0	0	0
chr3	29979822	29980970	hs477	-	NEG	NEG	NEG	4206	2341	900.5	769	678	710	2162	953.5	841	843	786.5	818.5	944.5	796.5	864.5	786	0	0	0	0	0	0	0	0	0	0	0	0	0	0	0	0	4476	3229	0	0	0	0	0	0
chr3	30104532	30109280	hs1433	limb;trigeminalV(ganglion,cranial);	NEG	POS	NEG	2407	5970.5	900.5	769	678	710	7985	2055	2029	1963	2119	3960	2103	1828.5	2024.5	1914	2.16936	100	3.35474	120	25.7682	610	19.0948	702	17.807	571	0	15.5	2630	0	6.08029	9.35731	22	21	0	5.37299	4.28091	0	0.6385	0.956
chr3	33882396	33883856	hs258	limb;eye;	NEG	POS	NEG	3871.5	2341	900.5	769	678	710	2162	953.5	841	843	786.5	2781.5	944.5	796.5	864.5	786	0	0	0	0	16.4126	37	0	0	0	0	0	0	0	0	0	0	138	138	0	0	0	0	0	0
chr3	33905209	33906178	hs655	nose;	NEG	NEG	NEG	2549.5	7875.5	2024	1762.5	1571	1747.5	6647.5	953.5	841	843	786.5	3889.5	944.5	796.5	864.5	786	8.42894	265	17.3919	483	100	212	4.21344	199	9.52352	121	20.5	0	0	4.31836	0	0	24	22	3.14279	0	0	0.463	0	0
chr3	34103627	34105807	hs192	forebrain;	POS	NEG	NEG	2595	3934	1883	1694.5	1936	1699.5	2162	953.5	841	843	786.5	2808	944.5	796.5	864.5	786	1.96437	87	0	0	4.11874	90	0	0	0	0	11	0	0	3.91081	0	0	25	22	4.89249	0	0	0.4255	0	0
chr3	35087536	35089765	hs1332	neuraltube;hindbrain(rhombencephalon);midbrain(mesencephalon);forebrain;	POS	NEG	NEG	3184.5	7804.5	2000	2107	2030	2030	4857.5	953.5	841	843	786.5	2106	944.5	796.5	864.5	786	8.04575	207	18.0893	551	2.39005	31	2.07626	98	1.69675	50	18	0	0	17.2669	0	0	42	30	6.47914	0	0	0.7065	0	0
chr3	35102311	35103774	mm639	-	NEG	NEG	NEG	1471.5	6996.5	900.5	1576	2025	1810.5	7740.5	953.5	841	843	786.5	4151	944.5	796.5	864.5	786	4.66242	77	13.1812	409	100	864	17.5389	470	18.3026	274	0	0	0	3.05491	0	0	16	16	6.36103	0	0	0.5125	0	0
chr3	35340406	35342017	mm640	-	NEG	NEG	NEG	1948	6845	2044.5	2104	2072	2108	6453.5	953.5	841	2010	1656.5	2462.5	944.5	1739	1866.5	1658.5	20.8288	220	2.13688	117	1.89219	93	2.07626	128	8.94358	345	23	0	0	16.8028	4.56633	0	13	54	7.33478	3.66642	4.81605	0.89	0.3765	0.3445
chr3	37671698	37674083	hs1582	hindbrain(rhombencephalon);midbrain(mesencephalon);facialmesenchyme;	NEG	NEG	NEG	1920.5	6367	1811	769	1778.5	1442.5	2162	953.5	841	843	786.5	2988.5	944.5	796.5	864.5	786	2.18204	138	3.21872	167	26.644	48	0	0	0	0	7.5	0	0	0	0	0	18	18	3.91635	0	0	0.3065	0	0
chr3	39047258	39049329	hs1389	forebrain;ear;	POS	NEG	NEG	2005	5995	2041.5	1930	1741	1894.5	4762.5	953.5	841	843	786.5	2102.5	944.5	796.5	864.5	786	1.58257	66	6.66995	185	1.7271	61	2.14305	72	1.702	51	22.5	0	0	6.20017	0	0	18	19	3.77698	0	0	0.563	0	0
chr3	40452072	40454177	hs2417	-	NEG	NEG	NEG	827	3738.5	900.5	769	678	710	6325.5	953.5	841	843	786.5	3144.5	944.5	1798	864.5	1885	0	0	1.53107	93	4.70977	150	5.38069	172	3.65322	108	0	0	0	0	5.52403	0	14	14	0	0	0	0	0.6105	0
chr3	41157758	41159376	hs2412	-	NEG	NEG	NEG	3805	2341	900.5	769	678	710	2162	953.5	841	843	786.5	3998.5	944.5	1942.5	864.5	1699	0	0	0	0	100	347	0	0	0	0	0	0	0	0	9.57847	0	107	109	0	0	0	0	0.4235	0
chr3	51725540	51729617	hs1953	-	NEG	NEG	NEG	2563	3856	900.5	769	1561	1436.5	5557.5	953.5	841	1954	1718	3830.5	2039	1966	2091	1876.5	0	0	1.42425	117	36.8318	220	1.40892	116	3.1983	123	0	0	861	0	10.1531	0	23	23	3.13308	7.83368	4.24466	0.3055	0.6035	0.38
chr3	51778044	51779171	mm472	-	NEG	NEG	NEG	1068	4899.5	900.5	1606.5	1708.5	1755	6645.5	953.5	841	1913	1927	3270	944.5	1593	1916	1869	2.40506	0	1.84121	125	5.56654	180	4.50736	201	8.7525	120	0	0	0	3.29927	2.24555	0	17	13	3.65526	4.02974	3.91815	0.4705	0.5985	0.5575
chr3	51907571	51910645	mm1388	hindbrain(rhombencephalon);midbrain(mesencephalon);forebrain;branchialarch;eye;nose;heart;	POS	NEG	POS	1181	6017.5	900.5	1762.5	1411	1420	7371	953.5	841	843	786.5	2305	944.5	1828.5	864.5	1629.5	3.63026	143	2.63582	24	1.65807	86	10.7075	368	12.9139	211	0	0	0	4.31836	6.08029	0	15	15	2.44624	0	0	0.3	0.3415	0
chr3	52401126	52402130	mm366	-	NEG	NEG	NEG	2334.5	7824	900.5	769	1691	1483	6187.5	953.5	1790	843	1655	2602.5	944.5	1820	1897	1607.5	10.45	367	10.9449	347	1.87517	116	9.30396	308	1.59821	84	0	0	0	0	5.95881	3.9587	113	14	3.6186	3.87147	0	0.325	0.329	0.344
chr3	55753971	55757759	hs1333	midbrain(mesencephalon);nose;	NEG	NEG	NEG	456	5913	900.5	1599	1891	1498	4862.5	953.5	841	1913	1637	2869	944.5	796.5	864.5	786	2.86348	104	2.25096	107	3.2821	113	1.87784	82	1.53825	69	0	0	0	3.2168	0	0	12	14	4.5339	0	3.91815	0.3315	0	0.3305
chr3	55964734	55966742	hs1330	neuraltube;hindbrain(rhombencephalon);midbrain(mesencephalon);	NEG	NEG	NEG	1263	5412	900.5	769	1630.5	710	4958.5	953.5	841	843	786.5	818.5	944.5	796.5	864.5	786	2.70313	74	1.817	68	0	0	2.38607	72	2.85065	42	0	0	0	0	0	0	14	17	3.39417	0	0	0	0	0
chr3	63869819	63872427	mm1365	-	NEG	NEG	NEG	3088	4105	900.5	1876	2087	1944	5626	953.5	841	843	786.5	2814.5	944.5	796.5	864.5	786	0	0	2.96055	104	3.29315	104	2.48904	114	2.73083	97	0	0	0	5.3257	0	0	31	32	8.02364	0	0	0.6125	0	0
chr3	65926995	65930132	hs2232	-	NEG	NEG	NEG	1721	7278	900.5	1854	1658	1852.5	7926	1926	841	1806	786.5	4138.5	2044	1888	2014	1650	12.2049	190	16.0881	114	100	797	26.5012	243	39.4619	513	0	7	936	5.05235	7.71277	0	17	17	3.48008	5.32738	3.30402	0.54	0.362	0
chr3	66700786	66701918	hs638	limb;	NEG	POS	NEG	1804	2341	900.5	769	678	710	5183.5	953.5	841	843	786.5	3001.5	944.5	796.5	864.5	786	0	0	0	0	27.3809	49	1.90377	102	2.60227	66	0	0	0	0	0	0	13	36	0	0	0	0	0	0
chr3	66744502	66746109	hs1409	-	NEG	NEG	NEG	3236	2341	900.5	769	1540	710	5596.5	953.5	841	2015.5	1837	818.5	944.5	796.5	864.5	786	0	0	0	0	0	0	14.1597	57	36.8958	0	0	0	0	0	0	0	38	35	3.09487	0	4.86091	0	0	0.4695
chr3	66934735	66937240	hs1251	neuraltube;hindbrain(rhombencephalon);midbrain(mesencephalon);	NEG	NEG	NEG	1331.5	2341	900.5	769	678	710	5992	953.5	841	843	786.5	2456.5	944.5	796.5	864.5	786	0	0	0	0	5.35234	38	2.15209	104	8.14961	139	0	0	0	0	0	0	16	15	0	0	0	0	0	0
chr3	67009377	67010623	hs602	-	NEG	NEG	NEG	782.5	2341	900.5	769	678	710	2162	953.5	841	843	786.5	818.5	944.5	796.5	864.5	786	0	0	0	0	0	0	0	0	0	0	0	0	0	0	0	0	15	13	0	0	0	0	0	0
chr3	67036007	67037651	hs636	forebrain;limb;	POS	POS	NEG	2459	5367	1850.5	769	2108	710	5752	953.5	841	843	786.5	2053	944.5	796.5	864.5	786	1.41577	57	2.57222	121	1.47755	67	2.61239	103	5.42853	89	9.5	0	0	0	0	0	36	17	9.38284	0	0	0	0	0
chr3	67070295	67071594	hs741	limb;	NEG	POS	NEG	1041.5	2341	900.5	769	678	710	7224.5	953.5	841	1889	786.5	2444.5	944.5	796.5	864.5	786	0	0	0	0	1.99076	85	7.25526	204	18.2987	223	0	0	0	0	0	0	13	17	0	0	3.77304	0	0	0
chr3	67146973	67147795	hs256	-	NEG	NEG	NEG	1588	2341	900.5	769	678	710	2162	953.5	841	843	786.5	2293.5	944.5	796.5	864.5	786	0	0	0	0	2.19639	62	0	0	0	0	0	0	0	0	0	0	14	21	0	0	0	0	0	0
chr3	67170618	67171970	hs1254	-	NEG	NEG	NEG	1068	2341	900.5	769	678	710	2162	953.5	841	843	786.5	2171.5	944.5	796.5	864.5	786	0	0	0	0	1.93609	59	0	0	0	0	0	0	0	0	0	0	17	13	0	0	0	0	0	0
chr3	67190932	67192590	hs257	-	NEG	NEG	NEG	3481.5	2341	900.5	769	678	710	2162	953.5	841	843	786.5	818.5	944.5	796.5	864.5	786	0	0	0	0	0	0	0	0	0	0	0	0	0	0	0	0	34	118	0	0	0	0	0	0
chr3	67212683	67213884	hs1413	forebrain;limb;	POS	POS	NEG	1526	5781	900.5	769	1708.5	1498	5962	953.5	841	843	786.5	2482	944.5	796.5	864.5	786	4.62464	98	1.88702	64	4.04742	53	6.94487	180	3.0064	53	0	0	0	0	0	0	14	20	3.65526	0	0	0.3315	0	0
chr3	67309670	67310443	hs832	-	NEG	NEG	NEG	2313	2341	900.5	769	678	710	5968.5	953.5	841	843	786.5	2389	944.5	796.5	864.5	786	0	0	0	0	1.97284	79	3.06344	95	5.83761	129	0	0	0	0	0	0	28	17	0	0	0	0	0	0
chr3	67340647	67341402	hs784	-	NEG	NEG	NEG	2806	2341	900.5	769	678	710	3370	953.5	841	843	786.5	2265.5	944.5	796.5	864.5	786	0	0	0	0	2.0491	64	1.41327	79	0	0	0	0	0	0	0	0	30	23	0	0	0	0	0	0
chr3	70311300	70313815	mm675	-	NEG	NEG	NEG	3177	2341	900.5	769	678	710	5796	1936.5	841	843	1584.5	2413.5	944.5	796.5	864.5	786	0	0	0	0	2.18643	75	2.89768	91	8.33549	82	0	7.5	0	0	0	0	34	35	0	0	0	0	0	0.3055
chr3	72475818	72479350	hs1982	-	NEG	NEG	NEG	2078.5	2341	900.5	769	678	710	2162	953.5	841	843	786.5	818.5	944.5	796.5	864.5	786	0	0	0	0	0	0	0	0	0	0	0	0	0	0	0	0	19	19	0	0	0	0	0	0
chr3	76465722	76469421	mm1370	hindbrain(rhombencephalon);midbrain(mesencephalon);forebrain;	POS	NEG	NEG	1721	4843	900.5	1704	1597	1807	2162	953.5	841	843	786.5	818.5	944.5	796.5	864.5	786	1.65568	42	1.57573	44	0	0	0	0	0	0	0	0	0	3.96093	0	0	17	17	3.3089	0	0	0.5085	0	0
chr3	82970874	82971669	hs1707	pancreas;	NEG	NEG	NEG	1522.5	2341	900.5	769	678	710	2162	953.5	841	843	786.5	2347	944.5	796.5	864.5	786	0	0	0	0	2.81419	56	0	0	0	0	0	0	0	0	0	0	13	24	0	0	0	0	0	0
chr3	84937097	84939573	hs1361	neuraltube;hindbrain(rhombencephalon);midbrain(mesencephalon);forebrain;	POS	NEG	NEG	3067.5	7058	1909.5	2042.5	2091	2033	3360	953.5	841	843	786.5	2319.5	944.5	796.5	864.5	786	5.09931	137	7.46019	205	5.15596	17	1.50317	71	0	0	12	0	0	10.0446	0	0	31	31	8.21492	0	0	0.7105	0	0
chr3	86531947	86532260	hs1872	-	NEG	NEG	NEG	4089	4241.5	900.5	769	678	710	7705	953.5	2035.5	1980.5	2096	2437	944.5	796.5	864.5	786	3.02536	102	0	0	1.93519	88	16.0147	399	13.14	482	0	0	0	0	0	9.60476	388	1267	0	0	4.46016	0	0	0.835
chr3	86556608	86557614	hs657	-	NEG	NEG	NEG	1772.5	2341	900.5	769	678	710	3440	953.5	841	843	786.5	2438	944.5	796.5	864.5	786	0	0	0	0	6.09229	30	1.59716	85	0	0	0	0	0	0	0	0	16	19	0	0	0	0	0	0
chr3	86699823	86700905	hs948	-	NEG	NEG	NEG	1331.5	2341	1981.5	769	678	1581.5	3683.5	953.5	841	843	1625.5	818.5	944.5	796.5	864.5	786	0	0	0	0	0	0	0	0	2.08559	72	16.5	0	0	0	0	0	16	15	0	0	0	0.364	0	0.326
chr3	86849163	86851975	hs1614	branchialarch;	NEG	NEG	NEG	1008.5	2341	900.5	769	678	710	6503	953.5	1685	843	1745	3469.5	944.5	796.5	864.5	786	0	0	0	0	10.5461	196	3.56321	143	7.72486	179	0	0	0	0	0	2.67497	14	15	0	0	0	0	0	0.4075
chr3	87982679	87986876	hs1891	somite;midbrain(mesencephalon);limb;branchialarch;eye;heart;ear;bloodvessels;	NEG	POS	POS	2969	7888.5	1819	1701.5	1357	1770.5	6815	953.5	1837.5	1928	1901	3821	944.5	1909.5	1747	1901	100	216	100	197	100	171	100	81	100	78	8	0	0	3.95912	8.40905	4.43502	28	30	1.73622	2.58469	4.02908	0.4865	0.629	0.529
chr3	88138105	88141065	mm19	-	NEG	NEG	NEG	3151.5	7197	1870.5	1829.5	1523	1745.5	5557	953.5	1716	1731	2008	3892	2108	2118	1893	2081.5	2.50568	122	100	400	100	213	2.71218	128	2.49665	74	10.5	0	2858	4.8353	37.8283	3.28492	37	31	3.00114	3.83005	2.84146	0.4625	0.8735	0.656
chr3	88518216	88523365	hs2128	-	NEG	NEG	NEG	388.5	6883	900.5	769	1840	710	7571	953.5	841	843	786.5	3961	944.5	796.5	1921	786	13.2952	430	3.79805	64	21.5157	808	12.4598	710	8.7716	329	0	0	0	0	0	0	13	13	4.21196	4.03703	0	0	0	0
chr3	98092572	98095417	mm1392	-	NEG	NEG	NEG	1239	6413.5	900.5	1568	1819	1485	3807.5	953.5	841	843	786.5	3135	944.5	1979	864.5	2033	4.42371	150	1.93567	142	3.7105	192	0	0	2.9991	68	0	0	0	3.01354	10.7762	0	19	13	4.16605	0	0	0.326	0.795	0
chr3	98855051	98855630	mm250	-	NEG	NEG	NEG	32.5	3707.5	900.5	769	1561	710	3335.5	953.5	841	843	786.5	3848.5	944.5	1755.5	2106	1745	0	0	1.89331	45	17.5927	536	0	0	1.93844	29	0	0	0	0	4.86423	0	0	0	3.13308	8.87292	0	0	0.467	0
chr3	99232927	99236556	mm890	-	NEG	NEG	NEG	2408	6428	900.5	769	1550	710	6506	1926	1869	1835	1781	3557.5	944.5	796.5	1916	786	27.9065	185	1.42942	85	100	102	100	309	1.76242	77	0	7	0	0	0	4.78386	21	22	3.12173	4.02974	3.49336	0	0	0.4325
chr3	99330606	99331569	hs499	-	NEG	NEG	NEG	610	2341	900.5	769	678	710	2162	953.5	841	843	786.5	1951.5	944.5	796.5	864.5	786	0	0	0	0	2.16015	10	0	0	0	0	0	0	0	0	0	0	14	13	0	0	0	0	0	0
chr3	99665315	99667144	hs1428	somite;limb;	NEG	POS	NEG	1962.5	3825.5	900.5	769	678	710	8209	2102.5	2023	2026	2091	818.5	944.5	796.5	864.5	786	2.29382	57	0	0	0	0	23.513	578	100	700	0	27.5	0	0	0	8.6754	20	17	0	0	4.91757	0	0	0.826
chr3	100482353	100482938	mm164	-	NEG	NEG	NEG	827	2341	900.5	769	678	710	2162	953.5	841	843	786.5	3941	1922	2003	2084	2011	0	0	0	0	23.32	629	0	0	0	0	0	0	67	0	12.3599	0	14	14	0	7.48685	0	0	0.7615	0
chr3	102062054	102063652	mm93	-	NEG	NEG	NEG	2538	8111.5	900.5	1539	1940	710	7907	953.5	841	843	786.5	3984	1931	2026.5	2075	2030	14.1411	482	17.6566	721	22.4425	901	30.2966	665	22.0713	255	0	0	77	2.18077	13.904	0	25	21	4.92956	6.90904	0	0	0.791	0
chr3	108389933	108392441	hs2263	other;	NEG	NEG	NEG	3926.5	2341	900.5	769	678	710	3254	953.5	841	843	786.5	818.5	944.5	796.5	864.5	786	0	0	0	0	0	0	0	0	1.42242	42	0	0	0	0	0	0	76	1045	0	0	0	0	0	0
chr3	108409602	108412499	hs2216	hindbrain(rhombencephalon);dorsalrootganglion;trigeminalV(ganglion,cranial);cranialnerve;	NEG	NEG	NEG	3755	6856.5	900.5	1974	1656	1873	2162	953.5	841	843	786.5	818.5	944.5	796.5	864.5	786	3.28805	265	2.53631	223	0	0	0	0	0	0	0	0	0	7.52685	0	0	159	62	3.46365	0	0	0.552	0	0
chr3	119361441	119362693	hs671	forebrain;	POS	NEG	NEG	2306.5	5953	1994.5	1786	1512	1856	2162	953.5	841	843	786.5	2025.5	944.5	796.5	864.5	786	1.58609	72	4.57319	202	1.79921	45	0	0	0	0	17.5	0	0	4.49467	0	0	13	3106	2.93897	0	0	0.5425	0	0
chr3	121276906	121281644	hs2322	-	NEG	NEG	NEG	388.5	2341	900.5	769	678	710	2162	953.5	841	843	786.5	2799.5	944.5	796.5	864.5	786	0	0	0	0	16.5345	39	0	0	0	0	0	0	0	0	0	0	13	13	0	0	0	0	0	0
chr3	121276906	121281644	hs2323	-	NEG	NEG	NEG	388.5	2341	900.5	769	678	710	2162	953.5	841	843	786.5	2799.5	944.5	796.5	864.5	786	0	0	0	0	16.5345	39	0	0	0	0	0	0	0	0	0	0	13	13	0	0	0	0	0	0
chr3	121735097	121737629	mm1327	-	NEG	NEG	NEG	1823	6017.5	900.5	769	1592	710	7594.5	953.5	841	843	786.5	3876.5	2000	2001	2029	1992	2.15848	108	2.05874	167	100	206	10.9157	587	14.4655	273	0	0	357	0	12.3068	0	17	18	3.28963	5.43385	0	0	0.748	0
chr3	122032210	122035024	mm1360	-	NEG	NEG	NEG	3192	2341	900.5	769	678	1430	3866	953.5	841	843	786.5	3259	944.5	1903	864.5	1826.5	0	0	0	0	4.7553	207	2.38972	126	0	0	0	0	0	0	8.16739	0	35	35	0	0	0	0.3035	0.543	0
chr3	122047471	122049247	mm435	forebrain;nose;facialmesenchyme;	POS	NEG	NEG	388.5	7615	900.5	769	678	1613	7302.5	2037.5	2060	1711	2039	3192.5	944.5	1798	1765	1746	5.24709	198	30.9208	303	4.17069	197	3.30553	543	18.7907	270	0	13.5	0	0	5.52403	11.4257	13	13	0	2.81661	2.62766	0.3825	0.4675	0.701
chr3	127626841	127627904	hs981	hindbrain(rhombencephalon);midbrain(mesencephalon);forebrain;	POS	NEG	NEG	3425	7818	900.5	1846	1480	1987	6603	953.5	841	843	786.5	3461.5	944.5	796.5	864.5	786	12.9982	423	8.6408	345	100	88	10.7948	337	3.48556	89	0	0	0	4.93987	0	0	69	34	2.81669	0	0	0.661	0	0
chr3	128343086	128344789	hs928	-	NEG	NEG	NEG	1907.5	2341	900.5	769	678	710	5260.5	953.5	841	843	786.5	818.5	944.5	796.5	864.5	786	0	0	0	0	0	0	1.62363	89	3.7132	80	0	0	0	0	0	0	17	19	0	0	0	0	0	0
chr3	128450190	128451285	hs559	midbrain(mesencephalon);	NEG	NEG	NEG	3432.5	2341	900.5	769	678	710	2162	953.5	841	843	786.5	818.5	944.5	796.5	864.5	786	0	0	0	0	0	0	0	0	0	0	0	0	0	0	0	0	30	133	0	0	0	0	0	0
chr3	128518773	128521316	mm930	-	NEG	NEG	NEG	1331.5	5045.5	900.5	769	1683	710	5521.5	953.5	841	843	786.5	3699	944.5	796.5	2000.5	786	1.788	59	1.64436	74	14.0213	346	2.76631	107	5.71239	54	0	0	0	0	0	0	16	15	3.56976	5.03718	0	0	0	0
chr3	128668526	128670000	hs931	-	NEG	NEG	NEG	2933	3794.5	900.5	769	678	710	3603.5	953.5	841	1795.5	786.5	2627.5	944.5	796.5	864.5	786	0	0	1.69307	95	2.17828	103	0	0	2.2569	60	0	0	0	0	0	0	25	33	0	0	3.26513	0	0	0
chr3	128719110	128720731	hs927	-	NEG	NEG	NEG	2171.5	5784.5	900.5	769	678	710	4614	953.5	841	843	786.5	2395.5	944.5	796.5	864.5	786	2.16391	67	2.64594	149	1.98897	79	1.70676	81	1.75716	39	0	0	0	0	0	0	15	34	0	0	0	0	0	0
chr3	128849319	128852007	hs424	-	NEG	NEG	NEG	1143.5	2341	900.5	769	678	710	2162	953.5	841	843	786.5	818.5	944.5	796.5	864.5	786	0	0	0	0	0	0	0	0	0	0	0	0	0	0	0	0	13	18	0	0	0	0	0	0
chr3	128925921	128927117	hs929	-	NEG	NEG	NEG	3236.5	2341	900.5	769	678	710	2162	953.5	841	843	786.5	2731	944.5	796.5	864.5	786	0	0	0	0	13.3005	39	0	0	0	0	0	0	0	0	0	0	135	23	0	0	0	0	0	0
chr3	129103805	129105710	hs930	midbrain(mesencephalon);	NEG	NEG	NEG	1968	3698	900.5	769	678	710	2162	953.5	841	843	786.5	1831.5	944.5	796.5	864.5	786	1.71685	65	0	0	1.79475	17	0	0	0	0	0	0	0	0	0	0	12	149	0	0	0	0	0	0
chr3	129178432	129178935	hs500	-	NEG	NEG	NEG	787	2341	900.5	769	678	710	2162	953.5	841	843	786.5	2518.5	944.5	796.5	864.5	786	0	0	0	0	8.52632	26	0	0	0	0	0	0	0	0	0	0	13	15	0	0	0	0	0	0
chr3	130439551	130441737	hs2021	-	NEG	NEG	NEG	388.5	2341	900.5	769	678	710	6233.5	953.5	841	843	786.5	2619	944.5	796.5	864.5	786	0	0	0	0	2.35363	94	2.64533	136	6.13658	153	0	0	0	0	0	0	13	13	0	0	0	0	0	0
chr3	130737080	130738563	hs1050	forebrain;other;	POS	NEG	NEG	1148.5	3994	900.5	1597.5	1641	1782	5460	953.5	841	843	786.5	2678.5	944.5	796.5	864.5	786	0	0	2.63398	92	8.45779	48	1.93781	104	3.36059	87	0	0	0	3.19868	0	0	14	16	3.40875	0	0	0.4955	0	0
chr3	130961754	130964427	hs1545	midbrain(mesencephalon);forebrain;	POS	NEG	NEG	3066	7982	1922	1904	1509	1979.5	6409	953.5	841	843	786.5	2462	944.5	796.5	864.5	786	10.7059	350	16.0475	563	2.10409	82	4.68262	180	5.40976	104	12.5	0	0	5.71786	0	0	37	27	2.908	0	0	0.6505	0	0
chr3	134302377	134303702	hs260	midbrain(mesencephalon);	NEG	NEG	NEG	3875	7365.5	1819	1925	1401	2050	4751	953.5	841	1762	786.5	2672.5	944.5	796.5	864.5	786	4.97717	209	7.99258	266	2.59437	96	1.7663	84	1.8098	51	8	0	0	6.04029	0	0	145	138	2.38399	0	3.08158	0.7455	0	0
chr3	141111698	141113450	hs1691	-	NEG	NEG	NEG	1382.5	3761	900.5	769	1829.5	710	5424	953.5	841	1954	786.5	2175	944.5	796.5	864.5	786	2.14399	49	0	0	1.74666	68	3.39075	74	4.98699	57	0	0	0	0	0	0	18	14	4.17744	0	4.24466	0	0	0
chr3	142237411	142239503	hs1438	midbrain(mesencephalon);limb;	NEG	POS	NEG	1848	2341	900.5	769	678	710	7268	2095.5	841	2074	1796.5	3424.5	944.5	796.5	864.5	786	0	0	0	0	38.5447	92	100	67	27.8981	392	0	24.5	0	0	0	0	20	16	0	0	5.8581	0	0	0.4475
chr3	143100891	143102626	hs327	hindbrain(rhombencephalon);	NEG	NEG	NEG	2376	6929	900.5	1917	1586	710	5454	953.5	841	843	786.5	2420.5	944.5	796.5	864.5	786	2.57444	92	16.179	498	1.70937	98	2.41247	106	2.23186	97	0	0	0	5.92057	0	0	14	203	3.25015	0	0	0	0	0
chr3	143134004	143135363	hs988	-	NEG	NEG	NEG	1148.5	2341	900.5	769	678	710	3738.5	953.5	841	843	786.5	2075	944.5	796.5	864.5	786	0	0	0	0	1.55028	67	0	0	3.08765	61	0	0	0	0	0	0	14	16	0	0	0	0	0	0
chr3	143160906	143162288	hs1068	-	NEG	NEG	NEG	2595	2341	900.5	769	678	710	2162	953.5	841	843	786.5	818.5	944.5	796.5	864.5	786	0	0	0	0	0	0	0	0	0	0	0	0	0	0	0	0	25	22	0	0	0	0	0	0
chr3	143332584	143334247	hs1107	dorsalrootganglion;	NEG	NEG	NEG	3103.5	2341	900.5	769	678	710	2162	953.5	841	843	786.5	818.5	944.5	796.5	864.5	786	0	0	0	0	0	0	0	0	0	0	0	0	0	0	0	0	40	27	0	0	0	0	0	0
chr3	143377756	143379147	hs1216	-	NEG	NEG	NEG	4024	3753.5	900.5	769	2068	710	3662	953.5	841	843	786.5	818.5	944.5	796.5	864.5	786	15.2556	0	0	0	0	0	37.0986	0	0	0	0	0	0	0	0	0	802	224	7.25359	0	0	0	0	0
chr3	143433865	143435034	hs1135	-	NEG	NEG	NEG	3511	2341	900.5	769	678	710	2162	953.5	841	843	786.5	818.5	944.5	796.5	864.5	786	0	0	0	0	0	0	0	0	0	0	0	0	0	0	0	0	57	49	0	0	0	0	0	0
chr3	143454149	143455384	hs1200	-	NEG	NEG	NEG	2241.5	2341	900.5	769	678	710	2162	953.5	841	843	786.5	2789	944.5	796.5	864.5	786	0	0	0	0	2.7619	113	0	0	0	0	0	0	0	0	0	0	17	25	0	0	0	0	0	0
chr3	143496222	143498958	hs1198	other;	NEG	NEG	NEG	1713.5	2341	900.5	769	678	710	2162	953.5	841	843	786.5	3088	944.5	796.5	864.5	786	0	0	0	0	12.6637	83	0	0	0	0	0	0	0	0	0	0	30	13	0	0	0	0	0	0
chr3	143613890	143615870	hs1055	-	NEG	NEG	NEG	2149	2341	900.5	769	678	710	2162	953.5	841	843	786.5	2468.5	944.5	796.5	864.5	786	0	0	0	0	7.11991	27	0	0	0	0	0	0	0	0	0	0	20	19	0	0	0	0	0	0
chr3	143822294	143823648	hs1058	-	NEG	NEG	NEG	1181	2341	900.5	769	678	710	3866.5	953.5	841	843	786.5	818.5	944.5	796.5	864.5	786	0	0	0	0	0	0	0	0	3.23125	72	0	0	0	0	0	0	15	15	0	0	0	0	0	0
chr3	143913930	143915288	hs1002	heart;	NEG	NEG	POS	1331.5	2341	900.5	769	1756	710	7017	953.5	1849	1932	1724	3425	944.5	1725.5	864.5	1774.5	0	0	0	0	9.56496	183	6.49286	243	9.69603	182	0	0	0	0	4.44781	4.56768	16	15	3.83859	0	4.04745	0	0.492	0.3845
chr3	143946946	143948485	hs1217	neuraltube;	NEG	NEG	NEG	2407	6521.5	900.5	769	1768	1875.5	4955.5	953.5	841	843	786.5	2517.5	944.5	796.5	864.5	786	2.14762	72	10.0016	335	2.38733	80	1.61039	80	2.77891	60	0	0	0	0	0	0	22	21	3.90966	0	0	0.555	0	0
chr3	143982651	143983371	hs323	-	NEG	NEG	NEG	3952	2341	900.5	769	678	710	2162	953.5	841	843	786.5	818.5	944.5	796.5	864.5	786	0	0	0	0	0	0	0	0	0	0	0	0	0	0	0	0	309	167	0	0	0	0	0	0
chr3	143985055	143986394	hs1161	forebrain;	POS	NEG	NEG	1309.5	6761	900.5	769	1864	1833.5	2162	953.5	841	843	786.5	818.5	944.5	796.5	864.5	786	4.33326	120	4.85149	187	0	0	0	0	0	0	0	0	0	0	0	0	20	13	4.37384	0	0	0.528	0	0
chr3	144173688	144175123	hs174	forebrain;limb;	POS	POS	NEG	3213	3790.5	1933	769	1590.5	710	5149	953.5	841	843	786.5	2960.5	944.5	796.5	864.5	786	0	0	1.5023	104	19.8536	53	2.14575	126	1.61995	63	13	0	0	0	0	0	54	27	3.2861	0	0	0	0	0
chr3	144173814	144174949	hs322	forebrain;	POS	NEG	NEG	4241	3790.5	1933	769	1590.5	710	5149	953.5	841	843	786.5	2960.5	944.5	796.5	864.5	786	0	0	1.5023	104	19.8536	53	2.14575	126	1.61995	63	13	0	0	0	0	0	10798	4892	3.2861	0	0	0	0	0
chr3	144194509	144196427	hs1134	-	NEG	NEG	NEG	1984	3589	900.5	769	678	710	2162	953.5	841	843	786.5	3204	2111	796.5	864.5	786	0	0	8.24816	0	100	60	0	0	0	0	0	0	2927	0	0	0	17	20	0	0	0	0	0	0
chr3	145964099	145964929	mm311	midbrain(mesencephalon);	NEG	NEG	NEG	3759.5	7298	900.5	769	1670	710	7492	953.5	841	2057	786.5	3731.5	2041	2004	1965	2098	8.48163	223	4.8609	212	11.3361	563	14.2941	367	15.7397	211	0	0	915	0	12.4275	0	49	533	3.52547	4.60471	5.40334	0	0.9095	0
chr3	147443793	147444827	hs445	-	NEG	NEG	NEG	388.5	2341	900.5	769	678	710	6707.5	953.5	841	843	786.5	818.5	944.5	796.5	864.5	786	0	0	0	0	0	0	6.63016	257	3.96467	151	0	0	0	0	0	0	13	13	0	0	0	0	0	0
chr3	147862341	147863081	hs444	-	NEG	NEG	NEG	2520	2341	900.5	769	678	710	3836	953.5	841	843	786.5	818.5	944.5	796.5	864.5	786	0	0	0	0	0	0	0	0	2.80521	74	0	0	0	0	0	0	16	60	0	0	0	0	0	0
chr3	147918638	147919410	hs443	-	NEG	NEG	NEG	3674	2341	900.5	769	678	710	2162	953.5	841	843	786.5	818.5	944.5	796.5	864.5	786	0	0	0	0	0	0	0	0	0	0	0	0	0	0	0	0	47	192	0	0	0	0	0	0
chr3	147930415	147931322	hs442	other;	NEG	NEG	NEG	2752.5	2341	900.5	769	678	710	6674	953.5	841	843	786.5	2686	944.5	796.5	864.5	786	0	0	0	0	2.89312	93	3.15764	133	16.8857	206	0	0	0	0	0	0	28	23	0	0	0	0	0	0
chr3	147965988	147967090	hs441	-	NEG	NEG	NEG	3220.5	5650	900.5	769	678	710	6308.5	953.5	841	843	786.5	2915	944.5	796.5	864.5	786	2.2338	106	1.66557	107	3.2646	122	3.81141	189	3.94428	114	0	0	0	0	0	0	29	50	0	0	0	0	0	0
chr3	148032365	148033371	hs440	-	NEG	NEG	NEG	3979	2341	900.5	769	678	710	3496	953.5	841	843	786.5	818.5	944.5	796.5	864.5	786	0	0	0	0	0	0	1.919	76	0	0	0	0	0	0	0	0	349	202	0	0	0	0	0	0
chr3	148060566	148061229	hs439	-	NEG	NEG	NEG	2285.5	2341	900.5	769	678	710	2162	953.5	841	843	786.5	818.5	944.5	796.5	864.5	786	0	0	0	0	0	0	0	0	0	0	0	0	0	0	0	0	16	32	0	0	0	0	0	0
chr3	148588609	148589434	hs438	-	NEG	NEG	NEG	2733.5	2341	900.5	769	678	710	2162	953.5	841	843	786.5	818.5	944.5	796.5	864.5	786	0	0	0	0	0	0	0	0	0	0	0	0	0	0	0	0	25	25	0	0	0	0	0	0
chr3	148589814	148590454	hs437	-	NEG	NEG	NEG	3977	2341	900.5	769	678	710	2162	953.5	841	843	786.5	818.5	944.5	796.5	864.5	786	0	0	0	0	0	0	0	0	0	0	0	0	0	0	0	0	287	235	0	0	0	0	0	0
chr3	148699787	148700479	hs436	-	NEG	NEG	NEG	3557.5	2341	900.5	769	678	710	2162	953.5	841	843	786.5	818.5	944.5	796.5	864.5	786	0	0	0	0	0	0	0	0	0	0	0	0	0	0	0	0	38	137	0	0	0	0	0	0
chr3	151383190	151390026	hs1989	limb;	NEG	POS	NEG	388.5	2341	900.5	769	678	710	4055	953.5	841	1782.5	786.5	2243	944.5	796.5	864.5	786	0	0	0	0	1.96747	65	0	0	5.64088	73	0	0	0	0	0	0	13	13	0	0	3.21574	0	0	0
chr3	152303123	152305850	mm72	somite;heart;	NEG	NEG	POS	3236.5	2341	900.5	769	678	710	2162	953.5	841	843	786.5	2826.5	1951	1981	1969	2105.5	0	0	0	0	16.862	41	0	0	0	0	0	0	135	0	10.8527	0	36	37	0	4.66744	0	0	0.923	0
chr4	5796827	5800336	mm718	other;	NEG	NEG	NEG	2465.5	6963	900.5	2021.5	1388	1765	7663	953.5	1742	1753	1673	3426.5	944.5	796.5	1855	786	16.7784	295	2.16054	131	10.8785	162	27.27	422	16.1852	215	0	0	0	8.95933	0	3.54802	21	23	2.33767	3.58478	3.00133	0.478	0	0.352
chr4	5962013	5963794	hs1364	forebrain;nose;	POS	NEG	NEG	2160.5	8067	2114	1792	1445	1992	2162	953.5	841	843	786.5	818.5	944.5	796.5	864.5	786	11.2207	358	21.4969	677	0	0	0	0	0	0	49	0	0	4.58564	0	0	17	23	2.63049	0	0	0.666	0	0
chr4	6745236	6747592	hs2029	-	NEG	NEG	NEG	2351	2341	900.5	769	678	710	2162	953.5	841	843	786.5	2919.5	944.5	796.5	1826	786	0	0	0	0	17.4782	52	0	0	0	0	0	0	0	0	0	0	21	21	0	3.35812	0	0	0	0
chr4	6912470	6914779	hs1326	forebrain;	POS	NEG	NEG	3237	5812	2068	1632.5	1812	1591	2162	953.5	841	843	786.5	818.5	944.5	796.5	864.5	786	1.69377	97	6.95126	77	0	0	0	0	0	0	26.5	0	0	3.48923	0	0	34	40	4.12464	0	0	0.3685	0	0
chr4	7567408	7568542	hs756	-	NEG	NEG	NEG	1365	2341	900.5	769	1778.5	710	6042	953.5	841	843	786.5	818.5	944.5	796.5	864.5	786	0	0	0	0	0	0	2.66637	85	12.5876	120	0	0	0	0	0	0	14	18	3.91635	0	0	0	0	0
chr4	13786474	13789660	hs1599	forebrain;limb;branchialarch;facialmesenchyme;	POS	POS	NEG	2604.5	2341	900.5	769	678	710	7394	1926	841	2018	1770	2718	944.5	1663.5	864.5	1907	0	0	0	0	1.97553	134	4.35846	246	25.8754	420	0	7	0	0	3.84805	0	23	24	0	0	4.89248	0	0.633	0.424
chr4	13831422	13834010	mm129	-	NEG	NEG	NEG	1704	3926.5	900.5	769	678	710	7718.5	953.5	1692	1855	786.5	3976.5	2013.5	1897	1810.5	1890.5	0	0	2.55104	79	23.9727	763	14.4691	354	26.2155	292	0	0	529	0	7.94599	2.93332	18	16	0	3.20072	3.59164	0	0.6185	0
chr4	13831423	13834052	hs1658	somite;branchialarch;heart;	NEG	NEG	POS	1704	3926.5	900.5	769	678	710	7718.5	953.5	1692	1855	786.5	3976.5	2013.5	1897	1810.5	1890.5	0	0	2.55104	79	23.9727	763	14.4691	354	26.2155	292	0	0	529	0	7.94599	2.93332	18	16	0	3.20072	3.59164	0	0.6185	0
chr4	14024600	14026426	hs669	midbrain(mesencephalon);	NEG	NEG	NEG	2098.5	2341	900.5	769	678	710	2162	953.5	841	843	786.5	818.5	944.5	796.5	864.5	786	0	0	0	0	0	0	0	0	0	0	0	0	0	0	0	0	25	16	0	0	0	0	0	0
chr4	14272132	14278417	hs1601	nose;	NEG	NEG	NEG	2215.5	2341	900.5	769	678	710	5548.5	1957	1856	1964	1918	1691	944.5	796.5	864.5	786	0	0	0	0	1.52164	10	2.95747	150	2.38873	62	0	8.5	0	0	0	4.6812	14	67	0	0	4.29053	0	0	0.5475
chr4	22300832	22303030	hs530	-	NEG	NEG	NEG	2252	3749.5	900.5	769	1748	1423.5	3607.5	953.5	841	843	786.5	818.5	944.5	796.5	864.5	786	0	0	1.79823	73	0	0	0	0	3.09313	46	0	0	0	0	0	0	26	17	3.81188	0	0	0.301	0	0
chr4	22835083	22836757	hs1085	neuraltube;midbrain(mesencephalon);forebrain;	POS	NEG	NEG	1526.5	7775.5	1994.5	2024	1575	2072	5657.5	953.5	841	1707	786.5	3186	944.5	796.5	864.5	786	20.3969	265	11.0329	249	5.37377	148	3.47786	89	5.78297	67	17.5	0	0	8.97128	0	0	20	14	3.1721	0	2.6121	0.779	0	0
chr4	22927134	22928713	hs1014	-	NEG	NEG	NEG	474	2341	900.5	769	678	710	2162	953.5	841	843	786.5	3217	944.5	796.5	864.5	786	0	0	0	0	22.955	78	0	0	0	0	0	0	0	0	0	0	14	12	0	0	0	0	0	0
chr4	22946231	22947172	hs290	-	NEG	NEG	NEG	3342.5	5485.5	900.5	769	678	710	5952.5	953.5	841	843	786.5	2853.5	944.5	796.5	864.5	786	2.9023	92	1.59243	73	3.90571	100	4.45487	131	4.11198	74	0	0	0	0	0	0	23	1413	0	0	0	0	0	0
chr4	23049133	23051886	hs1081	hindbrain(rhombencephalon);	NEG	NEG	NEG	927	2341	900.5	769	678	710	2162	953.5	841	843	786.5	818.5	944.5	796.5	864.5	786	0	0	0	0	0	0	0	0	0	0	0	0	0	0	0	0	13	16	0	0	0	0	0	0
chr4	23145544	23147652	hs1159	-	NEG	NEG	NEG	3507.5	2341	900.5	769	678	710	2162	953.5	841	843	786.5	818.5	944.5	796.5	864.5	786	0	0	0	0	0	0	0	0	0	0	0	0	0	0	0	0	37	101	0	0	0	0	0	0
chr4	23147678	23148835	hs1128	forebrain;	POS	NEG	NEG	1435.5	2341	900.5	769	1829.5	710	2162	953.5	841	843	786.5	818.5	944.5	796.5	864.5	786	0	0	0	0	0	0	0	0	0	0	0	0	0	0	0	0	15	17	4.17744	0	0	0	0	0
chr4	23172985	23174320	hs288	-	NEG	NEG	NEG	3915	6720	1954.5	769	1548	710	2162	953.5	841	843	786.5	818.5	944.5	796.5	864.5	786	4.69545	107	5.91575	164	0	0	0	0	0	0	14	0	0	0	0	0	165	177	3.11755	0	0	0	0	0
chr4	23341020	23341756	hs284	neuraltube;	NEG	NEG	NEG	999.5	5567.5	900.5	769	2021	710	3397.5	953.5	841	843	786.5	818.5	944.5	796.5	864.5	786	2.38954	63	3.42273	78	0	0	1.7574	56	0	0	0	0	0	0	0	0	15	14	6.26615	0	0	0	0	0
chr4	23504397	23505743	hs1106	-	NEG	NEG	NEG	1435.5	2341	900.5	769	1778.5	710	2162	953.5	841	843	786.5	818.5	944.5	796.5	864.5	786	0	0	0	0	0	0	0	0	0	0	0	0	0	0	0	0	15	17	3.91635	0	0	0	0	0
chr4	23590042	23592039	hs1233	neuraltube;other;	NEG	NEG	NEG	1731.5	2341	900.5	769	678	710	2162	953.5	841	843	786.5	2255	944.5	796.5	864.5	786	0	0	0	0	1.54507	86	0	0	0	0	0	0	0	0	0	0	24	14	0	0	0	0	0	0
chr4	23601771	23603172	hs563	hindbrain(rhombencephalon);	NEG	NEG	NEG	3071.5	5324.5	900.5	1837.5	1900	1580	3651	953.5	841	843	786.5	818.5	944.5	796.5	864.5	786	1.78356	71	2.74294	66	0	0	2.67919	80	0	0	0	0	0	4.86495	0	0	26	41	4.65026	0	0	0.3635	0	0
chr4	23636061	23637408	hs567	midbrain(mesencephalon);	NEG	NEG	NEG	3660	3708.5	900.5	1606.5	1708.5	1532	2162	953.5	841	843	786.5	818.5	944.5	796.5	864.5	786	1.85673	57	0	0	0	0	0	0	0	0	0	0	0	3.29927	0	0	59	85	3.65526	0	0	0.3455	0	0
chr4	23713405	23714930	hs985	-	NEG	NEG	NEG	1537.5	2341	900.5	769	678	710	2162	953.5	841	843	786.5	818.5	944.5	796.5	864.5	786	0	0	0	0	0	0	0	0	0	0	0	0	0	0	0	0	15	18	0	0	0	0	0	0
chr4	23731836	23733244	hs283	-	NEG	NEG	NEG	4225	2341	900.5	769	678	710	5011	953.5	841	843	786.5	818.5	944.5	796.5	864.5	786	0	0	0	0	0	0	2.22536	65	2.68097	57	0	0	0	0	0	0	5959	3487	0	0	0	0	0	0
chr4	23810469	23812144	hs995	-	NEG	NEG	NEG	2707	2341	900.5	769	678	710	2162	953.5	841	843	786.5	2509.5	944.5	796.5	864.5	786	0	0	0	0	3.37802	66	0	0	0	0	0	0	0	0	0	0	35	20	0	0	0	0	0	0
chr4	23831527	23833071	hs1054	-	NEG	NEG	NEG	3603	2341	900.5	769	678	710	3631.5	953.5	841	843	786.5	818.5	944.5	796.5	864.5	786	0	0	0	0	0	0	3.06806	47	0	0	0	0	0	0	0	0	59	67	0	0	0	0	0	0
chr4	23869808	23871831	hs1220	branchialarch;	NEG	NEG	NEG	610	2341	900.5	769	678	710	2162	953.5	841	843	786.5	818.5	944.5	796.5	864.5	786	0	0	0	0	0	0	0	0	0	0	0	0	0	0	0	0	14	13	0	0	0	0	0	0
chr4	23983452	23984307	hs282	hindbrain(rhombencephalon);midbrain(mesencephalon);	NEG	NEG	NEG	2595	5145.5	900.5	1964	2073	2055.5	4935.5	953.5	841	843	786.5	2865	944.5	1720	864.5	1774.5	14.774	0	17.0723	0	3.55526	108	5.79163	0	7.5736	37	0	0	0	7.08666	4.3393	0	25	22	7.34916	0	0	0.7505	0.492	0
chr4	24018817	24020246	hs1035	forebrain;limb;	POS	POS	NEG	3687.5	5061	900.5	1800.5	1504	1714	7137	953.5	841	1742.5	786.5	3195	944.5	796.5	864.5	786	1.83083	62	1.6638	71	4.72279	170	8.21891	238	17.5365	144	0	0	0	4.61824	0	0	72	74	2.88832	0	2.93861	0.4345	0	0
chr4	24151152	24152086	hs1059	-	NEG	NEG	NEG	3697.5	2341	900.5	769	1615	710	2162	953.5	841	843	786.5	818.5	944.5	796.5	864.5	786	0	0	0	0	0	0	0	0	0	0	0	0	0	0	0	0	75	73	3.37057	0	0	0	0	0
chr4	24212230	24215243	hs1564	forebrain;other;	POS	NEG	NEG	1721	7199	1954.5	1866	1995	1906	4496	953.5	841	843	786.5	2165.5	944.5	796.5	864.5	786	3.3085	124	17.5179	375	3.33926	18	1.63422	56	1.74839	30	14	0	0	5.21216	0	0	17	17	5.66358	0	0	0.576	0	0
chr4	24216914	24220803	mm1345	-	NEG	NEG	NEG	1471.5	2341	900.5	1626.5	1744	1607	2162	953.5	841	843	786.5	2030.5	944.5	796.5	864.5	786	0	0	0	0	1.46202	65	0	0	0	0	0	0	0	3.42979	0	0	16	16	3.7884	0	0	0.3785	0	0
chr4	24669206	24670330	hs676	hindbrain(rhombencephalon);forebrain;branchialarch;ear;	POS	NEG	NEG	2402	3656	900.5	769	1630.5	710	2162	953.5	841	843	786.5	818.5	944.5	796.5	864.5	786	0	0	1.34196	82	0	0	0	0	0	0	0	0	0	0	0	0	20	23	3.39417	0	0	0	0	0
chr4	28862692	28863921	hs1737	-	NEG	NEG	NEG	2230.5	2341	900.5	769	678	710	5149.5	953.5	841	2022	786.5	1980.5	944.5	796.5	864.5	786	0	0	0	0	1.43011	60	1.82066	87	2.99819	67	0	0	0	0	0	0	14	70	0	0	4.89769	0	0	0
chr4	32301903	32305410	mm720	hindbrain(rhombencephalon);somite;dorsalrootganglion;trigeminalV(ganglion,cranial);cranialnerve;	NEG	NEG	NEG	2846	6708.5	900.5	1984	1666	1458.5	5268	1945	2058	1721	1786	2339.5	1971	1980	1854	1789	1.45574	107	14.324	509	1.52164	98	2.16565	133	1.83355	64	0	8	203	7.87487	10.7914	11.0318	27	26	3.50861	3.58279	2.757	0.3135	0.5095	0.4375
chr4	44830265	44831018	hs310	-	NEG	NEG	NEG	1526.5	2341	900.5	769	678	710	3938	953.5	841	843	786.5	818.5	944.5	796.5	864.5	786	0	0	0	0	0	0	0	0	3.99893	72	0	0	0	0	0	0	20	14	0	0	0	0	0	0
chr4	44851630	44852605	hs901	hindbrain(rhombencephalon);midbrain(mesencephalon);	NEG	NEG	NEG	2778.5	7677	900.5	769	1982	1503.5	3348	953.5	841	843	786.5	818.5	944.5	796.5	864.5	786	8.73566	235	11.5881	311	0	0	1.4185	72	0	0	0	0	0	0	0	0	29	23	5.48288	0	0	0.333	0	0
chr4	44917363	44918981	hs620	-	NEG	NEG	NEG	2949	2341	900.5	769	678	710	2162	953.5	841	843	786.5	818.5	944.5	796.5	864.5	786	0	0	0	0	0	0	0	0	0	0	0	0	0	0	0	0	28	29	0	0	0	0	0	0
chr4	45505842	45507105	hs2062	heart;	NEG	NEG	POS	2289	4429.5	900.5	769	678	710	3323	953.5	841	2071	1943.5	2259	944.5	2041	2117	2076	3.12173	130	0	0	1.6334	81	6.76	0	0	0	0	0	0	0	15.0922	0	21	20	0	10.3623	5.60513	0	0.8665	0.578
chr4	45828456	45831469	hs1390	limb;tail;	NEG	POS	NEG	388.5	6927	2004.5	1971.5	1794	2025.5	2162	953.5	841	843	786.5	2285	944.5	796.5	864.5	786	3.38857	198	4.86278	189	2.75457	48	0	0	0	0	18.5	0	0	7.45694	0	0	13	13	3.98118	0	0	0.7015	0	0
chr4	46352102	46353592	hs1596	facialmesenchyme;	NEG	NEG	NEG	2285.5	4295	900.5	769	678	1534.5	4195.5	953.5	841	843	1750	2500.5	944.5	796.5	864.5	1783	0	0	12.0394	41	1.86443	100	3.90269	153	0	0	0	0	0	0	0	0	27	17	0	0	0	0.346	0.502	0.411
chr4	46366953	46368597	hs1597	forebrain;	POS	NEG	NEG	1321	4473.5	900.5	1614.5	2081	1495.5	2162	953.5	841	843	786.5	818.5	944.5	796.5	864.5	786	0	0	3.35195	187	0	0	0	0	0	0	0	0	0	3.31592	0	0	15	16	7.76632	0	0	0.33	0	0
chr4	46366953	46371362	hs1717	forebrain;	POS	NEG	NEG	1973	6829	900.5	1614.5	1858	1495.5	7032.5	953.5	841	1808	786.5	3777	944.5	796.5	1993	1753.5	2.1087	174	5.23377	298	14.1643	526	10.2224	268	7.70489	156	0	0	0	3.31592	0	0	55	13	4.3177	4.88225	3.31186	0.33	0.474	0
chr4	54469466	54472653	hs1606	-	NEG	NEG	NEG	1764	5632.5	900.5	769	678	710	8100	2046.5	1822.5	2088	1946	2363.5	2049	796.5	1826	1711.5	2.08789	81	2.89105	98	5.08618	26	31.5953	527	30.7634	497	0	14.5	962	0	0	4.26878	45	12	0	3.35812	6.32829	0	0.433	0.5795
chr4	54611226	54614736	mm814	neuraltube;forebrain;	POS	NEG	NEG	388.5	6060.5	1883	1887.5	1811	2073	2162	953.5	841	843	786.5	1637.5	944.5	796.5	864.5	786	4.66525	117	1.99168	97	1.31106	9	0	0	0	0	11	0	0	5.48646	0	0	13	13	4.11835	0	0	0.7795	0	0
chr4	57536400	57540225	mm1344	heart;	NEG	NEG	POS	1321	2341	900.5	769	678	710	6987	953.5	1904	843	2024	3752	2079	1609.5	2000.5	1766	0	0	0	0	14.4028	422	8.49433	220	8.97607	163	0	0	1446	0	2.96521	5.3205	15	16	0	5.03718	0	0	0.4825	0.6765
chr4	58666631	58672430	hs1447	limb;	NEG	POS	NEG	1008.5	6094	2068	1900	1987	1719.5	7120	2118.5	1981	2085	1871.5	2679.5	944.5	796.5	864.5	786	4.01057	127	2.1278	97	2.48841	101	4.93595	391	8.88814	241	26.5	36.5	0	5.70352	0	6.89553	14	15	5.52607	0	6.1995	0.4365	0	0.497
chr4	62611143	62615332	mm1311	-	NEG	NEG	NEG	3920	6392.5	1819	2028	1866	1869	5613.5	953.5	841	843	1807	2691.5	944.5	796.5	864.5	1625	1.53958	138	5.55897	195	2.22903	111	1.95844	62	5.07214	133	8	0	0	9.12322	0	0	177	176	4.39156	0	0	0.549	0.3395	0.4515
chr4	63056998	63058386	hs641	forebrain;limb;other;	POS	POS	NEG	3747	3396	900.5	769	678	710	6870	953.5	1856	843	1813	2803	944.5	796.5	864.5	786	3.58821	0	0	0	11.6701	53	13.5059	151	10.4433	129	0	0	0	0	0	4.6812	4498	40	0	0	0	0	0	0.454
chr4	64437750	64439209	hs1625	forebrain;branchialarch;	POS	NEG	NEG	2160.5	6767.5	900.5	769	678	710	7056.5	953.5	1864.5	843	1650.5	2861	944.5	796.5	864.5	786	6.26975	123	5.75427	134	2.84815	123	6.52979	174	20.4662	169	0	0	0	0	0	4.74962	17	23	0	0	0	0	0	0.34
chr4	65237235	65239737	mm774	hindbrain(rhombencephalon);midbrain(mesencephalon);forebrain;	POS	NEG	NEG	827	7632	1909.5	2026	1883	2061	5492.5	953.5	841	843	786.5	2785.5	2059	1639.5	864.5	1832	8.31204	226	8.68843	379	14.5001	42	3.00812	109	3.34498	63	12	0	1045	9.04622	3.60863	0	14	14	4.46367	0	0	0.7565	0.55	0
chr4	66894392	66895290	mm279	facialmesenchyme;	NEG	NEG	NEG	1285	3832.5	900.5	769	678	710	5554.5	953.5	841	843	786.5	2393	1987	1809	2057	1855	0	0	2.15689	71	2.00958	78	3.95584	125	2.48315	60	0	0	276	0	5.76346	0	17	14	0	6.38042	0	0	0.587	0
chr4	70810017	70811660	hs1211	-	NEG	NEG	NEG	994	2341	900.5	769	1875.5	710	2162	953.5	841	843	786.5	818.5	944.5	796.5	864.5	786	0	0	0	0	0	0	0	0	0	0	0	0	0	0	0	0	12	18	4.43852	0	0	0	0	0
chr4	71466275	71467327	hs1228	-	NEG	NEG	NEG	2505.5	2341	900.5	769	678	710	2162	953.5	841	843	786.5	818.5	944.5	796.5	864.5	786	0	0	0	0	0	0	0	0	0	0	0	0	0	0	0	0	23	22	0	0	0	0	0	0
chr4	71483744	71484988	hs240	forebrain;	POS	NEG	NEG	3996	6131.5	2016.5	1674	1391	1702	3958	953.5	841	843	786.5	818.5	944.5	796.5	864.5	786	5.0122	107	3.34448	72	0	0	0	0	4.09529	73	20	0	0	3.75003	0	0	371	244	2.3497	0	0	0.4275	0	0
chr4	71839683	71841070	hs722	hindbrain(rhombencephalon);trigeminalV(ganglion,cranial);	NEG	NEG	NEG	1984	2341	900.5	769	678	710	2162	953.5	841	843	786.5	818.5	944.5	796.5	864.5	786	0	0	0	0	0	0	0	0	0	0	0	0	0	0	0	0	17	20	0	0	0	0	0	0
chr4	72068926	72069840	hs1118	forebrain;branchialarch;	POS	NEG	NEG	782.5	2341	900.5	769	678	710	6864	953.5	841	1855	786.5	2090	944.5	796.5	864.5	786	0	0	0	0	2.3163	31	7.14416	136	12.2635	203	0	0	0	0	0	0	15	13	0	0	3.59164	0	0	0
chr4	72196487	72197365	hs556	neuraltube;hindbrain(rhombencephalon);midbrain(mesencephalon);	NEG	NEG	NEG	3108	2341	900.5	769	678	710	2162	953.5	841	843	786.5	2227.5	944.5	796.5	864.5	786	0	0	0	0	1.68812	76	0	0	0	0	0	0	0	0	0	0	34	31	0	0	0	0	0	0
chr4	72381989	72383115	hs583	-	NEG	NEG	NEG	1148.5	6903.5	900.5	769	1647	710	2162	953.5	841	843	786.5	818.5	944.5	796.5	864.5	786	3.83332	150	5.24131	202	0	0	0	0	0	0	0	0	0	0	0	0	14	16	3.43997	0	0	0	0	0
chr4	72766130	72767260	hs752	neuraltube;dorsalrootganglion;trigeminalV(ganglion,cranial);	NEG	NEG	NEG	3811.5	2341	900.5	769	678	710	2162	953.5	841	843	786.5	818.5	944.5	796.5	864.5	786	0	0	0	0	0	0	0	0	0	0	0	0	0	0	0	0	105	117	0	0	0	0	0	0
chr4	72799662	72800540	hs800	dorsalrootganglion;	NEG	NEG	NEG	1704	2341	900.5	769	678	710	3291.5	953.5	841	843	786.5	1830.5	944.5	796.5	864.5	786	0	0	0	0	1.67928	27	0	0	1.73173	30	0	0	0	0	0	0	18	16	0	0	0	0	0	0
chr4	73488434	73489492	hs618	neuraltube;	NEG	NEG	NEG	3189	2341	900.5	769	1829.5	710	5411	953.5	841	843	786.5	2138.5	944.5	796.5	864.5	786	0	0	0	0	1.76269	63	1.86711	62	8.63222	69	0	0	0	0	0	0	40	31	4.17744	0	0	0	0	0
chr4	75700793	75701396	hs304	midbrain(mesencephalon);forebrain;	POS	NEG	NEG	3582	2341	900.5	769	678	710	2162	953.5	841	843	786.5	818.5	944.5	796.5	864.5	786	0	0	0	0	0	0	0	0	0	0	0	0	0	0	0	0	70	51	0	0	0	0	0	0
chr4	76327004	76328750	hs1744	-	NEG	NEG	NEG	1920.5	5170	900.5	769	678	710	5644	953.5	841	843	786.5	3487.5	944.5	1739	864.5	1648.5	1.98597	57	1.71709	84	7.70952	278	3.01458	151	2.32141	71	0	0	0	0	4.56633	0	18	18	0	0	0	0	0.3615	0
chr4	81468204	81471011	hs1986	-	NEG	NEG	NEG	2695	2341	900.5	769	678	710	2162	953.5	841	843	786.5	2422	944.5	796.5	864.5	786	0	0	0	0	4.59465	40	0	0	0	0	0	0	0	0	0	0	28	22	0	0	0	0	0	0
chr4	81960417	81961865	hs852	forebrain;facialmesenchyme;	POS	NEG	NEG	1470.5	4090.5	1860.5	1646	1580	710	3457.5	953.5	841	843	786.5	2988.5	944.5	796.5	864.5	786	0	0	3.26899	96	34.1182	42	0	0	1.79576	56	10	0	0	3.54942	0	0	23	13	3.21069	0	0	0	0	0
chr4	82153582	82154380	hs305	limb;	NEG	POS	NEG	1228	2341	900.5	769	678	710	7725.5	953.5	841	843	1737.5	818.5	944.5	796.5	864.5	786	0	0	0	0	0	0	11.4285	461	20.3442	368	0	0	0	0	0	0	13	19	0	0	0	0	0	0.4
chr4	82915373	82918271	mm56	forebrain;	POS	NEG	NEG	1148.5	6690	2010.5	1800.5	1843	2021	2162	953.5	841	843	786.5	2768.5	944.5	796.5	864.5	786	2.2838	88	9.7765	395	12.8803	45	0	0	0	0	19.5	0	0	4.61824	0	0	14	16	4.22352	0	0	0.699	0	0
chr4	83794853	83795171	hs306	-	NEG	NEG	NEG	4168	4434	900.5	769	678	710	2933	953.5	841	843	786.5	818.5	944.5	796.5	864.5	786	4.06507	111	0	0	0	0	2.30699	0	0	0	0	0	0	0	0	0	3595	1865	0	0	0	0	0	0
chr4	84529017	84529746	hs307	hindbrain(rhombencephalon);	NEG	NEG	NEG	4141	4298	900.5	769	2063	710	2162	953.5	841	843	786.5	818.5	944.5	796.5	864.5	786	2.49469	123	0	0	0	0	0	0	0	0	0	0	0	0	0	0	588	2323	7.05427	0	0	0	0	0
chr4	84986009	84988497	hs529	hindbrain(rhombencephalon);	NEG	NEG	NEG	1827.5	2341	900.5	769	678	710	3456.5	953.5	841	843	786.5	2309	944.5	796.5	864.5	786	0	0	0	0	1.98627	71	0	0	1.93755	52	0	0	0	0	0	0	22	15	0	0	0	0	0	0
chr4	84995828	84996432	hs308	-	NEG	NEG	NEG	4208	2341	900.5	769	2061	710	2162	953.5	841	843	786.5	1687	944.5	796.5	864.5	786	0	0	0	0	3.05015	0	0	0	0	0	0	0	0	0	0	0	5792	2679	7.03713	0	0	0	0	0
chr4	89388208	89393783	mm371	-	NEG	NEG	NEG	2604.5	2341	900.5	769	678	710	3650	953.5	841	843	786.5	1873.5	944.5	796.5	864.5	786	0	0	0	0	1.42925	45	0	0	2.93709	53	0	0	0	0	0	0	23	24	0	0	0	0	0	0
chr4	89392538	89396083	hs1518	-	NEG	NEG	NEG	1239	2341	900.5	769	678	710	3650	953.5	841	843	786.5	1873.5	944.5	796.5	864.5	786	0	0	0	0	1.42925	45	0	0	2.93709	53	0	0	0	0	0	0	19	13	0	0	0	0	0	0
chr4	89393251	89400067	mm372	-	NEG	NEG	NEG	1239	2341	900.5	769	678	710	2162	953.5	841	843	786.5	1873.5	944.5	796.5	864.5	786	0	0	0	0	1.42925	45	0	0	0	0	0	0	0	0	0	0	19	13	0	0	0	0	0	0
chr4	89399831	89406701	mm373	-	NEG	NEG	NEG	1962.5	2341	900.5	769	678	710	2162	953.5	841	843	786.5	2083	944.5	796.5	864.5	786	0	0	0	0	2.94635	10	0	0	0	0	0	0	0	0	0	0	20	17	0	0	0	0	0	0
chr4	89405459	89406480	hs1519	-	NEG	NEG	NEG	1962.5	2341	900.5	769	678	710	2162	953.5	841	843	786.5	2083	944.5	796.5	864.5	786	0	0	0	0	2.94635	10	0	0	0	0	0	0	0	0	0	0	20	17	0	0	0	0	0	0
chr4	89405812	89410925	mm374	-	NEG	NEG	NEG	1181	2341	900.5	769	678	710	2162	953.5	841	843	786.5	1996	944.5	796.5	864.5	786	0	0	0	0	2.29993	14	0	0	0	0	0	0	0	0	0	0	15	15	0	0	0	0	0	0
chr4	89410605	89417157	mm375	-	NEG	NEG	NEG	827	2341	900.5	769	678	710	2162	953.5	841	843	786.5	1818	944.5	796.5	864.5	786	0	0	0	0	1.79564	12	0	0	0	0	0	0	0	0	0	0	14	14	0	0	0	0	0	0
chr4	89416711	89421138	mm376	-	NEG	NEG	NEG	3286.5	2341	900.5	769	678	710	2162	953.5	841	843	786.5	2120.5	944.5	796.5	864.5	786	0	0	0	0	3.04188	17	0	0	0	0	0	0	0	0	0	0	38	39	0	0	0	0	0	0
chr4	89425337	89432294	mm377	-	NEG	NEG	NEG	1008.5	6400.5	900.5	769	678	710	6291	953.5	841	1855	786.5	2261	2089	1700.5	1735	1812.5	4.7871	101	3.40877	138	1.70319	78	4.15642	162	5.06746	106	0	0	1808	0	4.17788	0	14	15	0	2.35068	3.59164	0	0.528	0
chr4	89426411	89429104	mm10	heart;	NEG	NEG	POS	3872.5	6400.5	900.5	769	678	710	6291	953.5	841	1855	786.5	3780	2089	1700.5	1735	1812.5	4.7871	101	3.40877	138	16.1689	414	4.15642	162	5.06746	106	0	0	1808	0	4.17788	0	131	153	0	2.35068	3.59164	0	0.528	0
chr4	89427311	89429167	hs1520	-	NEG	NEG	NEG	3872.5	6400.5	900.5	769	678	710	6291	953.5	841	1855	786.5	3780	2089	1700.5	1735	1812.5	4.7871	101	3.40877	138	16.1689	414	4.15642	162	5.06746	106	0	0	1808	0	4.17788	0	131	153	0	2.35068	3.59164	0	0.528	0
chr4	89431159	89434211	hs1521	-	NEG	NEG	NEG	1331.5	2341	900.5	769	678	710	2162	953.5	841	843	786.5	1972.5	944.5	796.5	864.5	786	0	0	0	0	1.5869	52	0	0	0	0	0	0	0	0	0	0	16	15	0	0	0	0	0	0
chr4	89431716	89439478	mm378	-	NEG	NEG	NEG	2225.5	2341	900.5	769	678	710	2162	953.5	841	843	786.5	1922.5	944.5	796.5	864.5	786	0	0	0	0	1.34857	55	0	0	0	0	0	0	0	0	0	0	20	20	0	0	0	0	0	0
chr4	89446082	89452900	mm380	-	NEG	NEG	NEG	252.5	2341	900.5	769	678	710	6173	953.5	841	843	786.5	2224.5	944.5	796.5	864.5	786	0	0	0	0	1.94775	64	2.48264	120	7.92572	148	0	0	0	0	0	0	13	12	0	0	0	0	0	0
chr4	89452132	89455541	mm381	-	NEG	NEG	NEG	2944	2341	900.5	769	678	710	3300	953.5	841	843	786.5	818.5	944.5	796.5	864.5	786	0	0	0	0	0	0	0	0	7.92572	0	0	0	0	0	0	0	67	20	0	0	0	0	0	0
chr4	89455335	89460083	mm469	-	NEG	NEG	NEG	827	2341	900.5	769	678	710	2162	953.5	841	843	786.5	818.5	944.5	796.5	864.5	786	0	0	0	0	0	0	0	0	0	0	0	0	0	0	0	0	14	14	0	0	0	0	0	0
chr4	89457896	89460037	hs1695	-	NEG	NEG	NEG	827	2341	900.5	769	678	710	2162	953.5	841	843	786.5	818.5	944.5	796.5	864.5	786	0	0	0	0	0	0	0	0	0	0	0	0	0	0	0	0	14	14	0	0	0	0	0	0
chr4	89468919	89471433	mm677	-	NEG	NEG	NEG	388.5	7510	900.5	769	1439	1517	6874	953.5	1735	843	1627.5	3140.5	2106	1739	1908	1678.5	8.19517	199	8.54762	292	4.33942	159	5.97944	195	9.47656	165	0	0	2747	0	4.56633	3.44904	13	13	2.59222	3.99973	0	0.3385	0.3965	0.327
chr4	90437298	90438340	hs643	hindbrain(rhombencephalon);forebrain;	POS	NEG	NEG	2497.5	6617	900.5	769	1529	710	2162	953.5	841	843	786.5	818.5	944.5	796.5	864.5	786	4.84006	128	3.24201	151	0	0	0	0	0	0	0	0	0	0	0	0	18	31	3.02978	0	0	0	0	0
chr4	91027482	91028588	hs309	cranialnerve;	NEG	NEG	NEG	3246	2341	900.5	769	678	710	2162	953.5	841	843	786.5	2073.5	944.5	796.5	864.5	786	0	0	0	0	1.92892	45	0	0	0	0	0	0	0	0	0	0	40	34	0	0	0	0	0	0
chr4	95317404	95319020	hs1485	limb;	NEG	POS	NEG	2465.5	5398	900.5	1630.5	1875.5	710	7204.5	2113.5	1979.5	1867.5	1602	2852	1967.5	1863	2063.5	1799	3.06891	63	1.77412	75	2.77476	124	5.0224	180	100	184	0	33.5	193	3.48286	7.01314	6.89516	21	23	4.43852	6.5887	3.65304	0	0.515	0.3115
chr4	95317529	95318734	mm308	heart;	NEG	NEG	POS	2465.5	6132.5	900.5	1630.5	1875.5	710	7639.5	2113.5	1979.5	1867.5	2083	2852	1967.5	1863	2063.5	2044	3.06891	55	5.5401	147	2.77476	124	38.2361	180	100	184	0	33.5	193	3.48286	7.01314	6.89516	21	23	4.43852	6.5887	3.65304	0	0.815	0.81
chr4	95821063	95823802	hs1609	-	NEG	NEG	NEG	610	5323.5	900.5	769	678	710	6669.5	2037.5	1912	2035	1691.5	2265	944.5	796.5	864.5	786	2.32388	64	1.8179	84	1.73777	77	2.55022	94	23.8802	536	0	13.5	0	0	0	5.50089	14	13	0	0	5.05171	0	0	0.366
chr4	97377584	97378602	hs683	-	NEG	NEG	NEG	2697.5	3599.5	900.5	769	678	710	2162	953.5	841	843	786.5	818.5	944.5	796.5	864.5	786	1.66719	46	0	0	0	0	0	0	0	0	0	0	0	0	0	0	51	18	0	0	0	0	0	0
chr4	97647212	97651215	mm1308	-	NEG	NEG	NEG	610	6710.5	1838	2035	1947	1932	5814	953.5	841	2094	786.5	2216.5	944.5	1601	864.5	786	1.71596	105	11.4349	482	3.83906	18	5.7114	176	1.53652	78	9	0	0	9.52361	2.79001	0	14	13	5.02561	0	6.53025	0.598	0	0
chr4	98107609	98110094	hs1309	midbrain(mesencephalon);forebrain;limb;nose;heart;	POS	POS	POS	2549.5	7451	2096.5	2109	1358	2078	7866.5	1976.5	2086	1892	1820.5	3906.5	944.5	1937	864.5	1718.5	3.54525	255	8.84927	455	21.3449	555	14.1471	501	32.163	337	34.5	9.5	0	18.8498	9.35485	15.2934	24	22	1.86956	0	3.78334	0.793	0.4425	0.458
chr4	98221540	98224627	hs1484	forebrain;limb;	POS	POS	NEG	3819.5	6177.5	900.5	769	678	710	6562	2076	1967.5	2082	2054	2363	944.5	796.5	864.5	786	3.44634	138	2.04604	116	4.19665	36	5.48425	183	6.18471	119	0	20	0	0	0	6.50215	113	114	0	0	6.1592	0	0	0.741
chr4	98242382	98245050	hs1450	neuraltube;hindbrain(rhombencephalon);midbrain(mesencephalon);forebrain;	POS	NEG	NEG	388.5	7525.5	1944	1794	1479	1711	7354	2081.5	2056	2038	2075	3742.5	944.5	1747.5	864.5	786	2.69023	199	31.6648	704	100	140	31.6739	160	100	113	13.5	21	0	4.60452	4.7711	10.8356	13	13	2.80917	0	5.16517	0.4335	0	0.7965
chr4	99353164	99354624	hs168	dorsalrootganglion;	NEG	NEG	NEG	999.5	4741	900.5	769	678	710	2162	953.5	841	843	786.5	2296.5	944.5	796.5	864.5	786	4.52365	179	0	0	1.57729	90	0	0	0	0	0	0	0	0	0	0	15	14	0	0	0	0	0	0
chr4	99374142	99375600	hs169	neuraltube;	NEG	NEG	NEG	2798	6082	900.5	769	678	710	2162	953.5	841	843	786.5	818.5	944.5	796.5	864.5	786	1.9572	78	38.1286	82	0	0	0	0	0	0	0	0	0	0	0	0	71	18	0	0	0	0	0	0
chr4	99573882	99574766	hs764	neuraltube;hindbrain(rhombencephalon);	NEG	NEG	NEG	2274.5	7568	1944	769	1729	710	4005	953.5	841	843	786.5	818.5	944.5	796.5	864.5	786	4.8013	228	11.8142	383	0	0	3.93438	114	0	0	13.5	0	0	0	0	0	13	1724	3.70239	0	0	0	0	0
chr4	105427474	105428608	mm1174	-	NEG	NEG	NEG	1239	2341	900.5	769	678	710	4016	953.5	841	843	1760.5	2478.5	944.5	796.5	864.5	786	0	0	0	0	1.95402	92	0	0	4.24377	81	0	0	0	0	0	0	19	13	0	0	0	0	0	0.416
chr4	105860013	105863946	hs1622	limb;branchialarch;facialmesenchyme;	NEG	POS	NEG	2225.5	7009	900.5	769	678	710	7657.5	953.5	2014	2103	2100	2694	944.5	796.5	864.5	786	4.57273	137	6.18775	227	2.09323	118	100	107	100	771	0	0	0	0	0	8.31362	20	20	0	0	7.1053	0	0	0.861
chr4	106864211	106867561	hs1487	limb;	NEG	POS	NEG	2225.5	8050	900.5	2021.5	2043	1828	7870	1926	2118	1842	2108	4075.5	944.5	1893.5	1745	1878	15.0278	549	11.6542	670	100	534	100	623	14.2204	273	0	7	0	8.95933	7.9183	25.2117	20	20	6.64187	2.55656	3.53792	0.522	0.604	0.891
chr4	107602048	107604613	mm330	-	NEG	NEG	NEG	1435.5	2341	900.5	769	678	710	2162	953.5	841	843	786.5	2352	944.5	796.5	864.5	786	0	0	0	0	1.75912	86	0	0	0	0	0	0	0	0	0	0	15	17	0	0	0	0	0	0
chr4	109762244	109763771	hs200	forebrain;limb;	POS	POS	NEG	2310	7309.5	2062	1983	1980	2106	7002	953.5	841	1913	786.5	818.5	944.5	796.5	864.5	786	2.53682	165	17.935	528	0	0	6.65007	192	9.71999	220	25.5	0	0	7.78612	0	0	23	19	5.46093	0	3.91815	0.8785	0	0
chr4	109805979	109807022	hs197	-	NEG	NEG	NEG	787	2341	900.5	769	678	710	2162	953.5	841	843	786.5	818.5	944.5	796.5	864.5	786	0	0	0	0	0	0	0	0	0	0	0	0	0	0	0	0	13	15	0	0	0	0	0	0
chr4	109858711	109860443	hs194	midbrain(mesencephalon);	NEG	NEG	NEG	999.5	6042	900.5	1917	1404	1948.5	2162	953.5	841	843	786.5	3229.5	944.5	1716	864.5	1760.5	2.34755	86	3.26526	150	5.05272	179	0	0	0	0	0	0	0	5.92057	4.3269	0	15	14	2.40331	0	0	0.6155	0.4775	0
chr4	109882013	109883287	hs247	-	NEG	NEG	NEG	3101.5	2341	900.5	769	678	710	2162	953.5	841	843	786.5	818.5	944.5	796.5	864.5	786	0	0	0	0	0	0	0	0	0	0	0	0	0	0	0	0	29	36	0	0	0	0	0	0
chr4	111552851	111553446	hs295	-	NEG	NEG	NEG	1008.5	2341	900.5	769	678	710	2162	953.5	841	843	786.5	2757	944.5	796.5	864.5	786	0	0	0	0	11.3228	47	0	0	0	0	0	0	0	0	0	0	14	15	0	0	0	0	0	0
chr4	117390982	117392314	hs280	limb;	NEG	POS	NEG	4100	6489	900.5	769	1708.5	710	7869	2043.5	2039	1816	1830.5	3216	944.5	796.5	1977.5	1641	2.65252	132	3.70462	164	4.76923	182	27.9232	636	11.7775	435	0	14	0	0	0	9.75879	1096	773	3.65526	4.70136	3.36466	0	0.356	0.4665
chr4	117646906	117647610	hs277	midbrain(mesencephalon);	NEG	NEG	NEG	3175	4423	900.5	769	678	1618.5	2162	953.5	841	843	786.5	818.5	944.5	796.5	864.5	786	2.57352	149	0	0	0	0	0	0	0	0	0	0	0	0	0	0	27	51	0	0	0	0.386	0	0
chr4	117828714	117831599	hs1857	midbrain(mesencephalon);	NEG	NEG	NEG	388.5	7208.5	900.5	769	1708.5	710	8019.5	953.5	841	843	786.5	2588.5	2066	1937	1754	1870.5	18.7485	432	2.74756	150	2.33178	91	28.193	611	26.7399	353	0	0	1144	0	9.35485	0	13	13	3.65526	2.66367	0	0	0.599	0
chr4	119019151	119020076	mm165	eye;heart;	NEG	NEG	POS	782.5	7587	900.5	1789.5	1849	1731	6907.5	953.5	841	1837	1737.5	4002.5	2001	2072	1956	2081.5	5.88325	210	10.0961	461	24.6055	864	6.37359	224	10.3166	142	0	0	359	4.55733	17.4618	0	15	13	4.25321	4.38364	3.50441	0.442	0.8735	0.4
chr4	119238785	119240197	mm586	-	NEG	NEG	NEG	1150	7422	900.5	769	1552	710	7385	953.5	841	843	786.5	3999	944.5	796.5	864.5	786	10.5096	282	4.59102	225	24.6445	841	8.81963	190	21.9784	326	0	0	0	0	0	0	16	14	3.12982	0	0	0	0	0
chr4	120391603	120393946	mm145	heart;other;	NEG	NEG	POS	252.5	2341	900.5	769	678	710	5502.5	953.5	841	843	786.5	3009	2010.5	2031	2019.5	1950	0	0	0	0	3.74101	134	2.29156	151	2.02519	77	0	0	510	0	14.1434	0	13	12	0	5.35906	0	0	0.698	0
chr4	120391667	120396253	hs1674	-	NEG	NEG	NEG	1823	2341	900.5	769	678	710	5502.5	953.5	841	843	786.5	2486.5	2010.5	1621	2019.5	1802	0	0	0	0	2.10771	85	2.29156	151	2.02519	77	0	0	510	0	3.34446	0	17	18	0	5.35906	0	0	0.5185	0
chr4	123604866	123607515	hs1999	-	NEG	NEG	NEG	388.5	2341	900.5	769	678	710	3620.5	953.5	841	843	786.5	3074.5	944.5	796.5	864.5	1606	0	0	0	0	3.80021	157	1.85729	105	0	0	0	0	0	0	0	0	13	13	0	0	0	0	0.328	0
chr4	123948792	123949704	hs850	-	NEG	NEG	NEG	3621.5	2341	900.5	769	678	710	2162	953.5	841	843	786.5	818.5	944.5	796.5	864.5	786	0	0	0	0	0	0	0	0	0	0	0	0	0	0	0	0	63	67	0	0	0	0	0	0
chr4	123990360	123991795	hs1139	hindbrain(rhombencephalon);	NEG	NEG	NEG	1470.5	6410.5	900.5	769	2076	710	6307.5	953.5	841	843	786.5	3604.5	944.5	796.5	2024.5	786	2.74548	145	3.50297	133	100	110	10.1429	129	5.93939	80	0	0	0	0	0	0	23	13	7.48155	5.37299	0	0	0	0
chr4	124035337	124036861	hs1031	nose;	NEG	NEG	NEG	2421.5	7299.5	900.5	2059	1841	1773.5	3356.5	953.5	841	843	786.5	2323.5	944.5	796.5	864.5	786	11.8513	207	5.80146	169	1.65366	89	0	0	1.59212	51	0	0	0	11.0075	0	0	16	43	4.21786	0	0	0.4895	0	0
chr4	124359244	124361242	hs1546	forebrain;	POS	NEG	NEG	2958	6309	1962	1837.5	1708.5	2020	2162	953.5	841	843	786.5	2240.5	944.5	796.5	864.5	786	3.08557	91	4.32632	156	1.86802	69	0	0	0	0	14.5	0	0	4.86495	0	0	29	28	3.65526	0	0	0.697	0	0
chr4	124375081	124376309	hs1045	-	NEG	NEG	NEG	252.5	2341	900.5	769	678	1552.5	2162	953.5	841	843	786.5	818.5	944.5	796.5	864.5	786	0	0	0	0	0	0	0	0	0	0	0	0	0	0	0	0	13	12	0	0	0	0.352	0	0
chr4	124395349	124396097	hs270	-	NEG	NEG	NEG	2112	7675	900.5	769	1791	710	3791	953.5	841	843	786.5	2757.5	944.5	796.5	864.5	786	5.44347	190	100	329	2.32449	119	0	0	2.6846	71	0	0	0	0	0	0	30	15	3.95638	0	0	0	0	0
chr4	124401702	124403017	hs1098	-	NEG	NEG	NEG	2408	4309	900.5	769	678	710	5160.5	953.5	841	843	786.5	818.5	944.5	796.5	864.5	786	0	0	13.7662	34	0	0	1.93512	107	2.45614	62	0	0	0	0	0	0	21	22	0	0	0	0	0	0
chr4	124455077	124456356	hs1008	-	NEG	NEG	NEG	787	2341	900.5	769	678	710	3929	953.5	841	843	786.5	3889.5	944.5	796.5	864.5	786	0	0	0	0	100	212	0	0	3.16992	83	0	0	0	0	0	0	13	15	0	0	0	0	0	0
chr4	124458301	124460392	hs2088	ear;	NEG	NEG	NEG	3271	2341	900.5	769	678	710	2162	953.5	841	843	786.5	2430.5	944.5	796.5	864.5	786	0	0	0	0	5.34768	34	0	0	0	0	0	0	0	0	0	0	37	39	0	0	0	0	0	0
chr4	124477456	124479254	hs1001	neuraltube;hindbrain(rhombencephalon);midbrain(mesencephalon);forebrain;	POS	NEG	NEG	2149	6393.5	900.5	769	1925	1724	7709	953.5	841	843	786.5	2729.5	944.5	796.5	864.5	786	1.66896	124	4.92295	218	2.39824	111	33.6909	438	17.6522	204	0	0	0	0	0	0	20	19	4.78149	0	0	0.439	0	0
chr4	124520131	124521365	hs790	-	NEG	NEG	NEG	2155	2341	900.5	769	678	710	3291	953.5	841	843	786.5	818.5	944.5	796.5	864.5	786	0	0	0	0	0	0	0	0	1.66093	40	0	0	0	0	0	0	19	20	0	0	0	0	0	0
chr4	124526300	124527138	hs1179	-	NEG	NEG	NEG	1760.5	6250	900.5	769	678	710	5448	953.5	841	843	786.5	818.5	944.5	796.5	864.5	786	5.63426	107	2.57868	109	0	0	4.60666	111	2.52732	51	0	0	0	0	0	0	15	21	0	0	0	0	0	0
chr4	124551046	124552185	hs1124	-	NEG	NEG	NEG	2078.5	2341	900.5	769	678	710	2162	953.5	841	843	786.5	818.5	944.5	796.5	864.5	786	0	0	0	0	0	0	0	0	0	0	0	0	0	0	0	0	19	19	0	0	0	0	0	0
chr4	124615408	124616812	hs238	neuraltube;	NEG	NEG	NEG	3836	2341	900.5	769	678	710	5396.5	953.5	841	843	786.5	818.5	944.5	796.5	864.5	786	0	0	0	0	0	0	2.44161	99	3.9045	64	0	0	0	0	0	0	150	95	0	0	0	0	0	0
chr4	124671949	124672943	hs1105	-	NEG	NEG	NEG	2556	7999.5	900.5	769	1530	710	5896.5	953.5	841	843	786.5	3328	944.5	796.5	864.5	786	24.9786	279	10.8568	638	14.4982	112	3.38334	178	3.06206	70	0	0	0	0	0	0	20	27	3.03538	0	0	0	0	0
chr4	128714851	128716970	hs1388	neuraltube;midbrain(mesencephalon);forebrain;other;	POS	NEG	NEG	2212.5	6689.5	2077	2092	1451	2119	7659.5	2046.5	2077	1882	1995.5	2306	944.5	1837.5	864.5	1720	1.43399	148	30.1919	175	1.84209	76	35.4245	1024	100	82	28	14.5	0	14.4689	6.24231	14.3806	21	19	2.6576	0	3.72068	0.9385	0.4435	0.6445
chr4	129713466	129714337	hs645	other;	NEG	NEG	NEG	2956.5	2341	900.5	769	678	710	2162	953.5	841	843	786.5	818.5	944.5	796.5	864.5	786	0	0	0	0	0	0	0	0	0	0	0	0	0	0	0	0	20	77	0	0	0	0	0	0
chr4	131483172	131485713	mm1297	other;	NEG	NEG	NEG	605.5	5653.5	900.5	1734.5	678	710	7668	1945	2088	2061	2071	2324	944.5	796.5	864.5	786	1.79422	109	1.75983	117	1.66956	88	33.9367	1008	100	84	0	8	0	4.16575	0	15.513	13	14	0	0	5.47955	0	0	0.789
chr4	132032113	132036152	mm1387	forebrain;	POS	NEG	NEG	1994	6760	900.5	1551.5	1875.5	710	3603.5	953.5	841	843	786.5	2671.5	944.5	796.5	864.5	786	2.44436	128	5.75993	286	10.2319	41	0	0	2.48586	56	0	0	0	2.60419	0	0	19	18	4.43852	0	0	0	0	0
chr4	133116592	133118424	mm334	-	NEG	NEG	NEG	456	6416	900.5	1800.5	678	1621.5	6348	953.5	2021	1887	2019.5	3525	944.5	2089.5	1864	2008	1.79156	181	4.35445	145	9.29198	264	13.1663	196	2.0323	103	0	0	0	4.61824	20.129	8.66852	12	14	0	3.65682	3.7679	0.388	0.758	0.667
chr4	133729051	133730305	hs569	heart;	NEG	NEG	POS	2546.5	8147.5	1838	1948	2009	1904	7981	953.5	1996	2058	1963	4078	2081	1963	2081	1990	23.4802	566	16.5369	565	38.03	842	28.1577	617	22.0019	368	9	0	1459	6.78178	10.1037	7.38916	21	25	5.99198	7.17094	5.44522	0.575	0.7435	0.5945
chr4	135205845	135207207	mm23	-	NEG	NEG	NEG	3329.5	8357.5	900.5	769	1962	710	8341	953.5	841	2075	786.5	4064.5	944.5	796.5	864.5	786	100	882	28.5249	1149	32.2909	911	100	1234	100	501	0	0	0	0	0	0	40	41	5.22179	0	5.87103	0	0	0
chr4	135256966	135260789	mm1332	-	NEG	NEG	NEG	1920.5	6892.5	900.5	2021.5	678	1790	3958	953.5	1837.5	843	1758.5	818.5	944.5	1606.5	864.5	1760.5	4.60011	141	4.75649	198	0	0	0	0	4.44649	70	0	0	0	8.95933	2.81197	4.43502	18	18	0	0	0	0.499	0.4775	0.4155
chr4	140010918	140012273	mm484	-	NEG	NEG	NEG	2026	4063.5	900.5	769	678	710	2162	953.5	841	843	786.5	818.5	944.5	796.5	864.5	786	1.78978	115	0	0	0	0	0	0	0	0	0	0	0	0	0	0	21	17	0	0	0	0	0	0
chr4	140218145	140219643	mm8	-	NEG	NEG	NEG	827	7051.5	900.5	1871	678	2012.5	2162	953.5	841	843	786.5	818.5	944.5	796.5	864.5	786	4.53404	168	4.87032	231	0	0	0	0	0	0	0	0	0	5.26618	0	0	14	14	0	0	0	0.684	0	0
chr4	147965244	147970361	hs2124	-	NEG	NEG	NEG	827	2341	900.5	769	678	710	2162	953.5	841	843	786.5	3845	944.5	1874	1886	2001	0	0	0	0	18.7994	462	0	0	0	0	0	0	0	0	7.28964	0	14	14	0	3.724	0	0	0.753	0
chr4	148708124	148709196	hs241	cranialnerve;	NEG	NEG	NEG	4102	2341	900.5	769	678	710	3532	953.5	841	843	786.5	3004	944.5	796.5	864.5	786	0	0	0	0	3.54971	136	1.83049	90	0	0	0	0	0	0	0	0	1170	738	0	0	0	0	0	0
chr4	148744314	148744861	hs417	-	NEG	NEG	NEG	4154	4193	900.5	769	678	710	2162	953.5	841	843	786.5	818.5	944.5	796.5	864.5	786	0	0	1.94472	160	0	0	0	0	0	0	0	0	0	0	0	0	3611	1584	0	0	0	0	0	0
chr4	148808781	148809416	hs408	forebrain;	POS	NEG	NEG	1309.5	4039	900.5	769	678	710	2162	953.5	841	843	786.5	818.5	944.5	796.5	864.5	1596	1.68046	119	0	0	0	0	0	0	0	0	0	0	0	0	0	0	20	13	0	0	0	0	0.3235	0
chr4	148855952	148860331	hs2094	hindbrain(rhombencephalon);	NEG	NEG	NEG	4070	7904	1819	2065	2097	2090	7041.5	1916	841	843	786.5	3573	944.5	1616.5	864.5	1574	5.83382	437	16.7944	761	8.05626	405	10.9262	257	8.05525	150	8	6.5	0	11.4	3.27616	0	203	1723	8.49628	0	0	0.8285	0.3015	0
chr4	148876108	148876659	hs389	heart;	NEG	NEG	POS	1588	2341	900.5	1744.5	678	710	2162	953.5	841	843	786.5	2590.5	944.5	1882	864.5	2009	0	0	0	0	1.72267	131	0	0	0	0	0	0	0	4.18414	7.60452	0	14	21	0	0	0	0	0.76	0
chr4	148897228	148898219	hs361	-	NEG	NEG	NEG	3438.5	2341	900.5	769	678	710	2162	953.5	841	843	786.5	818.5	944.5	796.5	864.5	1581	0	0	0	0	0	0	0	0	0	0	0	0	0	0	0	0	51	44	0	0	0	0	0.3095	0
chr4	148921504	148922572	hs289	neuraltube;	NEG	NEG	NEG	2691.5	7325	900.5	769	1606	1442.5	6654	953.5	1888	843	1970.5	2947.5	944.5	1850	864.5	1897	9.31712	193	4.70662	263	2.55688	165	12.48	240	2.6547	135	0	0	0	0	6.72116	5.02153	30	21	3.3369	0	0	0.3065	0.627	0.6075
chr4	149044049	149045133	hs677	-	NEG	NEG	NEG	1373	2341	900.5	769	678	710	2162	953.5	841	843	786.5	818.5	944.5	1623	864.5	786	0	0	0	0	0	0	0	0	0	0	0	0	0	0	3.3692	0	21	13	0	0	0	0	0	0
chr4	149892945	149894331	hs1615	somite;forebrain;branchialarch;nose;facialmesenchyme;	POS	NEG	NEG	3698	7584	900.5	1976.5	1829.5	1967	8302	2069.5	2100	2069	2117	2832.5	944.5	1939	1936	1879	11.6221	234	7.64326	271	2.83805	119	37.3731	1182	37.4934	851	0	19	0	7.65701	9.5259	17.137	87	69	4.17744	4.24968	5.57798	0.64	0.6055	0.925
chr4	154393162	154397125	hs1912	heart;	NEG	NEG	POS	3143.5	6480.5	900.5	1591.5	678	1616	6496	953.5	841	843	1703.5	3848	1949	1954	2021	1707.5	1.96078	55	10.6388	540	17.8247	510	4.32851	338	2.84337	140	0	0	130	3.17597	9.84552	0	35	32	0	5.37212	0	0.3845	0.429	0.373
chr4	154456294	154457167	hs705	hindbrain(rhombencephalon);	NEG	NEG	NEG	1969	2341	900.5	769	678	1456.5	2162	953.5	841	843	786.5	818.5	944.5	796.5	864.5	786	0	0	0	0	0	0	0	0	0	0	0	0	0	0	0	0	13	59	0	0	0	0.313	0	0
chr4	154771105	154772345	mm1088	forebrain;limb;branchialarch;	POS	POS	NEG	605.5	6799	900.5	769	678	1474.5	7445	953.5	1937	1687	2052	2444	944.5	796.5	864.5	786	3.47432	121	6.14809	212	4.86863	40	16.0282	415	5.94128	359	0	0	0	0	0	6.06782	13	14	0	0	2.20507	0.322	0	0.74
chr4	155234679	155236167	mm318	heart;	NEG	NEG	POS	2202.5	8050.5	900.5	2010.5	1964	1883	6635	953.5	2089	1790	1978	4016.5	1935	2120	1973	2065.5	26.0877	566	19.5565	291	100	377	26.8494	868	1.73962	81	0	0	87	8.61827	40.9982	15.5392	13	400	5.22246	4.69882	3.26164	0.5565	0.852	0.62
chr5	4833235	4835697	hs1631	somite;	NEG	NEG	NEG	388.5	6928.5	900.5	1900	1957	1768	7674	953.5	1860	1832	1932	2492	944.5	1716	864.5	1716.5	4.3992	152	5.01519	191	2.15653	84	17.6157	587	11.22	298	0	0	0	5.70352	4.3269	4.72967	13	13	5.13989	0	3.48819	0.483	0.44	0.565
chr5	4856663	4859895	hs1633	forebrain;	POS	NEG	NEG	1181	3871.5	1897	1555.5	1536	1850	6202	1926	841	843	1735	818.5	944.5	796.5	864.5	786	0	0	1.46318	119	0	0	1.93601	113	11.7207	173	11.5	7	0	2.77717	0	0	15	15	3.05779	0	0	0.539	0	0.395
chr5	4875240	4879650	hs1627	midbrain(mesencephalon);forebrain;limb;eye;ear;	POS	POS	NEG	1148.5	6168	900.5	1810.5	1573	1835	5869	953.5	841	843	786.5	2358	944.5	796.5	864.5	786	1.70351	95	5.14799	187	2.06528	73	3.89525	194	2.76347	62	0	0	0	4.73504	0	0	14	16	3.15575	0	0	0.5285	0	0
chr5	5007239	5009906	mm49	midbrain(mesencephalon);	NEG	NEG	NEG	1819	3746.5	900.5	769	1425.5	710	2162	953.5	841	843	786.5	2642	944.5	796.5	864.5	786	1.79868	67	0	0	11.9949	31	0	0	0	0	0	0	0	0	0	0	13	37	2.51987	0	0	0	0	0
chr5	12505539	12509076	mm832	branchialarch;nose;ear;	NEG	NEG	NEG	1143.5	2341	900.5	769	678	710	2162	953.5	841	843	786.5	3977.5	944.5	1918	1990.5	2090	0	0	0	0	30.0584	547	0	0	0	0	0	0	0	0	8.78219	0	13	18	0	4.84637	0	0	0.8925	0
chr5	15966034	15967425	hs2419	somite;limb;branchialarch;eye;	NEG	POS	NEG	388.5	2341	900.5	769	678	710	2162	953.5	841	843	786.5	3289.5	944.5	1885	1933	1705.5	0	0	0	0	7.03479	161	0	0	0	0	0	0	0	0	7.66277	0	13	13	0	4.22009	0	0	0.4285	0
chr5	20079132	20082788	mm43	branchialarch;facialmesenchyme;	NEG	NEG	NEG	827	2341	900.5	769	678	710	6730.5	953.5	841	843	786.5	818.5	944.5	796.5	864.5	786	0	0	0	0	0	0	3.74999	136	14.5178	217	0	0	0	0	0	0	14	14	0	0	0	0	0	0
chr5	20493774	20494889	mm389	ear;	NEG	NEG	NEG	2225.5	2341	900.5	769	678	710	2162	953.5	841	843	786.5	818.5	944.5	796.5	864.5	786	0	0	0	0	0	0	0	0	0	0	0	0	0	0	0	0	20	20	0	0	0	0	0	0
chr5	21495900	21497355	mm391	-	NEG	NEG	NEG	2078.5	2341	900.5	769	678	710	6456	953.5	1766	843	1731	2986.5	944.5	796.5	864.5	786	0	0	0	0	25.3951	49	4.17417	157	11.27	94	0	0	0	0	0	3.88287	19	19	0	0	0	0	0	0.3895
chr5	24341638	24345757	hs1908	-	NEG	NEG	NEG	1599	6058	900.5	2105.5	1818	1657	6239	953.5	841	843	1635	3396.5	944.5	1734	1756	1656	2.49102	117	1.73221	164	5.03131	348	7.30088	297	1.5036	110	0	0	0	16.9903	4.55602	0	26	13	4.16017	2.68605	0	0.4065	0.3705	0.329
chr5	25000812	25002636	hs2198	-	NEG	NEG	NEG	1321	2341	900.5	769	678	710	2162	953.5	841	843	786.5	2564.5	944.5	796.5	864.5	1595	0	0	0	0	1.93788	107	0	0	0	0	0	0	0	0	0	0	15	16	0	0	0	0	0.322	0
chr5	25008595	25011541	hs2200	midbrain(mesencephalon);	NEG	NEG	NEG	2563	8308.5	900.5	769	1747	1479	8351	953.5	841	1785	786.5	4076	944.5	1639.5	1741	1645	34.0657	813	25.8006	875	31.1127	1210	100	1048	100	548	0	0	0	0	3.60863	0	23	23	3.81054	2.48694	3.23794	0.323	0.359	0
chr5	28178923	28180422	hs1418	hindbrain(rhombencephalon);midbrain(mesencephalon);	NEG	NEG	NEG	2468.5	4310.5	900.5	769	678	710	4010.5	953.5	841	843	786.5	3283.5	944.5	796.5	864.5	786	3.68261	101	0	0	20.4228	89	0	0	4.57691	76	0	0	0	0	0	0	30	18	0	0	0	0	0	0
chr5	28403755	28404882	hs1268	limb;	NEG	POS	NEG	1373	2341	900.5	769	678	710	2162	953.5	841	843	786.5	818.5	944.5	796.5	864.5	786	0	0	0	0	0	0	0	0	0	0	0	0	0	0	0	0	21	13	0	0	0	0	0	0
chr5	30614016	30616922	hs1885	-	NEG	NEG	NEG	3233.5	2341	900.5	769	678	710	2162	953.5	841	843	786.5	3420.5	2105	1775.5	1773	1924	0	0	0	0	6.25372	276	0	0	0	0	0	0	2674	0	5.14745	0	35	38	0	2.92505	0	0	0.6535	0
chr5	32065699	32067139	hs1664	-	NEG	NEG	NEG	827	2341	900.5	769	678	710	2162	953.5	841	843	786.5	3465.5	2053.5	1696.5	864.5	1832	0	0	0	0	7.11991	285	0	0	0	0	0	0	1005	0	4.13095	0	14	14	0	0	0	0	0.55	0
chr5	32065704	32067172	mm135	-	NEG	NEG	NEG	827	2341	900.5	769	678	710	2162	953.5	841	843	786.5	3465.5	2053.5	1696.5	864.5	1832	0	0	0	0	7.11991	285	0	0	0	0	0	0	1005	0	4.13095	0	14	14	0	0	0	0	0.55	0
chr5	33575293	33575875	hs526	forebrain;	POS	NEG	NEG	2373.5	2341	900.5	769	678	710	2162	953.5	841	843	786.5	2149	944.5	796.5	864.5	786	0	0	0	0	2.73535	31	0	0	0	0	0	0	0	0	0	0	38	16	0	0	0	0	0	0
chr5	36969743	36970244	hs1979	pancreas;	NEG	NEG	NEG	32.5	2341	900.5	769	678	710	2162	953.5	841	843	786.5	2457.5	944.5	796.5	864.5	786	0	0	0	0	4.45822	45	0	0	0	0	0	0	0	0	0	0	0	0	0	0	0	0	0	0
chr5	37818652	37819645	mm425	neuraltube;	NEG	NEG	NEG	933	7288	900.5	769	678	710	7213.5	953.5	1749	843	1890	2688.5	944.5	796.5	864.5	786	37.0591	241	5.02743	127	2.34543	106	100	252	8.7525	114	0	0	0	0	0	3.65485	16	13	0	0	0	0	0	0.517
chr5	37825669	37829220	mm426	hindbrain(rhombencephalon);somite;midbrain(mesencephalon);limb;branchialarch;eye;nose;genitaltubercle;facialmesenchyme;ear;	NEG	POS	NEG	1181	7525.5	900.5	1674	1369	1780	6889	953.5	1802.5	1729	1897.5	3320	944.5	796.5	864.5	786	23.1579	342	3.90937	230	13.0932	115	21.0588	302	2.88156	141	0	0	0	3.75003	0	4.10551	15	15	2.17441	0	2.82774	0.494	0	0.527
chr5	37851391	37852218	hs171	-	NEG	NEG	NEG	4052.5	3875	900.5	769	678	710	4014	953.5	841	843	786.5	818.5	944.5	796.5	864.5	786	1.88807	83	0	0	0	0	2.52829	152	0	0	0	0	0	0	0	0	724	333	0	0	0	0	0	0
chr5	37901106	37902493	mm427	nose;facialmesenchyme;	NEG	NEG	NEG	2772.5	7146.5	900.5	769	1599	710	6714.5	953.5	841	843	1713	2700.5	944.5	796.5	864.5	786	4.62653	224	10.8071	137	2.50301	104	5.6322	259	4.95705	144	0	0	0	0	0	0	26	25	3.31236	0	0	0	0	0.377
chr5	37917742	37918594	mm428	limb;branchialarch;genitaltubercle;facialmesenchyme;	NEG	POS	NEG	3045.5	7210	900.5	769	678	710	8050	1993	1742	1697	1629.5	2645	944.5	796.5	864.5	786	5.40456	222	6.25855	188	2.19186	105	21.5284	407	33.4493	640	0	10.5	0	0	0	3.54802	30	31	0	0	2.53685	0	0	0.3275
chr5	37967623	37969196	mm429	limb;branchialarch;genitaltubercle;facialmesenchyme;	NEG	POS	NEG	2815	6921	900.5	1661	678	1797.5	7709.5	953.5	1919	843	2061	2158	944.5	796.5	2028	1700.5	6.07831	177	3.54681	164	1.52078	76	29.0595	340	16.7603	278	0	0	0	3.70199	0	5.54054	17	174	0	5.40394	0	0.5025	0.424	0.764
chr5	38060247	38061421	hs746	branchialarch;	NEG	NEG	NEG	1773.5	2341	900.5	769	678	710	2162	953.5	841	843	786.5	818.5	944.5	796.5	864.5	786	0	0	0	0	0	0	0	0	0	0	0	0	0	0	0	0	12	50	0	0	0	0	0	0
chr5	38065055	38066694	mm928	-	NEG	NEG	NEG	1008.5	2341	900.5	769	678	710	4044.5	953.5	1898	843	2003	818.5	944.5	796.5	864.5	786	0	0	0	0	0	0	0	0	2.51379	123	0	0	0	0	0	5.22938	14	15	0	0	0	0	0	0.6495
chr5	38106176	38106994	hs2303	-	NEG	NEG	NEG	3274	2341	900.5	769	678	710	5305	1910	841	1922	1790.5	818.5	944.5	796.5	864.5	786	0	0	0	0	0	0	3.07267	110	2.20863	60	0	6	0	0	0	0	74	26	0	0	3.92099	0	0	0.443
chr5	38509268	38509899	mm253	heart;	NEG	NEG	POS	32.5	2341	900.5	769	678	710	2162	953.5	841	843	786.5	3963	1946	1897	2094	1837	0	0	0	0	22.9901	737	0	0	0	0	0	0	122	0	7.94599	0	0	0	0	8.30237	0	0	0.555	0
chr5	38553773	38554306	hs2069	-	NEG	NEG	NEG	2430.5	3886.5	900.5	769	678	710	2162	953.5	841	843	786.5	818.5	944.5	796.5	864.5	1586	0	0	1.6824	110	0	0	0	0	0	0	0	0	0	0	0	0	24	20	0	0	0	0	0.3135	0
chr5	41165316	41166973	hs1248	-	NEG	NEG	NEG	4058.5	6170.5	900.5	769	1821	710	3743	953.5	841	843	786.5	818.5	944.5	796.5	864.5	786	4.04064	102	4.37229	87	0	0	0	0	3.44142	58	0	0	0	0	0	0	481	490	4.17418	0	0	0	0	0
chr5	41199107	41200708	hs1249	-	NEG	NEG	NEG	827	2341	900.5	769	678	710	2162	953.5	841	843	786.5	818.5	944.5	796.5	864.5	786	0	0	0	0	0	0	0	0	0	0	0	0	0	0	0	0	14	14	0	0	0	0	0	0
chr5	41261421	41262403	hs259	limb;	NEG	POS	NEG	388.5	2341	900.5	769	678	710	3676	953.5	841	843	786.5	818.5	944.5	796.5	864.5	786	0	0	0	0	0	0	0	0	3.52053	50	0	0	0	0	0	0	13	13	0	0	0	0	0	0
chr5	41380511	41381341	hs1250	-	NEG	NEG	NEG	2287.5	2341	900.5	769	678	710	2162	953.5	841	843	786.5	818.5	944.5	796.5	864.5	786	0	0	0	0	0	0	0	0	0	0	0	0	0	0	0	0	20	21	0	0	0	0	0	0
chr5	41737620	41739298	hs916	-	NEG	NEG	NEG	1823	2341	900.5	769	678	710	4515	953.5	841	843	786.5	818.5	944.5	796.5	864.5	786	0	0	0	0	0	0	0	0	9.74878	139	0	0	0	0	0	0	17	18	0	0	0	0	0	0
chr5	42522949	42524031	hs842	neuraltube;hindbrain(rhombencephalon);	NEG	NEG	NEG	3033.5	2341	900.5	769	1852	710	2162	953.5	841	843	786.5	1973.5	944.5	796.5	864.5	786	0	0	0	0	1.60353	51	0	0	0	0	0	0	0	0	0	0	27	35	4.26611	0	0	0	0	0
chr5	51591179	51592760	hs2346	eye;facialmesenchyme;	NEG	NEG	NEG	3642	5186.5	900.5	769	678	710	6356	953.5	841	1996	786.5	3257	944.5	1923.5	864.5	1739	1.4149	55	2.08688	107	100	66	4.1639	195	4.88224	100	0	0	0	0	8.876	0	68	68	0	0	4.62806	0	0.459	0
chr5	55976101	55977173	hs601	-	NEG	NEG	NEG	4169	2341	900.5	769	678	710	3315.5	953.5	841	843	786.5	818.5	944.5	796.5	864.5	786	0	0	0	0	0	0	0	0	1.6496	43	0	0	0	0	0	0	3490	1942	0	0	0	0	0	0
chr5	67423705	67424669	hs847	forebrain;	POS	NEG	NEG	1741	2341	900.5	1659	678	710	2162	953.5	841	843	786.5	818.5	944.5	796.5	864.5	786	0	0	0	0	0	0	0	0	0	0	0	0	0	3.69683	0	0	13	32	0	0	0	0	0	0
chr5	74265657	74268205	hs1509	-	NEG	NEG	NEG	3400	6621	900.5	769	678	710	7230.5	1968	2104	1769	2088	2725	944.5	1656	864.5	1742.5	4.09889	143	12.8236	68	2.13844	122	5.83689	199	14.0288	389	0	9	0	0	3.77606	17.9072	49	41	0	0	3.12863	0	0.4655	0.8205
chr5	74361294	74363523	hs1668	other;	NEG	NEG	NEG	388.5	2341	900.5	769	678	710	6194.5	953.5	841	843	786.5	2240.5	1961	1872	1977.5	1591	0	0	0	0	1.65895	78	3.19088	137	5.22211	127	0	0	160	0	7.26171	0	13	13	0	4.70136	0	0	0.318	0
chr5	74431979	74435797	hs1460	branchialarch;	NEG	NEG	NEG	1760.5	7953	900.5	769	678	710	8029	1976.5	1851	1781	1935	3897	944.5	1691	864.5	786	19.2168	418	10.4247	418	19.7888	582	28.4854	1072	14.8734	572	0	9.5	0	0	4.09184	4.58829	15	21	0	0	3.19935	0	0	0.5695
chr5	75012461	75013668	hs687	neuraltube;forebrain;	POS	NEG	NEG	1304.5	3876	1883	1854	2054	1824.5	2162	953.5	841	843	786.5	2214	944.5	796.5	864.5	786	0	0	1.75091	104	1.51212	82	0	0	0	0	11	0	0	5.05235	0	0	13	20	6.87893	0	0	0.5205	0	0
chr5	75071388	75072201	hs678	neuraltube;	NEG	NEG	NEG	3401	6650	900.5	1810.5	1522	1930.5	6084	953.5	841	843	786.5	3567.5	944.5	796.5	864.5	786	20.9917	235	1.38382	115	36.3266	116	6.55155	173	1.84056	103	0	0	0	4.73504	0	0	422	25	2.99973	0	0	0.5975	0	0
chr5	76662343	76666797	hs1651	neuraltube;hindbrain(rhombencephalon);cranialnerve;	NEG	NEG	NEG	3541	6682	1827	1880	1437	1557.5	6908.5	953.5	841	843	786.5	818.5	944.5	796.5	864.5	786	4.29935	144	3.66262	151	0	0	10.9694	230	7.33512	127	8.5	0	0	5.34513	0	0	55	56	2.57587	0	0	0.353	0	0
chr5	77129880	77130993	mm770	heart;	NEG	NEG	POS	827	2341	900.5	769	678	710	2162	953.5	841	843	786.5	3606	1938	2047	1862	2101.5	0	0	0	0	8.59763	422	0	0	0	0	0	0	93	0	15.6392	0	14	14	0	3.64981	0	0	0.9185	0
chr5	77486940	77489925	mm1340	hindbrain(rhombencephalon);forebrain;limb;	POS	POS	NEG	1823	7340	900.5	1917	1461	1831	7223	953.5	1869	1861	1974.5	2007	944.5	796.5	864.5	1631	6.34881	259	7.85585	177	2.0491	30	6.55817	188	24.5558	219	0	0	0	5.92057	0	4.78386	17	18	2.70729	0	3.61178	0.527	0.342	0.6155
chr5	78283386	78285475	mm34	branchialarch;	NEG	NEG	NEG	388.5	2341	900.5	769	678	710	6029.5	1945	841	843	786.5	1824	944.5	796.5	864.5	786	0	0	0	0	1.57816	33	3.12348	101	9.96451	97	0	8	0	0	0	0	13	13	0	0	0	0	0	0
chr5	84811330	84812261	hs840	forebrain;	POS	NEG	NEG	3423.5	6055.5	1922	769	1474	1487	2162	953.5	841	843	786.5	2288	944.5	796.5	864.5	786	2.21655	76	4.05637	159	2.08151	65	0	0	0	0	12.5	0	0	0	0	0	186	27	2.79252	0	0	0.3265	0	0
chr5	92627753	92628377	mm187	heart;	NEG	NEG	POS	32.5	2341	900.5	769	678	710	5939	953.5	841	843	786.5	3625.5	1956	1959	2024.5	1982	0	0	0	0	100	113	3.65516	125	5.40226	75	0	0	141	0	10.0449	0	0	0	0	5.37299	0	0	0.732	0
chr5	92997267	92998294	mm397	limb;bloodvessels;	NEG	POS	NEG	2464	5971.5	900.5	769	1611	710	7972	1926	2066	1689	2121	4008	944.5	1997	1994	2036.5	1.39408	93	4.35821	175	29.8053	705	19.3179	629	21.4301	455	0	7	0	0	12.1382	12.4939	22	22	3.3475	4.88489	2.27682	0	0.797	0.968
chr5	93131077	93135726	mm39	nose;	NEG	NEG	NEG	827	2341	900.5	1878	1731	1967	7268	953.5	1875	843	1606	3201	944.5	1781	864.5	1763.5	0	0	0	0	3.80114	221	7.38446	288	11.5463	270	0	0	0	5.34048	5.2458	4.92611	14	14	3.72252	0	0	0.64	0.4815	0.313
chr5	97542961	97543765	hs1241	-	NEG	NEG	NEG	827	2341	900.5	769	678	710	2162	953.5	841	843	786.5	818.5	944.5	796.5	864.5	786	0	0	0	0	0	0	0	0	0	0	0	0	0	0	0	0	14	14	0	0	0	0	0	0
chr5	97546822	97547439	hs1240	-	NEG	NEG	NEG	1789.5	2341	900.5	769	678	710	2162	953.5	841	843	786.5	818.5	944.5	796.5	864.5	786	0	0	0	0	0	0	0	0	0	0	0	0	0	0	0	0	13	35	0	0	0	0	0	0
chr5	99367893	99370406	mm678	limb;	NEG	POS	NEG	3656.5	2341	900.5	769	678	710	6187.5	2051	1809.5	843	1758.5	818.5	944.5	796.5	864.5	786	0	0	0	0	0	0	1.52507	110	13.933	228	0	15	0	0	0	4.18885	69	70	0	0	0	0	0	0.4155
chr5	101031954	101033223	hs712	midbrain(mesencephalon);	NEG	NEG	NEG	1892	2341	900.5	769	678	1456.5	2162	953.5	841	843	786.5	2204	944.5	796.5	864.5	786	0	0	0	0	1.79921	68	0	0	0	0	0	0	0	0	0	0	19	17	0	0	0	0.313	0	0
chr5	101496956	101497906	hs680	hindbrain(rhombencephalon);midbrain(mesencephalon);cranialnerve;	NEG	NEG	NEG	2786.5	5627.5	900.5	769	678	710	2162	953.5	841	843	786.5	818.5	944.5	796.5	864.5	786	2.10146	71	2.48389	116	0	0	0	0	0	0	0	0	0	0	0	0	32	22	0	0	0	0	0	0
chr5	101966725	101970386	mm1356	-	NEG	NEG	NEG	637.5	2341	900.5	769	678	710	5363.5	953.5	1856	843	1844.5	818.5	944.5	1971	864.5	1974	0	0	0	0	0	0	2.26071	81	4.61236	67	0	0	0	0	10.5113	4.6812	12	15	0	0	0	0	0.725	0.4755
chr5	102373255	102375763	mm680	limb;	NEG	POS	NEG	1920.5	5761	900.5	769	1801	710	7643.5	1984	841	1750	1642	2462	944.5	796.5	2057	786	2.52766	77	2.52157	114	2.5962	72	13.8853	344	22.9485	273	0	10	0	0	0	0	18	18	4.0575	6.38042	2.97804	0	0	0.3355
chr5	106564330	106566018	hs612	forebrain;	POS	NEG	NEG	3669.5	4553.5	900.5	769	1644	1596	4095.5	953.5	841	843	786.5	818.5	944.5	796.5	864.5	786	4.8117	121	0	0	0	0	5.52757	111	0	0	0	0	0	0	0	0	83	61	3.42474	0	0	0.371	0	0
chr5	107221760	107224214	hs1499	-	NEG	NEG	NEG	1721	4136.5	900.5	769	678	710	7740.5	2037.5	1733	1771.5	1992	2455	944.5	796.5	864.5	1713	1.88448	122	0	0	1.57293	115	14.3308	401	17.4313	426	0	13.5	0	0	0	3.4484	17	17	0	0	3.14402	0	0.4335	0.638
chr5	107250899	107252442	hs2418	-	NEG	NEG	NEG	1688	8028	1922	769	2029	1629	5790	953.5	841	843	1784.5	3776	2100	1670.5	1972	1904	8.542	342	24.8069	704	21.6963	275	1.99528	168	3.00093	91	12.5	0	2436	0	3.87424	0	16	18	6.41135	4.68917	0	0.3935	0.63	0.4355
chr5	110898210	110898771	mm619	-	NEG	NEG	NEG	2897	6175.5	900.5	769	678	710	6255.5	953.5	841	2043.5	1658.5	2696.5	944.5	796.5	864.5	786	2.18204	114	2.8679	158	2.26354	111	16.5531	455	2.21398	46	0	0	0	0	0	0	73	19	0	0	5.2242	0	0	0.345
chr5	111054482	111055796	hs1645	dorsalrootganglion;trigeminalV(ganglion,cranial);cranialnerve;	NEG	NEG	NEG	605.5	3957.5	900.5	1734.5	678	1673	3424	953.5	841	843	786.5	2426	944.5	796.5	864.5	786	1.62129	109	0	0	1.84477	90	0	0	1.85463	50	0	0	0	4.16575	0	0	13	14	0	0	0	0.411	0	0
chr5	111255885	111257844	mm920	-	NEG	NEG	NEG	3423.5	8192	900.5	1776.5	1761	1595	7933	953.5	1900	843	1836	3516	944.5	796.5	864.5	786	22.6116	621	17.9496	713	6.92821	397	36.6047	748	17.0656	299	0	0	0	4.40119	0	5.26188	49	44	3.87097	0	0	0.3705	0	0.4685
chr5	111394040	111395157	hs1271	limb;	NEG	POS	NEG	2933	8300	900.5	769	2070	1574	6027.5	953.5	2085	2004	2086	4165.5	944.5	796.5	2005	1685	25.3001	911	28.003	1045	100	1028	2.73969	204	2.76801	102	0	0	0	0	0	15.1575	25	33	7.28863	5.08311	4.69263	0.359	0.4005	0.8175
chr5	111535892	111537130	hs2415	-	NEG	NEG	NEG	2046	2341	900.5	769	678	710	7651	953.5	841	2006	1660	3905	2121	1644	864.5	1636.5	0	0	0	0	18.8998	690	17.0308	650	11.5444	265	0	0	3405	0	3.67378	0	17	21	0	0	4.71603	0	0.349	0.3465
chr5	111577305	111578296	mm621	branchialarch;	NEG	NEG	NEG	1181	4977.5	900.5	1872.5	678	1857.5	3290	953.5	1798.5	843	1730	3402	944.5	1803.5	1906	1776	100	136	0	0	100	80	0	177	0	0	0	0	0	5.26941	5.61387	4.0981	15	15	0	3.97792	0	0.543	0.495	0.389
chr5	111601262	111602739	mm622	branchialarch;	NEG	NEG	NEG	782.5	6610	900.5	1674	678	1474.5	7609	953.5	1937	1839	1748	818.5	944.5	796.5	864.5	786	1.71507	166	5.26768	231	0	0	13.42	509	12.0311	321	0	0	0	3.75003	0	6.06782	15	13	0	0	3.51857	0.322	0	0.4105
chr5	111675073	111676405	mm921	facialmesenchyme;other;	NEG	NEG	NEG	1471.5	7075	900.5	769	678	710	5808	953.5	841	1947	1856.5	3625	944.5	1844.5	1995	1901	8.86224	174	3.6682	185	7.23869	657	2.7865	155	2.20415	106	0	0	0	0	6.48174	0	16	16	0	4.90043	4.23135	0	0.629	0.4855
chr5	113151952	113154228	mm329	limb;other;	NEG	POS	NEG	2078.5	2341	900.5	1713.5	678	1758	5657.5	953.5	1856	843	1729	818.5	944.5	1631	864.5	1656	0	0	0	0	0	0	4.17043	186	1.55127	67	0	0	0	3.96708	3.49033	4.6812	19	19	0	0	0	0.473	0.3705	0.388
chr5	115266986	115267561	mm307	-	NEG	NEG	NEG	1321	2341	900.5	769	678	710	2162	953.5	1709.5	843	786.5	4143.5	2037	2026.5	1928	1967.5	0	0	0	0	100	838	0	0	0	0	0	0	819	0	13.904	3.20413	15	16	0	4.07708	0	0	0.7175	0
chr5	118665477	118668878	mm1366	-	NEG	NEG	NEG	2212.5	6943	900.5	1864.5	1742	1423.5	2162	953.5	841	843	786.5	3358	944.5	1711.5	864.5	1727.5	11.9255	378	6.20286	26	5.26857	262	0	0	0	0	0	0	0	5.18738	4.30453	0	21	19	3.77729	0	0	0.301	0.449	0
chr5	119610925	119613436	mm1177	limb;	NEG	POS	NEG	3557	3540	900.5	769	1875.5	710	6873.5	953.5	1773	843	1741	3138	944.5	796.5	864.5	786	0	0	6.86504	0	3.92514	175	10.5138	301	3.37069	186	0	0	0	0	0	3.92305	57	57	4.43852	0	0	0	0	0.405
chr5	119795903	119797675	mm1282	-	NEG	NEG	NEG	1321	6311	900.5	769	678	710	6413	953.5	2046.5	843	2009.5	2783.5	944.5	2049	1770.5	1942.5	6.46413	172	1.46665	111	7.14422	68	100	203	1.62169	89	0	0	0	0	15.7032	10.2728	15	16	0	2.90234	0	0	0.687	0.6575
chr5	119796786	119797946	hs2329	-	NEG	NEG	NEG	2563	6384.5	900.5	769	678	710	6434	953.5	2046.5	843	2009.5	3245	944.5	2049	1770.5	1942.5	6.46413	207	1.46665	111	7.14422	139	100	211	1.62169	89	0	0	0	0	15.7032	10.2728	23	23	0	2.90234	0	0	0.687	0.6575
chr5	119821983	119824240	mm370	-	NEG	NEG	NEG	3844.5	2341	900.5	769	678	710	2162	953.5	841	843	786.5	3156	2102	1859	1837	1947	0	0	0	0	6.52169	123	0	0	0	0	0	0	2629	0	6.95362	0	150	103	0	3.42475	0	0	0.6925	0
chr5	119976561	119977190	hs498	-	NEG	NEG	NEG	1008.5	2341	900.5	769	678	710	5461.5	953.5	841	843	786.5	818.5	944.5	796.5	864.5	786	0	0	0	0	0	0	2.19729	99	2.8652	91	0	0	0	0	0	0	14	15	0	0	0	0	0	0
chr5	120135778	120136934	mm144	midbrain(mesencephalon);	NEG	NEG	NEG	1165.5	4622.5	900.5	769	678	710	2162	953.5	841	843	786.5	2506.5	2114.5	1842.5	1926.5	2025.5	0	0	3.90096	238	1.99794	93	0	0	0	0	0	0	3155	0	6.38565	0	18	13	0	4.07617	0	0	0.784	0
chr5	120135887	120136924	hs1673	neuraltube;midbrain(mesencephalon);	NEG	NEG	NEG	1165.5	4622.5	900.5	769	678	710	2162	953.5	841	843	786.5	2506.5	2114.5	1842.5	1926.5	2025.5	0	0	3.90096	238	1.99794	93	0	0	0	0	0	0	3155	0	6.38565	0	18	13	0	4.07617	0	0	0.784	0
chr5	122032502	122033355	hs611	hindbrain(rhombencephalon);forebrain;	POS	NEG	NEG	1777	6066.5	900.5	769	1778.5	1587.5	3976	953.5	841	843	786.5	818.5	944.5	796.5	864.5	786	1.81296	122	2.56946	157	0	0	0	0	2.87158	94	0	0	0	0	0	0	25	14	3.91635	0	0	0.3665	0	0
chr5	122092218	122094768	mm77	heart;	NEG	NEG	POS	2773.5	3960.5	900.5	769	678	710	2162	953.5	841	843	786.5	3844	1983	2054.5	1804	1995.5	0	0	1.60474	133	15.0591	711	0	0	0	0	0	0	262	0	16.0588	0	25	26	0	3.14015	0	0	0.749	0
chr5	124171520	124176494	hs1973	-	NEG	NEG	NEG	827	3648.5	900.5	1693	678	1915	2162	953.5	841	843	1590.5	2829.5	944.5	1792	1845	1908.5	8.27755	0	0	0	2.18643	147	0	0	0	0	0	0	0	3.83485	5.42468	0	14	14	0	3.4887	0	0.581	0.6335	0.3075
chr5	131580379	131582371	hs925	neuraltube;limb;	NEG	POS	NEG	2171	2341	900.5	769	678	710	5173.5	1993	841	1871.5	1771	818.5	944.5	796.5	864.5	786	0	0	0	0	0	0	1.65277	115	1.93755	80	0	10.5	0	0	0	0	27	16	0	0	3.66703	0	0	0.425
chr5	131780892	131781637	hs846	-	NEG	NEG	NEG	3628	2341	900.5	769	678	710	2162	953.5	841	843	786.5	818.5	944.5	796.5	864.5	786	0	0	0	0	0	0	0	0	0	0	0	0	0	0	0	0	80	53	0	0	0	0	0	0
chr5	131794314	131795264	hs827	-	NEG	NEG	NEG	1911	6554.5	1804	1724	1829.5	1723	5170.5	953.5	841	843	786.5	818.5	944.5	796.5	864.5	786	2.8838	120	4.94083	164	0	0	2.59958	114	1.59908	65	7	0	0	3.96996	0	0	16	21	4.17744	0	0	0.4385	0	0
chr5	131919677	131921483	hs2318	neuraltube;hindbrain(rhombencephalon);midbrain(mesencephalon);forebrain;	POS	NEG	NEG	388.5	2341	900.5	769	678	710	2162	953.5	841	843	786.5	3111.5	944.5	796.5	864.5	786	0	0	0	0	6.25279	117	0	0	0	0	0	0	0	0	0	0	13	13	0	0	0	0	0	0
chr5	131929774	131931744	hs2317	eye;other;	NEG	NEG	NEG	1688	2341	900.5	769	678	710	2162	953.5	841	843	786.5	3748.5	944.5	796.5	864.5	786	0	0	0	0	36.886	171	0	0	0	0	0	0	0	0	0	0	16	18	0	0	0	0	0	0
chr5	131948445	131949773	hs658	neuraltube;midbrain(mesencephalon);	NEG	NEG	NEG	3715.5	6323.5	900.5	1614.5	678	1604	5435	953.5	1914.5	843	2049.5	818.5	944.5	796.5	864.5	786	2.87087	118	3.91217	131	0	0	1.79121	95	3.75379	92	0	0	0	3.31592	0	5.51744	66	103	0	0	0	0.377	0	0.725
chr5	132032771	132035460	hs1425	midbrain(mesencephalon);	NEG	NEG	NEG	1777	3901.5	900.5	769	678	710	2162	953.5	841	843	786.5	818.5	944.5	796.5	864.5	786	1.75239	94	0	0	0	0	0	0	0	0	0	0	0	0	0	0	25	14	0	0	0	0	0	0
chr5	132228611	132230349	hs1660	ear;	NEG	NEG	NEG	4085	6755.5	900.5	1544	1968.5	1587.5	2162	953.5	1709.5	843	786.5	3569	1976.5	1680.5	2043.5	1729.5	3.95331	130	4.06947	204	20.1391	146	0	0	0	0	0	0	238	2.47445	3.98139	3.20413	613	689	5.32738	5.89913	0	0.3665	0.4505	0
chr5	132229152	132230360	mm131	heart;ear;	NEG	NEG	POS	4085	6755.5	900.5	1544	1968.5	1587.5	2162	953.5	1709.5	843	786.5	3569	1976.5	1680.5	2043.5	1729.5	3.95331	130	4.06947	204	20.1391	146	0	0	0	0	0	0	238	2.47445	3.98139	3.20413	613	689	5.32738	5.89913	0	0.3665	0.4505	0
chr5	132293078	132295163	hs2315	hindbrain(rhombencephalon);midbrain(mesencephalon);forebrain;eye;	POS	NEG	NEG	1913	2341	900.5	769	678	1636	2162	953.5	841	843	786.5	2581	944.5	796.5	864.5	786	0	0	0	0	3.13202	76	0	0	0	0	0	0	0	0	0	0	24	15	0	0	0	0.3955	0	0
chr5	139536245	139537428	hs293	midbrain(mesencephalon);forebrain;branchialarch;	POS	NEG	NEG	3423.5	7542.5	900.5	2033.5	1397	2083	6349	953.5	841	843	786.5	3860	944.5	796.5	1990.5	786	100	276	4.23817	214	14.8632	817	3.51496	148	34.4891	58	0	0	0	9.47417	0	0	72	33	2.37551	4.84637	0	0.8005	0	0
chr5	139538772	139540184	hs173	-	NEG	NEG	NEG	3937.5	6147	900.5	769	678	1781	6526.5	953.5	841	843	786.5	2965	944.5	796.5	864.5	786	27.2816	104	17.0568	0	10.836	74	13.0139	148	14.4422	60	0	0	0	0	0	0	72	1748	0	0	0	0.495	0	0
chr5	140661536	140664154	hs1947	-	NEG	NEG	NEG	2078.5	7740	900.5	1701.5	678	1721.5	7280.5	953.5	841	843	786.5	3790	944.5	1649.5	864.5	1674	8.22296	321	7.45261	506	14.6539	531	12.7248	453	7.59074	190	0	0	0	3.95912	3.70923	0	19	19	0	0	0	0.4375	0.3885	0
chr5	143000569	143009825	hs1623	midbrain(mesencephalon);branchialarch;facialmesenchyme;other;	NEG	NEG	NEG	3128.5	6635	900.5	1734.5	678	1823	8364	2002.5	1790	1699	1989	3491	944.5	1766	1800	1916	3.63586	112	4.00205	208	7.92969	275	100	882	100	687	0	11	0	4.16575	4.98786	3.9587	34	32	0	3.11342	2.56454	0.5185	0.641	0.632
chr5	147155041	147156530	hs1568	hindbrain(rhombencephalon);forebrain;	POS	NEG	NEG	605.5	6439	1811	1645	1996	1924.5	6162.5	953.5	841	843	786.5	2283.5	944.5	796.5	864.5	786	1.59047	78	12.2629	354	4.77945	13	4.37062	126	4.85605	108	7.5	0	0	3.54296	0	0	13	14	5.6881	0	0	0.59	0	0
chr5	147222660	147224221	hs532	hindbrain(rhombencephalon);midbrain(mesencephalon);forebrain;	POS	NEG	NEG	3733.5	4971	900.5	769	678	710	5749.5	953.5	841	843	786.5	3147.5	944.5	796.5	864.5	786	10.3826	191	0	0	34.2058	63	4.61792	144	3.07301	57	0	0	0	0	0	0	122	67	0	0	0	0	0	0
chr5	149320224	149322610	hs1515	neuraltube;branchialarch;heart;	NEG	NEG	POS	1181	6825.5	1850.5	1872.5	1477	1436.5	6860.5	2115	2106	1747	2105	3197	2002	1876	2015	1860	11.3795	536	1.94109	108	35.1182	68	5.3374	268	7.28099	160	9.5	34	380	5.26941	7.35016	18.3187	15	15	2.79904	5.33123	2.94736	0.3055	0.59	0.877
chr6	3509886	3514285	mm801	-	NEG	NEG	NEG	388.5	6178	900.5	1854	1547	1788	5411	953.5	841	843	786.5	2313.5	944.5	796.5	864.5	786	2.9328	105	3.20384	132	1.79654	79	2.45164	102	4.05913	62	0	0	0	5.05235	0	0	13	13	3.11692	0	0	0.4985	0	0
chr6	4456170	4459324	hs1626	branchialarch;facialmesenchyme;	NEG	NEG	NEG	388.5	7258.5	900.5	1744.5	678	1679	5332	953.5	1897	1831	1920	2764.5	944.5	1906	1874	1690	5.16275	169	7.46873	258	13.155	43	2.73877	142	1.9128	57	0	0	0	4.18414	8.39715	5.20709	13	13	0	3.69393	3.46183	0.4145	0.4125	0.549
chr6	4488993	4490635	mm399	-	NEG	NEG	NEG	388.5	5584	900.5	769	678	710	6304	953.5	2071	2064	2051	3510.5	944.5	1990	2007	1934.5	1.69997	84	2.70409	111	8.17162	291	1.85371	79	24.8888	268	0	0	0	0	11.3802	13.7994	13	13	0	5.1523	5.52563	0	0.6815	0.73
chr6	4553537	4555066	mm400	limb;branchialarch;nose;facialmesenchyme;	NEG	POS	NEG	3104	2341	900.5	769	678	1739.5	4491.5	1957	1753.5	843	1681.5	818.5	944.5	796.5	864.5	786	0	0	0	0	0	0	0	0	9.01526	138	0	8.5	0	0	0	3.69506	32	32	0	0	0	0.4525	0	0.3595
chr6	5507995	5512142	hs1831	heart;other;	NEG	NEG	POS	1331.5	2341	900.5	769	678	710	6347	953.5	841	1795.5	786.5	3242.5	944.5	1619.5	1786.5	1861	0	0	0	0	5.25832	175	4.81958	145	7.97903	91	0	0	0	0	3.34119	0	16	15	0	3.02231	3.26513	0	0.5905	0
chr6	5997407	5997858	hs2314	-	NEG	NEG	NEG	1564	2341	900.5	769	678	710	2162	953.5	841	843	786.5	2841	944.5	796.5	864.5	786	0	0	0	0	13.077	54	0	0	0	0	0	0	0	0	0	0	18	15	0	0	0	0	0	0
chr6	6005995	6006609	hs2308	limb;genitaltubercle;	NEG	POS	NEG	3002.5	6664	900.5	769	2118	710	5134.5	1945	1770.5	2116	786.5	2878	944.5	796.5	2057	786	33.2678	0	100	288	2.84264	130	33.9436	0	30.5807	0	0	8	0	0	0	3.90285	30	29	13.0387	6.38042	10.5164	0	0	0
chr6	6026899	6028252	hs2309	limb;	NEG	POS	NEG	3994	2341	900.5	769	678	710	5769.5	1968	1847	2070	1818	818.5	944.5	796.5	864.5	786	0	0	0	0	0	0	1.67223	114	5.07869	127	0	9	0	0	0	4.53273	200	387	0	0	5.59145	0	0	0.4575
chr6	6058480	6059027	hs2313	forebrain;limb;branchialarch;ear;	POS	POS	NEG	388.5	5290	900.5	769	678	710	6392	953.5	1778.5	1954	1681.5	2523.5	944.5	796.5	864.5	786	1.54397	75	1.98173	104	7.21998	34	3.95397	158	6.08842	123	0	0	0	0	0	3.94267	13	13	0	0	4.24466	0	0	0.3595
chr6	6161772	6164755	hs1642	neuraltube;hindbrain(rhombencephalon);forebrain;	POS	NEG	NEG	787	4415.5	2024	1651.5	1376	1902	2162	953.5	841	843	786.5	818.5	944.5	796.5	864.5	786	3.26293	124	0	0	0	0	0	0	0	0	20.5	0	0	3.57839	0	0	13	15	2.24787	0	0	0.572	0	0
chr6	6316533	6317120	hs2312	branchialarch;	NEG	NEG	NEG	3783.5	2341	900.5	769	1875.5	710	2162	953.5	841	843	786.5	818.5	944.5	796.5	864.5	786	0	0	0	0	0	0	0	0	0	0	0	0	0	0	0	0	54	413	4.43852	0	0	0	0	0
chr6	6363941	6364446	hs2311	branchialarch;	NEG	NEG	NEG	3436	6442.5	900.5	769	678	710	7724	953.5	841	843	786.5	3756.5	944.5	796.5	864.5	786	3.74996	122	3.60005	133	32.6576	191	14.8319	376	26.8341	273	0	0	0	0	0	0	75	33	0	0	0	0	0	0
chr6	6458809	6459379	hs2310	-	NEG	NEG	NEG	3920.5	2341	900.5	769	678	710	5116.5	953.5	841	843	786.5	2599.5	944.5	796.5	864.5	786	0	0	0	0	2.34908	92	1.9181	100	1.67578	84	0	0	0	0	0	0	73	1057	0	0	0	0	0	0
chr6	9834714	9835886	hs799	forebrain;	POS	NEG	NEG	2886	5910	900.5	769	1984	710	2162	953.5	841	843	786.5	818.5	944.5	796.5	864.5	786	2.95407	77	3.5739	105	0	0	0	0	0	0	0	0	0	0	0	0	23	36	5.48769	0	0	0	0	0
chr6	11534744	11535814	hs793	midbrain(mesencephalon);	NEG	NEG	NEG	1068	2341	900.5	769	1829.5	710	2162	953.5	841	843	786.5	818.5	944.5	796.5	864.5	786	0	0	0	0	0	0	0	0	0	0	0	0	0	0	0	0	17	13	4.17744	0	0	0	0	0
chr6	14980242	14981244	hs720	midbrain(mesencephalon);	NEG	NEG	NEG	2217	2341	900.5	769	678	710	2162	953.5	841	843	786.5	818.5	944.5	796.5	864.5	786	0	0	0	0	0	0	0	0	0	0	0	0	0	0	0	0	19	21	0	0	0	0	0	0
chr6	15187323	15189118	hs218	forebrain;	POS	NEG	NEG	4013.5	3581.5	900.5	1606.5	1669	1805.5	4428.5	953.5	841	843	786.5	818.5	2119	796.5	864.5	1597.5	6.44316	0	0	0	0	0	4.0584	0	1.7668	53	0	0	3341	3.29927	0	0	404	290	3.51946	0	0	0.507	0.324	0
chr6	15192947	15194270	hs219	-	NEG	NEG	NEG	787	3673.5	900.5	769	678	710	2162	953.5	841	843	786.5	818.5	944.5	796.5	864.5	786	1.78978	55	0	0	0	0	0	0	0	0	0	0	0	0	0	0	13	15	0	0	0	0	0	0
chr6	15201156	15203663	hs220	-	NEG	NEG	NEG	2778.5	2341	900.5	769	678	710	2162	953.5	841	843	786.5	2280	944.5	796.5	864.5	786	0	0	0	0	1.58864	87	0	0	0	0	0	0	0	0	0	0	29	23	0	0	0	0	0	0
chr6	15257106	15258522	hs999	midbrain(mesencephalon);facialmesenchyme;	NEG	NEG	NEG	1471.5	2341	900.5	769	678	710	5203	953.5	841	843	786.5	2425	944.5	1716	864.5	1821	0	0	0	0	1.9603	84	1.64747	58	5.51872	67	0	0	0	0	4.3269	0	16	16	0	0	0	0	0.535	0
chr6	15322791	15324149	hs221	-	NEG	NEG	NEG	3560.5	2341	900.5	769	1778.5	710	3417.5	953.5	841	843	786.5	818.5	944.5	796.5	864.5	786	0	0	0	0	0	0	0	0	1.99062	46	0	0	0	0	0	0	62	52	3.91635	0	0	0	0	0
chr6	15368271	15370231	hs1080	ear;	NEG	NEG	NEG	2135	2341	900.5	769	678	1594	3892	953.5	841	843	786.5	818.5	944.5	796.5	864.5	786	0	0	0	0	0	0	0	0	3.44326	73	0	0	0	0	0	0	15	32	0	0	0	0.3695	0	0
chr6	15399348	15401975	hs954	-	NEG	NEG	NEG	1068	2341	900.5	769	678	1476.5	2162	953.5	841	843	786.5	818.5	944.5	796.5	864.5	786	0	0	0	0	0	0	0	0	0	0	0	0	0	0	0	0	17	13	0	0	0	0.3225	0	0
chr6	15411326	15413759	hs956	midbrain(mesencephalon);forebrain;	POS	NEG	NEG	3508	4081.5	1870.5	769	1531	1860	5409.5	953.5	841	843	786.5	2947	944.5	1728.5	864.5	1873	2.53774	89	0	0	6.95439	87	1.6793	108	2.8643	94	10.5	0	0	0	4.4911	0	76	38	3.03951	0	0	0.5445	0.6	0
chr6	15435024	15437812	hs966	hindbrain(rhombencephalon);	NEG	NEG	NEG	2064.5	2341	900.5	769	678	710	2162	953.5	841	843	786.5	2835	944.5	796.5	864.5	786	0	0	0	0	14.8995	47	0	0	0	0	0	0	0	0	0	0	20	18	0	0	0	0	0	0
chr6	15486410	15487741	hs785	-	NEG	NEG	NEG	2832	2341	900.5	769	678	710	2162	953.5	841	843	786.5	818.5	944.5	796.5	864.5	786	0	0	0	0	0	0	0	0	0	0	0	0	0	0	0	0	25	28	0	0	0	0	0	0
chr6	15500356	15501750	hs792	-	NEG	NEG	NEG	1471.5	2341	900.5	769	678	710	4132	953.5	841	843	786.5	2636	944.5	796.5	864.5	786	0	0	0	0	3.09614	82	0	0	6.6706	79	0	0	0	0	0	0	16	16	0	0	0	0	0	0
chr6	15610145	15610753	hs1192	hindbrain(rhombencephalon);midbrain(mesencephalon);	NEG	NEG	NEG	2499	2341	900.5	769	678	710	2162	953.5	841	843	786.5	2361	944.5	796.5	864.5	786	0	0	0	0	4.25506	35	0	0	0	0	0	0	0	0	0	0	14	1778	0	0	0	0	0	0
chr6	16313991	16314934	hs684	-	NEG	NEG	NEG	932	5174	900.5	769	678	710	2162	953.5	841	843	786.5	3229.5	944.5	796.5	864.5	786	1.87462	72	1.81253	62	5.49576	163	0	0	0	0	0	0	0	0	0	0	17	12	0	0	0	0	0	0
chr6	16315852	16317823	hs299	-	NEG	NEG	NEG	1008.5	7849	900.5	1656	2052	1917	7036.5	953.5	841	843	786.5	3537.5	944.5	796.5	864.5	786	12.2906	276	10.4906	469	10.4196	242	10.767	218	9.22669	156	0	0	0	3.65884	0	0	14	15	6.82805	0	0	0.582	0	0
chr6	16332591	16334210	hs300	-	NEG	NEG	NEG	3364.5	2341	900.5	769	678	710	6585.5	953.5	841	843	786.5	2016.5	944.5	796.5	864.5	786	0	0	0	0	1.59652	58	3.49176	122	14.7504	187	0	0	0	0	0	0	230	25	0	0	0	0	0	0
chr6	16482618	16484681	hs861	-	NEG	NEG	NEG	2526.5	2341	900.5	769	678	710	2162	953.5	841	843	786.5	818.5	944.5	796.5	864.5	786	0	0	0	0	0	0	0	0	0	0	0	0	0	0	0	0	122	15	0	0	0	0	0	0
chr6	16530409	16531733	hs738	-	NEG	NEG	NEG	388.5	2341	900.5	769	678	710	2162	953.5	841	843	786.5	818.5	944.5	796.5	864.5	786	0	0	0	0	0	0	0	0	0	0	0	0	0	0	0	0	13	13	0	0	0	0	0	0
chr6	16725956	16729599	hs1798	neuraltube;hindbrain(rhombencephalon);midbrain(mesencephalon);forebrain;eye;	POS	NEG	NEG	388.5	7595	1838	769	1596	1790	3318	953.5	841	843	786.5	2279.5	944.5	796.5	864.5	786	6.35547	168	13.9136	483	2.12216	63	0	0	1.71686	41	9	0	0	0	0	0	13	13	3.30817	0	0	0.499	0	0
chr6	16835376	16835875	hs301	-	NEG	NEG	NEG	3116.5	2341	900.5	769	678	710	2162	953.5	841	843	786.5	818.5	944.5	796.5	864.5	786	0	0	0	0	0	0	0	0	0	0	0	0	0	0	0	0	29	37	0	0	0	0	0	0
chr6	21878022	21880817	hs1988	-	NEG	NEG	NEG	3616	2341	900.5	769	678	710	2162	953.5	841	843	786.5	2586	944.5	796.5	864.5	786	0	0	0	0	7.77322	40	0	0	0	0	0	0	0	0	0	0	46	123	0	0	0	0	0	0
chr6	23271299	23275344	hs1809	neuraltube;hindbrain(rhombencephalon);midbrain(mesencephalon);forebrain;	POS	NEG	NEG	605.5	6957.5	1954.5	1647	1454	1436.5	5641	953.5	841	843	786.5	818.5	944.5	796.5	864.5	786	1.87552	116	18.1611	569	0	0	4.76708	123	2.28376	67	14	0	0	3.5672	0	0	13	14	2.66938	0	0	0.3055	0	0
chr6	30635908	30637351	hs2387	-	NEG	NEG	NEG	605.5	4301.5	900.5	1544	678	1699.5	6194	953.5	2101	843	1653	3208	944.5	1782	864.5	1724.5	2.6176	120	0	0	4.16791	205	2.1548	192	3.9526	149	0	0	0	2.47445	5.25566	17.1444	13	14	0	0	0	0.4255	0.4475	0.343
chr6	35353329	35355339	hs1508	-	NEG	NEG	NEG	3911	7438.5	2000	769	1790	1728	8288	2062.5	1996	1696	2112.5	2257	944.5	796.5	1826	786	5.28408	189	9.82516	327	1.629	81	38.721	922	40.6772	609	18	17	0	0	0	7.38916	169	170	3.94213	3.35812	2.53683	0.441	0	0.9055
chr6	35631496	35636352	hs2077	ear;	NEG	NEG	NEG	1471.5	2341	900.5	769	678	710	2162	953.5	841	843	786.5	818.5	944.5	796.5	864.5	786	0	0	0	0	0	0	0	0	0	0	0	0	0	0	0	0	16	16	0	0	0	0	0	0
chr6	39541755	39546349	mm1321	nose;heart;other;	NEG	NEG	POS	1181	7016	900.5	1566.5	1602	1506	7661	953.5	1790	1942	1642	2543	944.5	1995	2090	1945	17.5892	145	3.36033	171	1.95671	101	10.0529	483	16.8205	373	0	0	0	2.99103	11.9539	3.9587	15	15	3.32189	7.77857	4.18744	0.3335	0.6885	0.3355
chr6	47203068	47205158	hs2258	-	NEG	NEG	NEG	1321	2341	900.5	769	678	710	2162	953.5	841	843	786.5	2367	944.5	796.5	864.5	786	0	0	0	0	1.86802	81	0	0	0	0	0	0	0	0	0	0	15	16	0	0	0	0	0	0
chr6	50336190	50338926	mm1383	-	NEG	NEG	NEG	2225.5	2341	900.5	769	678	710	2162	953.5	841	843	786.5	3063	944.5	1947	864.5	1847	0	0	0	0	4.24207	134	0	0	0	0	0	0	0	0	9.72293	0	20	20	0	0	0	0	0.5765	0
chr6	50354039	50357303	mm1318	-	NEG	NEG	NEG	827	5427.5	900.5	1829.5	678	1654	2162	953.5	841	843	786.5	3062.5	2104	1687.5	864.5	1765	2.45716	88	1.48402	89	3.40201	165	0	0	0	0	0	0	2668	4.8353	4.08748	0	14	14	0	0	0	0.4055	0.482	0
chr6	50810700	50811821	mm401	-	NEG	NEG	NEG	3389.5	2341	900.5	769	678	710	2162	953.5	841	843	786.5	818.5	944.5	796.5	864.5	786	0	0	0	0	0	0	0	0	0	0	0	0	0	0	0	0	44	44	0	0	0	0	0	0
chr6	50821119	50823589	mm402	neuraltube;hindbrain(rhombencephalon);midbrain(mesencephalon);forebrain;branchialarch;other;	POS	NEG	NEG	3555	7271	900.5	1769.5	1752.5	1833.5	5418.5	953.5	1860	843	1874	2993	944.5	1629.5	864.5	1588.5	7.12655	222	4.91542	215	3.33098	142	4.57574	152	1.59125	49	0	0	0	4.39309	3.4452	4.72967	52	65	3.82519	0	0	0.528	0.3145	0.4975
chr6	50889578	50892588	hs1677	neuraltube;hindbrain(rhombencephalon);midbrain(mesencephalon);	NEG	NEG	NEG	2733.5	7342	900.5	1979.5	1561	1726	5336	953.5	1790	843	1867	2251	1902	2042.5	2119	2014.5	5.11068	116	15.1545	491	1.76002	75	2.80944	123	2.30078	57	0	0	32	7.68993	15.1256	3.9587	25	25	3.13308	11.6054	0	0.4405	0.766	0.4945
chr6	50924548	50926237	mm403	branchialarch;	NEG	NEG	NEG	1586	2341	900.5	769	678	1847	3551.5	953.5	1790	843	1574	818.5	944.5	796.5	864.5	786	0	0	0	0	0	0	1.49704	108	0	0	0	0	0	0	0	3.9587	16	17	0	0	0	0.538	0	0.3015
chr6	50956956	50958238	mm404	branchialarch;	NEG	NEG	NEG	1994	4140.5	900.5	769	678	710	2162	953.5	1884.5	843	1613	2361	944.5	796.5	864.5	786	0	0	6.80726	29	2.07249	73	0	0	0	0	0	0	0	0	0	5.01326	19	18	0	0	0	0	0	0.315
chr6	50981071	50982330	mm405	branchialarch;trigeminalV(ganglion,cranial);facialmesenchyme;other;	NEG	NEG	NEG	1285	3815	900.5	769	678	710	7415.5	953.5	2095	2015.5	2106	818.5	944.5	1658	864.5	1588.5	0	0	1.50928	107	0	0	7.1831	401	9.9549	399	0	0	0	0	3.8198	16.0172	17	14	0	0	4.86091	0	0.3145	0.8825
chr6	50983967	50984810	mm406	limb;facialmesenchyme;	NEG	POS	NEG	3344.5	2341	900.5	769	678	710	7326	953.5	2054	1710	2031	3035	944.5	1692	864.5	1784	0	0	0	0	3.6301	145	5.70385	381	9.54364	405	0	0	0	0	4.1113	10.7717	23	1451	0	0	2.62524	0	0.5025	0.689
chr6	51001488	51004105	hs1600	forebrain;limb;branchialarch;nose;facialmesenchyme;	POS	POS	NEG	2688	4116	900.5	769	678	710	7859	953.5	2044	1767	1929	818.5	944.5	796.5	864.5	786	0	0	2.15326	131	0	0	17.2309	694	13.0907	541	0	0	0	0	0	9.88653	24	25	0	0	3.11341	0	0	0.5625
chr6	51051772	51053273	mm407	limb;	NEG	POS	NEG	2904.5	5714.5	900.5	1606.5	678	1491.5	6732.5	1993	1698	843	786.5	818.5	944.5	796.5	864.5	786	2.05989	117	1.66557	114	0	0	3.7891	190	8.48527	190	0	10.5	0	3.29927	0	3.08164	27	28	0	0	0	0.3285	0	0
chr6	51076186	51078598	hs1325	hindbrain(rhombencephalon);midbrain(mesencephalon);forebrain;	POS	NEG	NEG	2268.5	7048.5	2041.5	2089	2113	1745.5	6599.5	953.5	1941	1742.5	1601	2370.5	944.5	1680.5	864.5	1780	2.42426	144	9.81276	397	1.61845	97	2.31971	170	10.0546	241	22.5	0	0	13.8241	3.98139	6.09428	22	19	11.5899	0	2.93861	0.4625	0.5005	0.311
chr6	51104235	51105195	mm408	-	NEG	NEG	NEG	388.5	2341	900.5	769	678	710	2162	953.5	841	843	786.5	818.5	944.5	796.5	864.5	786	0	0	0	0	0	0	0	0	0	0	0	0	0	0	0	0	13	13	0	0	0	0	0	0
chr6	51172427	51173473	mm409	-	NEG	NEG	NEG	3832	7339	900.5	769	2027	710	8299	953.5	2105	2060	2063	3974.5	944.5	1880.5	2060	1863	1.89703	209	21.3038	995	100	305	100	490	100	1147	0	0	0	0	7.48813	18.2043	69	305	6.36839	6.42385	5.45873	0	0.5915	0.774
chr6	51194712	51198223	hs1465	somite;limb;	NEG	POS	NEG	2408	2341	900.5	769	678	710	7520.5	2100.5	2053	1764.5	2006.5	818.5	944.5	796.5	864.5	786	0	0	0	0	0	0	8.80054	283	28.8766	269	0	27	0	0	0	10.5895	21	22	0	0	3.08833	0	0	0.6545
chr6	51333774	51334476	mm410	-	NEG	NEG	NEG	3744	2341	900.5	769	678	710	5222	953.5	841	843	786.5	2382	944.5	1616.5	864.5	1792.5	0	0	0	0	1.81259	86	1.86622	102	5.46797	44	0	0	0	0	3.27616	0	86	85	0	0	0	0	0.512	0
chr6	51361843	51362696	mm411	-	NEG	NEG	NEG	2257	8234	900.5	769	1944	710	8208.5	953.5	1912	1913	1849.5	3976	944.5	796.5	864.5	786	20.3485	663	23.8872	854	25.7252	695	35.1629	1098	37.0583	425	0	0	0	0	0	5.50089	14	77	4.9607	0	3.91815	0	0	0.479
chr6	51857235	51858614	mm412	neuraltube;	NEG	NEG	NEG	1181	8390.5	900.5	769	2089	710	8417	953.5	841	1990	786.5	4186.5	944.5	796.5	1949.5	786	27.7945	1073	100	2140	100	1673	100	1934	100	1058	0	0	0	0	0	0	15	15	8.09378	4.36555	4.57118	0	0	0
chr6	51878612	51879694	hs296	hindbrain(rhombencephalon);	NEG	NEG	NEG	2692.5	2341	900.5	769	678	710	2162	953.5	841	843	786.5	2385.5	944.5	796.5	864.5	786	0	0	0	0	2.53041	65	0	0	0	0	0	0	0	0	0	0	5683	15	0	0	0	0	0	0
chr6	52270433	52271615	hs501	-	NEG	NEG	NEG	1029.5	6101	900.5	769	678	710	7169	953.5	1750	1844	2038	3597	944.5	796.5	864.5	786	2.54783	130	6.24816	18	7.3201	546	15.1485	158	23.2215	143	0	0	0	0	0	3.68082	18	12	0	0	3.54285	0	0	0.699
chr6	52319082	52320287	hs629	dorsalrootganglion;	NEG	NEG	NEG	3687	6853	900.5	769	678	710	7463.5	953.5	841	843	1706.5	3732.5	944.5	796.5	864.5	786	9.81171	174	2.9847	136	38.7961	163	15.1824	379	14.1072	200	0	0	0	0	0	0	54	134	0	0	0	0	0	0.374
chr6	52442617	52444529	mm48	limb;	NEG	POS	NEG	3853	6564	900.5	769	678	1603	6113	1984	1778.5	1855	1987.5	2339	944.5	796.5	864.5	786	5.48711	122	4.01423	121	5.19875	21	12.8269	353	1.73261	57	0	10	0	0	0	3.94267	131	127	0	0	3.59164	0.376	0	0.63
chr6	52967026	52969651	hs1430	limb;	NEG	POS	NEG	1008.5	2341	900.5	769	678	710	6950	2087	1908	2011	2089	3016.5	944.5	1823	864.5	1656	0	0	0	0	2.6694	200	18.5515	175	13.2221	93	0	23	0	0	6.00289	5.41974	14	15	0	0	4.82358	0	0.3705	0.822
chr6	53468299	53472380	hs1604	limb;branchialarch;nose;genitaltubercle;facialmesenchyme;	NEG	POS	NEG	239	3824.5	900.5	769	678	710	6598.5	953.5	1914.5	1707	1792.5	2730	944.5	796.5	864.5	786	0	0	1.65409	103	2.28629	115	4.73893	182	5.60516	153	0	0	0	0	0	5.51744	12	13	0	0	2.6121	0	0	0.444
chr6	55703699	55704797	hs297	melanocytes;	NEG	NEG	NEG	2430.5	2341	900.5	1713.5	1787	1840	2162	953.5	841	843	786.5	818.5	944.5	796.5	864.5	786	0	0	0	0	0	0	0	0	0	0	0	0	0	3.96708	0	0	24	20	3.91957	0	0	0.534	0	0
chr6	61041566	61044404	hs1374	neuraltube;hindbrain(rhombencephalon);	NEG	NEG	NEG	3669	5988	2068	1892.5	1588	1941	6969.5	953.5	841	843	786.5	2265.5	944.5	796.5	864.5	786	2.37311	67	4.34319	143	2.03023	65	8.48386	204	9.80148	157	26.5	0	0	5.53626	0	0	61	85	3.25388	0	0	0.6075	0	0
chr6	72215186	72218828	mm123	neuraltube;limb;nose;heart;	NEG	POS	POS	3308	8431	2024	2074.5	2059.5	1583.5	6376	2091	1826.5	2053.5	2016.5	4183	1905.5	2078.5	2032.5	1634.5	100	1075	100	1733	100	1631	5.09755	249	2.2578	141	20.5	24	36	12.4322	18.2489	4.30585	37	43	7.01235	5.5301	5.31036	0.365	0.3475	0.666
chr6	72215200	72218764	hs1652	other;	NEG	NEG	NEG	3308	8431	2024	2074.5	2059.5	1583.5	6376	2091	1973.5	2053.5	2016.5	4183	1905.5	2078.5	2032.5	1634.5	100	1075	100	1733	100	1631	5.09755	249	2.2578	141	20.5	24	36	12.4322	18.2489	6.65063	37	43	7.01235	5.5301	5.31036	0.365	0.3475	0.666
chr6	72653769	72655984	hs1457	-	NEG	NEG	NEG	1827.5	7093	900.5	1688	1612	1655.5	8275	2011	2027	1702	2072	3819	944.5	1861	2008	1796	3.46219	201	5.66177	242	15.9139	539	29.9059	1357	34.8049	808	0	11.5	0	3.77418	7.00754	9.14594	22	15	3.36308	5.21866	2.58144	0.406	0.513	0.792
chr6	84190934	84192863	hs1506	-	NEG	NEG	NEG	2268.5	2341	900.5	769	678	710	8170	2085	1891	1971	2053	2252	944.5	796.5	864.5	786	0	0	0	0	1.79921	73	26.5316	631	37.5279	555	0	22	0	0	0	5.02957	22	19	0	0	4.39202	0	0	0.7405
chr6	84196001	84198367	hs1479	limb;tail;	NEG	POS	NEG	239	2341	900.5	769	678	710	8202.5	2118.5	1940	1866	2084	818.5	944.5	796.5	864.5	786	0	0	0	0	0	0	31.3919	711	39.7397	524	0	36.5	0	0	0	6.07267	12	13	0	0	3.65018	0	0	0.8125
chr6	85164955	85166474	hs1025	forebrain;	POS	NEG	NEG	3487	6461	1944	2012	1422	2015	3477	953.5	841	843	786.5	818.5	944.5	796.5	864.5	786	21.8541	119	1.47968	143	0	0	0	0	2.29451	45	13.5	0	0	8.65802	0	0	49	54	2.50948	0	0	0.691	0	0
chr6	85218005	85218946	hs400	-	NEG	NEG	NEG	994	2341	900.5	769	678	710	2162	953.5	841	843	786.5	818.5	944.5	796.5	864.5	786	0	0	0	0	0	0	0	0	0	0	0	0	0	0	0	0	12	18	0	0	0	0	0	0
chr6	89034676	89036253	mm471	-	NEG	NEG	NEG	2204.5	6446	900.5	1554	1374	1490	2162	953.5	841	843	786.5	818.5	944.5	796.5	864.5	786	5.26417	102	2.86051	158	0	0	0	0	0	0	0	0	0	2.70681	0	0	36	15	2.2311	0	0	0.328	0	0
chr6	91144563	91149338	mm1314	hindbrain(rhombencephalon);midbrain(mesencephalon);forebrain;trigeminalV(ganglion,cranial);	POS	NEG	NEG	827	6192.5	900.5	2054	2013	2064	2162	953.5	841	1779	786.5	818.5	944.5	796.5	864.5	786	2.6323	98	18.7953	42	0	0	0	0	0	0	0	0	0	10.6267	0	0	14	14	6.15682	0	3.19326	0.759	0	0
chr6	93818356	93823383	mm1316	hindbrain(rhombencephalon);midbrain(mesencephalon);forebrain;	POS	NEG	NEG	933	7214.5	1883	1744.5	1740	1568.5	5576	953.5	841	843	1652	2513	944.5	796.5	864.5	786	9.56101	35	29.3524	809	7.51291	31	4.06493	153	2.14969	56	11	0	0	4.18414	0	0	16	13	3.77442	0	0	0.3565	0	0.341
chr6	93920902	93922409	hs2038	-	NEG	NEG	NEG	1481	2341	900.5	769	678	710	3475	953.5	1686	843	786.5	818.5	944.5	796.5	864.5	786	0	0	0	0	0	0	0	0	2.39771	42	0	0	0	0	0	2.76025	13	23	0	0	0	0	0	0
chr6	94753098	94757440	mm878	forebrain;	POS	NEG	NEG	3419.5	7852	1909.5	1947	1549	2004	4020	953.5	841	843	786.5	2217	944.5	796.5	864.5	786	7.81696	278	14.1466	562	3.05751	33	0	0	3.85269	87	12	0	0	6.77846	0	0	77	32	3.11982	0	0	0.6745	0	0
chr6	98112394	98114832	mm60	branchialarch;	NEG	NEG	NEG	1239	6925	1827	1841	1473	2107	5912	953.5	1896	843	1999	2550	2086	796.5	864.5	786	5.54026	166	6.78072	129	3.65597	67	3.96516	127	2.7281	102	8.5	0	1764	4.87986	0	5.17356	19	13	2.7768	0	0	0.887	0	0.646
chr6	98509376	98511048	hs206	-	NEG	NEG	NEG	2505.5	2341	900.5	769	678	710	2162	953.5	841	843	786.5	818.5	944.5	796.5	864.5	786	0	0	0	0	0	0	0	0	0	0	0	0	0	0	0	0	23	22	0	0	0	0	0	0
chr6	98625750	98627137	hs1214	-	NEG	NEG	NEG	1783.5	2341	900.5	769	678	710	2162	953.5	841	843	786.5	818.5	944.5	796.5	864.5	786	0	0	0	0	0	0	0	0	0	0	0	0	0	0	0	0	14	25	0	0	0	0	0	0
chr6	98767392	98769033	hs207	-	NEG	NEG	NEG	4033	5551.5	1897	769	1708.5	710	2162	953.5	841	843	786.5	818.5	944.5	796.5	864.5	786	1.6107	62	3.64954	117	0	0	0	0	0	0	11.5	0	0	0	0	0	217	692	3.65526	0	0	0	0	0
chr6	98944759	98945317	hs1231	-	NEG	NEG	NEG	2548.5	2341	900.5	769	678	710	2162	953.5	841	843	786.5	818.5	944.5	796.5	864.5	786	0	0	0	0	0	0	0	0	0	0	0	0	0	0	0	0	27	20	0	0	0	0	0	0
chr6	98952036	98953088	hs864	heart;	NEG	NEG	POS	2910.5	3697	900.5	769	678	710	2162	953.5	841	843	786.5	1994	944.5	796.5	864.5	786	0	0	1.8969	38	1.80367	41	0	0	0	0	0	0	0	0	0	0	20	65	0	0	0	0	0	0
chr6	98968191	98969077	hs854	-	NEG	NEG	NEG	2478.5	4222	900.5	769	678	710	2162	953.5	841	843	786.5	818.5	944.5	796.5	864.5	786	0	0	9.41599	34	0	0	0	0	0	0	0	0	0	0	0	0	85	15	0	0	0	0	0	0
chr6	99012965	99014601	hs965	limb;other;	NEG	POS	NEG	1148.5	7015.5	900.5	769	1802	1479	5813	953.5	841	843	786.5	3219	944.5	1606.5	864.5	786	3.59754	121	100	150	6.02697	148	1.81798	129	4.55176	111	0	0	0	0	2.81197	0	14	16	4.06426	0	0	0.323	0	0
chr6	99066719	99068664	hs1092	forebrain;	POS	NEG	NEG	2844	5770.5	900.5	769	678	710	3940	953.5	841	843	1778	2433.5	944.5	1901.5	864.5	786	2.91339	86	2.51972	97	6.99553	23	0	0	3.15255	85	0	0	0	0	8.15772	0	32	23	0	0	0	0	0	0.429
chr6	99103307	99105363	hs1572	-	NEG	NEG	NEG	1823	4482.5	1804	769	1735	1913	3569	953.5	841	843	786.5	2675.5	944.5	796.5	864.5	786	3.15607	142	0	0	2.21996	109	0	0	1.62083	72	7	0	0	0	0	0	17	18	3.74672	0	0	0.579	0	0
chr6	99169018	99170092	hs1160	-	NEG	NEG	NEG	1823	2341	900.5	769	678	710	2162	953.5	841	843	786.5	818.5	944.5	796.5	864.5	786	0	0	0	0	0	0	0	0	0	0	0	0	0	0	0	0	17	18	0	0	0	0	0	0
chr6	99189657	99191464	hs630	neuraltube;	NEG	NEG	NEG	2189.5	2341	900.5	769	678	1421.5	5820	953.5	841	843	786.5	818.5	944.5	796.5	864.5	786	0	0	0	0	0	0	1.48305	113	7.49851	127	0	0	0	0	0	0	35	15	0	0	0	0.3005	0	0
chr6	99201230	99203437	hs187	forebrain;	POS	NEG	NEG	3369.5	7396.5	1819	1975	1685	2079.5	4891	953.5	841	843	786.5	3429.5	944.5	1948	864.5	1962.5	6.29167	235	6.55451	255	7.46516	221	1.88678	105	1.60864	58	8	0	0	7.58271	9.72936	0	52	36	3.58138	0	0	0.7955	0.7145	0
chr6	99251427	99252239	mm242	-	NEG	NEG	NEG	32.5	2341	900.5	769	678	710	2162	953.5	841	843	786.5	2924	2095	1725.5	864.5	1703.5	0	0	0	0	3.01432	134	0	0	0	0	0	0	2183	0	4.44781	0	0	0	0	0	0	0	0.4265	0
chr6	99346432	99348898	hs1116	facialmesenchyme;	NEG	NEG	NEG	3413	2341	900.5	769	678	710	5265.5	953.5	841	843	786.5	2793.5	944.5	796.5	864.5	786	0	0	0	0	13.7706	45	2.45164	105	1.98177	75	0	0	0	0	0	0	59	36	0	0	0	0	0	0
chr6	99394912	99396384	hs997	-	NEG	NEG	NEG	2100	2341	900.5	769	678	710	2162	953.5	841	843	786.5	2347.5	944.5	796.5	864.5	786	0	0	0	0	5.48645	18	0	0	0	0	0	0	0	0	0	0	13	125	0	0	0	0	0	0
chr6	99403919	99405378	hs973	-	NEG	NEG	NEG	605.5	2341	900.5	769	678	710	2162	953.5	841	843	786.5	2285.5	944.5	796.5	864.5	786	0	0	0	0	4.82407	13	0	0	0	0	0	0	0	0	0	0	13	14	0	0	0	0	0	0
chr6	99466876	99467819	hs1149	neuraltube;	NEG	NEG	NEG	2717.5	2341	900.5	769	678	710	2162	953.5	841	843	786.5	818.5	944.5	796.5	864.5	786	0	0	0	0	0	0	0	0	0	0	0	0	0	0	0	0	189	16	0	0	0	0	0	0
chr6	99886863	99889372	mm681	-	NEG	NEG	NEG	3338.5	3839.5	900.5	769	678	710	6893	2046.5	841	1987	1635	3459.5	944.5	796.5	864.5	786	1.57818	95	0	0	7.44082	259	3.23895	148	14.6884	381	0	14.5	0	0	0	0	40	42	0	0	4.56634	0	0	0.329
chr6	100196170	100197937	hs2006	-	NEG	NEG	NEG	2351	6762	900.5	769	1495	710	6538	953.5	841	843	786.5	3825	944.5	1773	1843	1993.5	2.8949	129	4.90509	250	15.1978	612	3.20291	229	6.39068	140	0	0	0	0	5.13905	0	21	21	2.87199	3.48068	0	0	0.7485	0
chr6	101279930	101282506	mm682	-	NEG	NEG	NEG	2882.5	4054	900.5	769	678	710	6161	2002.5	1864.5	1776	1888	818.5	944.5	796.5	864.5	786	1.62481	125	0	0	0	0	1.45684	122	8.43565	269	0	11	0	0	0	4.74962	71	19	0	0	3.18581	0	0	0.5155
chr6	101936781	101939346	hs1732	-	NEG	NEG	NEG	2360	5843.5	2052	1674	2096	1852.5	3465.5	953.5	841	843	786.5	818.5	944.5	796.5	864.5	786	2.54875	85	3.41621	100	0	0	0	0	2.09803	49	24	0	0	3.75003	0	0	53	15	8.44989	0	0	0.54	0	0
chr6	112813562	112816924	mm1364	-	NEG	NEG	NEG	3139	2341	900.5	1848	678	1659	2162	953.5	841	843	786.5	818.5	944.5	796.5	864.5	786	0	0	0	0	0	0	0	0	0	0	0	0	0	4.9489	0	0	23	88	0	0	0	0.407	0	0
chr6	114802640	114805326	mm1386	-	NEG	NEG	NEG	2879	5736	900.5	1829.5	678	1425	2162	953.5	1987	843	1867	2047.5	944.5	796.5	864.5	786	2.21927	106	2.48573	87	2.26718	26	0	0	0	0	0	0	0	4.8353	0	7.09495	27	27	0	0	0	0.3015	0	0.4945
chr6	116358988	116359750	hs2065	bloodvessels;	NEG	NEG	NEG	1994	2341	900.5	769	678	710	2162	953.5	841	843	786.5	818.5	944.5	796.5	864.5	786	0	0	0	0	0	0	0	0	0	0	0	0	0	0	0	0	19	18	0	0	0	0	0	0
chr6	117279209	117280409	mm247	other;	NEG	NEG	NEG	2773.5	2341	900.5	769	678	710	6492	953.5	841	843	786.5	3978	2060	1687.5	1807	1932	0	0	0	0	100	308	6.72302	186	6.64789	86	0	0	1050	0	4.08748	0	19	50	0	3.17844	0	0	0.676	0
chr6	120174234	120175208	mm168	-	NEG	NEG	NEG	3371.5	2341	900.5	769	1630.5	710	2162	953.5	841	843	786.5	3995.5	1919	2032.5	2118	2116	0	0	0	0	28.4013	709	0	0	0	0	0	0	62	0	14.1927	0	42	44	3.39417	10.5518	0	0	0.9565	0
chr6	120353928	120355330	hs1574	neuraltube;hindbrain(rhombencephalon);midbrain(mesencephalon);forebrain;	POS	NEG	NEG	3673.5	2341	900.5	769	678	710	2162	953.5	841	843	786.5	818.5	944.5	796.5	864.5	786	0	0	0	0	0	0	0	0	0	0	0	0	0	0	0	0	71	72	0	0	0	0	0	0
chr6	122392605	122396323	mm94	limb;other;	NEG	POS	NEG	1599	6161	900.5	1582	678	1532	3813	953.5	1790	2036	1775.5	3952	1893	2021	1899	2080	26.6179	0	6.75702	181	23.5012	651	2.99521	103	0	0	0	0	15	3.09886	13.4595	3.9587	26	13	0	3.88517	5.09007	0.3455	0.8715	0.4275
chr6	136467244	136469677	mm256	-	NEG	NEG	NEG	1331.5	7269.5	1994.5	2119.5	1723	1933.5	8337	2062.5	2115.5	2093	1986	2676	1889	2112.5	1731	1980	39.7717	649	2.46	149	1.8403	136	100	1083	36.9184	958	17.5	17	2	34.1213	27.9812	23.137	16	15	3.66968	2.33369	6.52824	0.5995	0.729	0.6295
chr6	136468119	136471874	hs1505	-	NEG	NEG	NEG	2806.5	7273	1897	2119.5	1688	2093	7872	2099	2115.5	1695	1936	3029	1989	2112.5	1729	1998.5	2.66079	108	100	1727	3.21304	163	38.1219	591	17.1755	269	11.5	26	284	34.1213	27.9812	23.137	25	27	3.60492	1.8622	2.53681	0.855	0.7515	0.5705
chr6	137823549	137824777	hs798	neuraltube;forebrain;	POS	NEG	NEG	1777.5	2341	900.5	769	678	710	3433.5	953.5	841	843	786.5	2067	944.5	796.5	864.5	786	0	0	0	0	2.37184	25	0	0	1.9676	49	0	0	0	0	0	0	19	16	0	0	0	0	0	0
chr6	138250896	138252847	hs607	neuraltube;hindbrain(rhombencephalon);	NEG	NEG	NEG	1331.5	2341	900.5	769	678	710	2162	953.5	841	843	786.5	818.5	944.5	796.5	864.5	786	0	0	0	0	0	0	0	0	0	0	0	0	0	0	0	0	16	15	0	0	0	0	0	0
chr6	138379417	138380507	hs336	neuraltube;	NEG	NEG	NEG	1435.5	2341	900.5	769	678	710	2162	953.5	841	843	786.5	818.5	944.5	796.5	864.5	786	0	0	0	0	0	0	0	0	0	0	0	0	0	0	0	0	15	17	0	0	0	0	0	0
chr6	138513754	138516103	hs561	-	NEG	NEG	NEG	1823	2341	900.5	769	678	710	2162	953.5	841	843	786.5	818.5	944.5	796.5	864.5	786	0	0	0	0	0	0	0	0	0	0	0	0	0	0	0	0	17	18	0	0	0	0	0	0
chr6	138708662	138709795	hs700	-	NEG	NEG	NEG	3395.5	7616.5	900.5	769	1897	1432.5	6989.5	953.5	841	1885	786.5	3164	944.5	796.5	864.5	786	12.466	184	10.6302	303	5.71187	134	10.6931	218	11.8787	120	0	0	0	0	0	0	71	32	4.63161	0	3.74921	0.305	0	0
chr6	138750055	138755631	hs1532	forebrain;eye;	POS	NEG	NEG	827	6315.5	1975.5	769	1427	710	3408	953.5	841	843	786.5	818.5	944.5	796.5	864.5	786	4.25792	100	3.71955	122	0	0	0	0	2.07048	42	16	0	0	0	0	0	14	14	2.52308	0	0	0	0	0
chr6	138872005	138874064	hs993	hindbrain(rhombencephalon);	NEG	NEG	NEG	2761	5223	900.5	769	1576	710	4672	953.5	841	843	786.5	818.5	944.5	796.5	864.5	786	2.64055	56	1.66557	65	0	0	2.14305	65	1.83881	34	0	0	0	0	0	0	24	27	3.17277	0	0	0	0	0
chr6	139142856	139144124	hs605	midbrain(mesencephalon);	NEG	NEG	NEG	2850	2341	900.5	769	678	710	2162	953.5	841	843	786.5	818.5	944.5	796.5	864.5	786	0	0	0	0	0	0	0	0	0	0	0	0	0	0	0	0	16	3077	0	0	0	0	0	0
chr6	139174148	139174798	hs940	-	NEG	NEG	NEG	1590	2341	900.5	769	678	710	2162	953.5	841	843	786.5	818.5	944.5	796.5	864.5	786	0	0	0	0	0	0	0	0	0	0	0	0	0	0	0	0	21	14	0	0	0	0	0	0
chr6	139278532	139280000	hs579	ear;	NEG	NEG	NEG	1911.5	2341	900.5	769	678	710	2162	953.5	841	843	786.5	818.5	944.5	796.5	864.5	786	0	0	0	0	0	0	0	0	0	0	0	0	0	0	0	0	21	16	0	0	0	0	0	0
chr6	139293287	139294551	hs980	hindbrain(rhombencephalon);midbrain(mesencephalon);	NEG	NEG	NEG	2464	2341	900.5	769	678	710	2162	953.5	841	843	786.5	818.5	944.5	796.5	864.5	786	0	0	0	0	0	0	0	0	0	0	0	0	0	0	0	0	22	22	0	0	0	0	0	0
chr6	139475726	139476681	hs647	-	NEG	NEG	NEG	1514.5	2341	900.5	769	678	710	2162	953.5	841	843	786.5	818.5	944.5	796.5	864.5	786	0	0	0	0	0	0	0	0	0	0	0	0	0	0	0	0	24	13	0	0	0	0	0	0
chr6	141294807	141295982	mm20	-	NEG	NEG	NEG	3022.5	2341	900.5	769	678	710	2162	953.5	841	843	786.5	2362.5	944.5	796.5	864.5	786	0	0	0	0	6.20801	13	0	0	0	0	0	0	0	0	0	0	30	30	0	0	0	0	0	0
chr6	142666341	142669080	hs2151	dorsalrootganglion;trigeminalV(ganglion,cranial);	NEG	NEG	NEG	3968.5	2341	900.5	769	678	710	2162	953.5	841	843	786.5	818.5	944.5	796.5	864.5	786	0	0	0	0	0	0	0	0	0	0	0	0	0	0	0	0	231	240	0	0	0	0	0	0
chr6	143297273	143298460	mm450	-	NEG	NEG	NEG	388.5	2341	900.5	769	678	710	5477	953.5	841	843	1685	818.5	944.5	796.5	864.5	786	0	0	0	0	0	0	1.81441	85	4.83176	92	0	0	0	0	0	0	13	13	0	0	0	0	0	0.3605
chr6	143437339	143439026	mm451	neuraltube;limb;	NEG	POS	NEG	2995	4172	900.5	769	678	710	6817.5	953.5	1884.5	1926	1594	818.5	944.5	796.5	864.5	786	2.95776	93	0	0	0	0	2.94918	168	15.0838	258	0	0	0	0	0	5.01326	29	30	0	0	4.01098	0	0	0.309
chr6	143497298	143500849	hs1603	limb;branchialarch;nose;	NEG	POS	NEG	827	5212	900.5	769	678	710	6432.5	1936.5	1798.5	2047	1968	2394.5	944.5	796.5	864.5	786	1.74082	57	1.81342	103	6.13616	22	14.1741	165	3.90265	86	0	7.5	0	0	0	4.0981	14	14	0	0	5.23705	0	0	0.605
chr6	144312294	144314020	hs895	hindbrain(rhombencephalon);limb;trigeminalV(ganglion,cranial);	NEG	POS	NEG	3474	6248	2065	1917	1528	1777.5	5792	1968	1967.5	1900	2028	2728.5	944.5	796.5	864.5	786	6.28786	162	1.82149	86	2.76833	103	6.5847	230	1.66268	54	26	9	0	5.92057	0	6.50215	54	46	3.0133	0	3.84986	0.4905	0	0.6865
chr6	144366812	144368484	hs233	-	NEG	NEG	NEG	605.5	2341	900.5	769	678	710	2162	953.5	841	843	786.5	818.5	944.5	796.5	864.5	786	0	0	0	0	0	0	0	0	0	0	0	0	0	0	0	0	13	14	0	0	0	0	0	0
chr6	144944642	144946014	mm456	-	NEG	NEG	NEG	3307.5	6668.5	1981.5	1562	1970	1901	6579	2108.5	2002	2009	2067	2385	944.5	796.5	864.5	786	2.22562	124	5.51843	266	2.02304	77	19.5304	197	12.0262	42	16.5	29.5	0	2.90769	0	7.552	38	41	5.33447	0	4.78457	0.5705	0	0.785
chr6	145455166	145459586	mm1353	-	NEG	NEG	NEG	2521.5	2341	900.5	769	678	710	2162	953.5	841	843	786.5	3815.5	944.5	2009	2031	1638	0	0	0	0	19.7356	376	0	0	0	0	0	0	0	0	12.8512	0	22	23	0	5.51858	0	0	0.353	0
chr7	6850507	6853396	mm1396	-	NEG	NEG	NEG	2832	7462.5	900.5	1640.5	1932	1686	7376.5	953.5	841	843	786.5	2812	944.5	796.5	864.5	786	6.6368	202	8.68748	283	12.9259	51	15.8954	493	6.57125	231	0	0	0	3.53297	0	0	25	28	4.84694	0	0	0.419	0	0
chr7	16404746	16406411	mm289	-	NEG	NEG	NEG	388.5	2341	900.5	1789.5	678	1742.5	2162	953.5	841	843	1701.5	3554	2021	2076	1794	2060	0	0	0	0	14.1624	193	0	0	0	0	0	0	623	4.55733	17.9241	0	13	13	0	3.07231	0	0.4535	0.848	0.3725
chr7	25624414	25625718	hs1948	heart;	NEG	NEG	POS	827	2341	900.5	769	678	710	2162	953.5	841	843	786.5	3582	944.5	1635	864.5	1804	0	0	0	0	10.3347	302	0	0	0	0	0	0	0	0	3.55825	0	14	14	0	0	0	0	0.5205	0
chr7	34265155	34269793	mm1379	limb;eye;heart;	NEG	POS	POS	1150	5450	900.5	769	678	710	4753.5	953.5	841	843	786.5	3322.5	944.5	1834	864.5	1954	1.76216	69	2.41497	107	5.40357	217	2.07807	87	1.6985	43	0	0	0	0	6.18819	0	16	14	0	0	0	0	0.7075	0
chr7	36133666	36134869	hs536	other;	NEG	NEG	NEG	1956	5318.5	900.5	1674	678	1528	5536	953.5	841	843	786.5	3080	944.5	796.5	1916	786	1.63802	110	1.33514	88	3.54971	165	1.91273	128	2.35908	99	0	0	0	3.75003	0	0	15	25	0	4.02974	0	0.3445	0	0
chr7	36331252	36331999	hs870	-	NEG	NEG	NEG	3698.5	2341	900.5	769	678	710	2162	953.5	841	843	786.5	818.5	944.5	796.5	864.5	786	0	0	0	0	0	0	0	0	0	0	0	0	0	0	0	0	49	219	0	0	0	0	0	0
chr7	36944652	36945744	hs385	neuraltube;dorsalrootganglion;	NEG	NEG	NEG	3428.5	4339.5	900.5	769	678	710	3784.5	953.5	841	843	786.5	818.5	944.5	796.5	864.5	786	0	0	3.75876	133	0	0	2.41247	111	0	0	0	0	0	0	0	0	47	47	0	0	0	0	0	0
chr7	37600137	37601254	hs821	-	NEG	NEG	NEG	4025	2341	1860.5	769	678	710	2162	953.5	841	843	786.5	2237	944.5	796.5	864.5	786	0	0	0	0	1.80546	71	0	0	0	0	10	0	0	0	0	0	470	301	0	0	0	0	0	0
chr7	37627774	37629438	hs615	-	NEG	NEG	NEG	3112.5	2341	900.5	769	678	1544	2162	953.5	841	843	786.5	2228.5	944.5	796.5	864.5	786	0	0	0	0	3.65505	24	0	0	0	0	0	0	0	0	0	0	41	27	0	0	0	0.35	0	0
chr7	37649561	37652733	hs430	midbrain(mesencephalon);	NEG	NEG	NEG	2549.5	2341	900.5	1604	678	1519.5	2162	953.5	841	843	786.5	818.5	944.5	796.5	864.5	786	0	0	0	0	0	0	0	0	0	0	0	0	0	3.27477	0	0	24	22	0	0	0	0.34	0	0
chr7	37723252	37724496	hs383	heart;	NEG	NEG	POS	3574.5	6137.5	900.5	1965.5	1798	1919	2162	953.5	841	843	786.5	2966.5	944.5	796.5	864.5	786	2.56343	139	1.85827	142	17.8006	58	0	0	0	0	0	0	0	7.10257	0	0	50	75	4.02317	0	0	0.584	0	0
chr7	37743015	37744606	hs858	limb;branchialarch;	NEG	POS	NEG	605.5	2341	900.5	769	678	710	5403.5	953.5	841	843	786.5	2388	944.5	796.5	864.5	786	0	0	0	0	1.56595	105	1.71474	94	3.92949	89	0	0	0	0	0	0	13	14	0	0	0	0	0	0
chr7	37896462	37897435	hs721	eye;	NEG	NEG	NEG	3119.5	2341	900.5	769	678	710	2162	953.5	841	843	786.5	818.5	944.5	796.5	864.5	786	0	0	0	0	0	0	0	0	0	0	0	0	0	0	0	0	25	54	0	0	0	0	0	0
chr7	37904895	37905961	hs382	neuraltube;dorsalrootganglion;	NEG	NEG	NEG	1331.5	2341	900.5	769	678	710	2162	953.5	841	843	786.5	818.5	944.5	796.5	864.5	786	0	0	0	0	0	0	0	0	0	0	0	0	0	0	0	0	16	15	0	0	0	0	0	0
chr7	37970403	37971286	hs381	eye;	NEG	NEG	NEG	4205	3807.5	900.5	769	678	710	7050	953.5	1713	1954	1951	1776	944.5	796.5	864.5	786	1.74259	80	0	0	3.84831	0	6.34427	185	17.3408	179	0	0	0	0	0	3.23766	5699	2633	0	0	4.24466	0	0	0.5825
chr7	38050392	38051469	hs587	-	NEG	NEG	NEG	2822	2341	900.5	769	678	710	2162	953.5	841	843	786.5	818.5	944.5	796.5	864.5	786	0	0	0	0	0	0	0	0	0	0	0	0	0	0	0	0	46	20	0	0	0	0	0	0
chr7	46122736	46124706	hs1977	pancreas;	NEG	NEG	NEG	388.5	2341	900.5	769	678	710	3775.5	953.5	841	843	786.5	818.5	944.5	796.5	864.5	786	0	0	0	0	0	0	0	0	2.73535	68	0	0	0	0	0	0	13	13	0	0	0	0	0	0
chr7	48824185	48826415	hs2144	hindbrain(rhombencephalon);	NEG	NEG	NEG	1920.5	2341	900.5	769	678	710	2162	953.5	841	843	786.5	2607	944.5	1831	1808.5	1768.5	0	0	0	0	8.33484	40	0	0	0	0	0	0	0	0	6.11907	0	18	18	0	3.19935	0	0	0.486	0
chr7	48859733	48863011	hs2146	-	NEG	NEG	NEG	782.5	2341	900.5	769	678	710	3645	953.5	841	843	786.5	818.5	944.5	796.5	864.5	786	0	0	0	0	0	0	0	0	2.77074	55	0	0	0	0	0	0	15	13	0	0	0	0	0	0
[truncated: 370 more rows]

## Sheet: Legend_Scores
FB_DHS_broad_rep1	Forebrain DHS Broad Peaks Replicate 1; score corresponds to -log10(q-value) of the DHS call
[truncated: 23 more rows]
